# Supplementary material for: A pharmacophore-guided deep learning approach for bioactive molecular generation
Source: Nat Commun. 2023 Oct 6;14:6234. doi: 10.1038/s41467-023-41454-9 (PMC10558534; doi:10.1038/s41467-023-41454-9)
Supplement: Supplementary file 4 — Supplementary data1 [file 41467_2023_41454_MOESM4_ESM.zip]

Archive with 16 entries (14 files):
- Supplementary data1/Figure 3/
- Supplementary data1/Figure 3/PGMG_SMILES.csv
- Supplementary data1/Figure 3/random_SMILES.csv
- Supplementary data1/SMILES of 15 targets generated by PGMG.xlsx
- Supplementary data1/SMILES of 15 targets obtained from ChEMBL database.xlsx
- Supplementary data1/Table 2/
- Supplementary data1/Table 2/PGMG_AKT1.csv
- Supplementary data1/Table 2/PGMG_CDK2.csv
- Supplementary data1/Table 2/Pocket2Mol__CDK2.csv
- Supplementary data1/Table 2/Pocket2Mol_AKT1.csv
- Supplementary data1/Table 2/RELATION_AKT1.csv
- Supplementary data1/Table 2/RELATION_AKT1_BO.csv
- Supplementary data1/Table 2/RELATION_CDK2.csv
- Supplementary data1/Table 2/RELATION_CDK2_BO.csv
- Supplementary data1/Table 2/Seq2Seq_AKT1.csv
- Supplementary data1/Table 2/Seq2Seq_CDK2.csv
