# Supplementary material for: A pharmacophore-guided deep learning approach for bioactive molecular generation
Source: Nat Commun. 2023 Oct 6;14:6234. doi: 10.1038/s41467-023-41454-9 (PMC10558534; doi:10.1038/s41467-023-41454-9)
Supplement: Supplementary file 4 — Supplementary data1 [file 41467_2023_41454_MOESM4_ESM.zip › Supplementary data1/Figure 3/PGMG_SMILES.csv]

match_score	smiles
1	C1(=O)c2c(C(c3c1c(ccc3)O)=O)c(O)cc(OCc1ccc(Cl)cc1)c2
1	c1(ccc(OCc2ccccc2)cc1)C(OC(C)=O)CCOC(=O)C
1	c1c(C=C2C(=O)Oc3c2ccc2c3cccc2)ccc(c1)S(=O)(=O)N(C)C
1	C1CC1CNc1nc(NCC2CC2)cc(n1)NCc1ccccc1
1	c1(NC(=O)C=Cc2ccc(Oc3ccccc3)cc2)ccc(OCCCN2CCN(CC2)C)cc1
1	N1(C(=O)C(C)(c2ccccc2)C)CCC(n2nnc(C(Nc3ccc(cc3)C(=O)OCC)=O)c2)CC1
1	c1ncccc1-c1cc(c(C#N)cc1)-c1ccc(C(=O)NCC(C)C)cc1
1	OC(C(Nc1scc(n1)-c1ccc(cc1)F)=O)c1ccccc1O
1	c1(c(C=NNC(=O)c2c(nn(c2)-c2ccc(F)cc2)C)c2c(cccc2)n(C)c1=O)O
1	C(=O)(C)N1CCCC1C(Nc1cc2NC(C(Nc2cc1)=O)=Cc1ccccc1)=O
1	c1(nc(NC(C)C)c2c(n1)n(C)nc2NC(C)C)C1CC1
1	C1N(C(=O)COC(=O)CCc2ccc(F)cc2)CCc2ccccc21
1	c1c(ccc(O)c1)C=Cc1ccc(C(Nc2cc(C(Nc3cn(c(c3)C(Nc3cc(C(=O)O)ccc3)=O)C)=O)n(C)c2)=O)cc1
1	c1(c(CCO)nc(s1)N)-c1ccccc1
1	c12c(cc(cc1)N(C)C)c(c1c(c(c(c(F)c1)F)F)[nH]2)=O
1	O(C)c1ccc(C2CCN(CC2)C(=O)OC2C3CC(CC3)C2C(=O)NC2(C#N)CC2)cc1
1	Fc1c(cccc1)NC(c1c(c2c(s1)cccc2)NC(=O)c1ccc(cc1)F)=O
1	c1(ccc2c(c1)cccc2)OCC(OCC(c1c(n(C)c(=O)n(c1N)C)=O)=O)=O
1	c1(ccccc1F)CNc1nc(NCC2CC2)ccn1
1	c1cc(c(N2CCN(C(=O)CCC(N3CCN(c4ccccc4)CC3)=O)CC2)cc1)OC
1	c1(c(OC)cc(-c2nnc(o2)-c2ccc(cc2)C)cc1)OC
1	c1cc2c(c(NCC(C(CN3CCN(CC3)c3ccccc3)O)O)c1Cc1ccccc1)cccc2
1	c1c2c(C(=O)NCCC)c(oc2ccc1)C(Nc1cc(ccc1C)Cl)=O
1	c1ccc(cc1)-c1c(c(nn1CCC(=O)O)C(O)c1ccccc1)-c1ccccc1
1	n1ccc(cc1)C(NC(C(CC(O)=O)NS(=O)(c1ccc(cc1)C(F)(F)F)=O)=O)C
1	c12c(cccc2)cc(-c2ccc(cc2)C(C(=O)O)CC(C)C)c(c1)OCCCCCCCCCCC
1	C1CCc2c(cccc2)N1C(=O)c1cccc(c1)NC(=O)C
1	N(C(=O)c1cccc(COc2ccccc2)c1)c1cc2c(cc1C)[nH]c(=O)[nH]2
1	c1nc2c(c(nn2C)-c2c(cccc2)C(F)(F)F)cc1
1	c1(NC(CC)=O)cccc(c1)NC(=O)c1ccccc1
1	c1(Cn2c3c(c(CC(=O)O)c2C)cc(OCc2ccc(-c4ccccc4)cc2)cc3)ccccc1
1	C(F)(c1ccc(CN2CCc3cc(O)ccc3C2)cc1)(F)F
1	N1(CCOCC1)C1=NC(=O)N(C1=O)c1ccc(cc1)Br
1	c1cc2c(c(C(=O)NNC(=O)c3ccccc3)c(O)[nH]2)cc1
1	COc1ccc(OCC(Nc2sc(nn2)C)=O)cc1
1	N(C(=N)c1ccc(NC(=N)NC(=N)NC(=N)NC(=N)N)cc1)C1CCCCC1
1	c1ccc2c(c(N3CCN(CC3)S(=O)(c3ccc(cc3)NC(=O)C)=O)nc(n2)-c2ccccc2)c1
1	[nH]1c2c(c(CCCC(NCCN(C)C)=O)c1)ccc(C=CC(c1ccc(F)cc1)=O)c2
1	c1cc(ccc1OC)C(NNC(=O)CN1C(=O)CCC1=O)=O
1	C1N=C(O)CC1N=c1[nH]c(nc2n1ncc2C=C1N=C(N=C1O)O)OCc1ccccc1
1	c1c(ccc2ncccc12)-c1nc(-c2ccc(c(c2)Cl)OCCC)on1
1	c1cccc2c1C(N(CC(Nc1sc(SCc3ccc([N+]([O-])=O)cc3)nn1)=O)C2=O)=O
1	s1ccc(-c2cc(c(F)cc2)S(=O)(=O)NCC)c1C
1	C(C)C(c1ccc(cc1)O)c1ccc(O)cc1
1	COc1cc2c(Nc3ccc(cc3)NC(OCC)=O)ccnc2cc1OC
1	c1(cc2c(cc1)nc(c(n2)NC(C)C)-c1ccc(cc1)OC)-c1cc(ccc1)Cl
1	C1(C)(C)CCC2C(C)(C)c3c(cc(c(c3)C(C)C)OCC(=O)Nc3cc(S(=O)(=O)N)ccc3)CC2(C)C1
1	c1cccc(c1CCCCCCCCCCCC)-c1nnc([nH]1)S
1	c1c(C2C(CCC(C)C)C(CC2)C(C)C)ccc(c1)C(F)(F)F
1	O(C(C)(C)C)C(=O)N1CCC2(CC1)c1c(cc(NC(=O)c3ccc(C#N)cc3)cc1)C(=O)N2CC(=O)N(C)C
1	C(C)CCNC(=O)Nc1ccccc1
1	C(c1ccccc1)(OC1C2(C(C(C)(C)C(CC2)OC(C)=O)C(C(C1)OC(=O)C)OC(=O)C)C)=O
1	c12c(c(OC)c(OC)cc2c(C(=O)OCC)nc(CN(C)C)n1)OC
1	c12c(cc(C(Nc3c(C(=O)OCC)cccc3)=O)cc2)nc(CCC)n1Cc1ccc(OC)cc1
1	C1CCC(N2CCN(CC2)C(c2cc(CC)n[nH]2)=O)CC1
1	C(c1ccc(NC(c2cc3c(cccc3)oc2=O)=O)cc1)(=O)OCC
1	c12c(cccc2)cc(Oc2c(OC)cccc2)c(-c2ccc(OC)cc2)n1
1	S(c1nc[nH]n1)(=O)(=O)Nc1ccccc1C
1	c1c2c(c3c(cccc3)c1)cc(cc2)C(=O)N1CCN(CC1)CC1CCCO1
1	CC1(C)Cc2c(c3c(nc(N)nc3N)s2)CC1
1	OC(C=Cc1ccc(CC)cc1)=O
1	C(=O)(NC(C(=O)NC(C(=O)NC(C(=O)NCCCC)CCCN=C(N)N)CCCCN)Cc1ccccc1)Nc1cc(Cl)cc(Cl)c1
1	C1C2(C(c3ccc(cc3)C#N)N(C(=O)c3ccccc3)C1)C(=O)Nc1c2cc(cc1)-c1cnccc1
1	CC(CC(=O)c1ccc(O)cc1)c1ccccc1
1	c1cccc2c1c(C(=O)NCCC(=O)NCC(=O)NC(Cc1cccs1)C(=O)NC(C(=O)O)Cc1cccs1)ccc2
1	c1cc(ccc1S(=O)(=O)N)C=CC(=O)NC(C(OC)=O)c1nc2c(ccc(c2)C)s1
1	c1cccc2c1ccc(c2)CN1CCN(c2ccc(Cl)cc2F)CC1
1	O=C1C(=Cc2ccc(cc2)OC)C(=O)C(C)=C(C1)C
1	c1(C(=O)OC)cc2c(cc1)nc(s2)NC(=O)Nc1ccc(cc1)C
1	C(=O)(N1CCCC1)COc1ccc(C=CC(=O)n2c3ccccc3nc2C)cc1
1	c1n(c2c(c(=O)c1C(O)=O)cc(F)c(N1CC(NCC1)C)c2)C1CC1
1	c1(cccs1)CNc1c2c(C)cc(C)nc2nc(n1)C
1	O=C(OCC)C(C)(C)Cn1cnc2c(nc(nc12)N)OC
1	N1(C(c2ccccc2)c2ccco2)CCNCC1
1	C(CCN(C)C)NC(=O)c1ccc(Nc2c3c(ncn2)cc(c(OCCCN2CCCC2)c3)OCCCN2CCCC2)c(F)c1
1	O1CCN(c2ccc(NC(=O)c3c(-c4ccc(C(F)(F)F)cc4)nn(C)c3)cc2)CC1
1	O=C(O)C(=Cc1cc(C(O)=O)c(cc1)O)C
1	c1(SCC(C(=O)O)N)cc2c(c3c(cccc3)nc2cc1)C(=O)O
1	c1c(ccc2c3CCN(CCNCC4CC4)Cc3[nH]c12)F
1	c1cc(OCc2cc(NC(=O)c3ccccc3)ccc2)cc(c1)C(=O)N1CCCC1
1	c1(C2CCCCC2)c2c(ccc(-c3ccccc3)c2)nc(-c2ccccc2)c1
1	c1(nc(c(c(n1)C)C)-c1ccc(CCC2CCOCC2)cc1)-c1ccc(C)cc1
1	c1ccccc1C1C(c2ccccc2)N(C(=O)C1)CC(C)C
1	C(c1ccc(OC2C(O)C(O)C(C(CO)O2)O)cc1)(=O)O
1	c1c(cccc1)CNC(c1c(N)c2c(cc(-c3ccc(cc3)OC)cc2)nc1N)=O
1	c1cc(OCc2ccccc2)ccc1C(CC)Nc1ccccc1
1	c1(oc(CN2CCN(CC2)c2ccc(cc2)C(=O)C)cc1)Cl
1	c1ccc2c(ccnc2c1)Nc1ccccc1
1	c1(N)nc(nc(n1)Nc1ccc(OC)cc1)N1CCN(CC1)CC(NC(C)(C)C)=O
1	c1(C)ccc(-c2nc(c(o2)-c2ccc(cc2)OC)-c2ccc(OC)cc2)cc1
1	C(N1CCC2C(C1)C(=O)NC2)CCc1ccccc1
1	c1c(-c2cccc(c2)-c2cc3c(ccc(C(N)=N)c3)o2)cc(C(N)=N)cc1C(N)=N
1	C(N1CCCC(C1)Cn1c(cc(C)n1)C)(=O)c1ccc2c(c1)OCO2
1	c1(ncn2c1CN(C(=O)NC2Cc1ccccc1)C)CCC
1	c1(nc(c(c(C)n1)C(=O)NCc1ccc(F)cc1F)OC)SCC(=O)NCC
1	C1CN(CCC1)C1CCc2c(CCOC(Nc3ccccc3)=O)c[nH]c2C1
1	c1c2c(ccc1)C(=O)N(C2=O)c1cc(C(O)=O)ccc1NC(=O)NCCCC
1	C(CNC(=O)CNC(=O)c1cccc(c1)C)COc1ccccc1OC
1	c1c(c(C)cc2c1c(O)n(n2)-c1ccccc1)C
1	o1c(ccc1C(=O)NCCCN1CCCCC1=O)COC(c1ccccc1)=O
1	n1cccc(c1)-c1cnc2c(c1)cc[nH]2
1	O1C(C(c2c1c(cc(c2)C=Cc1ccc2c(c1)cccc2)C=CC(=O)c1ccc(cc1)CC)=O)(C)C
1	c1(OC)ccc(C(=O)NCCSC(c2ccc(cc2)OC)c2ncccc2)cc1
1	C1C2C(CCC3C2CCC2(C)C3CCC2C(C)CCCC(F)(F)F)(C)C(C1)O
1	N(C1CCCC2N(Cc3ccc(OC)cc3)C(=O)C(Cc3ccc(OC)cc3)N(C2=O)CC2CCCCC2)C1=O
1	c1(C(N2CCN(CC2)C(=O)c2cc3c(ccc(C)c3)o2)=O)ccc(OC)cc1
1	O=C(N1CCN(CC1)c1ccccc1)C1CCN(CC1)S(=O)(c1ccc(cc1)C)=O
1	c1(ccc2c(c1)CNCC2)N=Cc1ccc(O)c(c1)CN1CCCCC1
1	C(=O)(C=Cc1ccc(OC)cc1)Nc1ccc(S(=O)(=O)N)cc1
1	C1CC(NC(C(NC(C(C)NC)=O)CC(C)C)=O)CCN1C(c1ccccc1)=O
1	c1c(ccc(NC(Nc2cccc(c2)C(=O)Nc2cccc(c2)Cl)=O)c1)Cl
1	c1(C(F)(F)F)ccc(cc1)-c1cc2c(c(=O)cc(o2)N2CCCCC2)cc1
1	C1C(CCCC1)N1CCC23C(C1)C(CCC3)(CCC2O)Cc1cccc2c1cccc2
1	CC1C(Cc2c(cc(c(c2)OC)OC)C1)N(CCC(F)(F)F)CCC
1	c1c2OCOc2ccc1CNC(=O)C1CCCN1C(=O)C(NC(=O)C)Cc1ccc(OCC)cc1
1	C1N(CCCC1)CCCNc1ccc(NC(C=Cc2ccc(OC)cc2)=O)cc1
1	N1(Cc2ccccc2)CCN(CC1)C(C(Cc1c[nH]c2c1cccc2)NC(CN)=O)=O
1	CC12C(CCCC2)C(c2ccccc2)C(CC1)NC
1	c1cc(ccc1-c1cc(C(C)(C)C)cc(C(C)(C)C)c1O)C(C)N=C(O)C1CCC(CC1)OC
1	c12CCCCc2cc(C(=O)NCC(Nc2cccnc2)=O)cc1
1	c1c2C(C)(C)CCC(C)(c2cc(c1C(C)=NNC(=O)c1ccc([N+]([O-])=O)cc1)C)C
1	CC(CO)OCn1c(=O)nc(N)c(c1)[N+]([O-])=O
1	c12cc(Cl)ccc2C(=O)N(CCc2ccc(S(=O)(=O)N)cc2)C1=O
1	[nH]1c2c(cccc2)c(CCNC(CCS(=O)(c2cc3c(cc2)cccc3)=O)=O)c1
1	c1cc(OC)ccc1N1CCN(C(c2ccccc2)c2nnnn2C2CCCC2)CC1
1	c1(ccc2c(c1)c(-c1ccc(NC(C3CC3c3cc(ccc3)F)=O)cc1)ncn2)C(F)(F)F
1	C(=O)(Nc1ccc(cc1)OC(N1CCCCC1)=O)N1c2c(cccc2)CC1
1	c12c(cc(OC)cc1)CCC(c1ccccn1)C2
1	[nH]1c2c(cccc2)c(C(CC(=O)Nc2ccc(cc2)S(=O)(N2CCCCC2)=O)=O)c1
1	C1C(C(C(=O)O)C(CC1)C(C)C)c1ccccc1
1	C(=O)(NC1CCCCC1)N1CCCC(c2cnccc2)C1
1	c1c(ccc(N(C)C)c1)-c1nc(nc(c1)N)N1CCN(CC1)C(=O)C(NC(=O)c1ccccc1)Cc1ccccc1
1	c1cc(-c2nc3c(cccc3)n2CC(=O)NC(C)C(=O)O)ccc1Cl
1	C(N1CCN(CC1)Cc1ccc(C(F)(F)F)cc1)c1c(c2c(cc(OC)c(OC)c2)o1)C(=O)OC
1	CCCCNC(Nc1nc2ccccc2s1)=S
1	C(=Cc1ccc(cc1)Cl)c1nc(c(o1)-c1ccc(cc1)OC)C#N
1	c1cc(Cl)ccc1-c1ccc(o1)C=C(C(=O)OCC)C#N
1	c1ccc2c(C(=O)NC(C(=O)NCCCC)CCSC)cc(nc2c1)Cl
1	C1(C)(C)c2c(cc(NC(=O)c3cc(-c4cc(F)ccc4)ccc3)cc2)C(=O)N1
1	O(C)C(=O)c1ccc(C=CC(=O)c2ccc(Cn3cncc3)cc2)cc1
1	N(CCCC(O)(c1ccc(F)cc1)c1ccc(cc1)F)(CCCc1c(cccc1)C)C
1	n1cccc(c1)C(NCC1CCN(CC1)C(=O)C)c1ccc(F)cc1
1	Cc1c(C(N2CCN(CC2)C(c2ccccc2)CN2C(CN(C(=O)c3ccccc3)CC2)Cc2ccccc2)=O)ccc(c1)C(F)(F)F
1	C1(CCC(CC1)C(Nc1cc(-c2nc(C)c(C)o2)ccc1)=O)CN1CCCCC1
1	c1(OC)ccc2c(c1)c(CC(C(=O)NC(CC(=O)N)C(=O)N)N)c[nH]2
1	C1N(CCC(C1)C(OCc1ccc(cc1)-c1ccccc1)=O)CC
1	Clc1ccccc1NC(=O)c1c(=O)n(CCC(O)=O)c2c(c1)cccc2
1	C1(=O)C(C(C(C(CO)O1)O)O)Oc1cc(c(-c2ccc(cc2)C(F)(F)F)cc1)OCCCCCCCCCCCCCCCCC
1	c1c(ccc(C(=O)Nc2ccc3c(c(-c4c(cccc4)OC)n[nH]3)c2)c1)[N+]([O-])=O
1	c1cc(cc2OCCOc12)-c1cc(nc(n1)NCCC)-c1ccccc1
1	c1c2c(ccc1)ccc(c2)COCCCC1C(C(C(O)C1)O)O
1	c1(cc2c(cc1)C(=NOC(c1c(Cl)cccc1)=O)C(N2)=O)[N+]([O-])=O
1	OC(CCC(=O)NCCC)=O
1	N(C(=O)c1ccc(CN=C(N)N)cc1)C1CCCCC1
1	c1(CNCC(F)(F)F)c(O)ccc(F)c1
1	c1(nc2c(cc(-c3cc(C(F)(F)F)ccc3)cn2c1)C(F)(F)F)-c1cc(c(cc1)O)C(F)(F)F
1	C1(C(N(Cc2ccccc2)C(c2ccccc21)=O)=O)c1ccccc1
1	C1(C(Nc2ccc(NC(=Nc3ccc(cc3)C(F)(F)F)S)cc2)=O)CCCCC1
1	c1c(cc2c(=O)oc(C)cc2c1)C
1	CC(C)c1c(c2c(s1)nc(c(C)c2-c1ccccc1)C)C=CC(=O)NCCOC
1	C1N(CCC(C1)Oc1ccc(-c2nnn[nH]2)cc1)C(OCC)=O
1	C1C(C(NCCCN2CCOCC2)=O)CCN(C1)S(=O)(C)=O
1	n1cc(ccc1Cl)-c1cc(c(c(c1)OC)OC)C(=O)NC1CC1
1	C1(=Cc2ccc(cc2)N(C)C)C(=O)c2c(cccc2)OC1=Cc1ccc(cc1)OC
1	c1(cc(no1)-c1cc2ccccc2nc1)-c1ccc(cc1)OC
1	c1(nc(N2CCC(CC2)(CNCc2ccc3c(c2)OCO3)O)nc(N2CCOCC2)n1)N1CCOCC1
1	c1(cc(OC)ccc1)OCCNC(=O)c1cnc2ccc(OC)cc2c1
1	c1(Nc2cc(ccc2)C#N)c2cc(ccc2ncn1)NC1CCN(Cc2ccccc2)CC1
1	C(CCC(=O)Nc1cc(OCC2CCCO2)cc(c1)NC(CCl)=O)C
1	S(=O)(NC(C(C)C)=O)(=O)c1ccc(cc1)C(=O)NCc1ccccc1
1	C(CN1c2ccc(cc2S(=O)(=O)c2ccccc2C1=O)C(=O)NC1CCCCC1)O
1	c1(nc(cc(-c2ccc(OC)cc2)n1)C=Cc1ccc(OC)cc1)-c1ccc(OC)cc1
1	N1(CCCC1)c1cc(C(F)(F)F)ccc1NC(=O)Cc1nc(-c2ccco2)sc1
1	c1cc(C=NNC(OC2CCCCC2)=O)cc2c1OCO2
1	c1c(ccc(c1)CCCNC(=O)NCC(NO)=O)C
1	c1cc2c(cc1N1CCN(CC1)CCCSc1nc(N)c([nH]1)C#N)OCO2
1	n1(Cc2ccccc2-c2ccc(cc2)NC(=O)C)c2c(cccc2)nc1-c1ccccc1
1	n1c(SCCCN2C(CCC2)=O)sc(n1)C
1	c1nc(ccc1)C(=O)Nc1cc2c(cc1)n(CC(=O)N(CC)CC)c(n2)CC
1	n1c(c(-c2cc3C(O)=NCC(c4ccccc4)c3c(c2)F)c(C)o1)C
1	c1(OC)ccc(NC(=O)CN(C(=O)CCCn2c(=O)c3c(cccc3)c([nH]2)=O)CC)cc1
1	c1c(C)ccc(c1)C1C(CC(=O)NO)C(N(C)C(c2ccc(F)cc2)C=1C(=O)C)=O
1	C1C(C(OCC)=O)CCN(C(=N)c2ccc(cc2)Cl)C1
1	c1c2c(ccc1)CC(C2)NC(=O)C(NCCc1ccccc1)=O
1	c1(cc(ccc1)O)-c1cc(n(n1)C(C)(C)C)C(=O)c1cc(OC)ccc1
1	CC(C)(COc1cccc2C(=O)c3ccccc3C(=O)c12)O
1	N1(CCCCC1)C(=O)c1cccc(c1O)NS(=O)(=O)c1ccccc1
1	c1(OC)ccc(C(=O)Nc2n[nH]c(n2)C2CCN(CC2)Cc2ccccc2)cc1
1	n1(c(C)cc(C(N2CCN(c3c(C)cccc3)CC2)=O)n1)S(=O)(=O)c1cc2c(cc1)nsn2
1	N1(CCCCC1)c1ccc(-c2c(NC(=O)c3ccc(OC)cc3)c(C)c(C)o2)cc1
1	C1N(CCC(Cn2cc(c(n2)N)C(O)=N)C1)Cc1ccccc1
1	c1(OCC(=O)NC2CCCCC2)ccc(cc1)NC(CC)=O
1	Sc1nnc(n1CC)CNC(=O)CSc1nnc(CN)n1CC
1	Cc1ccccc1OCC(CNC(=O)CCCCCCCCCCCCC)O
1	c1cc2c(cc1[N+]([O-])=O)nnn2-c1ccccc1C
1	C1C2CCC(CN2CCNS(=O)(c2cc(c(cc2)OC)C)=O)N1C(=O)c1cc(C)c(cc1)OC
1	c1(ccccc1)CCOc1c2c(ccc(C)n2)ccc1
1	Oc1cc(C=NNC(Nc2ccc(Cl)cc2)=S)c2c(cccn2)n1
1	c1cc2c(cc1-c1cc3c(cc1)cccc3)sc(C(=O)OCC)c2
1	c1cc(N)c(cc1)C(=O)Nc1ccccc1
1	O=C(OCC)C1C(ON=C1c1ccccc1OC)Cc1ccccc1
1	c1ccc2c(CCNC(=O)CCCCCCC(=O)NCCCCCC(=O)O)cccc2c1
1	C(CCn1c(=O)n(Cc2ccc(F)cc2)c2c1ccc(C(NO)=O)c2)C
1	C1(C(O)C(O)C(O1)n1c(=O)n(C2CCCCC2)c(=O)cc1)CO
1	n1c(cccc1)C(N1CCN(CC1)c1ccccc1)CNC(=O)c1ccc(cc1)S(=O)(N1CCCCC1)=O
1	c12ccc(C=Cc3ccc(cc3)N(C)C)cc2C(C(=O)O)=CC1
1	NC(c1cc(-c2ccc(o2)-c2ccc([N+](=O)[O-])cc2)ccc1)=N
1	c12cc(NC(=O)CCCN3CCCCC3)ccc1c(c(-c1ccccc1)n2-c1ccccc1)C
1	C(c1c2ccccc2ccc1)=Cc1ccc(O)cc1
1	C1N(CCN(C1)c1nc2c(nccc2Nc2cc(C(=O)NC)ccc2)cc1)C
1	c1(NC(=O)c2ccc(cc2)C)ccc(cc1)C(O)=O
1	c1ccc(C2(C)N=C(N)OC2)cc1NC(c1ccc(cn1)C#N)=O
1	c1(F)ccc(C=CC(=O)NCCCCN2CCC(CC2)c2ccc(cc2)NS(=O)(C)=O)cc1
1	N(C(=O)C1CCCCC1)c1ccc(c(c1)C(=O)O)NC(c1ccccc1)=O
1	c1nc(NC(=O)c2ccc(-c3cc4ccc(OC(C)C)c(c4oc3=O)C)cc2)ccc1
1	c1(Cl)ccc2c(c(C(O)=O)nn2C)c1
1	c1(F)cc(F)c2nc(C3CC3)n(CC3CC3)c2n1
1	n1c(S(=O)(=O)N)cccc1CN(C(=O)Oc1ccccc1)C(OCC)=O
1	c1c(CNC(=O)COC(c2ccc([N+]([O-])=O)s2)=O)ccc(c1)F
1	c1(cccc(N2CCN(C(=O)c3c(Br)cccc3)CC2)c1)Cl
1	CSc1nc(-c2ccccc2)[nH]c1C(=O)c1ccccc1Cl
1	N(c1ccc(C)cc1)C(=O)c1c(OC)ccc(c1)[N+]([O-])=O
1	O=C1N(CC(=O)N2CCN(c3ccc(F)cc3)CC2)C(=O)c2c1cccc2
1	O=C(Nc1ccc(cc1)-c1nc2c(cccc2)[nH]1)C(C)NC(=O)OC(C)(C)C
1	n1c(-c2ccc(cc2)N2CCN(CC2)C)cc(c2c1ccc(-c1c(cccc1C)C)c2)C
1	c1cc(c(O)cc1OCc1ccc(Cl)cc1)O
1	C(Nc1c(c2c(s1)CCCC2)C(=O)O)(=O)C1CCCCC1C(O)=O
1	c1c(CN2CCOCC2)ccc(c1)C(=O)Nc1cccc(C)c1
1	c1ccc(c(c1)-c1c2c(cc(Nc3ccc(cc3)C(=O)OCC)nn2)ccc1)Cl
1	C(N1CCOCC1)CN(C(=O)c1ccc(cc1)C)Cc1ccc(cc1)C(C)(C)C
1	c1c(nc(C)cc1)NC(=O)C1CCCN(C(=O)OC(C)CC)C1c1ccc(OC)cc1
1	c1c(C(CCC)Nc2nc(-c3cc(OC)c(OC)c(OC)c3)cc(n2)C)cccc1
1	C1CN(CCC1)C(CSc1nnc(CNc2ccc(OC)cc2)n1C1CCCCC1)=O
1	O1CCN(CC1)CCOc1cc2c(cc1)-c1ccccc1C2
1	c1c(cccc1)-n1c(=O)c2c(cccc2)nc1-c1ccccc1
1	c1c2c(Nc3ccc(cc3)OC)ncnc2[nH]c1-c1c[nH]c2nc(C)ccc12
1	c1(ccc(C(=O)OCC(N2CC(C)CCC2)=O)cc1)C
1	c1(C2CC3(C(C(CCC3C(C)=O)(C)C2C(=O)OC)O)C)ccc(OC)cc1
1	Cc1ccc(cc1)NC(=O)C(c1cccc(c1)-c1ccccc1)NC(=O)C
1	C(CN1CCC(c2ccccc2)CC1)(c1c(ccc(C(c2ccc(F)cc2)=O)c1)O)N1CCN(CC1)Cc1ccccc1
1	Oc1ccc(C(=O)Nc2ccc(cc2)-c2c(C(C)(C)C)cc(N3CCOCC3)cc2)cc1
1	N(C(=O)c1c(C)n(C)nc1)Cc1ccc(cc1)N1CCCC1=O
1	c1cc(-c2ccnc3n2nc(n3)C)ccc1
1	O(C)CCNC(=O)c1cc2c(c3ccc(S(=O)(Nc4ncccn4)=O)cc3cc2)o1
1	C(NC)COc1c(C)ccc(C)c1
1	O1C(NC(C1c1c2nc(oc2ccc1)CC)=O)=O
1	c1c(c(O)ccc1C(=O)NCc1ccc(Cl)cc1)O
1	C(OC(c1ccc(cc1)Cl)=O)CCCCCCNC(=O)Nc1ccccc1OC
1	C1CN(C(c2ccc(cc2)-c2cc(-c3ncc(Cl)s3)c(cc2)OC)=O)CC1
1	Clc1c(cccc1)-c1nc(C(NN=Cc2c(C)nn(c2)C)=O)c(C)o1
1	C(c1c2c(cccc2)sc1)=NNc1nc(Cl)cc(n1)Cl
1	CC(c1cc(C(=O)OC)cc(C(=O)OC(C)(C)C)c1)NC(=O)C1(C(F)(F)F)CCN(C(c2ccco2)=O)CC1
1	c1(C#N)c(N)nc(-c2ccc(cc2)OC)n1-c1ccc(cc1)C(F)(F)F
1	c1(O)cc2c(C(C(C)(C)O2)C(OC)=O)cc1
1	c1(c2c(cccc2)nc(c1)-c1nc(sc1)C)C
1	c1c(c(O)ccc1)C1(OCCO1)c1ccc(cc1)Cl
1	c1(C(=O)NCCC)cc(ccc1)-c1cc(OC(F)(F)F)ccc1
1	c1(Nc2ccccc2)c2cc(OC)c(OC)cc2ncn1
1	O=C(Nc1ccc(cc1)C(F)(F)F)CN1CCN(CC1)CCCOc1ccc(cc1)C(F)(F)F
1	c1(-c2ccc(cc2)N2CCOCC2)ccc(cc1)NC(=O)c1cc(NCC)ncn1
1	n1c(cc(C)n(c1=O)CCCc1ccccc1)Nc1cc2OCCOc2cc1
1	c1cc(ccc1OC)-c1ccc(c(c1)C(=O)N1CCN(CC1)c1ccccc1)Oc1ccc(C)cc1
1	COc1ccc(C2C(C(=O)OCCCCOc3ccc(cc3)C(=O)C)=C(C)NC(=O)N2)cc1
1	c1cc2c(cc1)C(NC(=O)c1c(noc1C)-c1ccccc1)CCO2
1	c1(ccc(OC)cc1)-n1c(c2c(c3c(s2)cccc3)n1)Cl
1	c1(ccc(cc1)CC)NC(=O)CSc1nc(c(Cc2ccncc2)c(n1)O)C
1	c1cc(ccc1C(=O)Nc1ccc(cc1C)C)S(=O)(N1CCCCC1)=O
1	O1c2cc(ccc2OC1)C1C(C(CCCCCCCCCCCCCCCCCCCCCCCC)(O)C1c1ccc(O)cc1)c1ccc(O)cc1
1	O=C(N=C(N)N)c1cc2c(cc1)cc(cc2Cl)Cl
1	c1cc(N2CCN(CCCCCCn3nc(-c4ccccc4)ccc3=O)CC2)c(OC)cc1
1	c1cc(cc(-c2c(-c3ccccc3)cc(n2C)C(N2CCN(CC2)C(=O)C)=O)c1)Cl
1	C1N2c3c(C(Nc4ccccc4)C2c2ccccc2C1)cccc3
1	C(C1C(C(C(Oc2ccc(CC(NCCCNc3ccc4c(c3)cccc4)=O)cc2)OC1OC1C(C(C(C(C)O1)O)O)O)O)O)O
1	c1(Cl)ccc(cc1)C(c1c(Nc2ccc(cc2)Cl)sc(c1)C)=O
1	c1c(-c2nc(C)oc2-c2cc(ccc2)NC(CCl)=O)cccc1OC
1	C1CN(CCN1c1ccc(cc1)C)Cc1ccc(o1)C=NNC(=O)c1ccco1
1	c1cccc2c1ccc(OC(C1CNC1)c1ccccc1)c2
1	Fc1cc(F)c(F)c(N=Nc2cc[n+](c3c2cccc3)C)c1F
1	C1CCCCC1N(C(c1ccccc1)=O)Cc1cccc(Cl)c1
1	c1(ccc(cc1)CNCc1ccc(-c2ccc(OC)cc2)o1)CN(C)C
1	c1(ccc(C(=O)NNC(c2ccc(Cl)cc2)=O)cc1S(=O)(N1CCCCC1)=O)Cl
1	C1(C2C3CCC4C(C3CC1)(C)CCC(C4)O)(C)C(C(CCC(C(F)(F)F)(F)F)=C)CC2
1	C1N(CCCC1)C(=O)c1ccc(NS(=O)(=O)c2ccc(cc2)C(C)(C)C)cc1Cl
1	c1(ccc(cc1)S(=O)(=O)C)-c1ccc2c(nc[nH]2)c1
1	C1CCCC(CNS(=O)(c2cccs2)=O)C1
1	C(C)N(CC)C(c1ccc(cc1)Oc1ccccc1)=O
1	c1(C2C3C(C(C(O)C(C(=O)NCc4ccccc4)O3)O)OC2)cc2c(cc1)cccc2
1	C1C2CC3CC1(CC(C3)C2)c1cc(nc(n1)C)N1CCC(CC1)C(Cc1ccccc1)NC(=O)C
1	O1CCN(Cc2ccccc2)C(C1)c1nc(-c2ccc(cc2)C)oc1
1	c1ccc(cc1F)COc1c(F)cc(NC(=O)C2CCN(CC2)C(=O)c2ccc(cc2)C(F)(F)F)cc1
1	c1c2c(c(N)nc1)ccc(c2)C#Cc1cnc(N)nc1C
1	c1(c(C(=O)OC)c(n(c1C)CC(=O)Nc1ccc(cc1)Cl)C)C
1	c12CN(Cc3ccc(cc3)C(=O)NCC)CCc1ccnc2
1	c1c(C(=O)NCCCCCCC(O)=O)ccc(-c2ccc(C#N)cc2)c1
1	c1(C(F)(F)F)ccc(C(Cn2ccnc2)O)cc1
1	c1sc(c(c1C(OC)=O)NC(=O)COc1ccc(Cl)cc1)C(=O)OC
1	c1c(ccc2[nH]cc(C=NC(=O)c3ccccc3)c12)OC
1	c1cc(ccc1C(C(NCCCCc1ccccc1)=O)CN(C)C)F
1	C(CNc1ccc(CO)cc1)N1CCCCC1
1	c1(-c2ccccc2)c2c(ccc(c2)CCC(=O)O)[nH]c1C
1	C1(CCCCC1)CNC(=O)CC(Nc1ccc(cc1)S(=O)(=O)N)=O
1	N(c1ccc(F)cc1)c1nc(-c2ccc(C3CCN(Cc4ccccc4)CC3)cc2)ncc1
1	c1(nnc(s1)NC(=O)Cc1ccccc1)C
1	O(CC)C(=O)CSc1nc2c(cccc2)c(N2CCCCC2)n1
1	O=C(Nc1cc2CCCc2cc1)COc1ccc(cc1)Cl
1	N(C)(C)c1c(CC)nc2c(n1)cc(-c1ccc(cc1)CC)o2
1	n1c(cccc1)CN1CC2C(C1)CCN(Cc1ccco1)C2
1	c12c(cc(O)cc1)c(c[nH]2)-c1ccc(C)cc1
1	C1C2(CCC(=O)N2CC(=O)NCc2ccccc2OC)CCCC1
1	c1cc(cc2c1nc(C)n2CCc1ccc(cc1)C)C
1	c1(c(nc2ccccc2n1)C(=O)OCC)Nc1ccc(F)cc1
1	C1C(CCCC1)C(=O)Nc1ccc(Cc2ccc(cc2)C=CC(O)=O)c(Cl)c1
1	C1C(n2c(nc3c2cccc3)O)CCN(C1)C(=O)c1ccccc1
1	c1(ccc(Cl)cc1)CCN1CCN(C(C(NC2CCCCC2)c2cccc(OC)c2)=O)CC1
1	c1c2CCCCc2cc(C(=O)Nc2c(C(=O)c3ccccc3)cc[nH]2)c1
1	C(=O)(C(CC(C)C)NC(C(Cc1ccccc1)NC(=O)C(CC(C)C)NC(=O)C(C(C)C)NC(=O)OC(C)(C)C)=O)NCCCCC
1	n1c2c(cccc2)c(cc1-c1ccc(cc1)C)C(=O)N1CCC(c2c(cc(cc2)C#N)O)CC1
1	C(c1ccc(C(Nc2ncccc2)=O)cc1)N1CCC(CC1)NC(c1ccc(cc1)F)=O
1	O1CCN(CCCCN2CCN(c3ncccc3)CC2)CC1c1ccccc1
1	c1ccccc1NC(=O)Cn1c(ccc(N2CCOCC2)n1)=O
1	c1cccc(C(C(=O)Nc2ccc3c(c2)c(=O)n2CCCCCc2n3)CC)c1
1	n1(C)c(C(=O)C(CCc2ccccc2)NC(=O)CCOC)ccc1
1	c1c(ccc(c1)C(=O)O)NC(=O)C(F)(F)F
1	c1ccc2c(C3(C(=O)N(CCC)c4ccc(-c5ccc(C(C)(C)C)cc5)cc43)CCC2)c1
1	c1cc(cc(c1C1(C)N=C(N)OCC1)F)N=C(c1cnc(cn1)OC)O
1	s1c(C)nc2ccc([N+]([O-])=O)cc12
1	C(c1cc(Nc2nc(nc(OC)n2)OC)ccc1)(=O)c1ccc(Cl)cc1
1	C(N1CCC(c2ccc(C#N)cc2)(CC1)CC1CCC(NC(=O)C2CCCCC2)CC1)c1ccccc1
1	N1CCCCC1c1ccc(-c2cc(Cc3nnc(o3)C)ccc2F)c(F)c1
1	c1c(ccc(OCCCCCn2ccnc2)c1)C(OCC)=O
1	c1(C)cc2[n+]([O-])c3ccccc3[n+]([O-])c2cc1
1	c1(cccc(c1)C(NCC(=O)Nc1cccc(c1)OC)=O)S(=O)(=O)N
1	c1c(C)ccc(c1)NC(=O)CN(c1ccccc1)C(COc1c(Cl)cccc1)=O
1	N(CCC)(CCC)C(=O)c1c(C(=O)OC)c2c(cccc2)o1
1	n1c(-c2ccc(N(C)C)nc2)cc(c2c1cc(OC)c(OC)c2)C
1	c1(cccc(c1)C(NCc1ccco1)=O)N1CCN(CC1)Cc1ccc2OCOc2c1
1	N1(CCN(CC1)CCc1ccc(-c2ccccc2)cc1)c1ccccc1
1	c1c(cc2c(c(Cl)cc(n2)C(F)(F)F)c1)C(F)(F)F
1	c1(C)c(c(-c2ccccc2)c(s1)C)C#N
1	c1ccc(C(=O)Nc2ccc(c3c2cccc3)OCCCCC(O)=O)c(c1)C
1	c1(n(CC(NCc2ccc(OC)cc2)=O)c(=O)cc(-c2ccccc2)n1)SCC
1	C1(C2N(C(c3ccc(cc3)Cl)c3c(C2)c2c([nH]3)cccc2)C(C(O)=O)C1)C(=O)O
1	c1(ccc(cc1)CNC(C1ON=C(c2c(n(nc2)-c2ccccc2)C)C1)=O)C(F)(F)F
1	c1c(ccc(c1)OC)NC(=O)n1c(=O)occ1
1	C(NC(c1cc(n(c1C)-c1c(C)cccc1)C)=O)CN1CCOCC1
1	c1(cnc(cc1)NCCCNc1ncc(C)s1)C
1	c1c(cccc1)CN1c2ccccc2C(F)(C1=O)F
1	N1(CCC2(C(CCC3C2CCC2(C)C3CCC2(F)F)C1)C)C(=O)C
1	c1cccc2c1C(=O)N(CCNC(=O)NCCN1CCCCC1)C2=O
1	C1C(C)(C)Oc2c(c3c(c(c2)O)c(=O)cc(o3)-c2ccc(cc2)OC)C=1
1	C1CN(CCC1)S(=O)(=O)c1ccc(N2CCCCC2)c(c1)F
1	c1cccc2c1ccc1c2cc(C(c2n(C)cnc2)=O)c(OC)c1
1	c1c(cc2c(c1)c(ccc2)-c1cnc(nc1)NC(C)C)C(=O)NC1CC1
1	c1ccccc1CNC(NCCCN1CCCCC1)=O
1	O(CCCCCCCCCCCCCCCCCCCCC)c1cccc(Cn2nc(cc2)C)c1
1	c1cc2c(cccc2)cc1C(c1ccccc1)c1ccc(O)cc1
1	c1c(NC(=O)CCCN2C(=O)C3C(C4C=CC3C4)C2=O)ccc(c1)[N+]([O-])=O
1	N(CCCn1c(-c2ccc(F)cc2)c(nc1)-c1cc(C)ccc1)CCCC
1	c1c(C=CC(N2CCN(CC2)C(=O)OCC)=O)ccc2c1C(N(CCCN1CCOCC1)C2=O)=O
1	c1c(C(NC)=O)cc(cc1)NC(=O)C1C(F)C(C(COS(=O)(N)=O)O1)O
1	N#Cc1ccc(CN=C(O)c2c3n(c(c2)C(=O)N2CCCC2)CCCC3)c(c1)Cl
1	c1cc(c(C(N2CCN(CC2)CCNC(=O)COc2ccc(cc2)Cl)=O)cc1)OC
1	n1c(n(c(CNC(C=Cc2ccc(c(c2)OC)OC)=O)n1)Cc1ccccc1)SCC#N
1	n1n(c2ccccc2c1C(=O)N1CCN(C(=O)c2ccco2)CC1)Cc1ccc(C)cc1
1	c1cc(ccc1CC)SCC(=O)N
1	c1cc(ccc1OC)C1CC2N(C(C1)CC2)C(=O)CC
1	CC(C)CC(C(=O)NC(C(=O)C(F)(F)F)Cc1ccccc1)NC(=O)CCCC(=O)NO
1	c1(C(=N)C)c2ccccc2[nH]c1O
1	C1N(CCN(C1)c1nc(N)c(C(=O)OCC)c(N)n1)C(c1ccc(C(C)(C)C)o1)=O
1	c1cnc(cc1)-c1ccc(cc1)COc1ccc(C(=O)NC(C(O)=O)CC(=O)O)cc1-c1ccc(C(F)(F)F)cc1
1	Cc1ccccc1NCc1n[nH]cc1
1	c1cc2c(c(C)c1)cccc2S(=O)(N1CCC(C(=O)NC(C)c2ccc(OC)cc2)CC1)=O
1	FC(F)(F)c1ccc(-c2c(c3c(cc(cc3oc2-c2ccccc2)O)O)=O)cc1
1	c1(cccs1)CN1CCC2(CC1)CCN(C(=O)Nc1ccc(cc1)OC)CC2
1	S(=O)(=O)(c1ccc(NC(=O)Nc2ccccc2)cc1)Nc1ccc(cc1)Oc1ccccc1
1	c1(c2c(cc(cc2)C)nc(c1)C(O)=O)O
1	c12c(CCN(C(=O)CCC(Nc3ccc(cc3)C(=O)OCC)=O)C2)cc(c(OC)c1)OC
1	c1cc2C(CCCc2cc1)c1ccc(cc1)OC
1	FC(C(NC(C(NCCCC)=O)C)=O)(F)F
1	c1cc(C(OCC2OC2c2ccccc2)=O)ccc1[N+]([O-])=O
1	c1c(ccc(c1)C(NC(C(=O)NC(C(C)C)C(O)=O)C(C)C)=O)C(N1CCCCC1)=O
1	O=C(OCC(=O)NCCCc1ccccc1)C1CCN(S(=O)(c2ccc3OCCOc3c2)=O)CC1
1	c1(cccc(c1)OCCCCCC(=O)NC1CCCCC1)C
1	c1ccc(cc1OC)NC(=O)c1cc2c(n(c(=O)o2)C2CCOCC2)cc1
1	CC(C(=O)NN=Cc1ccc(cc1)Cl)=Cc1ccc(cc1)OC
1	c12ccccc2C(c2ccc(cc2)CCN2CCCCC2)=NCCN1
1	c1nc(ccc1)N1CCC(CC1)NC(=O)c1c2c(scc2)[nH]n1
1	C1(C(=O)c2ccc(Cl)cc2)CCC2C(C1)(C)CCc1c2ccc(O)c1
1	c1(OP(OCC)(OCC)=S)c(NC(C)=O)cccc1
1	c1cc(c(CN(CCCOc2cc3c(CCC(c4nnn[nH]4)O3)cc2)CCC)cc1)Cl
1	c1(NC(c2nc(on2)C2CC2)=O)ccc(Br)cc1
1	n1c(c2c(c3c1ccc(c3)Cl)nc1ccc(NCCNCCN)cc1n2)NCCNCCN
1	C1(CCCCC1)CC(NC(=O)c1ccc(C)nc1Oc1ccc(cc1)OC)c1ncccc1
1	C1CN(C(c2c(cccc2O)N=Cc2ccc(cc2)Cl)=O)CCO1
1	n1c(-c2ccc(cc2)NC(=O)CSc2nnc(-c3ccc(cc3)OC)n2C)cccc1
1	c1c(C(Nc2ccccc2C(=O)N2CCCCC2)=O)ccc2c1OCO2
1	c1c(ccc(C(NCCCNCc2c[nH]c3c2cccc3)=O)c1)Cl
1	c1cc(C(=O)NC2CCN(Cc3ccc(F)cc3)CC2)cc2c1nccc2
1	c1(ncccc1)N1CC2(CCN(CC2)Cc2ccccc2)C(=O)N(C)CC1
1	CN1CCN(CC1)c1nc(N2CCCCC2)nc(C(Nc2cc(ccc2)C(=O)C)=O)n1
1	c12c(cccc1)NC(C2=Nc1ccc(cc1)N(C)C)=O
1	c1c(CN(CCn2nc(nc2)[N+]([O-])=O)C)n(C)c(C)c1
1	c1(nc(ccc1)C(NC(Cc1ccc(Cl)cc1)C(=O)NCCCCN1CCOCC1)=O)-c1ccccc1
1	C1CC2(CCN1Cc1cc(ccc1)C(C)(C)C)C(=O)NCN2c1ccccc1Cl
1	c1cnccc1CN1CCN(CCCN2C(C(c3ccc(cc3)OC)(CC(c3ccc(OC)cc3)=O)CC2=O)=O)CC1
1	CC1(C)C(C(c2ccc(cc2)C(=O)OC)=CC(C1)=O)=Cc1ccc(cc1)OC
1	C(=O)(NCc1ccccc1)c1cccc(c1)NC(=O)c1ccc(-c2ccc(C(=O)O)cc2)cc1
1	c1c(ccc(OC)c1)-n1c(=O)c2c(c3cnn(C)c3nc2)n(C)c1=O
1	C1(CNC(=O)c2nc3CN(c4ccc(cc4)F)CCn3c2)CCCN(C1)C(C)=O
1	O=C(c1cc(-c2ccc(cc2)F)c(c(n1)-c1ccc(F)cc1)-c1ccc(F)cc1)NCCC
1	c1(nc2ccccc2o1)NC(=O)C1(c2ccccc2C(N1c1c(cccc1)CC)=O)C
1	c1(N2CCN(CC2)CCCN2C(=O)CCC2=O)ccccc1Cc1ccccc1
1	n1c(nn(n1)CC1CN(C(=O)C)CCC1)-c1ccc(F)cc1
1	c1c(ccc(c1)-c1cccc(-c2nc3c(cccc3)c(N3CCCC3)n2)c1)C(=O)O
1	C(NCc1cc(OC)c(cc1)OC)(N)c1ccccc1
1	c1(ccc2c(c1)c(=O)c(-c1ccc(cc1)Cl)c(-c1ccc(Cl)cc1)o2)Cl
1	c1c(nc(nc1)Nc1ccc(cc1)C(=O)NCCN1CCCC1)Nc1ccc(cc1)OC(F)(F)F
1	c1(Br)cc2c(cc1)n(n(c2=O)-c1ccccc1)C
1	c1cccc2c(c3c(c(c21)Cl)cccc3)C(N1CCCCC1)=O
1	c1(ccc(C(C2(CCCCC)OCCO2)=O)cc1)[N+]([O-])=O
1	c1c(ccc(-c2ccc(NC(=O)C3CCN(CC3)C(=O)OC(C)(C)C)cc2)c1)Cl
1	c1ccc(CN2C(c3c(C2=O)c(C(=O)NCCCCCC)ccc3)=O)cc1
1	c1(ccc(C)cc1)C(=O)NCc1cccc(c1)OC
1	O=C(NC1CC1)c1ccc2c(c1)ncnc2Oc1cc2ccccc2cc1
1	c1(ccc(C(=O)OCC(=O)NC(=O)C=Cc2c(cccc2)Cl)cc1)S(=O)(N1CCCC1)=O
1	c1c(Cl)cc(c(c1)-n1c(C(F)(F)F)nnc1C(F)(F)F)Cl
1	c1cccc(c1CNc1cc(ccc1)OC)OCc1cc(ccc1)Cl
1	c1c(Cl)c(ccc1)OCC(=O)Nc1ccc(cc1)-c1nc2ccc(cn2c1)C(OC)=O
1	c1c(c(C)ccc1)-c1ccc2c(c1)c([nH]nc2)=O
1	C1(C2C(CCC3(C)C2CCC2C3(CCC(C2)O)C)C2(C)CCC(CC2C1)OC(=O)C)O
1	n1c(c(c(-c2ccc(cc2)Cl)cc1C=Cc1ccccc1Cl)C#N)N
1	c1c(cccc1)Nc1nc2c(cn1)c(c(n2C1CCCCC1)O)C(NCc1ccccc1)=O
1	c1(C(N2CCC3(CC2)CC(NCc2ccc(F)cc2)CO3)=O)ccncc1
1	C(CCCCCCCCCC)=CN
1	c1(NC(Cn2nnc(c2)Cn2c3c(n(C)c(n(C)c3nc2)=O)=O)=O)ccc(F)cc1
1	c1(OCc2ccccc2)c(c(-c2ccccc2)nn1-c1ccccc1)C=C1C(=O)N(C(=Nc2ccccc2)S1)Cc1ccc(cc1)OC
1	c1(ccccc1)CCNCc1cc(O)cc(O)c1
1	C(N1CCCCC1)c1c(ccs1)C#N
1	O=C(Nc1cc(-c2ncccc2)ccn1)NC1CN(Cc2ccccc2)CC1
1	C1CCCCC1NC(c1nc(c2c(c1)ccs2)NCc1ccccc1)=O
1	c1cc(ccc1-c1c(OCC(O)=O)ccc(-c2ccccc2)c1)F
1	N1C(=O)CN=C(c2c1cccc2)c1ccc(cc1)C
1	c1ccc2c(ncc(NCC(=O)NCc3ccccc3)c2)c1
1	c1cc(S(=O)(=O)Nc2ccc(Nc3ccccc3C(O)=O)c(C(=O)O)c2)ccc1
1	c1(N2C(c3ccc([N+]([O-])=O)cc3)C(=C(N3CCN(C(c4ccccc4)=O)CC3)C2=O)C(=O)c2ccc(cc2)[N+]([O-])=O)ccccc1
1	n1(c(c(C(=O)NC(C(=O)NC(C(=O)Nc2ccccc2)Cc2ccccc2)CCCNC(N)=N)nc2c1cccc2)=O)C
1	C1CCCCN1CCNC(=O)C(NC(=O)Nc1cc(C(F)(F)F)ccc1)Cc1c2ccccc2[nH]c1
1	c1(OC)ccc(NC(=O)CC2N(C(=O)N(C2=O)Cc2ccco2)Cc2ccc(cc2)OC)cc1
1	N1(CCCC1)C(CNC(COc1ccc(cc1)Br)=O)=O
1	C1CC(CCN1C(C=Cc1c(-c2ccc(F)cc2)noc1C)=O)C(=O)N
1	O=C(C(C(C)C)NC(C(F)(F)F)=O)NC(Cc1ccccc1)C(CC(C(NC(C(C)C)C(=O)NC)=O)Cc1ccccc1)O
1	c1cccc2C(=O)c3c(-c4ccc(cc4)Br)c(-c4ccc(cc4)Br)[nH]c3-c12
1	c1c(CNC(=O)C2CCC(N(C2)Cc2ccccc2)=O)nc(o1)-c1ccccc1
1	c1nc2c(nc(nc2n1C1C(C(C(O1)CO)O)O)N)NCc1ccc(cc1)C(F)(F)F
1	C(NC(c1ccc2c(c1)Nc1cc(ccc1S2)Cl)=O)C
1	c1c(Cl)ccc(c1)S(=O)(=O)N1CC2(COCC2C(=O)NC)CC1
1	c1c(C)ccc2c1c(-c1ccc3c(c1)cn[nH]3)n[nH]2
1	c1ccc(c(c1)S(=O)(=O)NCc1ccc(Cl)cc1)C(=O)NC
1	c1cc(ccc1)CC(C(=O)NC(CC(O)=O)C(=O)N)NC(=O)C(N)C
1	c1c(ccc2c1cccc2)OCC(NC(C(CC(=O)NCc1ncccc1)CC(=O)NCc1ccccn1)=O)C(=O)N
1	c1(OC)ccc2c(c1)nc([nH]2)-c1ccc(cc1)C(NCCCn1cncc1)=O
1	c1(C=NNC(=O)c2ccc(O)cc2)nc(O)c2ccccc2n1
1	S(CC(=O)Nc1sc(C)nn1)c1cnccc1
1	FC(F)(c1cc(c(cc1)NC(=O)CCN1CCCCC1)C(F)(F)F)F
1	C(=O)(N)CN1C(SC(=Cc2nccn2C)C1=O)=O
1	C1NCCC2(c3ccc(cc3)Cl)C1c1cc(O)ccc1C2
1	c1(ccccc1)-c1c(C)oc2c1cc(C(Nc1ccc(C(=O)OCC)cc1OC)=O)cc2
1	C1(CCC(n2c3c(cc(cc3)-n3c(=O)cc(C(C)(C)C)cc3)nc2NC(=O)c2ccccc2)CC1)C
1	O(c1ccc(cc1)C=CC(=NNC(=S)Nc1ccccc1)C)C
1	N1(CCCCC1)C(C(c1ccccc1)N1C(=O)CCC1=O)=O
1	O(c1c(c(c(cc1)C(C(=O)OCC)=O)O)-c1cc(c(OC)ccc1)=O)C
1	c1cccc(c1Cl)N1c2c(C(=NNC(=O)c3ccccc3)C1=O)cccc2
1	C(=O)(C1CCCN1C(C1CCCC1C(O)=O)=O)O
1	CC(C)(C)c1ccc(-c2c(c(=O)c3c(cc(cc3)OC)o2)O)cc1
1	Cc1ccc(S(=O)(=O)c2ccccc2)cc1NC(=O)Cc1ccc2OCOc2c1
1	C(=O)(C)N1CCc2c(C1)c(C(=O)NCCCN(C)C)[nH]c2-c1ccc(C)cc1
1	C1CN(CCCOc2ccc(N3C(=O)CC(c4cc5ccccc5cc4)C3)cc2)CC1
1	C(CCCCCCc1ccc(cc1)OCCc1cc(OCCCCCCCCCCCCCCCCCCCC)ccc1)CCCCCCCCC
1	c1(ccc(C(C(=O)NCC)N(CC)c2ccccc2)cc1)OC
1	c1nc(n(C)c1)NC(=O)c1ccc(cc1)N1CCCC1=O
1	c1(ccccc1)-c1c(C(N2CCN(C(c3c(C(F)(F)F)cccc3)=O)CC2)=O)nc(o1)C(C)C
1	c12ccc(cc1nc(nc2Nc1ccc(cc1)C(=O)Nc1ccc(cc1)F)N1CCOCC1)C
1	O(C(=O)C(C)(C)C)N=CC1=C(c2ccccc2)c2c(cccc2)C1=NOC(=O)c1ccccc1
1	c1c2c(ccc1)C1CCC3(C)C(CCC3C1CC2)CC=CCCCC(=O)O
1	N(CCc1cc(ccc1)C(=O)N)Cc1ccccc1
1	C(OS(=O)(=O)N)COS(=O)(=O)N
1	C(C)(C)(c1ccc(-c2ccccc2-c2ccc(C(=O)NCCC)cc2)cc1)C
1	c12ccccc1c(ccc2)C(NC(=O)c1ccc(-c2ccc(O)cc2)cc1)C
1	c1c(c(F)cc(c1)C=NNC(=O)c1ccc(s1)Cl)O
1	c1(nnc2n1cc(-c1ccccc1)nn2)NCc1c(F)cccc1F
1	C(C(=O)NCCOC)c1cccc(c1)C(Nc1sc(cn1)C)=O
1	S(CCCN1CCC(c2[nH]c3ccccc3n2)CC1)c1ccccc1
1	c1(ccc(C(=O)N)cc1)NC(=O)c1ccc(cc1)C
1	OCC(NC(=O)NCc1ccc(Cl)cc1)CC
1	c1ccccc1-c1cc(c2c(cccc2)n1)OCCCN1CCCCC1
1	c1(C(Nc2ccc(C(O)=O)cc2)CC)ccc(o1)-c1ccccc1OC
1	OC(C(Cc1cc(F)cc(c1)C(F)(F)F)NC(=O)N1CCC(c2cccc(C)c2)CC1)=O
1	c12CCN(C(=O)CC)Cc1cc(cc2)NC(=O)c1ccc(CN2CCCCC2)cc1
1	c1ccc2c(c1)c(c[nH]2)-c1nnc(o1)SCC(=O)N1CCC(CC1)C(=O)NC1CCCCC1
1	c1(ccc(cc1)F)-c1c(c2c(c3ccccc3cc2)c2c1cccc2)C(C(O)=O)C
1	c1cc(ccc1NC(=O)CCNC(c1ccc2[n+](c1C)cccc2)=O)C
1	COc1ccc(NC(=O)CSc2nnnn2-c2ccccc2)cc1
1	c1c(ccc(c1)CCN1C(=O)C2(CCCC2)NC1=O)OCCCC
1	n1nc2c(cccc2)c(=O)n1Cc1ccc(C(=O)O)cc1
1	c1cc(NS(=O)(c2ccc(C(C)(C)C)cc2)=O)cc2c1n(CC(F)(F)F)c(=O)c(=O)n2C
1	O(C)c1ccc(c(C(=O)c2c(C)cccc2)c1)C
1	O=C(Nc1ccc(C(=O)NCc2ccccc2)cc1)C
1	C12(CCC(CC1)N(C(=O)c1ccc(OC(F)(F)F)cc1)Cc1ccc(-c3ccc(cc3)C(F)(F)F)cc1)OCCO2
1	c1(c2c(CCCC2)n(Cc2ccc(cc2)CN2CCCCC2)c1)C(=O)C
1	C1N(c2ccc(C(=O)Nc3c4c(cccc4)[nH]c3C(=O)OCC)cc2)CCN(C1)C(=O)c1ccccc1
1	C(=C1OC2C(c3ccccc3)CCCC2(C)C1=O)C(=O)OC
1	C(=O)(c1c(C)n(c(C)c1)Cc1ccccc1)OCC
1	c12ccccc2c2c(c3c(c4c(cccc4)c(=O)o3)c(c2)OCCN2CCCCC2)o1
1	c1(C(Cn2cncc2)OC2CCCCC2)ccc(-c2ccccc2)cc1
1	c12CCCCc2c(=O)c2c(cc(C(O)=O)cc2)o1
1	O=C(COCOc1ccccc1)NC1CC(CNC1)NC(=O)C
1	S(NCC1CCC1)(=O)(=O)c1ccccc1OCCNC(=O)C1CCC1
1	c1c(CC)onc1C(=O)NCCCN1CCC(CC1)c1ccccc1
1	c1c(OC)ccc(CC(C(=O)NC(C(=O)NC(C(=O)NC(C(=O)NC(C(=O)N)Cc2ccccc2)CC(=O)O)CC(=O)O)CC(=O)O)NC(=O)C)c1
1	C(CCCCCc1nc2c(cc1)cccc2-c1ccccc1)CC(=O)O
1	C(#Cc1cncc(OC)c1)c1c(ncn1-c1ccccc1)C
1	n1nc(n(CCCC)c1-c1cc2c(OCCO2)c(OC)c1)SCc1ccc(C(N2CCCC2)=O)cc1
1	c1(c(C)cccc1C)-c1ccc(cc1)NC(=O)C1CCCCC1
1	c1(S(=O)(=O)Nc2ccc(cc2)N2CCCCC2)cc(c(cc1)OC)OC
1	C(NC(=O)C(C(C(=O)OC)=CNCc1ccccc1)=O)c1cc(ccc1)Cl
1	c12c(cc(cc1)C)[nH]c(CCNC(=O)Cc1ccc(cc1)-c1ccncc1)n2
1	c1c(Br)ccc(C(C(=O)NCCO)N2CCc3c2cccc3)c1
1	c1c(cccc1)CN1CCc2c(cc(CCC(O)=O)cc2)C1
1	C(=O)(NCC(=O)Nc1cc(OC)ccc1C)c1ncccc1
1	c1cc(NC(c2cccc3c2cccc3)=O)ccc1C(=O)OCC
1	O(C)c1cc2c(cc1)[nH]c(n2)-c1ccc2c(nc(O)cn2)c1
1	c12c(cc(s1)-c1cc(ccc1)OC)c(N1CCN(CC1)C(=O)C)ncn2
1	O1CCN(CC2(CCN(CC2)CCC)Oc2cc(C(=O)N)ccc2)CC1
1	c1c2c(ccc1OCc1ccc(Cl)cc1)CC1C2CCCC1C(=O)O
1	c12c(cc(C(C)C(=O)NCCC)cc1)cccc2
1	c1c(Cl)cccc1N1CCN(CC1)S(=O)(c1ccc(cc1)C(N1CCCC1)=O)=O
1	O=C(C=Cc1ccc2c(c1)OCO2)c1c2c(ccc1)c(=O)c1ccccc1o2
1	c12ccccc1ccc(c2)CNC(c1ccncc1OC)=O
1	C(CCCCCCCCCCCCCCCCCCCCCCCC)C(=O)NC(C(=O)O)CCC(=O)O
1	c1(ccco1)C(N1CCCC(C1)n1c(CN(C)C)ncc1)=O
1	C1(=O)C(C(C(=O)Nc2ccccc2)(O)CC(C1)c1ccccc1)C
1	c1(C(C)C)nn(c2c1cc(cc2)CNCCOc1ccccc1)C
1	c1cc(Cl)ccc1C=C1C(=O)OC(=O)C1=Cc1c(cc[nH]1)C
1	c1c2c(C(CC(c3ccccc3)=O)N(CCCCCCCCCCCCCC)C2=O)ccc1
1	C(c1cccc(O)c1)CCCCC1C(O)CC(O1)n1c2c(c(N)ncn2)nc1
1	c1cc(N2CCN(CCCCCCCn3c(=O)c4c(cccc4)nc3-c3ccccc3)CC2)ccc1
1	COc1c(cc2c(c1)c(C(F)(F)F)c(Cc1c(Cl)cccc1Cl)c(=O)o2)OC
1	c1(-c2cc3c(c4c(c(=O)c(cn4C4CC4)C(O)=O)cc3)o2)ccccc1
1	c1c(ccc(C(OCC)=O)c1)OCCCCCn1c([N+]([O-])=O)ncc1
1	c1c(Cl)ccc(c1)NC(=O)Nc1sc2c(ccc(c2)C(F)(F)F)n1
1	C12CCC(CC2)n2c3c(c(N4CCCCC4)ncn3)nc2C1
1	c1c(C)ccc(c1)C(=O)OCC(N1CCN(c2ccc(cc2)OC)CC1)=O
1	Clc1cc(C(=O)C=Cc2ccc(cc2)OCc2ccccc2)ccc1OC
1	n1c(cccc1)C(NC(=O)NCc1ccc(C)cc1)c1ccccc1
1	N(C)c1ccc(cc1)N1c2ccc(nc2NC1=O)Cl
1	c1cc(Cl)cc(-n2nccn2)c1C(N1CC2C(CN(C(=O)C3CC3)C2)C1)=O
1	c1cccc(c1)CN1CC2C(C(N3CCC(c4ccccc4)(CC3)C(=O)N)=O)C2C1
1	c1c(ccc(N)c1)OCCNCCc1ccc(cc1)OC
1	c1ccc(cc1OC)CNC(=O)CSc1c(cccc1)CN1CCCCC1
1	c1(ccccc1)C1C(C(=O)c2ccccc2)C(C(=O)OC)=C(C)NC(=O)C1
1	c1c(-c2ccccc2)c2c(n1-c1ccccc1)cccc2
1	C1C(CCCC1)Cc1cc(C(F)(F)F)cc(CCC(C(O)=O)(C)C)c1
1	O=C(c1ccc(cc1)F)Nc1c(c(nn1C)-c1ccc(F)cc1)[N+]([O-])=O
1	c1cc(CCNC(C(=O)NCC(O)=O)=O)ccc1-c1ccccc1
1	C1CN(CCCC2(c3ccc(cc3)F)c3c(cc(cc3)F)CO2)CCC1
1	C1(c2ccc(C)cc2)c2c(nn(C)c2CCC1)-c1ccccc1
1	FC(F)(F)c1c(cc2c(c(C(=O)N)n[nH]2)c1)-c1c(F)cccc1F
1	c1c(Cl)cc(Cl)cc1C(C(=O)NC1CCCCC1)(O)C
1	C(NC(C(N1CCCC1)c1ccc2OCOc2c1)=O)c1ccc(cc1)OC
1	c1(ccc(cc1)OC)-c1nc(c2c(n1)ncnc2N)Cc1ccc(Cl)nc1
1	c1ccccc1C(c1ccccc1)=CCn1c2c(nc1)cc(C(F)(F)F)cc2
1	c1(c(C(C)(C)C)cccc1)CSc1nc(C)cc(N2CCCCC2)n1
1	c1(c2c(=O)oc(cc2ccc1)CCCCCCCCC)O
1	O1C(CCOc2c(C)non2)CCC1
1	C1CCCCC1CCCCCCCCOc1c(cc(C(=O)OCC)cc1O)O
1	C1CN(C(C(=O)c2c[nH]c3cc(F)ccc32)=O)CCN1C
1	c1ccccc1Cn1c(=O)c2c(cc(cc2)C(NCc2cccnc2)=O)nc1
1	C(NC(C)(C)C(=O)NCc1ccc(cc1)F)(=O)c1ccc(cc1)OCC(=O)N(C)C
1	n1c(N2CCN(C(=O)c3ccc(cc3)Cl)CC2)c2c(nc1-c1ccc(cc1)Cl)cccc2
1	c1(ccncc1)Cc1n2c(ccc(c2)Cl)c(n1)-c1ccccc1
1	c1c(c(Cl)ccc1)C=CC(=O)OCCCCCCCCCCCCCCCCCCCCCCCCCCCCCCC
1	C(C(C)=CC(=O)c1ccc2c(c1)nc([nH]2)C)C
1	c1c(cc2c(OCO2)c1)CN1CCN(CC1)CCCCCC(=O)NCCCN1CCOCC1
1	C(C(N1CCCC1c1n(C)ccn1)=O)OC(C(Nc1cc(S(=O)(N(C)C)=O)ccc1)=O)C
1	c12C(=Cc3ccc(cc3)N(C)C)C(CCc2cccc1)N(C)C
1	Oc1c(ccc(c1)C(F)(F)F)C(NCCCCCNc1c2c(ncc1)cc(cc2)C(F)(F)F)=O
1	c1(cc(ccc1OCCN(C)C)OCC)-c1cc(n[nH]1)Nc1ccc(Cl)cc1
1	C1C2C(CN(Cc3cc(C)ccc3)C2)N(C(C(CCO)N)=O)CC1
1	C1CN(CCCOc2ccc(C(Nc3ccccc3)=O)cc2)CC1
1	c1c2c(ccc1)c(nc(n2)-c1ccc(cc1)C)NC(c1ccccc1)=O
1	c12nnc(n1c(cc(c2C)OC)OC)C
1	n1c(NC(CSc2nc3cc4c(OCCO4)cc3c(n2CC)=O)=O)scc1
1	c1(NC(C)=O)ccc(S(=O)(Nc2ccc(cc2)-c2ccc(cc2)NC(=O)C)=O)cc1
1	c1c2c(c(OC)c3c(c2OC)C(=O)C=CC3=O)ccc1
1	c1cc2c(cc1C(N1CCN(c3ccccc3)CC1)=O)CN(C(=O)c1ccco1)CCO2
1	c1cccc(C(NC(=O)C2CCN(C(=O)c3c(nc(Cl)cc3)C)CC2)c2ccccc2)c1
1	C1OCCN(S(=O)(=O)c2cc(C(=O)OCC(=O)c3ccc(Br)cc3)ccc2)C1
1	CC(c1c(Nc2ccccc2[N+]([O-])=O)onc1)=O
1	N(Cc1ccco1)CCNC(c1cnccc1)=O
1	c1(ccc(C(=O)COC(=O)c2ccc3c(c2)cccc3)cc1)O
1	c1(-n2nccc2)c(C(N2CC3CN(CC3C2)c2nc(cc(n2)C)C)=O)cccc1
1	c1c(cc(NC(=O)c2c3c(cccc3)n(C)c2)cc1)Cl
1	C1C(Oc2ccc(-c3c4C(c5cc(c(c(OC)c5)OC)OC)N(C(=O)c4n(n3)C)C)cc2O1)(C)C
1	c1(ccc(Cl)cc1)C(=O)Nc1ccc2c(c1)OCO2
1	c1cc(ccc1F)C(=NN=Cc1cc2c(cccc2)o1)N
1	c1(ccc(CN2C(C3C(C2=O)OC(COc2ccccc2)C3c2ccc(cc2)OC)=O)cc1)Cl
1	c1(C2=C(c3ccccc3)C(=O)NC(=O)C2)cccc(c1)C(=O)NC1CCCCC1
1	[N+](c1c2c(ccc1)c1c(c3c(cc1)c1c(cc(c(c1)OC)OC)c[n+]3C)c1c2cc(OC)cc1)([O-])=O
1	c1(C(C)C)c(O)nc(c(c1)C)CCCCC(C(C)C)CCC(=O)O
1	C1(C(C(C(C(C1O)O)O)O)O)CCCCCCCCCCCCCCCCCCCCCCCC
1	CC(CO)c1nccn1-c1ccco1
1	C(C=CC1C2CCC(C1C=CC(C)CCCCCC)N2C)(=O)N1CCCC1
1	c1(c2c(cc(C(O)=O)c1)cccc2)C
1	c1(C(O)CN(CCCC)CCCC)c2cc(Cl)ccc2nc(Cc2ccc(OC)cc2)c1
1	O(c1ccc(cc1)C=NNC(=O)Cn1c2ccccc2n(c1=O)C)C
1	c1c2c(cc(C(=O)NCC(Nc3ccc(N4CCOCC4)cc3)=O)c1)OCO2
1	c1(C(CNC(C)(C)C)O)c(sc2c1cccc2)C(=O)NC(C(=O)N1CCCC1C(=O)NC1CCCCC1)CCCCN
1	c1c(cccc1)C1CC(c2ccc(cc2)OCCCOCc2ccccc2)C(C(=O)c2ccccc2)C(C1)N1CCCC1
1	CN(C)c1ccc(-c2c(c3c(nc2)nc(cc3)C(F)(F)F)O)cc1
1	c1c(-c2ccc(cc2)Oc2ccc(cc2)C(F)(F)F)nnc(N)c1
1	O=S(=O)(Nc1cc(-c2nc(C)ccc2)ccc1)c1cc(C)sc1
1	c1cc2c(c(OC)c1OC)oc(cc2=O)N1CCCCC1
1	C1Cc2c(N1C(=O)C)ccc1c(-c3ccccc3)cc(=O)oc12
1	n1c(cccc1)-c1ccc(cc1)C=CC(=O)OCC
1	c1(N2C(CCC2=O)=O)ccc(NS(=O)(c2ccc(N3CCCCC3)cc2)=O)cc1
1	C1C(CCCC1)CC(NC(C(Cc1ccccc1)NC(=O)C1CCCN1C(C(CCCNC(N)=N)N)=O)=O)C(=O)N
1	C1(O)C(C(OC1n1c2c(c(N)nc(n2)N)nc1)CO)OC(=O)C(C)NC(=O)C(C)NC(C)=O
1	c1c(c(OC)ccc1Nc1ccc(cc1)NC(c1c(C)non1)=O)NC(=O)C
1	c1(O)ccccc1C1CC(c2ccccc2)(O)CC(=O)C1
1	n1c(-c2c(nc(N)nc2)N)c(-c2ccc(cc2)OC)n(C)n1
1	c1cc(cc(c1)OC)C(=O)Nc1ccc(cc1)N1CCOCC1
1	N#Cc1ccc(C(=C(CC)c2ccc(cc2)OC)c2ccc(cc2)OC)cc1
1	C(O)(=O)CCc1c(C(O)=O)[nH]c2c3c(cccc3)ccc21
1	c1c(ccc(c1)OC)-c1c(c2cc(ccc2[nH]1)C)C
1	c1(c(OC)cc(C(NC(C)C)=O)c(OC)c1)CN1CCC(C(=NC2CCCCC2)O)CC1
1	COc1ccc(cc1)CN1CCN(C(=O)Cn2c(c3c(cccc3)c(n2)C)=O)CC1
1	c1c(C(=O)NN=Cc2ccccc2)ccc(-n2nnc(c2)-c2cccs2)c1
1	c1(c(C)cccc1)C=CC(=O)CC(=O)C(=O)O
1	n1c2c(c(-c3ccccc3)cc1N1CCC(C(=O)NCCN3CCCCC3)CC1)cccc2
1	c1c2c(c(C(Nc3ccc(cc3)OC)=O)cnc2ccc1)O
1	c1(ccccc1)C(=O)NC(c1ccccc1C)c1ccccc1
1	c1c(cccc1)C(O)CC(=O)OC
1	c1(C(NCCC)=O)c2c(nc3c1CCCC3)nc1c(cccc1)c2C
1	N(Cc1nnc(o1)-c1ccc(cc1)OCC(=O)Nc1ccccc1)(C)C
1	C(C)C(OC(CC)c1cccc2c1nc(CC)s2)c1cnccc1
1	c1c(C(=O)NCC(c2ccccc2)N2CCN(CC2)CCC2CCc3cc(F)ccc32)cc(cc1)C(F)(F)F
1	c1c(ccc(c1)F)C(N1CCN(CC1)C(=O)C1CC(=O)N(c2ccccc2)C1)=O
1	C1N(CCC(c2ccccc2)C1)C1CCN(C(=O)NC(C)C)CC1c1ccccc1
1	c12c(c(nc(n2)C=Cc2ccccc2)N)c(C=CC(=O)OCC)cs1
1	c1(-c2ccc(C)cc2)nc(NN=C(C)c2cccs2)sc1
1	C1(CCC(c2ccc(cc2)Oc2c(cc(cc2)C(=O)NC2CC2)CC)CC1)NS(=O)(=O)C1CC1
1	Cn1c(C)cc(CNCCc2ncccc2)c1C
1	C1N(C(c2ccc(NC(=O)c3ccc(C)cc3)cc2)=O)CC=C(C1)c1ccc(C)cc1
1	c1(C)ccccc1[P+](c1ccccc1)(c1ccccc1)c1ccccc1
1	c1c2c(C(=NNC(=O)Cn3c(=O)c(nc4ccccc43)C)CCC2)ccc1
1	c1(N2CCC(c3ccc(cc3)C(=O)NC3CCCCC3)(O)CC2)ccc(cc1)C(=O)NC1CC1
1	c1(ccc(C=NNC(=O)c2cc3c(cccc3)o2)cc1)[N+]([O-])=O
1	c1cc(OC(F)(F)F)ccc1C=Cc1n[nH]c2c1ccc(c2)-c1cc(NC(=O)C2CCCCC2)ncc1
1	CC(C)CCNc1nc(nc2c1cccc2)NN=Cc1ccc(cc1)N(C)C
1	[N+](=O)([O-])C(C(Cl)Cl)N=C(N)S
1	N(Cc1nc2sc3c(c2c(=O)n1CC)CCCC3)C(C=Cc1ccccc1)=O
1	CC12C(CCC1C1C(CC2)C2C(CC1)(C(CC2)=O)C)=CC(=O)C(CO)=C
1	c1cc(cc2c1N(C(C(C)C)C(=O)NCc1ccccc1)C(=O)C2=O)S(=O)(=O)c1cnc(OC)cc1
1	CN(C)C(=O)C1CCCN(C(=O)CN(c2ccc3c(nc4ccccc4n3)c2)S(=O)(=O)c2ccccc2)C1
1	c1(Cl)ccc(cc1)-c1c(NC(=O)c2c(Cl)c3c(cccc3)s2)c(n(n1)CC)CC
1	Nc1nnc(CCNC(c2cc(C)ccc2)=O)s1
1	n1c(ccc(C)c1)C=C(O)C(=CC(c1ccc(cc1)C)=O)O
1	n1(-c2ccccc2)c(nnc1SCc1ccc([N+]([O-])=O)cc1)C(F)(F)F
1	CN(c1ccc(OC=Cc2ccccc2Br)cc1)C
1	O=C(COC(C1CCCN(c2ccc3ccccc3n2)C1)=O)Nc1ncc(cc1)Cl
1	C(C1C(c2cc(ccc2)OC)n2ncnc2NC=1C)(=O)Nc1ccc(cc1)OC(F)(F)F
1	c12c(ccc(Cl)c1)C(=O)c1ccc(cc1C2=O)OCC(=O)OCC
1	CC(C)(C)c1ccc(cc1)C[n+]1cc(-c2ccccc2)oc1
1	[N+]([O-])(c1cc(c2c(c1OCCN(C)C)cccc2)O)=O
1	O1COc2c1cc(cc2)C=C(C(=O)NCCC)C(=O)N
1	S(C)c1ccc2-c3c(cc(C(=O)NCCN4CCCCC4)cc3)C(=O)c2c1
1	c1c(c(Cl)cc(c1)-n1c(-c2ccc(cc2)F)nc(C)c1)S(=O)(=O)C
1	CC(C)(c1ccc(cc1)C=Cc1c(O)nc(c(C(=O)OCC)n1)O)C
1	C1(C(=O)NCC2CCCC2)CCN(CC1)S(=O)(c1ccc(cc1)C(OC)=O)=O
1	C(C(=O)Nc1ccccc1Cl)N1CCC(CC1)Cn1c(=O)ccc2c1cccc2
1	n1cccc(c1C(N=C(N)N)=O)N1CCC(CC1)C(=O)O
1	N(C(=O)c1cccc(c1)COc1ccc2c(c1)cccc2)C(C(=O)O)CC(F)F
1	c12C(CC(=O)NCc3ccc(cc3)F)OC(C)(Cc1cccc2)C
1	o1cccc1CN(C(=O)CCNS(=O)(c1ccc(C)cc1)=O)CC
1	C1Cn2c(nnc2-c2ccccc2)CN1c1nc2ccc(OC)cc2c(C)c1
1	c1cccc(-c2cc(C(=O)Nc3ccc(cc3)C(=O)N3CCCCC3)nc(-c3ccccc3)c2)c1Cl
1	c12c(=O)n(c(=S)[nH]c1cccc2)CCCC(N1CCN(c2ccccc2)CC1)=O
1	c1cc(OCCCCCOc2ccc(C(=O)C)cc2)ccc1C(=O)C
1	c1ccc(-c2ccccc2)c2c1[nH]c(CNc1cccc(OC)c1OC)n2
1	C1N(c2ncccc2)CCC(C1)c1c(nccn1)N1CCN(CC1)c1nc2ccccc2s1
1	Cc1ccc(cc1)C(=O)OC1C(OC2C1OC(C)(C)O2)C
1	C1CCCCC1NC(c1cn2cc(ccc2n1)C)=O
1	c1(ccc(C2C3C(CCCC=3N(C3CCCC(C=32)=O)C(=O)NCC)=O)cc1-c1cc(CC)ccc1OC)OC
1	c1c(ccc(c1)F)C1C2C(c3cc(F)cc(c3)F)NC(NC=2CC(C)(C)C1)=O
1	c1c(cccc1)CCNc1nc(n(C)c(=O)c1)C
1	c1(C(NC(C(C)C)C(=O)OC)=O)ccc(cc1)C(=O)OCC(=O)C=Cc1ccc(N(C)C)cc1
1	c1cc(C)c(cc1)C(=O)N(c1ccccc1)CC(=O)NCCC
1	N1(CCCCC1)c1nnc(C(CC)NC(c2nnn(c2)CC(F)(F)F)=O)cc1
1	C1CCCc2c1cc(cc2)NS(=O)(=O)C(F)(F)F
1	c1c2c(c(C)n(c2ccc1OC)C)CCN1C(c2ccccc2)c2c(C1=O)cccc2
1	c1(Cl)ccc2c(c1)n(cc2)CC1NCCN=1
1	C(CN(CC)CC)n1c(c(c2c1cccc2)C(c1ccccc1)c1ccccc1)-c1ccccc1
1	O(CC(Nc1cc(ccc1)CC)=O)C(=O)c1ccc(cc1)OC(F)F
1	O(c1ccc(F)cc1)C(NCc1nc2c(cccc2)o1)=O
1	C(C)(c1nn(c(c1)C(NCc1ncccc1)=O)-c1ccc(F)cc1)NC(=O)c1ccccc1
1	c1cc(ccc1CC(=O)NCCCC(=O)NCCc1cc(OC)c(OC)cc1)OC
1	CC(C)(C)OC(=O)N1CCC(CC1)c1ccc(cc1)C(Nc1cc(-c2nc(C)c(C)[nH]2)cc(C(F)(F)F)c1)=O
1	O=C(N1CCN(CC1)c1ccccc1)c1c(c2c(ccc(c2)OCc2ccccc2)[nH]1)C(=O)c1ccccc1
1	C1N(c2c(cc3c(c2)nc(C(F)(F)F)cn3)Nc2ccc(cc2)C(F)(F)F)CCC(C(=O)NCC)C1
1	o1cc(-c2ccc(O)cc2)nc1CN1CCC(C)CC1
1	O1CCN(c2ccc(cc2N=C(O)c2cnn3cccnc32)S(=O)(=O)Nc2ccc(cc2)OC(F)(F)F)CC1
1	c1cccc2c1c1cccc(c1o2)Nc1ccc(cc1)N
1	c1(c2c(ccc1)C(C(C(CCCCC)C)C(C2c1ccc(cc1)OCCN1CCCCC1)C(=O)O)=O)O
1	C1(O)C(C(O)C(O)C(O1)Oc1c2c(c(O)c3c1C(=O)c1c(O)cc(O)cc1C3=O)CCC(O2)(C)C)O
1	Cc1ccc(cc1)C=C1C(=O)N(Cc2nc[nH]c2C)C(=O)N1
1	n1(c(ccc1)C(=O)N1CCN(S(=O)(c2ccc(cc2)C)=O)CC1)C
1	O=C(NNC(c1cccs1)=O)NC(=O)c1ccc(cc1)Cl
1	CC1=C(C(c2ccc(O)cc2)C(C(=O)OC)=C(N1)C)C(=O)OC
1	C12(CC(c3ccccc3)=NO2)CCCCC1n1c(nc(O)n1)C
1	CC(C)(C)CCNC(=O)C(=O)c1c2c(c(=O)n(C)c1)c1c(cccc1)cc2
1	c1c(C)cccc1-n1c(-c2ccc(cc2)C)cnc1
1	C1CN(Cc2ccccc2)C(=O)N1c1cc(-c2nc(on2)C2CC2)ccc1C
1	O=C(CSc1nc(O)c2c(n1)ccs2)NCCCl
1	O=c1ccc(nn1C)Nc1ccc(cc1)F
1	c1cnc(Nc2ccccc2)cc1-c1nc2cc(sc2cc1)-c1ccccc1
1	C1N(CCN(C1)C(Nc1ccc(cc1)C)=O)C(=O)Nc1c(C)ccc(C)c1
1	OCCNCC(=O)N1CCCC(N=C(O)C2CCCCC2)C1
1	c1c2c(ccc1)C(N(Cc1ccc(C)cc1)C(=O)c1ccc(C)cc1)CC2
1	c1nc2c(cc1)ccc(c2)Nc1nc(c2c(n1)cc(C(=O)N(C)C)cc2)C
1	S(=O)(=O)(NCc1ccc(C(F)(F)F)cc1)c1c(cccc1)Cl
1	c1(S(=O)(=O)Nc2c(cccc2C)C)cc2c(OCCO2)cc1
1	Oc1cccc(c1)C(=O)NC1C(=O)N2C(C(=O)O)=C(CSC2C1)COC(C)=O
1	c12ccccc1c(n(c(n2)-c1ccc(C)cc1)CCCN1CCC(c2ccccc2)CC1)=O
1	c1c(ccc(C(=O)N2CCC3(CC2)CC(C(F)(F)F)(C3)O)c1)C(F)(F)F
1	n1c(NC(=O)c2[nH]cc(Br)c2)cc(-c2ccc(cc2)F)nc1
1	C(CCN1Cc2c(cc(-c3nc(on3)C)cc2)CC1)N1CCC(c2ccc(C#N)c(c2)C(NC2CC2)=O)CC1
1	c1cc(ccc1NC(NCCC)=O)Oc1c(cccc1)C(=O)NC
1	c1(CCNC(=O)C2CCN(CC2)C(c2ccco2)=O)ccc(OC)cc1
1	c1c(nc(cc1)C(=O)O)NC(=O)COc1ccc(cc1)Cl
1	c1c(CN2CCCCC2)ccc(CN2CCCCC2)c1
1	O=C1C(=Cc2nc(C)cc(C)n2)CCCC1=Cc1ccccc1
1	c1(C2CCC2)nc(c2c(n1)cc(OC)c(c2)OC)N1CCC(CC1)C(=O)N
1	c1cc(cc2c(=O)n(-c3ccc(cc3)OC)c(nc12)C)C(NCCCN1CCN(CC1)c1ccc(OC)cc1)=O
1	OC1C(O)C(C(C(C1O)Br)O)O
1	c12c(cc(C(=O)NCCN(C)C)cc1)c1c(ccc(c1)S(=O)(Nc1cccc3c1cccc3)=O)o2
1	C(OCCNc1c2c(cc(cc2)Cl)nc2c1ccc(c2)Cl)CCCN1CCCCC1
1	C(c1ccccc1)(=O)Nc1c(cccc1)-c1c(c2c(cccc2)n(CC(=O)N2CCCCC2)c1=O)O
1	C(N1CCC(CC1)Oc1cc2c(cc1)[nH]cc2CC(=O)NCC(F)(F)F)(C(C)C)=O
1	c1(SCC(=O)N2CCCCC2)nc2c(cccc2)c(=O)n1CC
1	FC(F)(F)c1ccc(cc1)NC(C1C(C(c2ccc(cc2)Cl)=O)CCCC1)=O
1	N(c1cc(OC)ccc1)c1nc(-c2ccc3c(c2)OCO3)cs1
1	c1cc(OC)cc(N2CCN(CC2)S(=O)(c2cc3c(cc2)c(C)cc(=O)o3)=O)c1
1	C1CC(CCN1CCC1CCC(NC(=O)Cc2ccc(OC(F)(F)F)cc2)CC1)c1ccc(OC(F)(F)F)cc1
1	C(N)(CCCCN)C(CCc1ccccc1)NC(=O)C1CCCCC1
1	c1(-c2ccc(cc2)OC)c(N)n(Cc2ccccc2)nn1
1	c1(SCCCN2CCc3c(C2)nc(C)nc3)ccc(C)cc1
1	n1c(cccc1)-c1cc(C(N2CCCCC2)=O)c(O)c(C(=O)O)c1
1	N(C(=O)C)C(C(=O)NCc1ccccc1)C1CCCCC1
1	C(N(CC)CC)CNc1cc2c(c(-c3ccc(F)cc3)c(C)oc2cc1)=O
1	c12c(OCCO1)ccc(c2)NC(CNCCOc1ccccc1)=O
1	N(C(C1CC(c2cc(Cl)ccc2)N(C(=O)C2CCCN2C(=O)c2nc(C)sc2)C1)=O)CCC(F)(F)F
1	C(c1ccc(cc1)-c1ccc(Cl)cc1)CC(=O)NC(CCC(=O)O)c1ccccc1
1	c1c(cccc1)CC(C)NC(=O)C
1	N(c1c(Nc2c(OC)cccc2)ncnc1)C(=O)C
1	O=C(c1c(C)nc2n1cccc2)Nc1ccc(OC)cc1
1	S(c1ccc(cc1)-c1cc(-c2c3n(c(nc3cnc2)N)C2CCCC2)ccc1)(=O)(=O)C(F)(F)F
1	C(CCc1ccc(OC)cc1)N1CCN(C(=O)c2occc2)CC1
1	c1(C)ccc(cc1)C(=O)OCC1C(NC(CC(C)C)C(C1)C(=O)OCC)=O
1	C(NC(C=Cc1ccccc1)=O)CCc1ccc(cc1)[N+](=O)[O-]
1	c1(cc2c(cc1)[nH]c(n2)-c1cccc2c1nc(C)s2)C(=O)NC(C(=O)O)CCCCNC(=O)C
1	c1c(C2CC(c3ccc(cc3)OC)=NN2C(=O)C)ccc(O)c1
1	c1(c(cnn1Cc1cn(C)nc1)[N+]([O-])=O)N
1	c1c(cccc1)NC(c1cc2CCCN3C(=O)Cc(c1)c32)=O
1	C(N1CCC23CC4CC(C3)CC(C4)C2C1)CCCCCCCCCCCCC
1	c1(nc(nc(c1)OC)NC(C)c1nc2c(cccc2)c(=O)n1-c1ccccc1)OC
1	Cc1nc2c(cccc2OC)c2c1c(=O)c1c(cc(F)cc1)o2
1	c1ccc(cc1)-c1ccc(cc1)CC(OC(CCCCCCCCCCCCCCCCC)=O)C(F)(F)F
1	C(NC(=O)C(C)C)(c1c(cccc1)C)C(=O)NC(Cc1ccccc1)C(=O)NCc1ccccc1
1	c1c(ccc(CCNC(=O)C2CCN(C(=O)C3CCCCC3)CC2)c1)OC
1	C(N1C(=O)CCC1)c1nc2c(ccc(OC)c2)s1
1	CN(C)C(c1ccc(cc1)C(Nc1cc(ccc1)C#Cc1cnc(N)cc1)=O)=O
1	c1ccc(cc1)C(=O)NCCCN1CCC2(C(=O)N(c3ccccc3)C(=O)N2)CC1
1	C(=O)(O)C1(C(C)C)C(C2C(CC1)(C)C1C(CC2)C(C)CCC1)C(=O)O
1	c1(cccc(C)n1)N1CCN(CC1)c1[nH]c2ccc(F)cc2n1
1	c1cc(ccc1COc1ccc(C(C)(C)C)cc1)C(OC)=O
1	c12c(cccc2)nc(CNC(NC2CCC(C)CC2)=O)cc1
1	CN(C)c1ccc(C(CCC)C(c2ccc(cc2)OC)=O)cc1[N+]([O-])=O
1	c1cc(C(=O)NCC(c2ccccc2)N2CCN(CC2)c2ccc(F)cc2)ccc1
1	Clc1c(NC(=O)C)ccc(c1)-c1nc(C)c(C)n1C1CC1
1	c1c(Sc2cc(Cl)ccc2)n(C2CCCCC2)c(=O)[nH]c1=O
1	O1CCN(S(c2ccc(C(=O)NCCS(=O)(=O)N3CCCCC3)cc2)(=O)=O)CC1
1	c1ccc(C(=O)NC(C(=O)NC(C(=O)NC(C(=O)NCc2ccccc2)CC(C)C)Cc2ccccc2)Cc2ccccc2)cc1
1	c12ccccc1c1c(ccc(c1)-c1ccccc1)c(NC(=O)C)c2
1	S(=O)(Nc1ccc2c(c3c(cccc3)oc2c1)=O)(=O)C
1	C(Nc1cc(OC)cc2c1nc(N1CCC(CC1)c1ccc(OC)c(OC)c1)nc2Nc1ccc(O)c(c1)C)(C)=O
1	C1c2c(cccc2)C2(CCN(C(=O)c3ccc(cc3)N3CCC(CC3)C(=O)OCC)CC2)OC1
1	C(=O)(NCCc1ccc(S(=O)(N2CCCCC2)=O)cc1)Cn1nc(-c2ccccc2)nn1
1	c12c(=O)n(cnc2cccc1)CCC(NCCc1c2c([nH]c1)cccc2)=O
1	C1C(C(C(C(C1NC(=O)C)O)O)O)C(NO)=O
1	c1cccc(C(=Nc2cc(C(=NC3CCCCC3)O)ccc2C(=NC)O)O)c1
1	c1cc(cc2c1OCO2)CCCCCCC(N1C(C(=O)NCC1)C)=O
1	c12c(C(=O)NN=Cc3c(ccc(c3)Cl)O)cccc1cccc2
1	O(CC(Nc1ccc(cc1)F)=O)C(=O)c1ccc(NC(COC(=O)c2ccc(cc2)Cl)=O)cc1
1	C(C(=O)O)=CC=Cc1cc(OCc2ccccc2)cc(c1)OCc1ccccc1
1	C(=C1c2c(ccc(c2)Br)NC1=O)c1ccc(cc1)NC(=O)CCN(CC)CC
1	c1cc(NC(=O)c2ccc(Cl)cc2)cc2c1nc(O)cc2O
1	c1cnc(Cn2cc(cn2)N=C(O)c2cc(ccc2)C(F)(F)F)c2c1cccc2
1	c12ccccc1c(cc(=O)o2)OCC(=O)NCCc1ccc(S(=O)(N)=O)cc1
1	C(OCC(=O)N(C(c1ccco1)C(NC(C)(C)C)=O)c1ccc(F)cc1)(=O)c1ccco1
1	C(C1CCCCC1)C(=O)N1CCC2(CC1)CCN(CC2)Cc1ccccc1F
1	c1c(ncc(c1)CNS(=O)(=O)C)N(C)C
1	C(c1c(C(=O)NCc2ccccc2)c(CC)n(-c2ccccc2)n1)C
1	C(#N)c1ccc(cc1)C=Cc1c(nc(O)nc1O)C=Cc1ccc(OC)cc1
1	C(C1C(O)C(C(O)C(O1)Oc1cc(O)cc(Cc2ccccc2)c1)O)O
1	c1c(c2c(cc1)OCO2)-c1c(C(=O)Nc2ccc(cc2)OC)cn(-c2ccc(cc2)C(F)(F)F)n1
1	C(O)C1CN(c2ccc(nn2)C(F)(F)F)CCC1OC
1	c1cc(-c2ccccc2OC)nc(NC(C2CC2)=O)c1
1	c1(ccc(cc1)-c1cc(=O)n(C)c(N2CCCCC2)n1)CCC(N1CCCC2C1CCCC2)=O
1	Clc1cccc2c1ccc1c2cc(-c2ccc(cc2)Cl)c(-c2ccc(Cl)cc2)n1
1	C(=O)(Nc1nc2c(cc(-c3ccc(cc3)OC(F)(F)F)nc2)s1)C1CCC(CC1)C(=O)NCCC(=O)O
1	c1cccc(OC)c1C(N1CCN(CC1)C(=O)c1ccc(C)cc1)c1ccccc1
1	[nH]1c(n(CCC)c(=O)c2c1n(CCC)c(n2)-c1ccccc1)=O
1	c1(nc(sc1)-c1ccc(cc1)C)NC(=O)C1C(c2ccc([N+]([O-])=O)cc2)NC(NC=1C)=O
1	c1(c(nccc1)C(O)=O)C1CC(O)CCC1
1	c1c(ccc(c1)C(=O)OCC(C(=O)NCCCN1CCOCC1)=O)[N+]([O-])=O
1	C(c1cc2c(nc3c(=O)n(Cc4ccccc4)cnc3n2)cc1)#N
1	c1c(-c2c3c(nc(nc3)Nc3ccc(cc3)C(=O)N)oc2)cccc1
1	c1cc(Cl)cc2[n+]([O-])c3-c4c(C(=O)c3[n+]([O-])c21)cccc4
1	c1(c2c(cccc2)nc(C)c1)NCCCCN1CCN(c2c3cccnc3ccc2)CC1
1	N(c1ccccc1)C(N1CCN(c2c3c(cc4c2cccc4)ccc(=O)o3)CC1)=S
1	c1cc(cc(OC)c1)C=NN=C1c2ccccc2C(O1)=O
1	c1(OC)ccc(C2C(C(=O)N(C(c3ccc(F)cc3)C(=O)NC(C)(C)C)C(C2)c2ccc(cc2)F)CC(=O)NCCCN2CCOCC2)cc1
1	c1c(cccn1)-c1cc2c(c(N3CCCCC3)nc(n2)NCC)cc1
1	C1CN(Cc2ccc(C)cc2)CCC1CNC(C(N1CCc2c(C1)ccs2)=O)=O
1	c1(ccccc1)-[n+]1c(-c2ccc(OC)cc2)c(C)nn1C
1	CC(C)=CCN(c1ccccc1)CCCNC(=O)Nc1ccc(cc1)F
1	c12cc(NC(=O)CCc3sccc3)ccc2N(C(=O)C1=O)CCN(C)C
1	n1cccc(C)c1N1C(C2(c3ccccc3NC2=O)N(C1=O)Cc1ccc(Cl)cc1)=O
1	O(CC)c1ccccc1CNC(=O)Nc1ccccn1
1	c1c2nc(-c3ccc(NC(=O)c4ccc(cc4)NC(=O)c4ccc(cc4)C)cc3)oc2ccc1
1	c1(ccc(C(=O)NC2CC2)cc1)-c1c2cc(-c3nc(=O)[nH][nH]3)ccc2n(CC(F)(F)F)n1
1	C(C(=O)C=CNc1ccccc1)Sc1ccc(cc1)Br
1	n1c(c2c(c3c(CCCC3)c(C)c2)cc1C)C
1	C1N(CCN(C(c2ccc(Oc3cccc4c3nccc4)cc2)=O)C1)C
1	c1(NCc2ccccc2)nnc(s1)S(=O)(=O)N
1	c1(ccc(cc1)C(=O)NCC(=O)NCc1ccco1)OC
1	c1c(C(=O)Nc2ccc(cc2)C(=O)OCC)ccc(c1)NC(c1cc(=O)c2c(ccc(c2)C)o1)=O
1	c1cc(ccc1F)C(N(Cc1cc2c(cccc2)nc1O)CCCC)=O
1	c1cccc2c1C(=C1C(N(C(C(=O)NCc3ccc(cc3)F)CO)C(=O)S1)=O)c1ccccc1-2
1	c12c(c3c(cccc3)nc2c(NC(CC)=O)cc(C)c1)N
1	c1cc(ccc1F)NC(=O)COc1ccc(cc1)C=C1C(=O)N(c2ccccc2)C(=O)S1
1	c1ccccc1C(C(F)(F)F)Nc1nc2c(cccc2)n1CCC
1	CC(c1ccc(C=C2C(=O)N3C(=NC2=O)SC(c2ccc(cc2)C)=C3C)cc1)C
1	C1N(C(c2c(NC(c3ccc(cc3)C)=O)sc3c2CCCC3)=O)CCN(C1)S(=O)(c1ccc(cc1)Cl)=O
1	c1cc2c(c(C3C(=O)N(C4CCCCC4)C(C=3c3cn(c4c3ccc(c4)OC)Cc3ccccc3)=O)cn2Cc2ccccc2)cc1OC
1	NCCC(c1cccc(C(=O)O)c1)=O
1	C(C)Nc1c(nc2ccc(Cl)cc2n1)-c1ccc(cc1)Cl
1	C(c1ccc(C(Nc2c(C(O)=O)ccs2)=O)cc1)#N
1	c1cc(ccc1C(C(=O)O)N)C
1	c1cc(cc2c1CCC2)NC(=O)CCC
1	N1(c2nc(cc(=O)[nH]2)-c2ccncn2)CCOCC1
1	c1(C(C(C)C)(CCCN2C3CC(n4c5c(cccc5)nc4C)CC2CC3)c2ccc(cc2)OCCN2C(=O)CCC2=O)ccc(OCCN2CCCC2)cc1
1	C(=O)(Nc1ccc(cc1)-c1c2c(ncnc2N)n(C(C)C)n1)C
1	C1(C(O)=O)C(C(C(O)C(O1)CO)O)c1cc(Cc2c(cc(cc2O)O)O)c(O)c(c1)C(=O)O
1	O=C1C(C(c2cc(ccc2)-c2ccccc2)N1CCN(C)C)CC(=O)NCCCN1CCCCC1
1	c12c(c(O)c(c(O)c2)C(C=Cc2ccc(OC)cc2)=O)C(=O)c2c(cccc2O)C1=O
1	Cc1cc(nn1C(c1ccc(C)cc1)CC(Nc1ccc(C(C)C)cc1)=O)C1CC1
1	c1c(CN(C)C(=O)C2CN(C(C)=O)c3ccccc3O2)ccc(c1)CNC(c1cnc2c(c1)cccc2)=O
1	CC1c2c(c(ccc2)O)C(c2ccc(OCCN3CCCCC3)cc2)CC(=O)C=1
1	c1c(cccc1)CCNC(CC(=O)NCCc1cc(O)c(O)cc1)=O
1	C1CN(CCC1NC(=O)NC(C)c1ccc(C)cc1)S(=O)(=O)N1CCCC1
1	c1c(cc2c(c1)cccc2)C(=O)NC(C(=O)OC)CC(C)C
1	O1CCC(C(NCc2nc(ccc2)C)C1)N(Cc1ccccc1)C(C)=O
1	S(CC(=O)Nc1ccccc1)c1c(O)nc2ccccc2c1
1	COc1ccc(cc1)C(N1CCN(CC1)C(c1cc(-c2ccc(cc2)Cl)on1)=O)=O
1	C1c2c(c(-c3nnn[nH]3)nn2C2OC(CO)C(O)C2O)C(=O)N1
1	c1cc2c(cc1)c1c(c(C(CNCCc3ccc(OC)c(OC)c3)O)c3ccccc3n1)cc2
1	C(N)C1OC(c2c([n+]([O-])on2)C1)C
1	c1c(O)cc(cc1CCCC)CCC(=O)Nc1ccccc1
1	C(c1ccc(cc1)C(=O)N)N1CCC(CC1)c1nc2c(cccc2)o1
1	c1cc(C(F)(F)F)ccc1-c1nn(CC(Nc2sc(nn2)CC)=O)nn1
1	c1cc2c(c(O)c(cc2)C(=O)c2cccc3c2cccc3)c(c1)O
1	Clc1cc(cc(c1)NC(Nc1ccc(OC)cc1)=O)C1CCN(C(=O)C2CCCCC2)CC1
1	C1C(CC(c2c(c3c(cc(cc3)OC)oc2=O)O)C2C1C1C(C(C)CC1)(CC2)C)C
1	FC(F)(F)c1ccc(cc1)CN1CCCC(C1)c1cccs1
1	c1(ccc(cc1)C(NCCCNC(c1ccc(C)o1)=O)=O)F
1	c1(C(F)(F)F)cc2nc(Nc3nc(cc(n3)C)C)sc2cc1
1	c1cc2c(=O)n(CC(=O)N3CCCCC3)c(C=Cc3c(cccc3)F)nc2cc1
1	c1c(OC)ccc(CNCc2c(nc(C(F)(F)F)o2)C)c1
1	c1(ccccc1)C(NNC(S)=NNC(=O)c1ccc(cc1)N(C)C)=O
1	c1cccc2c1c(c[nH]2)CCNC(=O)C1CCN(CC1)C(OCc1ccccc1)=O
1	c1c2c(OCO2)ccc1CNc1nc(NCCN(C)C)nc2c1nc[nH]2
1	c1(nc2c(CCc3c(cc(cc3)CN3CCN(CC3)C)C2N2CCN(CC2)C(=O)C)c(n1)C)C
1	Cc1nc(-c2cc(ccc2)C)sc1C=NNC(=O)c1ccco1
1	c1sc(cc1)-c1nc2cc(ccc2o1)C(F)(F)F
1	c1(Cl)ccccc1NC(=O)NC1CCN(CC1)CCCCCCNC(=O)C1CCCCC1
1	c12c(CCN(C(=O)COC(c3ccc(OC)cc3)=O)C2)c2c(ccc(OC)c2)[nH]1
1	c1(OC)ccc(C(N2CCc3cc(S(=O)(N4CCCCC4)=O)ccc3C2COC(=O)C)=O)cc1
1	n1c(c(c(C)o1)C(=O)N1CCCC(C1)C(Nc1cc(OC)ccc1)=O)C
1	O1c2cc(ccc2C(c2ccc(OCCCN3CCCCC3)cc2OC)CC1=O)OC
1	C(C(c1ccccc1)c1ccccc1)CN1CCCCC1
1	c1c2c(cc(NC(=O)C)c1)nc(s2)NC(=O)c1ccncc1
1	C1(CCCCC1)NC(c1cccc(Cc2ccccc2)c1)=O
1	c12c(cc(NC(=O)c3ccc(cc3)C)cc1)nc(CN1CCCCC1)n2C
1	O(c1ccc(-c2cc(C(N3CCN(c4ccccc4)CC3)=O)c3c(n2)cccc3)cc1)C
1	C1(c2cnc(Cl)nc2)C2CCC(C1)C2
1	c1c(ccc(Cl)c1)C=C1C(=O)N(CC(Nc2ccccc2)=O)C(=S)S1
1	O=C(NCc1nc(C)c(C)o1)CN1CCN(c2ccc(cc2)Cl)CC1
1	c1(SCCCC(NCc2ccc(cc2)Cl)=O)nnc(-c2ccc(OC)cc2)o1
1	c1(OCc2c(cccc2)C(C(OC)=O)=COC)cc2c(cc1)c(=O)n1CCCc1n2
1	c1c(ccc(c1OC)NC(c1ccc(N2CCCC2=O)cc1OC)=O)C(=O)C
1	N(C(c1ccc(cc1)OCC(CN(C)c1ccc(F)cc1)O)=O)C(C)(C)C
1	c1ccc(F)c(-c2ccc(cc2)-c2cnc(N)nc2)c1
1	c1cc(cc2c1cccc2)NC(=O)Nc1ccc(cc1)CC(Nc1ccc(cc1)C(=O)O)=O
1	N1(C(c2nnnn2C(C)(C)C)C(C)C)CCN(c2cccc(C)c2C)CC1
1	n1n(Cc2ccccc2)c(=O)c2c(cccc2)c1-c1ccccc1
1	O1CCN(C(=O)c2cc(Cl)ccc2OC)CC1
1	c1(c[nH]c2c1cccc2)C(c1c2c(cccc2)[nH]c1)c1ccc(OC)cc1
1	c1ccc(NC(=O)CSc2n(c(-c3ccc(OC)cc3)cn2)C)cc1OC
1	c1ccccc1NC(NC1CONC1=O)=O
1	C(=O)(c1ccc(cc1)C)OCc1c(nn(c1)-c1ccccc1)-c1ccc(C)cc1
1	Oc1ccc(C(=O)c2c(NC(=O)c3ccccc3Cl)sc3c2CCCC3)cc1
1	S=C=NCC1C2C(c3ccc(Br)cc3)Nc3ccccc3N2CCC1
1	c1(nc(nc(c1)C)NC(=O)c1ccc(cc1)CCC(=O)N1CCCCC1)C
1	C(C1CCCCC1)C(=O)Nc1cc([nH]n1)C=Cc1ccc(cc1)CN1CCN(CC1)C
1	c1ccc(c(c1)OC)CNC(=O)Cn1c2ccccc2c2ccccc21
1	c1ccc(cc1OC)CNC(=O)C1CSCN1S(=O)(=O)c1ccccc1
1	c1ccccc1CCN1CCN(CC1)CCCCCCCCCC
1	S(C)CCN(Cc1nc(c(cn1)Br)N)C
1	O=C1NC(=O)NC1(c1ccc(OC)cc1)c1ccc(OC)cc1
1	c1(oc(cc1)-c1ccc(cc1)OCCCCCCC(=O)NO)-c1ccc(cc1)OCc1ccccc1
1	c1(F)cccc(c1)-c1ccc(cc1)-c1nc2ccccc2o1
1	c1(O)cc(nc(n1)Oc1ccccc1)C
1	c1c(cc(OC(C)C)c(-c2ccc(cc2)C(F)(F)F)c1)C=C1C(=O)N(C(=O)S1)c1ccccc1
1	OC(CCCCCCCC=CC(O)CCCCCCCC)=O
1	c1(C)c(c(no1)C)CNCc1ccc([nH]1)Br
1	c1c2c(C(NCCc3cccc(C)c3)=O)ccc(O)c2ccc1
1	Cc1cc(cc(C)c1)C=Cc1cc(c(NC(=O)C)c(c1)C(C)(C)C)C(C)(C)C
1	C(c1n[nH]c(-c2ccccc2C)c1)N
1	c1(ccc(C(NCCCCCCCCCCCCCCCCCCCCCCCCCCCCCCC)=O)cc1)-c1ccccc1
1	c1ccnc(c1)C(=O)NCCc1nc(no1)C
1	FC(c1cc(-c2ccc(-c3ccccc3S(=O)(NC(C)(C)C)=O)cc2)cnc1)(F)F
1	c1c(C(=O)Nc2cc(C(=O)NCCC)ccc2)ccc(C(C)(C)C)c1
1	C(O)CCCCNCc1ccncc1
1	c12C(N(CC(C(CN(C)C(=O)c3ccc(OC)cc3)OCc3ccccc3)O)C(=O)c2cccc1)=O
1	C(c1ccc(cc1)CN1Cc2c(C1)ccc(C#N)c2)CO
1	c1c(F)ccc(C(NC(=O)Cc2c(OC)cccc2)c2c(c3c(cccc3)o2)C)c1
1	N1(CCOc2ccc(cc2)-c2cc(c3c(o2)cccc3)=O)CCCCC1
1	c1cc(cc2c1c(CCC)cc(Cc1ccc3ccccc3c1)n2)OC
1	c1c(OC)ccc(C2=C(c3ccccc3C2=O)c2ccccc2)c1
1	c1cc2C(OC(=O)c2cc1NC(=O)CCC(=O)N1CCC(CC1)C)(C)C
1	c1ccnc2c1cccc2NC(=O)CCCN1CCC(CC1)NC(=O)Nc1ccc(OC)cc1
1	c12cc(N3C(CCC3=O)(c3ccccc3)C(=O)OCC)ccc1OCO2
1	c1cc2c(nc(C(C)NC(=O)OC3CCCCC3)n2Cc2ccc(C)cc2)cc1
1	c1(NC(c2c(-c3ccccc3)cccc2)=O)cc(ccc1)C(=O)N1CCCCC1
1	c1c(ccc(c1)C(=O)OC)C1C(C(C(C(C)C)=O)C(C(=O)N(CC)CC)C1C(=O)N(CC)CC)c1ccccc1
1	c1ccc2c(c1)cc(S(=O)(c1ccc(F)cc1)=O)cc2
1	N(Cc1cc2ccccc2oc1=O)C(=O)c1ccccc1
1	n1cc(C=Cc2ccccc2C)ccc1Nc1ccc(C=Cc2c(C)cccc2C)cc1
1	Oc1c(cc(cc1)C(C(=O)OCC1(CCCC1)COC(C(c1cccs1)(c1ccc(Cl)s1)O)=O)(C)C)C(F)(F)F
1	C(CCCN1C(CCC1)=O)N(C)Cc1ccccc1
1	c1(cc2c(cc1)cccc2)N1CCN(CC1)Cc1n(C2CCCCC2)nnn1
1	Cc1nc(Nc2cc(ccc2)C)nc(NS(=O)(c2ccc(cc2)C(C)(C)C)=O)c1
1	c1c2c(CN(C(=O)C3C(C(=O)N(Cc4ccc(-c5ccccc5)cc4)C3)c3ccc(cc3)F)CC2)ccc1
1	c12ccccc2Oc2c(C1NC(CC)=O)cccc2
1	C1(CC(N1c1ccccc1)C(=O)Nc1ccc(C)cc1)=O
1	c12ccc(OC)cc1CN(CC2)C(=O)CCn1c(cc(n1)C)C
1	O=C1c2ccccc2C(=O)N1CC(=O)NCCc1ccc(cc1)S(=O)(N)=O
1	O=c1n(CC(OCC)=O)c(=O)c(c(S(=O)(=O)N2CCCCC2)n1C)C(=O)NC(C)C
1	c1c(cc2c(c1)c1c(cc(NC(=O)C3CCCCC3)cc1)oc2=O)OC(=O)C
1	c1(ccc(F)cc1)-n1c(c(C(=O)CCN2CCCCC2)c(n1)C)C
1	C1(=O)c2c(c(n[nH]2)-c2ccccc2)C(N1c1scc(n1)-c1ccccc1)c1ccccc1
1	N(C(Cc1ccccc1)C(CN1CC2CCCCC2CC1)O)C(=O)C(Cc1ccccc1)NC(=O)c1cc(ccc1)N1CCCC1=O
1	C(Oc1ccc(cc1)NC(=O)C1C2C3(C(=Nc4ccc(F)cc4)O)CCCCC3C(C=1)C2)(F)(F)F
1	c1c(cccc1)-c1cc2C(C3C(CCCC3)N(CCC)c2cc1)CC(=O)NCCC
1	N1(C(C(Nc2cc(ccc2)OC)=O)CC(c2ccc(F)cc2)=N1)C(C)=O
1	c1(ncccc1)C(c1cc(OC)c(OC)c(c1)OC)c1cccc(c1)F
1	c1c(C)ccc(OCC(=O)Nc2ccc3c(c2)CNC3=O)c1
1	O=C(Nc1ccc(-c2ccc(-c3nn[nH]n3)cc2)cc1)C1CCCN1C(=O)C(NC(=O)c1ccc(-c2ccccc2)cc1)CCC(O)=O
1	C1(c2c(-c3ccccc3)nn(c2-c2ccccc2)-c2nc(C)cs2)CCCCC1
1	C(CCCCCCNc1nc(N2CCOCC2)nc(NCCO)n1)CCCCCCCCCCCCC
1	c1ccc(C=CC=CC(=O)c2ccc(cc2)N2CCCCC2)cc1
1	c1(C(c2ccccc2)CCCCCN2CCC(CC2)NC(=O)CCCCCCCCCCCCCC)ccc(cc1)F
1	c1c(ccc(OC)c1)C1C(C(=O)OCC)=C(N=c2n(c3ccccc3s2)C)C(=O)N1CC(F)(F)F
1	c1ccccc1CC1CCN(Cc2cc3c(ccc(c3)O)s2)CC1
1	n1cccc2c1ccc(CN(C(=O)C)c1cc(c(OC)c(c1)OC)OC)c2
1	c1c([N+]([O-])=O)n(CC(=O)NCCN2CCOCC2)c(=O)n1C(C)C
1	C1C(c2ccccc2)(CCCC)OC2(O1)CCN(CC2)C(=O)Nc1ccc(cc1)C(C)(C)C
1	n1(c2c(cccc2)c2c1CCNC2)CCC
1	C(C)N(CCN1C(c2ccc(Cl)c3c2c(C1=O)ccc3)=O)CCN1C(=O)c2cccc3cccc(c23)C1=O
1	FC(F)(F)c1ccccc1NC(=O)CN(C(=O)Cc1c(C)cc(C)cc1C)C
1	c1c(ccc(c1)Oc1ccc(OCC(=O)NCCC)cc1)OCC(=O)N
1	c12c(cccc1C#Cc1ccccc1)CC(C(O)=O)OC2
1	OC1C(C(OC(COC(CCCCCCCCCCCCCCCCCCCCCCCC)=O)C1O)OC)O
1	C(CNc1nc(nc(n1)NCCCNC(=N)N)NCCCN)c1nc(-c2ccc(Cl)cc2)c[nH]1
1	c1(c2c(c(OC)cc1)[nH]c1c(nc(c(OC)c21)CC)-c1ccccc1)OC
1	c1cc(ccc1)N1C(=O)c2c(ccc(C(=O)Nc3ccccc3C(Nc3ccncc3)=O)c2)C1=O
1	C1CN(CCNC(=O)c2ccccc2)CCC1
1	S(c1ccc(-n2cnnc2)cc1)(=O)(NCC1COC2(CCCCC2)N(C1=O)C)=O
1	c1c(cc2c(OCO2)c1)C1C(c2cc(OC)c(c(OC)c2)OC)C(C(=O)O1)c1cc(OC)c(c(c1)OC)OC
1	O=C(CCC(Nc1ccc(cc1)F)=O)NCCS(=O)(=O)c1ccc(cc1)C
1	c1c(c(C(F)(F)F)ccc1)Sc1ccccc1OCC(=O)N(C)C
1	c1(OC)ccc(NC(=O)Cn2c(c3c([nH]c2=O)cc(cc3)C)=O)cc1OC
1	S(Nc1ccc(cc1)C(=O)N1CCCCC1)(=O)(=O)c1cc(-c2c(ccc(c2)Cl)OC)c(OC)cc1
1	O1CCN(c2ccc3c(c2)c(ncn3)Oc2ccc(NC(=O)c3ccccc3Cl)cc2C)CC1
1	Cc1c(COc2ccc(S(=O)(=O)N)cc2)c2ccc(cc2o1)F
1	c1(ccccc1)CC(C(=O)NC1C(=O)N2C(CCC2)C(=O)NCCCCCCC1)N
1	N(C1CCCCC1)C(=O)COC(=O)CSc1c(cccn1)C
1	O=C(Nc1ccc2c(OCCO2)c1)CN
1	c1c2c(ccc(-c3ccc(cc3)C(=O)NCCCN(C)C)c2)cc(Cl)c1
1	CCCCCCCCCCCCCc1nc2c(c(n1)N)ccn2C
1	COc1c2c(cc([nH]c2=O)-c2ccccc2)c(nn1)C
1	N1(Cc2ccccc2)CCC(C(c2ccccc2)CN2CCCC2)CC1
1	c1c(C(=O)N2C(C)c3c(cccc3)-c3c2cccc3)ccc(c1)C
1	c1(ccc(cc1)C(O)=O)-c1[nH]c2ccc(-c3ccc(OCCC)cc3)cc2n1
1	C(N1c2ccccc2CC1)(=O)CN(C(=O)OC(C)(C)C)c1ccccc1
1	c1cc(ccc1OC)-c1cc(C(NC(C(=O)O)c2ccc(cc2)OCC2CC2)=O)nc(c1C#N)OCC1CC1
1	C1(=O)c2c3c(cccc3)n(C)c2-c2c1cc(-c1ccccc1)cc2
1	c12OCCOc1n(Cc1ccccc1)c(=O)n2C
1	O1C(C)(C)C(C(=O)c2ccc(OC)cc2)=C(C(O)=O)C1
1	c1c(-c2ccc3c(c(CC(NCc4ccc(F)cc4)=O)c[nH]3)c2)ccc(c1)F
1	c1(ncccc1)CCC(Nc1cc(C)c(cc1)C)=O
1	C1Cc2c(cccc2)CN1C(CN(c1ccc(F)cc1)S(=O)(=O)C)=O
1	n1n(c(C(NCCc2ccccc2)=O)cc1)CC(Nc1cc(F)ccc1)=O
1	c1c(cc2c(c1)OC1(C3CCC(CC3)C1)C2)C(=O)NCCO
1	c1(ccc(cc1)S(=O)(=O)N1CCCCC1)Nc1c(S(=O)(=O)N)cccc1
1	c1c(NC(NC(c2ccccc2Br)=O)=S)nccc1
1	c1cc(CN2C(=O)C(=Cc3ccc(OC)c(OCc4ccccc4)c3)SC2=S)ccc1
1	C(C)OC(=O)C1CCCN(c2ccc(cc2)C(=O)OCC)C1=O
1	C(CNC(C)C)N1CCN(CC1)c1ccccc1
1	n1ccc(Cc2nc3c(n(CCC(F)(F)F)c(=O)n(c3n2C)CCC)=O)c(F)c1
1	c1cc(C(=O)NN=Cc2ccc(o2)[N+]([O-])=O)c(c2c1c(cc(o2)=O)C)C
1	C(=O)(CCC)OC1(C(=O)NC(=O)N1)c1ccccc1
1	c1(cc(C)ccc1)NC(=O)C1CNCCC1
1	c1(cc2c(cc1)n(CCN(C)C)cc2C(=O)c1ccccc1)-c1cc(OC)ccc1
1	C(c1cc2c(cc1)[nH]c1ccc(C(N3CCCCC3)=O)cc12)(N1CCCCC1)=O
1	c1c2C(c3ccc(cc3)O)(c3ccc(cc3)O)C(=O)Nc2ccc1OC
1	c1(-c2nc(sc2)N)ccccc1
1	N(c1ccc(C(O)=O)cc1)=Nc1c(C)nc(CN2CCC(CC2)C)s1
1	c1cccc(C(=O)NCCNCCCc2nnc(C(C)(C)C)o2)c1
1	c1c(S(=O)(N2CCC(CC2)C(=O)OCC)=O)c2c(cc1)ccc(C)n2
1	n1n(C(C)C)c(NC(N2CCN(c3ccc(cc3)[N+]([O-])=O)CC2)=O)c([N+](=O)[O-])c1-c1ccc(OC)cc1
1	FC(F)(F)c1ccc(CNc2ccncc2C(=O)N)cc1
1	c1ccccc1C=C1C(N(Cc2ccc(cc2)C(=O)Nc2ccccc2N)C(=O)S1)=O
1	C1CN(CC2C(CN(C(c3ccccc32)=O)Cc2ccccc2)C1)Cc1ncc[nH]1
1	O=C(OCC)C1(CCCC2(C)C1CCC13C2CCC(C1)C(C3)=C)C(=O)OCC
1	c1nc(cc(C(O)=O)c1O)-c1nc(C)sc1
1	c1cc(NC(c2cccc(c2)S(=O)(=O)Nc2cc3c(OCCO3)cc2)=O)ccc1OC
1	C(c1ccc(F)cc1)C(CN1CCN(c2ccccc2)CC1)=O
1	c1(ccccc1)C=Nc1c2c(cccc2)nc2c1ccc(C)c2
1	C1CN(CCC1C(=O)N1CCC(C(NCc2ccccc2)=O)CC1)Cc1ccccc1
1	C(c1ccc(OCCCCN2CC(CCC2)C(=O)NCCC(=O)O)cc1)(F)(F)F
1	c1(ccc(cc1)-c1c(-c2ccc(cc2)C2(CCCC2)N)cnc(n1)N)Cl
1	c12c(CCC(c3nc(-c4ccc(cc4)-c4cnc(N)nc4)c[nH]3)(F)F)cccc1[nH]cn2
1	c1c(cccc1-c1cc(C)cc(n1)NC(CCC(O)=O)=O)OC
1	c12ccccc2c2CCN(C(=O)c3ccc(cc3)C)Cc2[nH]1
1	c1ccc(Oc2ccc(C(Nc3nccs3)=O)cc2)cc1
1	c1(-c2ccc(C(F)(F)F)cn2)nnc(C(Nc2ccc(C(F)(F)F)cc2)=O)o1
1	O=C(Nc1cc2c(cc1)[nH]cc2)c1cc(c(-c2ccc(F)cc2)s1)-c1ccc(F)cc1
1	N(c1ccc(cc1)CN1CCCC(C1)Cn1c(=O)ccc(C)n1)C(=O)C
1	O=C(OCC)C(C(=O)Nc1c(cccc1)C(F)(F)F)Sc1nc(C)cc(C)n1
1	C1N(CCN(Cc2ccccc2)C1)C
1	c1c(cccc1-c1nn2c(nnc2-c2ccc(Cl)cc2)cc1)CN1CCN(CC1)C
1	O=C(Cn1c2c(n(c1=N)Cc1ccccc1F)cccc2)OCC1CCCO1
1	C(C1Cc2c(C=1C)cccc2)(N1CCCCC1)=O
1	O(c1ccc(C(Nc2ccc(Cl)cc2)=O)cc1)Cc1ccc2c(CCC2CC(O)=O)c1
1	c1(N2C(c3c(cccc3)C2=O)=O)cccc(c1)Oc1ccccc1
1	O=S(c1c(-c2ccccc2)cccc1)(=O)C(C(=O)NO)(C)NC(OC(C)(C)C)=O
1	c1c(C2=C(c3ccccc3C3C2CCCC3)CC)ccc(c1)O
1	C1(C(=O)OCC)C2C(C(=O)OC2C2C(C)(C)O2)C(c2ccccc2)C1
1	c1cc(C2C3C(C(N(C3=O)Cc3ccc(OC)nc3)=O)C(N2)C(=O)OC)cc(c1OC)OC
1	S(c1ccc(NC(=O)Nc2ccc(nc2)OC)cc1)c1ccc(C)cc1
1	c1(ccc(NC(S)=Nc2nc3ccccc3s2)cc1)C
1	c1(nnc(cc1)C(C)(C)C)N1CCN(CC1)c1cc(ccc1)OCC(=O)NC
1	C1N(CC2CCCO2)CCOCC2C1OCCN2c1ccc(s1)C
1	N(O)C(=O)C1CCN(c2ccc(C(=O)NC3CC3)cc2)CC1
1	C1(C(CNC1)C(=O)N)c1ccc(cc1)Br
1	C1(=O)C(=Cc2cc3OCOc3cc2)SC(N1c1c([N+](=O)[O-])cc2OCOc2c1)=S
1	C1(CC(c2ccccc2)(OC(c2ccccc2)(O1)c1ccc(Cl)cc1)c1ccccc1)=O
1	C(NCc1ccc(cc1)OCC(N1CCCCC1)=O)(c1ccc(C)o1)=O
1	C1C2CCC(CN1c1c(cc3c(c(c[nH]c3c1)C(O)=O)=O)F)CC2
1	C(C1OC(n2c3c(nc2)c(NC2CCCCC2)ncn3)C(O)C1O)O
1	CC(C)Oc1nccc(n1)NCCCn1c(O)nc2ccccc12
1	c1(c2c(n(c(=N)[nH]c2n(n1)-c1ccccc1)CCC)=O)-c1ccccc1
1	c1(ccc(cc1)F)C#Cc1cc2c(cc1)n(CC(O)CO)c(C)c2C
1	c1(O)c2c(c3c(cc(cc3)O)oc2cc(O)c1)=O
1	c1c2c(ccc1)C(C(=O)N2CC(=O)N1CCN(c2ccccc2)CC1)c1ccccc1
1	C(c1ccc(cc1)[N+]([O-])=O)=CC(=O)c1ccccc1
1	C(NC)(c1cc(OCc2cc(ccc2)F)cc(C(F)(F)F)c1)=O
1	c1cc(ccc1Oc1ccccc1)Nc1c(C(=O)NCCN(C)C)cnc2c1cc(cc2)OC
1	C1(CCCCC1)N(C(c1ccc(cc1)C(F)(F)F)=O)N=Cc1c2c(n(CC(=O)N3CCOCC3)c1)cccc2
1	c12ccc(NC(=O)c3cccc4c3cccc4)cc1cccc2
1	C1CCCCC1NC(c1c(c2c(n1C)ccc(c2)S(=O)(Nc1ccc(cc1)OC)=O)C)=O
1	C(Oc1ccc(-c2nn3c(ccn(c3=O)CCO)n2)cc1)C
1	n1c(cccc1)C(=O)N(CCCC)Cc1ccc(Cl)cc1
1	c1(nc(c(cc1)C(N1CCOCC1)=O)NS(=O)(c1ccc(OC)cc1)=O)-c1ccc(cc1)C(F)(F)F
1	c1c(C(F)(F)F)ccc(c1)C(NC(=O)C1CC1)C
1	c1(c(cnn1C)CN1CCN(CC1)Cc1c(C(F)(F)F)nn(c1)C)CC
1	c1c(ccc(NC(c2ccc(cc2)C)=O)c1)C(O)=O
1	C(C(=O)NCCCN1C(=O)CCC1=O)OC(=O)c1ccc(CS(=O)(=O)c2ccc(F)cc2)cc1
1	c12c(cccc1)c(n(cn2)CCCCn1cncc1)=O
1	c12c(cccc2)c(Cc2ccccc2)c2c(n1)ccc(c2)C(=O)O
1	c1cnccc1NC(c1c(O)ccc(C=Nc2ccc(cc2)C)c1)=O
1	O(C)c1ccccc1-c1nc(-c2ccncc2)sc1
1	c1(N2CCCCC2)ncc(cc1)CN1CCC(CC1)C(=O)NCc1cccnc1
1	O=S(NCCc1ccc(cc1)C1CCC1)(=O)c1ccc(C(F)(F)F)cc1
1	c1c(c2[nH]c(-c3cc4c(cccc4)o3)nc2cc1)C(NCc1ccc(cc1)F)=O
1	C(=CC(=O)OCC)c1ccc(cc1)OCCCCCCCCCCCCCCCC
1	c1cc2n(CCCCn3c(nc4c3cccc4)-c3ccccc3)c(nc2cc1)-c1ccccc1
1	c1(c2c(ccc1)nc1c(cccc1)n2)OCCCN1CCCCC1
1	c1c(ccc(c1)S(=O)(=O)Nc1c(C)cc(cc1)NC(C)=O)C
1	c1c(cc(c(OC)c1OC)OC)C(=O)c1c(cc(OC)cc1)C1N(C(c2c(nc(C)nc2)C)=O)CCc2c1cc(c(c2)OC)OC
1	N1(C(=O)C(=Cc2cn(nc2)-c2ccccc2)SC1=O)c1ccc(CO)cc1
1	C1N(c2nc(nc(c2)-c2cnc(c(c2)OC)N)N2CCOCC2)CCOC1
1	C(OCC)(=O)c1c2cc3ccccc3nc2ccc1C
1	N1(S(=O)(c2ccc(cc2)C)=O)CC(CCC1)C(=O)NCc1ccccc1
1	c12-c3c(cc(cc3)C)C(=O)c1c(cc(c2)O)-c1ccc(cc1)C(=O)OCC
1	c1(nc(-c2ccc(C(=O)NCCN3CCCCC3)cc2)no1)CC
1	c1(cc(C2=NNC(C2(C)C)=O)ccc1)[N+]([O-])=O
1	c1cc(cc(OC)c1)NC(Nc1sc2cc3OCCOc3cc2n1)=O
1	N1(CCCCC1)c1nc2c(c(C)nn2Cc2ccccc2)s1
1	C1(=O)N(C(c2ccc3c(c2)OCO3)=O)C(C(=O)O)CC1
1	N(c1cccc(c1)C)C1(C(N(C(N1C)=O)c1cc(ccc1)C)=O)c1ccccc1
1	C(C)(C)(C)C(=O)Nc1nc(c(Cc2ccccc2)c(n1)CC)OCCCCCCCCCCCC
1	C(CSc1c2c(n(C)c1)cccc2)(N1CCCCC1C)=O
1	C1(N(c2c3c(ccc2)cccc3)C(=O)CC1)c1ccccc1
1	C(=O)(NCC)c1ccccc1NC(=O)c1ccc(Cn2cc(nn2)C(Nc2ccc(OC)cc2)=O)cc1
1	c1(F)cc(ccc1-c1c(n[nH]c1)C)Oc1c2c(ccc1)[nH]cc2
1	C(NN=C(C)c1c(C(O)=O)cccc1)(=O)c1sccc1
1	C1(=O)C(=Cc2ccc(nc2)Oc2ccc(cc2)C(F)(F)F)C(=O)N(C(=O)N1)C
1	C(C(=CC=CC(=O)OC)C(=O)OC)c1cc(OC)ccc1
1	C(CCN1CCOCC1)Nc1cc(C)c(cc1)NC(=O)CCN1CCOCC1
1	c12c(cc(OC)cc1)cc(cc2)COc1cc(ccc1)C1(CCC1)c1ccc(OC)cc1
1	O=C1C(CC(CCCCc2oc(CO)nn2)O1)CC1OC(C(C)C1)CCCCC
1	c1(Br)ccc(cc1)-c1nc(c2c(n1)cc(Br)cn2)N1CCCCC1
1	C1CCCCC1N1C(=O)c2c(N(Cc3ccc(C(=O)Nc4ccccc4)cc3)C1=O)ccc(c2)Br
1	c1(OC)ccc(cc1)S(=O)(=O)Nc1c(OC)cccc1
1	c1cccc(c1)CCNc1nc(nc2c1cc(s2)C(=O)N(CC)CC)-c1ccc(C)cc1
1	c1(OC)ccc(CCNC(=O)c2ccc(cc2)OC)cc1OC
1	C1CN(CCN1c1ccc(Nc2ncc(c(n2)Nc2ccc(cc2)C#N)C)cc1)C
1	CN(C)C(COC(=O)c1cc(S(=O)(=O)N2CCC(CC2)C)ccc1C)=O
1	C(C1CCN(S(=O)(=O)c2ccc(cc2)OCC#CC)CC1)(N1CCN(c2ccc(F)cc2)CC1)C(NO)=O
1	O=C1CCCN1CC(Nc1c2c(cccc2)c(s1)-c1ccccc1)=O
1	COCCN1CCOC(c2cccc(Cc3nc4ccccn4c3)c2)C1
1	c12ccccc1n(c1c2c(nc(n1)N)O)Cc1ccc(cc1)C(=O)O
1	c12c(C(=O)N(Cc3cc(NC(c4ccc(c(OC)c4)OC)=O)ccc3)CC1)cc(OC)c(OC)c2
1	c1c(NC(=O)c2cc(ccc2)[N+]([O-])=O)ccc(C(=O)N=Nc2c(n(C)c3c2cccc3)O)c1
1	c1c(ccc(c1)Cl)NC(=O)C1Cc2c(c(n(c2C)C)C)CN1
1	C(C)c1ccc(C(N2CCCCC2)=O)s1
1	Fc1cc2c(cc1)[nH]cc2C1CCN(CC1)Cc1ccc(cc1)F
1	C1(C)(C)CC(=O)c2c(ccc(c2)C(Nc2ccncc2)=O)C1(F)F
1	c1(c2c(CCN(C2)C(=O)c2ccc(C)cc2)[nH]n1)C
1	c1c(cc2c(c1)C1CC(c3ccc(cc3)O)=CC(=O)C1CO2)OCc1ccccc1
1	c12c(C(=O)NCCN3CCOCC3)cccc2-c2c(cc(-c3cc(=O)n(C)cc3)cc2)OC1
1	c1(ccc(OCCCCCCCCCCCCCCC)cc1)O
1	C1(CCCCC1)n1c(C(CC(C)C)N2CCCCC2)nnc1C(CC(C)C)NC(C)=O
1	c1c(C=C2C(=O)C(=Cc3ccc(-c4ccc(Cl)cc4)s3)CCC2)scc1
1	C1CCCCC1n1c2ccc(CCCCCCCCC)cc2nc1
1	C12CC3CC(CC(C3)C2)(NC(=O)NCc2cccc(c2)Br)C1
1	O=C(NCc1ccccc1)NC1CCN(CC1)C(=O)Nc1ccc(cc1)C(F)(F)F
1	ClC1C(C(Nc2ccccc2)=O)C1c1ccc(Cl)cc1
1	c12c(ccc(OC)c2)OCC(Cn2nc(-c3ccc(cc3)OC)cc2-c2ccc(OC)cc2)O1
1	O=C(c1ccc(O)cc1)CNCc1cc(F)c(O)c(F)c1
1	c1c(ccc(C=Nc2ncccc2C)c1)Br
1	c1(ccccc1)Cc1c(nc(c(c1N)C#N)OCC(F)(F)F)C
1	c1(Nc2ccccc2C(=O)O)ncccn1
1	c1(ccc(-n2nccc2)cc1)C(NCc1ccc(F)cc1)=O
1	N(C(=O)COc1ccccc1)OC(=O)c1ccc(C)cc1
1	O=C(NC1CCCCC1)CSc1nnc(n1C)CN(c1ccccc1)S(=O)(=O)C
1	c1cnc(c(NC(=O)CSc2nc3c(cccc3)c(n2CC)=O)c1)C(F)(F)F
1	C=C1CCC2C(C1)C(CCC2(C)O)(F)F
1	C1N(c2ccc(cc2)C(C)(C)C)CCN(C1)C(=O)CNC(=O)c1ccc(Cl)cc1
1	O=[N+]([O-])c1ccc(-c2cc3c(c(-c4ccc(cc4)Cl)c(-c4ccc(Cl)cc4)c(C#N)c3cc2)N)cc1
1	c1(N2CCN(CC2)c2c(C(=O)NC3CCCCC3)cnc(n2)-c2ccc(cc2)OC)ccccc1F
1	c1(c(CCCCCCCCCCCCCCCCCCCCCCCCCCCCCCCCC)cccc1)C(O)=O
1	c1(NC(=O)CS(=O)(c2c3c(ccc(c3)C)[nH]c2)=O)ccc(OC)cc1
1	n1(C)c2c(c(n1)N)c(n(cn2)Cc1ccc(F)cc1)=O
1	c1ccncc1CCNC(c1cn(-c2ccc(cc2)F)cn1)=O
1	C12(C)C3C(C4C(CC3)(C(CC4)C(C)CCC(=O)NCc3ccc(cc3)F)C)CCC1CC(CC2)OC(=O)C
1	C1CCc2c(cccc2)C1NC(=O)CCC(c1ccccc1)N1CCCC1
1	c12cc(N(C(=O)C)S(=O)(=O)C)ccc1c(cc(n2)-c1ccc(Cl)cc1)C
1	c1cc(CNC(=S)Nc2cc(ccc2)Cl)cc2OCOc12
1	c1c(cc(F)cc1)N1CCN(CC1)C(c1cc(NC(C2CC2)=O)n[nH]1)=O
1	c1c(c(OCCN2CCCCC2)cc2c(-c3ccccc3)cc(=O)oc21)Cl
1	c1(ccc2c(c1)c(-c1ccccc1)c(-c1ccccc1)c(-c1ccc(cc1)OCCN1CCCCC1)n2)OCCN1CCCCC1
1	c1(-c2ccc(cc2)C)c(c(n(c(=O)n1)CC1OCCC1)C)C#N
1	c1cc(cc2C(=O)N(CC(=O)Nc3ccc(cc3)N3CCOCC3)C(=O)Nc12)C
1	C1CCCCC1NC(c1ccc(cc1)Oc1ccc(cc1)C(c1ccccc1)=O)=O
1	c1(=O)c2ccccc2oc2c1cccc2
1	c1cc(ccc1C)NC(NNC(=O)c1ccc(C)cc1)=O
1	n1(cc(C2(O)CCN(CC2)CCC)cn1)-c1ccccc1
1	c1(ccc(cc1)F)-n1c2c(c(N3CCC(CC3)N(C)C)n1)c(nn2C)C
1	c1(nnc(C)s1)SCC(=O)Nc1ccccc1C
1	c1cc(OC)ccc1C1C(C(C(=O)N1Cc1ccc(cc1)OC)C(C)=O)C(=O)C
1	C(N1c2c(cccc2)C(=O)N(C1=O)CCC(=O)NCCCN1CCC(CC1)C)c1ccc(F)cc1
1	c1(=O)c2c(c3c(cccc3)n1CCCN(C)C)c1c(cccc1)cc2
1	c1(cc(CN2CCN(CC2)CCCc2ccccc2)ccc1)O
1	C(C)(C)C1C2C3C(c4ccc(O)c(O)c4)C4C(C(C(CCC(=O)OC)C)CC4)(C3(CCC2C(C)(C)C(O1)=O)C)C
1	C(Oc1ccc(Cc2cc(C3C(O)C(C(C(CO)O3)O)O)c(cc2)Cl)cc1)CCCCCCCCCCCCC
1	c1(ccc(OCc2c(cccc2)OC)cc1)C(=O)Nc1ccc(C(=O)O)c(C(O)=O)c1
1	n1c(-c2ccc(cc2C)NC(=O)CCC(O)=O)c(C)c(c(c1)NC(CCC(O)=O)=O)C(=O)N
1	C(N1CCC(CC1)c1c2ccc(F)cc2on1)CCOc1ccc(C(F)(F)F)cc1
1	c1cccc(-c2nc(CCCOc3ccc(CO)cc3)on2)c1
1	N1(c2ccc(C(=O)NC3CCCCC3)cc2)C(c2ccccc2C1=O)=O
1	C1(c2ccc(OC)cc2)N(C(=O)C(c2ccc(OC)cc2)N(C(=O)C1)c1ccc(C)c(C)c1)Cc1ccc(C)cc1
1	COc1ccc(cc1)Nc1c2c(nc(c1C#N)N)ccc(c2)OC
1	n1ccc(CN2CCC(CC2)CNC(=O)c2ccc(cc2)OC)cc1
1	c1(OCC(N2CCC3(COCCO3)C(C2)F)=O)ccccc1
1	c1cc(ccc1CNC(=O)Nc1cc(c(F)cc1)F)OC
1	c1cc(C=CC(=O)NC2CCCCC2)cc2c1c(C)cc(=O)o2
1	c1c2c(ccc1C(=O)NCCN(CC)CC)-c1c(cccc1)S(=O)(=O)N2C
1	Fc1cccc(c1)-c1c(cc(C(=O)O)n1C)-c1cccc(c1)F
1	c1(ccc(Cl)cc1)CNC(c1cc2ccccc2o1)=O
1	C1CCCC(C(=O)N(C(C)C)Cc2ccc(cc2)OC)N1C(=O)c1ccc(C)nc1
1	c12c(c(O)c(c(O)n2)C(OCC)=O)cc(cc1)-c1cnccc1
1	C1CC2(CCN(S(=O)(C)=O)CC2)C(N1c1cccc(C)c1)=O
1	c1(ccccc1C(N1CCCC(C1)C(=O)NCc1cccs1)=O)OC
1	C(CCc1cc2cc(ccc2[nH]1)OC)(=O)OC
1	C(Cc1c(OCC(=O)NS(=O)(c2ccc(cc2)C)=O)ccc(C(C)(C)C)c1)N1CCCC1
1	c1c(C(=O)O)cccc1CCN1CCC(CC1)NC(=O)Nc1ccc(cc1)C#N
1	c1(ccc(cc1)S(=O)(=O)N(C)C)NC(=O)CSc1ncccn1
1	C1(=O)CCC2C(C(c3ccc(cc3)Cl)c3ccc(C(NCCc4ccc(cc4)S(=O)(=O)N)=O)cc3)C(=O)N(C21)CC(C)C
1	c1c(nccc1)N1CCN(CC1)C(=O)COC(c1ccccc1)c1ccccc1
1	n1c(N2CCCC2)c2c(nc1)n(CC(C)C)cc(C(=O)CCC(=O)Nc1ccc(cc1)Cl)c2=O
1	c1ncc(cc1)C(=O)NNC(=O)c1ccc(cc1)N1CCCCC1
1	c1([N+]([O-])=O)ccc(cc1)C(=O)O
1	c1cc2c(cc1)nc(NC(c1ccccc1)=O)[nH]2
1	c1(ccc(NC(=O)C)cc1)N1C(c2ccccc2)CCC1=O
1	N(C(=O)c1ccccc1)c1cc(-c2sc3c(cccc3)n2)c(cc1)N1CCN(CC1)C
1	c1c(NC(Nc2cc(CO)ccc2)=N)cc(Cl)cc1
1	C(=C1CCCCC1)C=NNC(c1cc(S(=O)(N2CCCCC2)=O)ccc1)=O
1	N1(CCCCC1)CCCNC(c1ccc(NC(=O)C2CCC3(CC2)c2c(CC3)cccc2)cc1)=O
1	C(=CC(=O)NCCCCCCCCCCCCC)c1ccc(C=CC(=O)Nc2ccc(cc2)Cl)o1
1	C1CN(CC1)c1nc(N2CCCCC2)nc2c1ncn2-c1ccc(OC)cc1
1	C(C1CCCCC1)(c1cc([N+]([O-])=O)ccc1)O
1	c1(Oc2c(nc3c(cc(cc3)[N+]([O-])=O)n2)-c2ccc(cc2)[N+]([O-])=O)ccccc1
1	c1cc(C(C)(C)C)ccc1S(=O)(=O)Nc1cccc2c1nc(CN)s2
1	OC(Cn1c(cc(-c2ccccc2)n1)-c1ccc(-c2ccccc2)cc1)=O
1	C1CN(CCC1)CCn1c(nnc1)C(C)(C)C
1	C(#N)c1c(c2c(cccc2)nc1-c1ccco1)-c1ccc(OC)cc1
1	C1C2C(C(C(OC2c2c(cc3OCOc3c2)C1OC(=O)c1cc(ccc1)C)OC)OC(=O)C)OC(=O)C
1	c1cc(CNC(=O)CSc2n(C)c(nn2)C2CCCO2)oc1C
1	S1c2c(cc(C(=O)NC(Cc3ccccc3)C(=O)NC)cc2)CC1
1	c1c(C(OCC(C(CCCCCCCCCCCCCCC)O)O)=O)ccc(c1)O
1	c1cc(Cl)ccc1C(=O)Nc1c(ccc(S(=O)(N2CCCCC2)=O)c1)N1CCN(CC1)C
1	C(CNC(=O)Nc1cccc(c1)C(OC)=O)N1CCN(c2ccccc2)CC1
1	c1(COCC2C3C(C(CCCCCCCCCCCCC)C(C3)C2)COCc2ccccc2)ccccc1
1	C1C(CCCC1)NC=CC(c1cc(nc(n1)C)OC)=O
1	c1c(Br)ccc(c1)NC(=O)CCCNC(c1cccc(c1)F)=O
1	CC(c1ccc(cc1)CNC(=O)CSc1nc2c(cccc2)c(=O)n1CCC(F)(F)F)(C)C
1	O=C(c1c(C)cccc1)NN1C(=O)NC(c2ccc(c(c2)C)C)C1=O
1	c1c(ccc(Cl)c1)-n1c(c(c(O)cc1)C(=O)Nc1ccccc1)=O
1	c1c(ccc(C(=N)N)c1)CC(NC(=O)C1N(CCC1)C(C(Cc1ccc(Cl)cc1)NS(=O)(=O)C)=O)C(=O)N1CCCC1
1	c1cc(-c2c(cccc2)-c2n[nH]nn2)ccc1Cn1c(=O)n(Cc2ccccc2)nc1CCCC
1	c1ccc2OCCN(c2c1)C(=O)CCc1nc(no1)-c1cccs1
1	n1cnc(N)c2nc(C=Cc3ccccc3Cl)n(C3CC(C3)CO)c12
1	O(C)c1c(cc(cc1OC)-c1nc2cc(ccc2n2c1ccc2)OC)OC
1	O1CCOC1c1cc2c(cccc2)n1CCCCC
1	C(c1ccccn1)CNC(S)=Nc1ccc(C)cc1
1	c1(NC(=O)COC(C2CC2)=O)ccc(cc1)Oc1cc(C)ccc1
1	c1c(ccc2c1cccc2)NC(=O)CSc1n(CC)c(=O)c2c(n1)ccc(N1CCOCC1)c2
1	c1c(C=C2C(=O)Nc3c2cc(cc3)Cl)[nH]c(c1)C
1	O=C(Nc1ccc(cc1)C)Cn1c(c(-c2ccc(cc2)OC)nc2c1cccc2)=O
1	c1(ncccc1)C(=NNC(=O)COc1c(cccc1)C)C
1	c1(C(=O)N)c(NC(Cc2ccc(cc2)OC)=O)sc(-c2cnccc2)n1
1	C(N(C)C)Cc1c(O)ccc2c1oc(cc2C)=O
1	COc1c(cc(C=Cc2cc(c(c(c2)O)O)O)cc1)OCc1ccc(cc1)F
1	c1(-c2ccccc2)nc(cc(C)n1)-c1ccccn1
1	C1CCCCC1NS(c1c(OC)ccc(c1)Cl)(=O)=O
1	c1c2c(sc(n2)-c2ccc(NC(=O)c3ccc(cc3)[N+]([O-])=O)cc2)ccc1
1	c1ccc(C(C(=O)Nc2ccccc2)(CCn2cncc2)c2ccc(cc2)[N+]([O-])=O)cc1
1	O=C(OCC)c1ccc2c(c1)oc(=O)cc2C
1	C(C(=O)Nc1ccc(S(=O)(=O)N)cc1)CCCCCCCCCCC
1	c1(cccc(c1)CNc1nc(-c2cc(ccc2)C)cs1)C(=O)OC
1	O(CCN1CCN(CC1)c1c2c(c(=O)n(C)n1)ccs2)C
1	c1ccc2c(c1)C(=O)N(C2=O)c1nccs1
1	c12ccccc2CCN(CC(=O)Nc2nc(cs2)C)C1=O
1	CC(C)(C)c1cc(no1)-c1ccc2nc(C(=O)c3ccc(-c4noc(C(C)C)n4)cc3)cn2c1
1	c1c(NC(c2ccccc2)=O)ccc2[nH]c(-c3ccc(cc3)NC(=O)c3cccc(-c4nc5c([nH]4)cccc5)c3)nc12
1	c1cc2c(cc1)ccc(c2)C(=O)NCc1c(n(n(c1C)C)-c1cccc(c1)Cl)=O
1	n1c(n(c(-c2ccco2)c1)CC(Nc1ccc(C)cc1)=O)-c1occc1
1	S(c1nc2c(nc1)nccn2)(=O)N
1	c1(Cl)ccc2c(c1)nc1c(c2Nc2ccc(cc2)NS(=O)(=O)NC(N)=N)cc(cc1)C(Nc1ccc(cc1)N)=O
1	c1c(-n2c(c(CC(=O)O)c(C)n2)-c2ccc(cc2)OC)ccc(c1)OC
1	C1C(CCN(C1)C(=O)CCc1ccccc1)c1ccc(cc1)Nc1c2c(ncc1C(=O)N)cc(c(OC)c2)OC
1	c1(OC)cc(ccc1-c1ccc(cc1)CC(C(=O)O)NC(=O)OC(C)(C)C)C(C)C
1	c1(OC)cc(C=C2C(CC(C)CC2=O)=O)ccc1
1	COc1ccc(CNC(=O)c2ccc(cc2)OC)cc1
1	S(CC(Nc1sc2cc3c(OCCO3)cc2n1)=O)c1n(CC)c(CC)nn1
1	C(F)(F)(c1ccccc1NC(=O)NCCCCCCCCNc1c2c(cccc2)ccn1)F
1	O=C(c1cc(C(NC2CCN(CC2)C(=O)c2ccc(cc2)F)=O)ccc1)N1CCC(CC1)C(=O)N
1	c1ccc2c(CCCC2NC(=O)CC(C(Cc2ccccc2)F)O)c1
1	c1c2c(ccc1C1C(C(c3ccc(cc3)OC)C(C(=O)O)C1)C(c1ccc(cc1)OC)=O)OCO2
1	Clc1ccc(cc1)C1C2C(C3CCC2CC(C3)C1)(C(F)(F)F)O
1	c1ccccc1CC1Nc2c(cccc2)S(=O)(N1)=O
1	c1c(ccc(NC(CCCCCCCCCCCCCCCCCCCCCCCCCCCCCCCCCCC)=O)c1O)F
1	c1c(cc(cc1OC)C1C(C#N)=C(N)Oc2c1c(nn2-c1ccc(OC)cc1)C)OC
1	CC(C)(C)C1C(N2C(C(c3ccc(cc3)-c3ncccc3)NC(C2)C(=O)O)c2ccc(-c3ncccc3)cc2)=N1
1	c1c(cccc1)C(=O)Nc1cc(C(Nc2ccc(cc2)N2CCOCC2)=O)ccc1C
1	c1cc(ccc1C1CC(=NN1C(=O)C)c1ccc([N+]([O-])=O)cc1)[N+]([O-])=O
1	C1(c2ccccc2)CC(NN=1)=CC=CC(C(CC(O)CC(=O)O)O)O
1	c1c(ccc(c1)C=CC(=O)c1c(OCC(NCCCCN2CCC(CC2)C)=O)c2c(cccc2)n1C(c1ccccc1)=O)N(C)C
1	c1(ccccc1)C(NC(c1cc2C(=O)NCCCc2o1)=O)c1ccc(F)cc1
1	c1(cccc(c1)C)-c1nc2c(c(C)nn2CC(NC(C)C)=O)c(n1)C
1	c1(OC)c(c(OC)cc(-c2cc(c3c(c(OC)c(OC)c(OC)c3)o2)=O)c1)OC
1	C1(CCC2C3CCC(C3(CCC2C1)C)C(C)CCCC(C)C)(O)C#CC=CC#CC#CC
1	C(=O)(CCCCCCCCCCCCCCCCCCCCCCCCCCCCCCCCCCCCCCCCCCCCCCCCC)O
1	c1(ccc(CC2CC3CC2CC3)cn1)C
1	c1(ccc(OC)cc1)C(=O)NN=Cc1ccc(cc1)OCC(Nc1ccc([N+]([O-])=O)cc1)=O
1	c1c(C=C2CCCCC2=O)ccc2c1cccc2
1	C1C(C1)C(NC(Nc1ccc(cc1)C#Cc1ccc(cc1)OC)=O)=O
1	C1CCC(NC(c2c(cccc2)NC(=O)c2cc(-c3cnn(c3)C)ccc2)=O)CC1
1	c1(NC(=O)COC(CCNS(=O)(c2ccccc2)=O)=O)ccccc1
1	CC(C(C(C)C)(O)Cc1c2c(ccc1)cccc2)C
1	c1c(CCCCOCC(=O)OCC)c2c3ccccc3oc2cc1
1	c1ccc(-c2c(c3c(cccc3)n(CCCCCN3CCCCC3)c2=O)C)cc1
1	c12c(C(N(c3ccc(cc3)C(C)(C)C)C1=O)=O)cccc2C(=O)Nc1ccc(C(C)(C)C)cc1
1	c1(c2ccccc2ccc1)C(Nc1cc2c(n(C)c(=N)s2)cc1)=O
1	c1cc(cc2c1n(CCO)cc2C#N)Br
1	C(N1CCC(CC1)C(c1ccc(cc1)F)=O)COc1c2c(ccc1)c(C(F)(F)F)c[nH]2
1	O1c2ccc(OCC(O)=O)cc2CCC1c1ccc(-c2cccc3ccccc32)cc1
1	c1c2c(ccc1)C(CC(NCc1ccco1)=O)(c1ccc(Cl)cc1)CCC2
1	O=C(CN1CCN(CC1)C)Nc1c(cccc1C)C
1	c1c2c(ccc1)c(-c1ccc(C(Nc3ccc(cc3)N3CCN(CC3)C)=O)cc1)nn2C
1	C1C2CC(C(C2)C1)NC(=O)c1c(NC(=O)CCCCCCCCCCCCCC)ccs1
1	O=S(NC(CC)c1ccc(OC)cc1)(=O)c1ccc(cc1)F
1	c1c(c([N+]([O-])=O)cc(C=C2C(=O)N(C(=S)S2)CC)c1)N1CCCC1
1	N(C(COc1ccc(C)cc1)=O)Cc1cc(c(OCc2ccccc2)c(c1)Br)Br
1	C(c1c(CCCC)n2c(c(cc(Cl)c2)Cl)n1)(=O)NCCCN1CCCCC1
1	c1(-c2ccccc2)c(c(c([nH]1)-c1ccccc1)-c1ccccc1)-c1ccc(OCCN2CCCCC2)cc1
1	c12CCC(CN3CCC(CC3)n3c4ccccc4nc3C)Cc1ccc(F)c2
1	c1cc(ccc1)C1C(C(=O)OCC)=C(C)C(=O)C2=C(CCCC2=1)O
1	CC(C)(C)c1ccc(cc1)OCC(NCCCN1CCC(C)CC1)=O
1	n1nc(cc(c1)C(C(=O)O)=Cc1ccc(cc1)F)O
1	c1cc(ccc1)COC(N1C(C(NO)=O)Cc2ccc(OCCCCCCCC1)cc2)=O
1	C(c1ccc(cc1)C)N1C(=O)CC(C1)NS(=O)(c1cc2c(cccc2)s1)=O
1	c1c(cccc1Cl)C1c2c(C)[nH]nc2OC(=C1)N
1	c1(ccc(Cl)cc1)C1CC2CCC(N2C)C1C(=O)NC1CCCCC1
1	C(N1CCN(CC1)c1c(cccc1)Cl)CCc1ccc(NC(=O)N2Cc3ccccc3C2)cc1
1	c1(NC=CC(=O)C)ccc(cc1)OC(F)(F)F
1	Nc1ccc(-c2nc(sc2)Nc2cc(Cl)ccc2)cc1
1	C(OC(=O)c1c(cccc1)C(c1ccc(Cl)cc1)=O)C(c1cc(ccc1)C(=O)OC)=O
1	C(n1c(c(c2c1cccc2)C=NNC(=O)NCC)C)c1nnn(c1)-c1ccc(cc1)C=C1C(NC(=O)NC1=O)=O
1	C(C(C)C)(C(=O)NO)NC(=O)c1ccc(cc1)C(F)(F)F
1	C(CC(=O)NCCC)N(Cc1ccc(C)o1)C
1	C1(OCCC(C1)CC(=O)Nc1ccc(cc1)-c1ccccc1)c1ccccc1
1	n1ccc(cc1)CN1CC(c2ccc(-c3ccccc3-c3nn[nH]n3)o2)N(S(=O)(=O)c2ccccc2)CC1
1	c1c(nc(CN2CC3C(C2)CN(C3)C(=O)c2c(n(nc2C)C)C)cc1)C(F)(F)F
1	c1cc(N2C(=O)C(CC2=O)Sc2nc(cc(n2)C)C)ccc1S(=O)(=O)N1CCCC1
1	S(c1ccc(-c2c(C#N)c3n(c2Nc2ccccc2)cccc3C)cc1)C
1	C1CCCC(C1)CNC(c1cc(c(O)c(c1)Br)Br)=O
1	c1cc(ccc1OC)CN1C(=O)CCC(C(=O)NCCCN2CCN(CC2)C)=C1C
1	c1(Nc2cc(C)ccc2)nc2ccccc2[nH]1
1	c1cc(cc(C(F)(F)F)c1)CN1C(CCCC1)CCC(=O)N
1	c12cc(C)ccc1nc(c(c2)C(c1ccccc1)N1CCN(CC1)C)O
1	c12ccc(cc2ccc(NC(=O)COc2ccccc2)c1)NC(C)=O
1	c12c(cccc2)C(N(CCCN2CCOCC2)C(=O)c2c(cccc2)OC)CCO1
1	c1(Cl)ccc(cc1)NC(=NN=Cc1ccc(S(=O)(=O)N)cc1)S
1	S(CC(=O)NCCC)c1ccc(C(C)(C)C)cc1
1	C1(C(=O)N2C(C(=O)O)CCC2)CC(CN1C(OC(C)(C)C)=O)F
1	c1(ccccc1)CN1CCN(CC1)C(C1CCCN(C1)C(=O)c1cc2c(ccc(c2)OC)o1)=O
1	CC(c1cc2c(cc1)c1c(cc(F)cc1)c(n2)NCCN(C)C)C
1	C1CCC(Oc2ccc(C=CC(=O)c3ccc(OCCN4CCCCC4)cc3)cc2)CC1
1	c1cccc(COc2c(cc(C(=O)O)cc2)N(Cc2ccc(OC(F)(F)F)cc2)CC)c1
1	c1(OC)ccc(cc1)S(=O)(=O)N(CC(N1CCCCC1)=O)CC
1	c1(ccc(cc1)CNC(c1ccc(s1)-c1ccccc1)=O)C(=O)O
1	Cc1ccc(c(NC(=O)NCCCN2C(=O)CCC2=O)c1)C(C)C
1	C(c1ccccc1)(=O)NC(=O)CNC(=O)c1ccccc1
1	C(CCOc1c(-c2ccc(O)c(O)c2)cc2c(c(c(O)cc2)O)c1)C
1	c1c2c(cc(OC)c1OC)C(CC(CCCCCCCCCCCCCCCCCC)O2)O
1	c1cc(C(Nc2scc(-c3ccnc(N4CCOCC4)n3)n2)=O)ccc1OC
1	N1(C(C2C(C1=O)C(C1C(C2C1)=O)c1ccccc1)=O)c1c(cccc1)C(OCC(=O)Nc1ccccc1)=O
1	C1N(Cc2ccccc2)CCC(C1)NC(CC(c1ccccc1)CC(N1CCc2c(C1)cccc2)=O)=O
1	O=c1c2c(cccc2)nc(COC(=O)COC(=O)c2ccc(cc2O)O)n1CCO
1	c1c(cccc1)C(Nc1c(nc2ccccc2n1)NC(c1cccs1)=O)=O
1	c1ccncc1CN1CCN(CC1)Cc1cc(c(O)c(OC)c1)CN1CCN(CC1)c1ccccc1
1	c1(ccc(cn1)C#CC)C1(C)c2cccnc2C(=O)N1C
1	C(=NNC(c1ccc(C)cc1)=O)c1c2c(cccc2)[nH]c1
1	c1cc2c(c(-c3cc(cc(Cl)c3)Cl)cnc2)c(O)c1
1	n1c2c(c(nc1C#CC(C)(O)C)NCC)nc(s2)-c1cccs1
1	c1c(C)ccc(c1)C(=O)NNC(=O)COc1c(OC)cccc1
1	c1cc(cc(NC(Nc2ccc(cc2)OC)=O)c1)Oc1cc(cnc1)-c1ccc(C(=O)NC2CC2)cc1
1	FC(c1cccc(c1)CNc1nc(N)nc(-c2ccccc2)c1)(F)F
1	c1(OCC(=O)NCc2ccco2)ccc(cc1)-c1nc(C)sc1
1	Cc1ccc(CCC(=O)NCC(=O)NC(C(=O)OC)CCSC)cc1
1	C(C(=O)NC1CCCCC1)=Cc1ccc(cc1)OC
1	COc1ccc(-c2cc(=O)c3c(cc(OC)c(OC)c3)o2)cc1
1	c1(C=NNC(c2c(C)nc3n2cccc3)=O)ccc(cc1)OC
1	c1c(cc(C)cc1)N1C(c2c(ccc(NC(c3c(F)cccc3F)=O)c2)OC)CC(=N1)C
1	c1c(ccc(c1)Nc1nc(Nc2ccccc2)nc(Nc2ccccc2)n1)NC(=O)c1ccccc1
1	c1(cccc(N2CCOCC2)c1)Nc1ncc2c(n(C)c(=N)n2C)n1
1	c1(C(C(C(OCC)=O)C(=O)OCC)c2cc(OC)c(c(OC)c2)OC)ccc2c(OCO2)c1
1	c1c(C(=O)O)c(c2c(n1CC)cc(c(c2)N1CC(N)CC1)N1CCNCC1)=O
1	O=c1n(c(-c2ncccc2)nn1C)-c1ccc(-c2ncccc2)cc1
1	C1(=O)C(C)(C)c2c(cc(OCC(=O)NS(=O)(c3c(cccc3)C)=O)c(c2)C(C)(C)C)N1CC(=O)N1CCCC1
1	N(C(=O)NC(=O)Nc1cc(ccc1)-c1ccc([nH]c1)=O)c1cc(C(C)(C)C)nn1C
1	c1c(oc(c1)[N+]([O-])=O)-c1nnc(o1)-c1ccc(cc1)[N+]([O-])=O
1	c1([N+]([O-])=O)cc2c(ccc(c2)C(F)(F)F)cc1
1	c1ccccc1C(C)NC(=O)c1ccc(OCC)c(c1)[N+]([O-])=O
1	c1c(ccc(F)c1)-c1c(-c2ccc(cc2)F)nc(C(OCC)=O)s1
1	O=C(c1ccccc1)c1cc(C2C(=C(NC(=C2C#N)C)C)C(=O)C(F)(F)F)ccc1
1	c1(OC)c(CNC(c2ccnc(NCC)c2)=O)cccc1
1	C1N(CCC(C1)Oc1ccc(C(N2CCCC2)=O)cc1)Cc1ncccc1
1	c1cc(CN(C)C)cc2c1nc1c(c2)CCNC1
1	c1(C)ccc(C(NCC(=O)NC2CCN(CC2)C(=O)OC(C)(C)C)=O)cc1
1	C1(c2c(-c3ccc(F)cc3)cc(n(C)c2=O)C)N(C(=O)C)N=C(c2ccccc2)C1
1	N1(CCN(CC1)c1c([N+]([O-])=O)cc([N+]([O-])=O)cc1)CC(=O)Nc1ccccc1
1	N(c1cc(OC)ccc1)C(=O)C1CCCN(C1)C(c1cc2OCCOc2cc1)=O
1	c1(F)ccc(cc1)CCNC(=O)CSC(=O)N1CCCCC1
1	c1c(C)ccc(c1)S(=O)(=O)N(Cc1ccc(cc1)C(F)(F)F)C(C(NC(OC(C)(C)C)=O)=O)C
1	c12C3C(C(Cc4ccc(cc4)O)N(CC3)CC3CCCCC3)CCc1cc(cc2)O
1	c1(C)ccc(cc1)-c1nc(N2CCOCC2)c(c(=O)[nH]1)C#N
1	C1(c2ccccc2)CCCN1C(=O)c1cc(Cl)ccc1
1	C(c1ccc(cc1)Cl)(=O)COC(=O)CCCOc1ccc(Cl)cc1
1	c1cccc(CCNC(=O)COC(c2cc3OCOc3cc2)=O)c1
1	c1ccc(cc1)C(c1ccccc1)=C1C(=O)N(c2ccc3OCOc3c2)C(=O)C1=O
1	S=C(Nc1ccc(-c2cc(OC)ccc2)cc1)NC(=O)c1ccc(NC(=O)C)cc1
1	N(c1ccc(Cl)cc1)C(=O)c1ccc(cc1)NC(Nc1ccc(C(F)(F)F)cc1Cl)=O
1	O=C(c1ccco1)Nc1ccccc1-c1n[nH]c2c1cccc2
1	n1(-c2ccc(cc2)Oc2ccc(cc2)-c2c(-c3ccc(cc3)OC)nc3c(c2)ccc(c3)OC)cc(-c2ccccc2)nn1
1	OC(C(CC(=O)O)NC(=O)C(CCC(=O)O)NC(=O)c1ccc(cc1)C(F)(F)F)=O
1	c1c(OC)ccc(-c2nc([nH]c2-c2ccccc2)C(=O)OC)c1
1	c1cc(ccc1-c1c(-c2ccc(cc2)OC)[nH]c(-c2ccccc2)n1)OC
1	O=C(c1ccccc1)Nc1c2cc(O)ccc2nc(C)c1
1	C(CNc1nc(NC2CCCCC2)nc(n1)NC1C(C(C(C(CO)O1)O)O)O)CCCCCCC
1	c1(N2CCN(CC2)C(=O)Cc2ccc(-c3cc(c(O)cc3)-c3nnn(C)n3)cc2)ccccc1
1	c1(NC(=O)CCc2ccc(cc2)OC)c(=O)n(c2c(cccc2)n1)-c1ccccc1
1	C1C(c2cc(ncc2CCN1)-c1ccccc1)NC(=O)C
1	c1(c2ccccc2ccc1)NC(=O)CN1CCCCC1
1	C(=O)(NCc1ccccc1OC)CCCCCCC(=O)Nc1ccc(cc1)N1CCOCC1
1	c1c(N(C)C)ccc(n1)N1CCN(CC1)C(=O)C=Cc1ccc(OCCC)cc1
1	n1c2c(n(Cc3ccccc3)cn2)c(nc1)OC
1	n1c(Nc2cc(ccc2C)C(C)C)cc(C)nc1N1CCCC1
1	C1(CC(c2ccc(cc2)OC)=NN1c1ccc(S(=O)(=O)N)cc1)c1ccc(F)cc1
1	c1ncccc1CNc1c(C(Nc2ccccc2)=O)nc2ccccc2c1
1	c1(-c2ccc(C(N3CCN(c4ncccn4)CC3)=O)cc2)ccc(CN2CCN(CC2)c2ncccn2)cc1
1	O(C)c1cccc(C)c1NC(c1cc(COc2ccccc2C)on1)=O
1	N(C(C1CCN(c2ccc(OC)cc2)CC1)=O)CC(OCC)=O
1	c1cccc(CCCCC2NC(C(O)C(O)C2O)CO)c1
1	C(C)CCn1c(CN2C(C(C2=O)(c2ccc(cc2)Cl)c2ccc(cc2)Cl)=O)cnc1
1	CC1(C)CC(C(C(C)C)Nc2c(cc(C=CC(=O)O)cc2)C)N(C)C1
1	c1c(C(NNC(COc2ccc(cc2)C(C)(C)C)=O)=O)ccc(c1)C
1	C1CC(CCN1C(=O)c1cc2c(cccc2)cc1)c1ncc[nH]1
1	c12ccccc1CC(N(CCCCCCn1c(nnc1O)C)C2=O)=O
1	C(Cc1ccccc1)Cc1cc(C(=O)O)ccc1
1	C(C1CCCC(c2ccccc2)C1)N=Cc1cc(OC)c(OC2CCCC2)c(OC)c1
1	C(=O)(C)NC(Cc1ccc(cc1)-c1ccc(cc1)CN1CCCCC1)c1ccc2c(c1)C(C)(C)C(=O)N2C
1	Cc1cccc(NC(NC(CCn2cnc3ccccc3c2=O)=O)=S)c1C
1	N(C(C(NC(C(NC(CCCCN)C(=O)N)=O)CCCCN)=O)Cc1ccccc1)C(C(N)C)=O
1	c12c(cc(cc1)C)c(=O)oc1c2ccc(C)c1
1	c1(OC)nc(N)nc2c1nc(n2CCC)N
1	c12ccccc2c(cc(-c2ccccc2)n1)C(O)c1ccc([N+]([O-])=O)cc1
1	c1ccc(o1)Cn1c(nnc1SCc1c(C)cccc1)CCc1c(C)cccc1
1	O=C(NCCCc1cccnc1)c1ccccc1
1	n1c(Cl)ccc(c1)NC(=O)C1C(C)(C)C1C(NS(=O)(c1ccc(Cl)cc1)=O)=O
1	N(C(=O)CC(NC(=O)COc1ccc(Cl)cc1)c1ccc(c(c1)Cl)Cl)C1CCN(CC1)c1ccccc1OC
1	CC(NC(=O)c1ccc(F)cc1)(C)Nc1ccccc1
1	C(COC)N1CC(Cn2c(=O)c(-c3ccccc3)nc3c2cccc3)CCC1
1	c1cccc(c1)CC(NC(C(NC(=O)C(NC(OCc1ccccc1)=O)C)Cc1ccccc1)=O)C(=O)N
1	Brc1cc(-c2nnc(SC)o2)cc2c1NC(CO2)=O
1	C(C1C(O)C(C(O)C(O1)OC1C(O)C(O)C(O)C(O1)CO)O)OC1C(O)C(O)C(O)C(O1)c1c(cc(O)cc1C)C
1	N(c1cccc2c1cccc2)C(=O)CCC(=O)Nc1ccc(cc1)Br
1	c1(ccc(cc1)F)C(N1CCN(C(COC(=O)c2ccc(cc2)NC(=O)C)=O)CC1)=O
1	c1([nH]c2c(c1CCNC(=O)C)cc(OC)cc2)C(=O)OCC
1	CN(C)CCn1c(C)c(NC(=O)C2=CN(CCCC)C3CCCCC3C2)c(n1)C
1	c1(ccccc1)-n1c(Nc2ccc(N3CCOCC3)cc2)nc2c(c1=O)ccc(c2)C
1	c1(S(=O)(NC(=O)Nc2ccccc2)=O)ccc(cc1)NC(Cc1ccc(OC)cc1)=O
1	N(C(=O)C)(C)c1ccc(cc1)Nc1c2c(nc3c1cccc3)ccc(OC)c2
1	C1(c2ccc(cc2)Cl)=CCN(CC1)CCc1ccc(c(c1)OC)OC
1	C(Oc1ccc(cc1)-c1c(C)noc1C)C(C(=O)NC(C(C)CC)C(=O)NCCC(=O)NCCC(C)C)NC(=O)C
1	Clc1cc2c(c(n(c(n2)SCC(=O)NCC)CC)=O)cc1F
1	c1cc2n(CC(N(C3CCS(=O)(C3)=O)Cc3ccc(C(NC4CCCCC4)=O)cc3)=O)c(=O)c(nc2cc1)-c1ccccc1
1	CC1(C)CC2C(C3C(C4CCC3(C)C(C4)C2)C)(C)CC1NC(c1ccccc1)=O
1	c1cc(ccc1)CN1CCN(c2ccc(cc2)NC(=O)c2ccc(OC)cc2)CC1
1	c1c(OCC(=O)Nc2cc(ccc2)NC(c2occc2)=O)ccc(C)c1
1	c1cccc(F)c1-c1c(C=Cc2ccc(OC)cc2)c2c(n1CCCN1CCOCC1)cccc2
1	c1cc(C(NC(N)=N)=O)ccc1CNC(=O)C1CCCN1C(=O)C1CCCCC1
1	c1c(ccc(C(=O)OCC2CCC(CC2)C(=O)OCC2C3C(C)(CCCC3(C)C(C(=O)O)CC2)C)c1C(C)(C)C)O
1	c1(ccc(cc1)C#Cc1ccc(OCC)cc1)CCCC
1	c1c(cc(NC(COC(=O)C(C)C)=O)cc1)OC
1	C(=O)(NCC(=O)NN=C(CC(c1ccccc1)=O)C)c1ccccc1
1	C1(CCCCC1)NC(=O)CN1CCOCC1
1	O=C(Nc1nccs1)C1CN(CCC1)CCC
1	C(n1c(cc(c1)-c1ccc(Cl)s1)C(O)=O)C
1	O(c1ccc(NC(COC(C2C(c3ccccc3)C2)=O)=O)cc1)C
1	C(C(C)C)(c1cc(C(C)C)c(O)cc1)C(=O)OCC1(CCCCC1)COC(=O)Cc1ccc(O)cc1
1	c1cc(ccc1C#Cc1ccccc1)NC(c1ccc(cc1)[N+]([O-])=O)=O
1	C1Oc2ccc(CNC(=O)CN(CC3CCCCC3)C)cc2O1
1	c1c(nc(nc1C)OCC1CN(CC1)C(=O)c1ccc(cc1)C(F)(F)F)C
1	c1(-c2ccccc2)nc(sc1)NC(=O)c1ccc(cc1)NC(=O)c1ccc(OC)c(OC)c1
1	COc1cc(CCc2nc3c(c(n(C)c(n3C)=O)=O)n2C)ccc1OC
1	c1c(F)ccc(C=CC(c2ccc(F)cc2)=O)c1
1	O1C(C(c2cc(O)c(cc2)O)C(C1=O)C(C)=O)c1cc(OC)c(c(OC)c1)OC(C)=O
1	c1cc(ccc1)C(=[N+](C)C)c1nc(CCN(C)C)on1
1	c12nc(n(Cc3n(CC)nnn3)c(=O)c2cc(c(OC)c1)OC)C
1	c1c2c(ccc1-c1cc(OC)cc(OC)c1)NC(CC2)=O
1	O(c1ccc(cc1)NC1(C(=O)NC(=O)NC1=O)c1ccc(OC)cc1)C
1	c1c(Cl)ccc(c1)CNC(CSc1nnc(-c2ccccc2)n1C1CC1)=O
1	c1(ccc(cc1)C(C)(C)C)C(=O)NC(=S)NC(CC(C)C)=O
1	c1(-n2c(=O)c3c(cccc3)nc2CCCC)ccc(cc1)-c1ccc(C(C(O)=O)C(C)C)cc1
1	c1(n(CC(=O)Nc2ccccc2)c(nn1)-c1c(cccc1)C)S
1	C1(Cc2[nH]c3c(cc(N)cc3)n2)CCN(CC1)CCCC
1	c1c(Nc2cnc(Cl)cc2)c(ccn1)C(=O)N
1	OC(CCCNc1c(-c2ccc(cc2)Cl)nc2c(cccc2)c1)=O
1	c12c(Oc3c(C(=NO)C(=O)NC4CCCCC4)cccn3)cccc1cccc2
1	C(N1CCc2c(C1)cccc2)(=O)CN1CC(C(C)C)(C(C)C)OCC1
1	c1c(ccc(c1)OCc1ccccc1-c1nn[nH]n1)Cn1c(nc(c1C(=O)OCC)CCCC)SCC(=O)N(CC)CC
1	C(OCc1cccnc1)(=O)NC(CC)COCc1ccccc1
1	CC1(C)OC(C#Cc2cc(ccc2)C)CC1
1	C1CCCC2(C1)C(=O)N(C(=O)c1ccc(C)cc1)C(=CC=C(C(=O)OCC)C(=O)OCC)C2
1	c12c(ncnc2n(C2OC(COS(=O)(N)=O)C(C2)O)cn1)NC1CCCCC1
1	Cc1ccccc1NC(=O)c1ccc([N+]([O-])=O)o1
1	c1c(nc(C(F)(F)F)cc1)N1C(=O)C2(C(c3ccc(cc3)C(F)(F)F)=NCC(N2C1=O)=O)C
1	c1cc2c(cc1)c(C(=O)OCC)c(n2C(=O)C)C(=O)O
1	c1cc(ccc1Cl)C(C(=O)NO)NC(=O)C(C)N
1	C(=Nn1c(-c2ccccc2)nnc1S)c1cccs1
1	O(C)c1c(C(c2ccc(OCC(=O)NCC)cc2)=O)ccc(O)c1
1	C(C)(C)c1ccc(NC(=O)Nc2ccccc2C(=O)O)cc1
1	CC1(C)Oc2c(C(C1)=O)c(cc(c2)OCC(=O)Nc1ccc(cc1)OC)O
1	c1cc(Cn2c(cc3c2cccc3)C(O)=O)ccc1-c1ccc(cc1)Cl
1	c12ccccc1ccc(c2)C(C(=O)NC(C)(C)C)c1ccccc1
1	c1c(ccc(-n2c(nc3ccsc3c2=O)SCC#N)c1)OC
1	c1cccc(c1)CNC(Nc1ccc(-c2ccccc2)cc1)=O
1	O=C(Nc1c(cc(C)cc1)C(c1ccc(cc1)OC)=O)Cn1c(=O)c2c(cccc2)nc1-c1ccccc1
1	ON=C(C)c1ccc2c(ccc(Cl)c2)n1
1	Cc1ccccc1C=CC(=Cc1cc2OCOc2cc1)C=O
1	Fc1ccc(CC(NC(=O)C2CCCN2C(=O)C(NC(=O)C(Cc2ccccc2)NC(=O)C)Cc2c3ccccc3[nH]c2)C(=O)N)cc1
1	c1cc(CN2C(=O)C(CC(=O)NCc3ccc(cc3)OC)CC(C2=O)CC(NCCCC)=O)ccc1
1	c1sc2c(c1C(=O)NCC1(CCN(CC1)C(=O)C1CCOCC1)Oc1ccccc1)cc(cc2)C(C)(C)C
1	C(=CCC=CC=CC=CC=CC=CCCCC)C(O)=O
1	C1N(CCN(C1)C)c1ncc(CNC(=O)c2cccs2)c(C)n1
1	C(CN1CCC(c2ccccc2)(CC1)C(=O)N)(C(C)C)NC(=O)c1cccc(-c2ccccc2)c1
1	C1CCCCC1CCC(=O)NC(c1ccc(cc1)Cl)c1cccc(c1)CCC(=O)O
1	C(C1CCN(C(=O)Nc2cnccc2)CC1)n1nccc1
1	c1cnc(NC(CN(c2ccccc2)S(=O)(=O)C)=O)cc1C(F)(F)F
1	C1COc2c(cc(cc2)C(=O)Nc2nc3c(cccc3OC)s2)C1
1	C1CCC(N2CCC(c3ccc(cc3)C(=O)NC3CCN(CC3)C(=O)c3ccc(C(C)(C)C)cn3)CC2)C1
1	FC(F)(c1cc(N2CCN(CC2)C(CN2C(CC(C)(C)C2=O)=O)=O)ccc1)F
1	c1(cccc(c1)NC(Nc1cccc(c1)NC(c1ccc([N+]([O-])=O)cc1)=O)=O)C
1	O(c1ccc(NC(=O)CCCCCCC(=O)NO)cc1)Cc1ccc(OC)cc1
1	c1cc(ccc1)CCC(C(O)=O)CC(=O)N1CCN(c2ccccc2)CC1
1	O(c1cc2c(nc(-c3c(nc(N)nc3)NC3CCCCC3)o2)cc1)C
1	c1(ccc(cc1)-c1nc(c(-c2ccc(cc2)C(C)(C)C)o1)C)C(NC(CCC(O)=O)C(=O)O)=O
1	c1c(ccc(C(=O)N)c1)Nc1cc(ccc1)-c1cc2c([nH]cn2)cc1
1	O=C(Nc1ccc(N2CCCCC2)cc1)Nc1ccnc(c1)Cl
1	Oc1ccc(Cn2c(nc3c2cccc3)CNC(=O)c2ccc(cc2)OC)cc1OC
1	c1ccc(c(c1)CNC(=O)OCC1CCN(CC1)Cc1ccccc1)OC
1	c1(cc2c(N(C(=O)C(CC(=O)NCc3ccccc3)O2)Cc2ccc(cc2)-c2ccccc2)cc1)Cl
1	O=C(C)N1C(CC(C1)CNCc1ccccc1)c1ccnc(n1)C
1	c1(OCc2ccccn2)cc(cc(C(F)(F)F)c1)-c1c(cc(nn1)C)C
1	c1(NC(c2ccc(cc2)Cl)=O)ccc(cc1)N1CCN(CC1)C
1	C1CCCC(NCc2ccc(cc2)NC(c2cccc(OC)c2)=O)C1
1	Oc1c2c(c3c(c4CC(C)(OCc4s3)C)nc2SCC)ccc1
1	C(C)N(CC)C(c1cc2ccc(NC(=O)c3ccco3)cc2cc1)=O
1	Cc1nc2c(c(Nc3ccc(cc3)CC)n1)cc(OC)c(OC)c2
1	c1ccc(c(C(Nc2ccc(cn2)C(=O)OCC)=O)c1)OC
1	c1(ccccc1)CC(C(=O)NC(C(=O)NCCCCCCCCCCCCCCCCC)Cc1ccccc1)N
1	c1(nnc(n1CC)SCC(NCCC)=O)-c1ccc(Cl)cc1
1	c1(-c2ccc(cc2)Cl)c(c(c(s1)N)C#N)-c1ccc(cc1)Cl
1	c1c([nH]c2c1c(nc(n2)N)N)-c1ccccc1
1	C(=O)(N1CCCCC1)C1CC(=O)N(c2ccc(cc2)OC)C1
1	C1CCCCC1N1C(=O)c2c(c3c([nH]c2=O)ccc(c3)Br)C1=O
1	c12c(Cl)cccc1nc(C=Cc1ccc(cc1)N(C)C)n2CCCN(C)C
1	c1c(ccc(-c2[nH]c3ccccc3n2)c1)CCC(=O)NCCO
1	c1(CN)nnc(n1CC=Cc1ccc(cc1)Cl)S
1	C(C)N(CC)CCn1c(=O)c2nc(NCc3ccccc3)[nH]c2n(CCC)c1=O
1	c1c(OC)ccc(Cn2c3c(cc(F)cc3)c(C=Cc3ccc(cc3)C(F)(F)F)c2)c1
1	c1cccc2c1C1(C(C(=O)N2C)C(c2ccc(OC)cc2)=O)C(=O)c2ccccc2C1=O
1	C(=O)(Nc1ccc(C(Cc2cccc(C(=O)OC)n2)c2ccccc2)cc1)C
1	c1cc(O)c(cc1)C(CC(C)C)(CCCCCCCCCCCCCCCCC)O
1	c1(CN(C(=O)C2CCC(N(Cc3nccn3C)C2)=O)Cc2ccc(cc2)F)ccccc1
1	c1c(C(=O)Nc2ccc(N3CCN(CC3)C)cc2)c(C(=O)N2CCCC2)cc(O)c1
1	C(Cc1ccccc1)(Nc1ccc(c(c1)C(=O)O)O)=O
1	C(Oc1cccc(C)n1)c1c(cccc1)C#N
1	C1(=C(CCCC)c2ccc(C(C)(C)C)cc2)C(=O)N(CCC1)Cc1cccnc1
1	c1cccc2C(C(N3CCCC3)=O)(C)C(=O)N(CC(=O)N3CCCCC3)c21
1	c1(S(=O)(Nc2cccc(C(Nc3c(c(ccc3)NC(=O)c3ccc(cc3)C(F)(F)F)OC)=O)c2OC)=O)ccccc1
1	C(CNC(=O)c1c2c(cccc2)n(c1)C)CC(NCc1ccc(F)cc1)=O
1	O1CCN(CCCNC(c2ccc(NC(N3Cc4c(C3)ccc(F)c4)=O)cc2)=O)CC1Cc1ccccc1
1	C(=O)(NC1CCCCC1)C(N1CC(CCC1)C(=O)NC1CCCCC1)CC1CCCCC1
1	c1c(c(C)ccc1)-n1c2c(c(c1)C#N)c1ccccc1cc2
1	N1(CCN(c2ccccc2)CC1)CCCN1CCN(c2c3c(ccc(F)c3)[nH]c(=O)c2)CC1
1	c1cc(cc(COc2c(cc(cc2)OC)OC)c1)C#N
1	c1nc(c(c(n1)O)C#N)O
1	N(C1CCCCC1)C(=O)c1c(ccc(c1O)C(C)(C)C)O
1	c1(cc(C)cc(C)c1)OCC(COc1ccc(C(=O)C=Cc2ccccc2)cc1)O
1	O=C1N(c2c(cccc2)C=C1)c1c(cccc1)C(=O)NCCC
1	c1(NN=C2c3ccccc3CCc3c2cccc3)cc([N+]([O-])=O)ccc1
1	c1(c2c(cc(OC)c(c2)OC)[nH]c(=O)c1)CN1CCC(CC1)NCc1ccc(-c2cc(=O)[nH]cc2)cc1
1	c1cc(ccc1CNC(=O)C1CN(CCC1)Cc1nc(C)oc1)Cl
1	Clc1ccc(cc1C=CC(=O)NO)OCCN(C)C
1	C12C(C(C(C(O)C2)O)O)Oc2c(c(O)ccc2)C1c1ccc(O)c(O)c1O
1	C12C(C(C)C(OC(=O)c3cc(OC)c(OC)c(OC)c3)C(C)C2C2CCC(C2(CC1)C)O)C
1	c1(ccc(cc1)C=C1C(C(CC1)=Cc1ccc(N(C)C)cc1)=O)N(C)C
1	c1c(ccc(S(NC(C(c2cccs2)=O)CC2CCCC2)(=O)=O)c1)C
1	c1c(ccc2c1cccc2)C(NC(=O)c1ccc(C(=O)N(C)Cc2ccccc2)s1)CC(=O)N1CCCC1
1	O=C(N1CCCc2c1cccc2)CN1CCC(CN2CCN(c3ccc(OC)cc3)CC2)CC1
1	c1(-c2ccccc2)ccc(cc1)C(Nc1c(C(=O)N2CCN(CC2)c2ccccc2)cccc1)=O
1	c1cccnc1N1CCN(CC1)c1nc(NN=Cc2c(ccc(OC)c2)Cl)nc(N2CCOCC2)n1
1	c12ccccc1cccc2C(=O)NCCCCCCC
1	C1N(CCC2(C1)OCCO2)C(c1cc(cnc1)-c1nc(C)on1)=O
1	c1(F)ccc(C(=O)Nc2c(c3c(s2)cccc3)C(c2cccc(c2)C(=O)O)=O)cc1
1	C(C(=O)Nc1ccc(Cl)cc1)(C)c1c(ccc(C)c1)OC
1	c1(C)ccc(-c2nnc(n2C)SCC(NCc2ccc(OC(F)(F)F)cc2)=O)cc1
1	Clc1c(cc(S(=O)(=O)N2CCC(F)(F)CC2)cc1)C(=O)OCC(=O)NC1CCCCC1
1	c1c2c(ccc1)ccc(c2)CN1CCC2(CC1)C(NC(C)(C)C2)=O
1	c1(cc(Nc2cc3c(cc2)nccc3C(O)=O)ccc1)F
1	C1CC(CCC1)C1C(C(=O)N2CCN(CC2)Cc2cc(OC)ccc2)CN(C1)C(=O)c1ccccn1
1	c1c2c(cc(C(NCCCCCCCCCCCCCCCCCCCCCCCC)=O)c1)c(-c1nn[nH]n1)ccc2
1	C(c1ccc(cc1)O)(=O)n1c2c(c(CCN3CCCCC3)c1C)cc(OC)cc2
1	n1cc(C(NC(C(=O)NC(CCCCNC(=O)C2CCCCC2)C(=O)N2CCC(CC2)CCO)Cc2ccccc2)=O)ccc1
1	c1cc(sc1C(N1CCOCC1)=O)C(C1CC1)NC(=O)c1ccco1
1	c1(c2c(ccc1OC(C)C)CCN(Cc1ccc(F)cc1)C2)OC(C)C
1	C1(O)C(n2c3c(c(ncn3)N)nc2)OC(CO)C1OC(C)=O
1	c1ncnc(c1C#Cc1ccc(nc1)N)NC(C)CC
1	c1(c2ccccc2c(S(=O)(=O)n2c3ccccc3cc2)cc1)Cl
1	N(CCCCCCCCCCCCCCCCCCCCCCCCCCCC)CC(O)CO
1	O=C(c1c(-c2ccc(cc2)OC)oc2c(ccc(c2)OC)c1=O)OC
1	n1(C)c2c(c(n1)-c1ccccc1)C(CC(C)(C)C2)NCCOC
1	c1(S(=O)(NC2CCCCC2)=O)c(C)[nH]c(C)c1C
1	n1ccc(cc1)CNC(C=Cc1ccccc1NC(CCN1c2c(cc(Cl)cc2)CCc2ccccc12)=O)=O
1	c1(ccccc1)CN1C(=O)c2c(ncc(n2)C)C1=O
1	n1c2c(c(=O)n(c1)CCC)c(c(s2)C(=O)NCc1ccccc1)-c1ccccc1
1	c12nc(cc(C(=O)O)c1cccc2)-c1nc2c(cccc2)o1
1	C1(C(C(=O)N(C(C)C)C(C)C)C(=O)N(C(C)C)C1=O)c1ccc(cc1)[N+]([O-])=O
1	Clc1c(CN(C(Cc2ccccc2)=O)Cc2ccccc2)ccc(c1)[N+]([O-])=O
1	c1ccc(Cl)cc1C=CC(=O)c1ccc(cc1)Cl
1	c12ccccc2c(C(=O)Nc2ccc(cc2)OC(F)(F)F)nn1CC(Nc1ccccc1)=O
1	c1c(Cl)ccc(c1)C(=O)Nc1cc(ccc1)CC1CCC(CC1)NC(=O)OC(C)(C)C
1	c1c2CCCCc2nc(c1)CNC(=O)c1ccco1
1	c12ccc(cc2n(C)cn1)N1C(OCC1c1ccccc1)=O
1	c1c(ccc2SCCS(=O)(=O)Cc12)C(C)(C)C
1	C1(CCCN1C(=O)c1cc(ccc1)C)C(NCc1ccc(F)cc1)=O
1	c1ccc(cc1)CC(C(NCCCCCCCCC(=O)NO)=O)NC(C)=O
1	S(c1ccc(NC(=O)CSC(=S)N)cc1)C
1	Clc1c(cccc1)-c1ccc(C(=O)NC(C(=O)O)CC(C)C)cc1
1	C1N(CCN(C(c2cc(-c3ccccc3OC)[nH]c2)=O)C1)c1ccccc1F
1	C(CCc1ccccc1)n1c(-c2ccccc2)nc(C)c1
1	c1(ccc2C(=O)c3c(C(=O)c2c1)cc(C(=O)OC)o3)Cl
1	c1(cc(N2CCN(C(=O)Oc3ccccc3)CC2)ncn1)-c1cncc(OC)c1
1	c1c(nc(Nc2ccccc2)nc1)Nc1ccc(cc1)[N+]([O-])=O
1	c1c2c(ccc1)c(c1c(ccc(c1)C(=O)O)n2CCN1CCCCC1)=O
1	COc1ccc(CNC(=O)c2ccc(CNS(=O)(c3ccc4c(c3)CCCN4C(C)=O)=O)cc2)cc1
1	c1c2CCCCc2ccc1OCC(=O)NCCCOCC
1	c12c(cccc2)C(C(c2ccccc2)C(C(c2ccccc2)=O)C1=O)=O
1	c1(ccc2c(nc3n(cnc3c2N)CCCC)c1)OC
1	c1(OC)ccccc1Nc1c2c(c(NCCN(C)C)nn1)cccc2
1	N(c1cc(cc2nccn12)-n1cncc1)C(CC)CC
1	Clc1c(cccc1)-c1cc(ccc1)C(=O)NCCCN1CCCCC1
1	C12C(CCCC1)C(NC(Cc1ccccc1)C(=O)NC1C3CC4CC1CC(C4)C3)=C(C(=O)C=2)C
1	C1(CCCCC1)c1ccc(C2C(c3[nH]c(C(O)=O)c(C(F)(F)F)n3)CC(=O)N2C)cc1
1	c1c(-c2ccccc2)ccc(c1)-c1cc2c(cccc2C(=O)N)[nH]1
1	C1CN(c2ccccc2)CCN1CCCNc1ccnc2c1ccc(c2)Cl
1	c1cc(ccc1-c1ccc(C(Nc2ccc3c(c2)cccc3)=O)cc1)C(O)=O
1	C(=O)(C)N1CCN(C(c2c(O)nc3c(c2)cccc3)=O)CC1
1	c12ccccc2ccc(C=CC(=O)NCC2C(C)CCCC2C)c1
1	c1c(ccc(c1)C(=O)O)NC(=O)C1CCC2CCCCC2C1
1	C1(C(CCCCCCCCCCCCCCC)=C(C(=O)O1)O)=O
1	n1cccc2c1[n+]([O-])c(c([n+]2[O-])-c1ccccc1)C#N
1	O1CCN(c2ccc(C=CC(=O)c3cc(ccc3)O)cc2C(F)(F)F)CC1
1	n1(c(ccc2c1cccc2)=O)Cc1ccc(OC)cc1
1	c1(ccccc1)C1=Cc2c(c(NC(c3ccccc3)=O)ccc2)C1=O
1	c1ccc(COC(=O)NCCc2ccccc2)cc1
1	C(c1ccc(NC(C=Cc2ccc(OCC(=O)Nc3ccccc3)cc2)=O)cc1)(=O)OCC
1	O(C)c1ccc(-c2nn(c(COc3ccc(cc3)C(C)(C)C)n2)-c2ccc(cc2)Cl)cc1
1	c1c(ccc(c1)C=C1C(=O)C(=Cc2cc(OC)c(c(OC)c2)OC)CCC1)-c1ccccc1
1	c1(ccc(s1)C1=NC(C(=O)N1C)=Cc1ccc([nH]1)Cl)Cl
1	C(CNc1c2[nH]c(-c3ccccc3)c(c2ccn1)C)C
1	c1cccc2c1C1(C(=O)N2CC(=O)CN2CC3C(C2)CCCC3)CCN(CC1)C(C)C
1	c12ccccc2C(=NC(c2ccc(cc2)F)=O)c2ccccc2O1
1	CN(c1ccc(cc1)NC(=O)c1cccnc1Cl)C(=O)C
1	c1(ccccc1)C(Nc1nc2c(C(c3ccccc3)CC(C)(C)C2)s1)c1ccc(cc1)OC
1	c1c(F)ccc(CN2Cc3c(-n4c(C2)nnc4C)cccc3)c1
1	N1(Cc2ccc(cc2)-c2cc(ccc2)F)C(=O)C(CC1=O)CC(=O)NCCc1ccc(OC)c(OC)c1
1	COc1ccc(S(=O)(=O)N(CC(=O)Nc2ccc(OC)cc2)CC)cc1
1	O=C(Nc1ccc(cc1)C)COC(=O)COc1cc2c(cc1)cccc2
1	O=C(NCCNc1nc2c(cccc2)n2c1ccc2)CC(C)(O)C
1	c1cc2CCN(C(c3c(O)c(=O)c4ccccc4o3)=O)Cc2cc1
1	c1cc(ccc1C)-n1c2nc(C)c(CN(CCC)CCC)n2c2c1cccc2
1	c1c(NC(C)=O)ccc2c1c1c(ccc(OC)c1)[nH]2
1	COc1cc2c(cc1O)C(OC(C2)C(C)=C)c1cc2c(C(OC2CC=C(C)C)=O)cc1
1	C(F)(F)(F)c1ccc(OCC(Nc2c(cc3c(cccc3)n2)Cl)=O)cc1
1	c12c(cccc2)c(NC(=O)c2ccccc2)ccc1
1	C1C2CC3CC(C2)CC1(NCC(C=Cc1ccccc1)C)C3NCCCCCCC
1	n1cccc(C(=O)NCCCNC(=O)Cc2c(cccc2Cl)Cl)c1C
1	COc1ccc(CN2C(C(N(Cc3ccc(OCCCN4CCCCC4)cc3)CC2)=O)Cc2ccc(cc2)Cl)cc1
1	c1cccc(C(c2ccccc2)n2c(CN(C(Cc3ccc(cc3)OC)C(NO)=O)C(=O)Nc3ccccc3)cnc2)c1
1	O1C(C(C(C(C1CO)O)O)O)OC1C(C(C(C(O1)CO)O)O)O
1	c1(N2CCCC2)nc(-n2nc(cc2)C(F)(F)F)nc2c1cnn2C1CCNCC1
1	C1CC2(C(CCC2C2CCC3(C(CCC3C21)C(C(=O)O)S)C)C)C
1	O(Cc1ccccc1C)c1ccc(C(NCCC2CCCCC2)=O)cc1
1	N(CCO)C(=O)C1Cc2ccccc2O1
1	C(OC(=O)c1c(C(=O)Nc2ccc(cc2)C(=O)OCC)c2c(n1C)cccc2)C
1	c1(C(=CCCN2CCN(C(c3ccccc3)c3ccccc3)CC2)c2ccc(OC)cc2)ccccc1
1	c1c(C=CC(c2ccc(cc2)N(C)C)=O)ccnc1
1	c1cccc2c1C(=O)c1c(nc(Nc3ccccc3)nc1)C2=O
1	c1(Br)cc(C(=O)Nc2ccc(cc2)C(Nc2ccc(C3=NS(=O)(=O)CC(N3)=O)cc2C)=O)ccc1OC
1	c1(c2c(cccc2)nc(C=C(C(=O)NCc2ccccc2)C(=O)NCc2ccc(cc2)F)c1)C(F)(F)F
1	N(C(C)(C)C)=C(N)c1cccc(c1)C(=O)c1ccccc1
1	c1(ccc(cc1)F)CCN1CCC2(OC(C3CCN(C(=O)C)CC3)c3ccccc3O2)CC1
1	c12c(cccc2)C(NC(C2CCC(CC2)C(=O)N2CCCC2)C(N2CCC3(CC2)C(NCN3C)=O)=O)=NS1(=O)=O
1	n1c(cc(C)n1CC(N1C(c2c(C1=O)cccc2)=O)C)C(=O)NCc1ccccc1
1	c12c(cccc2)N(CCCCN=[N+]=[N-])c2c(cccc2)N1C(=O)C1CCN(CC1)C
1	c1cc(OC2CC(C(O)=O)NC2)ccc1Br
1	c1(C(=O)NCCC)cccc(NC(=O)c2c(cccc2)C)c1
1	c1c(O)ccc(c1)C=CC(=O)OCC1C(C(O)C(O)C(O1)Oc1ccc(cc1)C=CC(=O)c1ccc(O)c(O)c1)OC(=O)C
1	C(C(=O)NO)(C)Oc1cc2c(cc1)cccc2
1	c1cc(C(NCC(=O)Nc2ccc(cc2)S(=O)(N(C)C)=O)=O)ccc1C(C)(C)C
1	N1(c2ccccc2C2(CCC(C)CC2)C1=O)C1CC2N(C(c3c(C)nc(C)s3)=O)C(C1)CC2
1	N1(CCCCC1)CCCOC(N1Cc2ccccc2C1)=O
1	C1C2(CCCN2C(N1C)=N)c1cc(C)ccc1
1	c1ccc(cc1OCC(=O)O)NC(c1ccc(cc1)[N+](=O)[O-])=O
1	c1(ccc(cc1)-c1cc2c(s1)c(ncn2)N1CCN(CC1)c1ccc(OC)cc1)N(C)C
1	c1c2ccccc2ccc1CC1C(=O)NC(C(=O)NCCCCCCCCC1)C(=O)N
1	c1(N2C(c3ccccc3C2=O)=O)ccc(cc1)Cl
1	OC(=O)C(Cc1ccc(OCC(c2ccccc2)c2ccccc2)cc1)NC(=O)c1ccc(cc1)Cl
1	C1(=O)C(=Cc2ccc(cc2)C(=O)OC)c2c(cc(cc2)C(=O)OC)C(=Cc2ccc(C(OC)=O)cc2)C1=O
1	c1c2c(N3CCN(CC3)C)nc(NC3CCCCC3)nc2ccc1
1	c1cc2c(cc1)c1c(c3c(C(=O)N(CCCN(C)C)C3=O)cc1)c(O)c2
1	C(Oc1c(OC)cc(-c2nc(c(o2)N)C(=O)OCC)cc1OC)C
1	c1ccccc1-c1c(n2c(n1)c1c(nc2)cccc1)-c1ccccc1
1	c12c(C(=O)NC3CCNCC3)c[nH]c2ccc(c1)Br
1	c1c(cc2c(c(C(=O)O)c(-c3ccccc3)o2)c1)F
1	FC(c1cc(cc(-c2cc(cc(c2)-c2ccc(cc2)C(=O)O)C(F)(F)F)c1)C(F)(F)F)(F)F
1	C(Nc1ccc(C(N2CCN(CC2)Cc2cc3OCOc3cc2)=O)cc1)(C)=O
1	c1(sccc1Cl)C=Nn1c(C2COc3ccccc3O2)nnc1S
1	c1(=O)c2c(cc(cc2)-c2cnc(cc2)OC)ncn1C
1	c1cc(CF)c(c(CO)c1Cl)O
1	c1(nc(-c2c(C3CC3)nc(Nc3cccc(c3)OC)nc2)ccc1)NCCCN1CCCC1
1	O1c2c(OC1)ccc(c2)CN1CCN(CC1)C(=O)C12CC3CC(CC(C3)C1)C2
1	N(c1cc(-c2cccc(c2)F)ccc1)c1c(c2c(cccc2)c(c1)OC)O
1	CC1CCN(C(=O)c2c(C)c(C)n(C)n2)C1c1cccs1
1	c1cc(cc(C(=O)c2c3c(n(CCN4CCOCC4)c2)cccc3)c1)[N+]([O-])=O
1	C1C2CC3CC1CC(C2)(C(=O)O)C3c1ccccc1
1	O=C(N1CCCC1)Cn1c(=O)c(-c2nc3ccccc3[nH]2)c(nc1)Cl
1	c12c(c(=O)c3c(cc(c(OC)c3OC)OC)o1)C(c1c-2ccc(c1)OC)=O
1	s1c2c(CCN(C(=O)c3cc4c(cccc4)s3)C2)c(C(=O)N2CCCCC2)c1N
1	Brc1ccc(cc1)C1N(C(=O)C)CC(C(=O)OC)C(c2c3c(cccc3)[nH]c12)c1ccccc1
1	C(C(C)NC(c1ccc(C#CCNC(=O)C)cc1)=O)c1ccc(cc1)OCC(F)(F)F
1	C(c1ccccc1)OC(=O)CCN1C(=O)C(C)CC1=O
1	c1(Br)ccc(CCNCCCCCCCCCCCCCCCCC)cc1
1	O=c1n(cc(C)c(N)n1)C1C(C(C(CO)O1)O)O
1	C(CN1c2c(C(=O)N(CC(=O)Nc3ccc(cc3)F)C1=O)cccc2)C
1	c12c(c(C(=O)NCCCN3CCCCC3)ccc1)nc(o2)-c1ccccc1
1	c1c(c(Cl)ccc1)C=Cc1c(c(C(=O)NCCCN(C)C)no1)C
1	C1CCCCC1n1c(-c2ccc(Cl)cc2)nnc1S
1	c12c(cccc2)C(=O)C(=C(CCCC(=O)O)C)C2(CCCC(C)(C)C2C1)C
1	O=C(N(c1ccc(OC)cc1)Cc1ccncc1)c1c(C)nn(-c2ccccc2)c1OC(C)=O
1	n1c(-c2cccc(c2)Br)csc1CCl
1	c12c(cccc2)C(=O)C2(C3(OC(C)(OC3)C)C(c3ccccc3)CC2C1=O)C
1	c12c(cccc1)c(ccc2)CCNC(=O)COC(=O)c1cnccn1
1	c1cc(ccc1Cn1c(=O)c2c(cccc2)n(c1=O)CC(=O)NC1CCCCC1)OC
1	C(Nc1ccc(N2CCOCC2)cc1)(=O)Nc1ccc(cc1)N1CCOCC1
1	C1C(CCN(C1)Cc1ccc(C)cc1)CCCOC
1	C(C(NC(c1ccccc1)=O)P(O)(O)=O)CCCNC(=N)N
1	c1(-c2ccc(NS(=O)(=O)c3ccc(cc3)C(F)(F)F)cc2)c(nc(nc1)N1CCCCC1)C
1	S(c1ccc(NC(=O)c2cccnc2)cc1)(=O)(N1CCCCC1)=O
1	C1(CC1)NC(=O)c1c(cc(C(C)(C)C)cc1)[N+]([O-])=O
1	C(=C)C1C2C(CCC(C)C2CCC1C)(CCC1C(C)(C)CCCC1(C)C)C
1	c1c(cccc1)C1C2C(c3ccc(F)cc3)Oc3c(ccc(c3)NC(=O)C3CCCCC3)C2N(C)C1
1	C12C(C(=O)OCC)C(C(C(C1C(=O)N(C2=O)Cc1ccccc1)C(OC)=O)C)c1ccccc1
1	COc1ccc(C(CC)=NOCCCC(=O)O)cn1
1	c1cc(O)ccc1C(=Cc1cccc(c1)-c1ccccc1)C(=O)O
1	c1c(c(C(=O)N2CCc3c(C2)cc2c(c3)cccc2)ccc1)OCCN1CCCC1
1	c1sc(C(Nc2ccc(cc2)C(=O)Nc2ccc(cc2)Cl)=O)cc1
1	c1cc(ccn1)Nc1ncnc2c1cc(C(C)(C)C)s2
1	c12nc(-c3ccc(cc3)NC(=O)NCC)nn1CCCN=C2O
1	Clc1ccc(C(=O)COC(C(CO)NC(=O)c2ccccc2)=O)cc1
1	c1cc(OC)ccc1-c1ccc2c(c(c[nH]2)CCN2CCCCC2)c1
1	N1(CCN(c2nc(N3CCCCC3)nc(n2)C(C)(C)O)CC1)c1ncccn1
1	Cc1ccc(NC(C2CCN(CC2)C(CCC(NC2CCCCC2C)=O)=O)=O)cc1
1	c1(-c2c(OC3OC(CO)C(C(C3O)O)O)cccc2)c(ccc(Cl)c1)CCNC(=O)C1CCCCC1
1	N(C(C)C)c1nc(C#Cc2ccc(cc2)OC)cc(n1)C
1	N1(CCN(CC1)c1ccccc1)C(C(Cc1nc(C)c(C)nc1C)NC(=O)C)=O
1	OC(=O)C(C)=Cc1c(OC)cc(C(C)C)c(OCc2ccccc2)c1
1	c1c(Nc2nc(nc(n2)NCCc2ccccc2)Nc2ccc(cc2)C(=O)O)ccc(c1)C(=O)O
1	O(C)c1ncc(cn1)NC(=O)Nc1c(cc(C#N)cc1)-c1ccc(Cl)cc1
1	c1(-c2ccc(cc2)C=CC(c2ccc(OCCN3CCCCC3)cc2)=O)cc2c(cc(OC)cc2oc1=O)OC
1	n1(c(c2c(cccc2)nc1Cc1c(ccc(c1)F)F)=O)-c1ccc(S(=O)(NC(C)(C)C)=O)cc1
1	C1N(CCN(C1)C(c1ccccc1)=O)S(=O)(=O)N(C)C
1	c1cc2c(cc1NC(=O)c1ccccc1N1CCN(CC1)CC(Nc1ccccc1)=O)OCO2
1	c1(OC)ccc(NC(c2c(cccc2)C)=O)cc1-c1ncccc1
1	c1c(-c2c(c(C(C)C)n(C)n2)C(=O)Nc2ccc3c(c2)OCO3)ccc(c1)C
1	O(C)c1ccc(cc1)-c1cc(-c2ccccc2O)nc(n1)-c1ccccc1O
1	c1c(cc2c(N(C(CNC(=O)CCNC(c3ccccc3)=O)=O)CC2)c1)[N+]([O-])=O
1	c1cc(ccc1OC)C=C(C(O)=O)c1ccc2c(c1)cccc2
1	c1ccccc1C(N1CCN(C(=O)C2c3c(S(=O)(=O)c4ccccc24)cccc3)CC1)c1ccc(Cl)cc1
1	c1c2c(n(Cc3c(OC)cccc3)c3c2cccn3)ncc1
1	Cc1cc2c(cc1)c(=O)c1ccccc1o2
1	O=c1n(C)c(=O)cc(NC(CCc2ccccc2)=O)[nH]1
1	O(C(=O)Nc1c(C(=O)c2ccccc2)n[nH]c1NC(=O)C)CC
1	n1cccc(Cc2c(O)c(c(C)c(c2O)C(C)=O)C(C)=O)c1
1	C(NC(c1ccco1)=O)C(NCc1ccccc1)=O
1	c1(Cl)c(ccc2c1cc(cc2)O)-c1ccc(F)cc1
1	c1(ccc(C)cc1)CNC(=O)c1c(nc(C)nc1)N1CCN(CC1)C(=O)CC
1	C1(CN(Cc2c(C)nn(C)c2)CC2CN(CCOC21)Cc1ncccc1)O
1	c1(cc(cc(-c2c3-c4cc(F)ccc4CCn3c(n2)C(F)(F)F)c1)F)F
1	c1(C)ccc(C(CN2CCCCC2C)O)cc1
1	C1CC1c1nc(c(n1Cc1ccccc1)-c1ccc2cnccc2c1)-c1ccccc1
1	O1C(Cc2c1ccc(c2)O)C(c1ccccc1)=O
1	O=C(O)C(CCCCN)NC(=O)C(NC(=O)c1ccccc1CCC(=O)O)CCCCN
1	c1cnccc1C(=O)NC1C(Nc2ccc(cc2C1)C(F)(F)F)=O
1	c1(CNC(Cn2c(c3ccccc3cc2)=O)=O)ccc(cc1)OC
1	c1c(nccc1)C(C(O)=O)N
1	c1(OC)cc(Nc2ncccn2)cc(-c2ccc(Cl)cc2)c1
1	c1(sc(cc1)-c1cc2c(cc1)ncc(NCc1ccccc1)n2)CO
1	O=C(O)c1ccc(CN(C(=O)C2CCCN2S(=O)(=O)c2ccc(C)cc2)C2CCCCC2)cc1
1	CC(c1cc(C(C)C)cc(OCc2ccc(cc2)-c2n[nH]nn2)c1)C
1	c12c(C(N(CC(NO)=O)Cc3ccccc3)=O)cccc1cccc2
1	c1c(CN2CCc3ccc(OCCN4CCCC4)cc3CC2)ccc(c1)F
1	OC(C1N2C(C(C2SC1(C)C)NC(=O)C(c1ccccc1)(F)F)=O)=O
1	O(C)c1ccc(cc1)CN1CCC(CC1)c1[nH]c2c(c(ncn2)-c2ccc(cc2C)NC(=O)c2ccc(cc2)C(F)(F)F)c1
1	c1ccnc(c1)C(N1CCC(CC1)(Cc1ccccc1)C(OCC)=O)=O
1	N(c1ccc(C(=O)NC(C(=O)NC(C(=O)NC(C(=O)NC(C(=O)N)Cc2ccccc2)CCCN=C(N)N)CCCCN)CCCCN)cc1)C(N)=N
1	c1(-c2nc(NCCCCCCNC(=O)Nc3ccc(OC)cc3)c3ncn(C4C(O)C(O)C(CO)O4)c3n2)ccccc1
1	c1c(Br)c(ccc1)C=NNC(=N)NN=Cc1c(cccc1)Br
1	C(C(=O)O)(Cc1c(C)cccc1C)NC(=O)C1CCN(C(=O)C)CC1
1	c1c(C=C2C(=O)NC(=O)S2)ccc(N)c1
1	c1ccc(NC(=O)CCCNC(c2ccc(o2)[N+]([O-])=O)=O)cc1N1CCOCC1
1	N(C(=O)Cc1ccc(F)cc1)c1c(N2CCNCC2)non1
1	c1(OC)cc(CCC(N2CCC(N(C(=O)c3ccc(-c4ccc(C(F)(F)F)cc4)cc3)CC(C)C)CC2)=O)ccc1OC
1	C1CCC(Nc2cc(ccc2)NC(=O)CSc2ccc(nn2)-c2ccc(cc2)OC)CC1
1	c1(C(c2ccc(OCC(O)=O)cc2)c2ccc(OCC(O)=O)cc2)ccc(OCC(O)=O)cc1
1	c12c(cccc2)C(c2ccccc2)(C(=O)N1CC(=O)N1CCN(CC1)c1ccccc1)c1ccccc1
1	c1cccc(c1)-c1ccc(NC2=NOC(C)CC2)cc1
1	C1(=O)NC(=O)C(SC1=Cc1cccc(c1)OCc1ccc(C=Cc2ccccc2)cn1)=O
1	c1(ccc(S(=O)(=O)N)cc1)NC(=O)COc1ccc(C=C2C(=O)N(C(=O)S2)CC=C)cc1
1	O=C1c2c(C(=O)N1N=Cc1cc(NC(=O)CN3CCCCC3)ccc1)c(C)n(n2)-c1ccccc1
1	c1(NCC(CO)O)c(cc(NC(=O)c2ccccc2)cc1)C
1	c1(cc(c(OC)cc1)OC)C=CC(=O)c1c(OC)c(C(C)C)c(OC2C(C(C(C(CO)O2)O)O)O)c(c1O)C(C)C
1	N1(CCOC(=O)Cn2cc(cn2)Br)CCNCC1
1	O(C)C(=O)c1ccc(CCNC(=O)COC(c2sc3c(c2)cccc3)=O)cc1
1	c1c2OCOc2ccc1CN1C(=O)CC(C1)C(=O)NC1CCCCC1
1	c1(NCc2cccc(c2)OC)ccc(cc1)N1C(c2cc(OC)ccc2)SCC1=O
1	CN(C(c1ccccc1)CN1Cc2c(CC1)nc(C)nc2)C
1	c1(S(=O)(N2CCN(c3ccc(C(C)=O)cc3)CC2)=O)cc(C(=O)N2CCN(CC2)c2ccc(C(C)=O)cc2)ccc1
1	c1(nc(cc(n1)C)NCCCCCCc1ccc(OC)cc1)N
1	C1c2c(ccc(Cl)c2)-n2c(CN1C(=O)C)c(c1ccccc1c2=O)C(=O)NCCN(C)C
1	c1cc(oc1-c1ccc(cc1)OC)C=C(C(=O)OCC)C(=O)OCC
1	C(NC(=O)c1cc(OC)ccc1)c1ccc(cc1)C(OC)=O
1	C(Sc1nc(c([N+]([O-])=O)n1C)C)c1ccc(cc1)OC
1	c1c(nc(s1)-c1ccc(cc1)OC)NC(=O)NC(=O)C12CC3CC(CC(C3)C2)C1
1	c1cc(Oc2c(-c3nnc(o3)C)cccc2)c(Cl)cc1C(F)(F)F
1	c1c(cccc1)C(c1n[nH]c(n1)CNCCc1cccs1)=O
1	c1cc(cc(c1OC)CCc1c(C)nc(N2CCCCC2)nc1)C
1	c1(ccc(NC(CNCCCCNC(=O)C)=O)cc1Cl)Cl
1	C(Oc1ccccc1)CN1CCN(CC2COc3c(cccc3)O2)CC1
1	c1(OC2CCN(c3c4c(ncn3)cccc4)CC2)ccc(C(NC(C(C)(C)O)=O)C)cc1
1	c1(N2CCN(CC2)C(=O)COC(=O)CCCC(Nc2ccc(OC)cc2)=O)ccc(F)cc1
1	OC1c2c(C(C)(C)C1c1ccc(Cl)cc1)cccc2
1	O=C(CN(C)C(c1ccc(NC(C)=O)cc1)=O)Nc1ccc(C(=O)C)cc1
1	Cc1ccccc1CNC(=O)C=CC(=NO)CCCCN1Cc2c(cccc2)C1=O
1	c1cc(-c2nc3c(cc(C(=O)OCC)cc3)[nH]2)cc(c1)C
1	c1(nccs1)C(Nc1ccc(NC(=O)c2ccco2)cc1)=O
1	Clc1cc2c(cc1)-c1c(c(nc3ccccc31)-c1ccccc1)C2=NOCCN(C)C
1	C1CCC(C(c2ccc(cc2)C)NC(=O)C)CC1
1	O=S(N(Cc1ccccc1)Cc1c(O)nc2ccc(F)cc2c1)(=O)C1CCCN1
1	O(CC)C(=O)c1ccc2c(cc(-c3nc4ccccc4o3)c(O)c2)c1
1	C(Cc1ccccc1)(NC(=O)c1c(c2c(ccc(C(F)(F)F)c2)n1Cc1cc(ccc1)C(F)(F)F)C)C(=O)O
1	c12c(cccc2)C(Cc2ccc(C(=O)OC)cc2)C(C1)N
1	c1(C(=O)c2ccccc2)ccc(cc1)N1CCCCC1
1	c1cccc2c1[nH]c1nc(=O)[nH]c(=O)n12
1	C(OCn1c2c(c(=O)[nH]c(n2)N)nc1)CCCCCCCCCCC
1	C(C)(=O)N1C(c2cc(ccc2)OC)c2nccn2CC1
1	CC(C)c1ccc(Nc2nc(cc(n2)C)C)cc1
1	CC12C(CCC3C(C)(CCC(C32)=C)C)C(C)(C)C(=O)O1
1	c1([N+]([O-])=O)c(c([N+]([O-])=O)ccc1)NC(=O)N1CCN(C(=O)N2CCCCC2)CC1
1	C(C(C)C)Cn1c(cc(-c2ccco2)n1)C(c1ccc(cc1)C)=O
1	c1(C(NN=C(C)CC)=O)ccc(cc1)S(=O)(=O)c1ccc([N+]([O-])=O)cc1
1	c1(-c2ccc(cc2)Cl)nnc(SCC(Nc2c(cccc2)C)=O)n1CC
1	C(C1CCN(c2cc(C3CC3)nc(n2)-c2ccc(cc2)F)CC1)(c1cccs1)=O
1	c1c(cc(cc1)C)-n1cncc1OC
1	C(=O)(NC1CCCCC1)c1cc2c(cccc2)s1
1	C(c1c2c(cc(C(c3ccccc3)N3CCN(CC3)C)cc2)nc(-c2ccccc2)c1)(=O)N
1	c1(ccc(-c2c(ccc(c2)C(=O)NCCC)OCCC)cc1)NC(=O)Cc1ccc(F)cc1
1	c1cc(ccc1-c1ccc(C(N2CCC(CC2)c2ccc(CN3CCC(c4ccccc4)CC3)cc2)=O)cc1)NC(=O)C
1	c1cccc2c1c(NCc1ccc(cc1)CCCCC)ccn2
1	c1cc(OCCCC)ccc1C=C1C(=O)OC2(CCCCC2)C1
1	N1(CCC(CC1)N1CCCCC1)CCCNc1c(F)cc2c(c1)n(Cc1ccc(cc1)-c1ccc(C(F)(F)F)cc1)cc(C(=O)O)c2=O
1	n1c(C)cc(C)n1CC1(C)C(NC(=O)Nc2ccccc21)=O
1	O=S(Nc1ccccc1NC(=O)Cc1ccccc1)(=O)Cc1ccccc1
1	c1(C(NC(COc2ccc(cc2)OC)=O)C)ccc(cc1)OC(F)(F)F
1	n1c(Cc2ccccc2)c(c(=O)n(c1)CC(=O)OC)C#N
1	C(=O)(CCC(=O)Nc1nc(-c2ccc(OC)cc2)cs1)NC1CCCCC1
1	C(OC(c1cc(ccc1)N1C(CCC1=O)=O)=O)C(c1ccc(cc1)OC)=O
1	c1ccccc1CN(S(=O)(=O)c1ccc(OC)cc1)C1C(=O)NCCCCC1
1	N1(CCN(CC1)c1ccc2c(c1)C(=O)C(=O)N2Cc1ccccc1)c1ccc(OC)cc1
1	c1c(c(O)cc2c1oc1cccc(c1c2=O)C)O
1	c1(CN2CCN(Cc3cc(ccc3)CNc3ccncc3)CC2)ccccc1
1	C(C(Nc1cc(ccc1)C(=O)C)=O)OC(=O)C1C(C)(C)C1(C)C
1	Cc1c(C(NCc2cccs2)=O)cc(C)c(NC(=O)CSc2nnc(C)n2C)c1
1	c1cc(S(=O)(Nc2ccc(cc2)S(=O)(N)=O)=O)cc(C(F)(F)F)c1
1	c12c(C(C(Cl)(Cl)Cl)c3cc(ccc3N1)Cl)c(nc(n2)N)N
1	c1c2c(Nc3ccc(OCC)nc3)nc(NC(C)C)nc2n(C(C)C)n1
1	c1c2C(=O)N(CCCN(C)C)C(=O)c2ccc1
1	c1(C=Nn2c(nc3c2cccc3)C)ccc(cc1)C(F)(F)F
1	c1c(cccc1)-c1nc(CC(=O)O)c(o1)C
1	CCCCCCCCCCCn1c2c(c3c4c(cccc4)nc-3c1)cccc2
1	C(C(=O)Nc1ccc(cc1)NC(=O)C)Oc1cccc(c1)N1C(c2c(C1=O)cccc2)=O
1	c1(ccccc1NC(Nc1c(C(OCC)=O)ccs1)=O)Cl
1	c12c(OCO1)cccc2COC(=O)NCCCCN1CCN(CC1)c1ccccc1
1	C(C1CC(N(CC(N2CCCCC2)=O)C1=O)=O)C
1	c1c(C)cc2c(CCN(Cc3cc4c(cc3)OCC4)C2)c1
1	Cc1ccc(cc1)S(=O)(N1c2c(cccc2)CCC1C(N1CCN(c2ccccc2)CC1)=O)=O
1	C1Cc2c(ccc(c2)C(=O)OCC(=O)Nc2ccc(S(=O)(N3CCCCC3)=O)cc2)CC1C
1	Fc1ccc(C(=NNC(c2cnccn2)=O)C)s1
1	P1(Oc2c(cccc2)C(=O)N1)(=S)CCC
1	c12c(cccc2)N(S(=O)(=O)NC(Cc2ccccc2)C(O)=O)CC(N(Cc2ccccc2)C1)=O
1	C(#N)c1c(cc(cc1)Nc1ncnc2c1c(cs2)C)O
1	Clc1ccc(CN2C(=O)c3c(cccc3)C2=O)cc1C(=O)NCCC(=O)O
1	c1cc(ccc1C(=O)N1CCN(CC1)C(c1ccc([N+]([O-])=O)cc1)=O)[N+]([O-])=O
1	CC(C)(c1cc(CNC(=O)c2c(=O)n(CCCC)c(nc2-c2ccc(Cl)cc2)C)ccc1)C
1	c1cnccc1-c1cc(NC(=O)C(C)(C)C)nc(NC(=O)C)n1
1	N(C(=O)C(C(C)C)N)c1cccc(c1C)C(O)=O
1	O(C(c1c(n(c(C)c1)-c1ccc(cc1)Cl)C)=O)CC(NC1CCCCC1)=O
1	C1C(c2[nH]nc(c2)-c2ccc(cc2)OC)CCN(C1)C(=O)c1ccccc1
1	S(Cc1ccccn1)Cc1nc(cc(n1)CC)O
1	c1(ccc(C2(CCC2)c2nnc(o2)-c2c(cccc2)OC)cc1)C(C(F)(F)F)(O)C(F)(F)F
1	c1(C(=O)C2CCN(CC2)C(CN2CCN(CC2)C)=O)ccc(cc1)[N+]([O-])=O
1	c1c(ccc(c1)OCc1ccc(cc1)C(=O)NCCC)C(CC)=O
1	c1(ccc(OCC(CS(=O)(=O)C)O)nc1)-c1cn(C2CC2)cc(c1=O)C(O)=O
1	c1ccccc1C(=O)NC(C)c1ccccc1
1	c12c(N)ncnc2n(C2C(O)C(C(CO)O2)O)cn1
1	n1(-c2ccc3c(c2)OCCO3)c(=O)cc(-c2cc(c(O)cc2)O)oc1=O
1	FC(c1nc(nc2c1ccs2)-c1c(OC)cccc1)(F)F
1	c1c(Cl)ccc(CNC(=O)CN(CCCCN)CCCCNCc2ccccc2)c1
1	c1(ccccc1)C(c1ccccc1)(c1ccccc1)CCCCCCCCCCCCCCCCCC
1	O(C)c1cc(ccc1C1=NC(c2cccs2)=CC(c2cccs2)N1)OC
1	c1(ccccc1)NC(c1cc2c(nc(s2)C)cc1)=O
1	c1(Br)ccc(C(=O)NCc2n(c3c(n2)cccc3)CCCCCC)cc1
1	c1(C)ccccc1NC(=O)NCCN1CCOCC1
1	c1cc(ccc1OC)C1C(C(O)=O)CN(C1)Cc1ccccc1
1	O=C(NCc1ccccc1)c1ccc2c(c1)CN(CC2)C
1	c1(CNc2cc3c(cc2)[nH]c(-c2ccccc2)n3)ccccc1
1	[N+](c1ccc(-c2cc([nH]n2)C(N2CCOCC2)=O)cc1)([O-])=O
1	c1cccc(C(NC(c2c(C)nc(N3CCC(CC3)c3ccc(Cl)cc3)nc2)=O)C)c1
1	c1c(c(N(C)C)cc2c1nc(c(n2)NC(OCC)=O)C)[N+]([O-])=O
1	C(c1cc2c(N3C(C(c4c(C)cccc4)CC3=O)C2)cc1)(=O)NCCCC
1	S(=O)(c1cccc(c1)C(=O)NCCc1c(C)n(-c2ccccc2)nc1C)(N1CCCCC1)=O
1	C1N(CCC(C(=O)Nc2ccc(C(=O)NCc3ccc(cc3)C)cc2)C1)Cc1ccccc1
1	C(=O)(C1C(NC(N1)=Nc1ccc(cc1)Cl)c1ccc(cc1)Cl)OCC
1	c1c(c(Cl)ccc1NC(=O)C1CCCN1C(=O)c1ccccc1)Cl
1	C1N(CCC(NC(=O)c2c(Cl)cc(cc2)Cl)C1)C(=O)c1ccc(N2CCCC2=O)cc1
1	S(=O)(N(c1c(C)cccc1)CC(NC1CCCCC1)=O)(c1c2nsnc2ccc1)=O
1	n1cc(C(=O)Nc2ccc(Nc3ncccc3C(=O)N)cc2)ccc1Cl
1	C(=O)(N1CCC2(CC1)C(N(CC(N2c1cc(F)ccc1)=O)Cc1cc(ccc1)F)=O)c1ccc(cc1)C(F)(F)F
1	c1(C)ccc(Nc2c3c(ncn2)ccc(c3)C(F)(F)F)cc1C(F)(F)F
1	CCCn1c(c2c(c(n1)CNC(CCNC(=O)C)=O)c1c(o2)cccc1)=O
1	C(Cc1ccc(-c2ccccc2)cc1)(NC(=O)C1NC2CCC1C2)C#N
1	c1cc(C(N)=O)ccc1COc1c(cccc1)C#N
1	c1cccc2c1nc(CSc1nnc(-c3ccc(cc3)C)n1CCCC)o2
1	c1(ccc(cc1)S(=O)(N1CCOCC1)=O)NC(=O)c1cnc(cn1)C
1	Nc1nc(nc(c1)-c1ccc(O)cc1)N
1	O=C(c1cc2c(cccc2)o1)NC(C(C)C)C(=O)NC(C(=O)O)CCC(=O)O
1	OCC=CC=CC=CC
1	FC(F)(c1ccc(Cn2cc(C=CC(NO)=O)cn2)cc1)F
1	C(n1c(c(c(n1)-c1ccccc1)C(NCCN(C)C)=O)-c1ccccc1)c1ccccc1
1	n1c(nc2n1C(c1ccccc1)CC(c1ccccc1)N2)-c1cnc(cc1)OC
1	c1(c(O)ccc(c1)C(=O)Nc1ccc(cc1)C(C)(C)C)Cc1c2c(cccc2)[nH]c1
1	n1c(NC(C=Cc2cccc(OC)c2)=O)sc(c1)C
1	N(C)(C)c1nc2c(cc[nH]2)c(n1)N1CCN(c2ncc(cc2)C(=O)NC)CC1
1	O=S(c1ccccc1)(N1CCC2(CC1)CC(C(O)=O)C(c1ccccc1)O2)=O
1	c1cccc2c1ccc1c2C(C2C3CCC4C(C3CCC21C)C(=O)CCC4)=O
1	c1(nc(c(c([nH]1)=O)C(F)(F)F)-c1ccco1)-c1ccco1
1	c1ccc(C)cc1CN(C(CC)c1cccc(c1)OC)C(=O)c1ccccc1OC
1	C1C(CCN(C1)c1nc(C)cc(n1)C)C(Nc1cc(C(C)(C)C)nn1C)=O
1	C(c1ccc(c(OC)c1)OCCCOc1ccc(C(C)(C)C)cc1)C1C(=O)NC(=O)S1
1	C1(C(Cc2ccc(OC)cc2)C(CCC1)O)O
1	C(=O)(COc1ccc(cc1)OC)NCC(COc1ccc(OC)cc1)O
1	c1c(CN2C(CC(O)C2)c2ccccc2-c2ccc(C(=O)N(C)c3ccccc3)cc2)ccc(c1)F
1	c1c(CN2CCC(NC(=O)Nc3cc(C(F)(F)F)ccc3)CC2)ccc2c1cccc2
1	c1cc(ccc1NC(=O)COC(=O)c1c(OC)cccc1)N1CCOCC1
1	C1CN(CCN1c1ccc(cc1)Nc1ncc2c(n1)ccc(c2)Oc1c2c(ccc1)cccc2)C
1	C(N1C(c2c(C1=O)cccc2)=O)C(O)C
1	c1(CNC(=O)c2c(C)nc(s2)C)ccccc1
1	C1(c2ccc(cc2)Cl)CC(N(N=1)C(N)=S)c1ccc(cc1)Cl
1	c1cc2c(nc1)n(CCN1CC(C(NCCC)=O)CCC1)c(C)n2
1	c1(ccnc2c1ncn2C1OC(C(C1F)O)COP(O)(=O)O)N
1	N(C(C(=O)NCCc1cc(NC(=O)C)ccc1)=O)c1ccc(Cl)cc1
1	c1cc(S(=O)(NNC(=O)c2ccccc2Cl)=O)ccc1
1	O=C1C(=CNc2cc(ccc2)C)C(=O)c2c(c(C)[nH]n2)C1=O
1	c1c(cc2c(c(C(=O)NCc3ccccc3C)c(n3c2ccc3)-c2ccc(cc2)C)c1)C(=O)NCc1ccco1
1	C1(CCC(CC1)CC(=O)N1CCCC1)NC(=O)C(C)(C)Cc1nc(C)sc1
1	c12ccc(CC(C(O)=O)NC(=O)c3cc(NC(=O)C)ccc3)cc2OCCO1
1	N(C(=O)N1CCCc2c1ccc(C(=O)N)c2)c1cc(C)c(cc1)OC
1	C1N(CCOc2ccccc2)CCOC1=O
1	c1c(cc(cc1)C(F)(F)F)-n1c(cc(n1)C(O)=O)C
1	c1c2c(CCNC(=O)C)c([nH]c2ccc1)-c1ccc(OCc2ccccc2)cc1
1	CC1(C)OOC2(C(F)(F)F)C(CC(CC2)C(C)(C)N)C1
1	CN(C)CC(Cn1c2nc(N)nc(N)c2nc1)O
1	c1ccccc1C(=O)OCC1OC(C(C(C1OC(=O)C)OC(C)=O)OC(=O)C)n1c2nc(nc(c2nc1)O)N
1	O=S(c1ccc(C)cc1)(N1CCN(C(c2ccc([N+]([O-])=O)cc2)=O)CC1)=O
1	c12c(cc(-c3ccc(F)cc3)cc1)NC(CC2)c1ccc(cc1)C(=O)O
1	O(c1ccc(cc1)-c1nnc(n1C)SCC(=O)NC1CCCC1)C
1	C(OCCNc1n2ncnc2c(c(Cl)c1)Cl)C
1	O(CC)C(CSc1nc(-c2ccc(Cl)cc2)nn1C(=O)C)=O
1	O(CCn1c2ccc(cc2cc1)C(=O)NC1CCCCC1)c1ccc(nc1)OC
1	c1cccc2c(C=NNC(=O)c3c[nH]c4ccc(cc43)F)c[nH]c12
1	c1ccc(cc1)CC(=O)N1CC(=O)N(CC(Nc2cccc(c2)C(=O)C)=O)CC1
[truncated: 222,676 more rows]
