# Supplementary material for: A pharmacophore-guided deep learning approach for bioactive molecular generation
Source: Nat Commun. 2023 Oct 6;14:6234. doi: 10.1038/s41467-023-41454-9 (PMC10558534; doi:10.1038/s41467-023-41454-9)
Supplement: Supplementary file 4 — Supplementary data1 [file 41467_2023_41454_MOESM4_ESM.zip › Supplementary data1/Figure 3/random_SMILES.csv]

match_score	smiles
1	CCCCC1C(=O)Oc2ccc(C(=O)c3cccs3)cc21
1	COC1C(OC(=O)c2ccc(C)[nH]2)C(O)C(Oc2ccc3c(O)c(NC(=O)C=Cc4ccccc4)c(=O)oc3c2Cl)OC1(C)C
1	CCCCc1nc2cccc(C(=O)OC(C)OC(=O)OCC)c2n1Cc1ccc(-c2ccccc2-c2nn[nH]n2)cc1
1	CC(=O)C(NC(=O)C(Cc1ccccc1)NS(=O)(=O)N1CCOCC1)C(=O)NC(CC1CCCCC1)C(=O)C(F)(F)C(=O)NCCN1CCOCC1
1	Cc1c(-c2cccnc2)n(CCCCCCCC(=O)OC2CC(NC(CCc3ccccc3)C(=O)O)C(=O)N(CC(=O)O)c3ccccc32)c2ccccc12
1	COc1ccc(C(=O)NC(CC(=O)O)c2ccc(C)cc2)nc1-c1ccc(F)nc1OC
1	COc1cc(F)c(C(C)C)cc1-c1ccc(C(F)(F)F)cc1CN1C(=O)OC(c2cc(C(F)(F)F)cc(C(F)(F)F)c2)C1C
1	NC(=O)c1cc(-c2ccccc2)sc1NC(=O)Nc1ccccc1
1	COc1ccc(N=Nc2ccc3oc(=O)c(C(=O)Nc4ccccc4C)cc3c2)cc1
1	CC(OC1CCC2NC1(c1ccccc1)CC2c1nnnn1C)c1cc(C(F)(F)F)cc(C(F)(F)F)c1
1	CCN(C)CC1C(=O)NCCN1C(=O)CC(N)Cc1cc(F)c(F)cc1F
1	CN1C(=O)C2(NC(=O)c3ccccc3O2)c2ccccc21
1	O=C(NCCSCc1cccs1)C1CCCN(C(=O)N2CCCC2)C1
1	Cc1ccc(Cl)c(Nc2ccccc2-c2nnc(S)s2)c1Cl
1	Cn1nccc1CC1(O)CCN(C(=O)c2ccc(NS(=O)(=O)c3cccc4nccnc34)cc2)CC1
1	NC(=O)c1sc2nc(NC3CC3)nc(-c3cccc(NC(=O)Nc4ccccc4)c3)c2c1N
1	Cc1ccc(O)c(C(=O)NC2CCC(NC(=O)c3cc(F)cnc3Oc3ccc(F)c(F)c3)CC2)c1
1	CCCc1cc(N=C(O)c2ccc3cc4n(c3c2)CCCNC4=O)on1
1	CCCCc1c(Br)[n+](Cc2ccc(-c3ccccc3-c3nn[nH]n3)cc2)cn1Cc1ccc(-c2ccccc2-c2nn[nH]n2)cc1
1	CC(Nc1ccc(F)c(Cl)c1)c1cc(C(=O)N2CCC(O)CC2)cc2c(=O)cc(N3CCOCC3)oc12
1	O=C(NO)C1CCCCC1C(=O)Nc1ccc(COc2ccnc3ccccc23)cc1
1	COc1ccc(S(=O)(=O)NC(=O)COc2ccc3c(c2)CCC3)cc1
1	Cc1ccc(S(=O)(=O)c2nc(NCCCn3ccnc3)sc2Cl)cc1
1	C=C(C)C(=O)Nc1cc(C)cc(-c2ncnc3[nH]cc(C(=O)OCC)c23)c1
1	CC(C)=CCOc1ccccc1C=C1SC(=O)NC1=O
1	Cc1ccc(C(=O)C=CNCc2ccccc2)cc1
1	CC(C)c1ccc(Oc2ncccc2C(=NO)N(C)C2CCCCC2)cc1
1	COc1nc(=NC(O)=Nc2ccccc2N2CC3(CCN(CC(C)(C)C)CC3)c3c(Cl)ccc(O)c32)s[nH]1
1	Nc1nc(O)c2c(n1)NCC(NCc1ccc(C(=O)NC(CCC(=O)O)C(=O)O)cc1)C2
1	CCC(C)Sc1cc(-c2nc3ccc(C)cn3c2NCc2ccccc2)ccc1OC
1	O=C(c1ccccc1)N1CCN(CCCNc2nnc(-c3cccc(F)c3)c3c2cc2ccccn23)CC1
1	O=C(O)c1[nH]nc2c1CNC2
1	NC(=O)c1cccc2c(NCCc3c[nH]c4ccccc34)ncnc12
1	CCCCCCCCN1CCOC(COc2cc3ncnc(Nc4ccc(Cl)c(Cl)c4)c3cc2OC)C1
1	Cc1cc(S(=O)(=O)NC(C)C)ccc1OCC(=O)N1CCN(Cc2ccc3c(c2)OCO3)CC1
1	O=C(O)c1cccc(-c2ccc(F)cc2F)c1
1	Cc1c(C(=O)N(C)c2ccc(O)cc2)cc(-c2ccc(CNC(=O)NCc3ccccc3)cc2C(=O)N2Cc3ccccc3CC2C)n1C
1	NC(=O)C(Cc1ccc(O)cc1)NC(=O)C1CCN1C=C1N=C(c2ccc(Br)cc2)OC1=O
1	Cc1ccc(NC(=O)CSc2nc3cc(C(=O)NCCCOC(C)C)ccc3c(=O)n2Cc2ccco2)cc1Cl
1	Cc1[nH]c2ccc(F)cc2c1CCNC(=O)C1CCCCC1C(=O)OCC(F)(F)F
1	Oc1ccc2cc1Oc1ccc(cc1)CCc1c(Br)ccc(O)c1-c1cc(Br)c(cc1O)CC2
1	CCC(CC)CN1CCC(CNC(=O)c2ccc3cc(F)ccc3c2)NC(CCN)C1=O
1	CC(C)(Cc1nc2cc(OCc3ccc4ccccc4n3)ccc2n1Cc1ccc2ncsc2c1)C(=O)O
1	Nc1ccc2ncnc(NCCc3ccc(S(N)(=O)=O)cc3)c2c1
1	COc1c(F)c(F)cc2c(=O)c(-c3nnc(Nc4ccccc4C)o3)cn(C3CC3)c12
1	CN(C)C(=O)Nc1ccccc1N1CCN(C(=O)C(Cc2ccc(Cl)cc2)NC(=O)C2Cc3ccccc3CN2)CC1
1	CCCCN(C)c1c(C)nc2ccc(C(=O)Nc3ccc(OC)c(OC)c3)cn12
1	COc1cc(C(=O)c2c(OCC=CC(=O)Nc3ccccc3)ccc3ccccc23)cc(OC)c1OC
1	CCOC(=O)c1c(NC(=O)CN2C(=O)NC3(CCCC3)C2=O)sc(C)c1CC
1	Nc1nc(=O)n(C2OC(COP(=O)(O)O)C(O)C2O)cc1F
1	CC(=O)Nc1ccc(NC(=O)c2c(C)nn(Cc3ccccc3Cl)c2C)cc1
1	N#Cc1ccc(N2CC(CN)C(c3cc(F)ccc3F)CC2=O)cc1
1	COc1cc(C)c(O)c(CC=C(C)CC2(O)CC3(C)CCCC3(C)C(=O)C2CC(C)(C)O)c1
1	NC(c1ccccc1F)P(=O)(O)O
1	NNC(=O)c1cc(-c2ccc(Cl)cc2)nn1CC(O)COc1ccc([N+](=O)[O-])cc1
1	O=C(Nc1ccc(-c2nc3ccccc3[nH]2)cc1)c1ccc(C(F)(F)F)cc1
1	O=C(O)c1cnc(N2CCC3(CC2)CCN(Cc2cccc(C(F)(F)F)c2)c2ccccc2O3)s1
1	COCCN1CCC(C(=O)NCC(C)(C)c2nc(-c3ccc(Br)c(O)c3)c(-c3ccncc3)[nH]2)CC1
1	O=C1C(NS(=O)(=O)c2ccc3cc(Cl)ccc3c2)CCN1c1ccc2c(c1F)CCNC2
1	CCCCCc1ccc(C(=O)Nc2ccc3c(c2)nc(N)n3CCc2ccccc2OC)cc1
1	Cc1ccc2c(S(=O)(=O)N3CCCNCC3)cc(S(=O)(=O)N3CCCNCC3)c(O)c2n1
1	Cc1cccc(Nc2nc(NC(C)C)nc(Oc3ccc(=O)n(C)n3)n2)c1
1	COc1cccc2cc(-c3ccc(C(=O)c4cc(Cl)ccc4O)cn3)c(=O)oc12
1	Cc1cc(C(=O)Nc2n[nH]c(C3CC3)n2)c2c(C)nn(C)c2n1
1	COc1cc(C2C(C(=O)c3ccc4c(c3)CC(C)O4)=C(O)C(=O)N2c2nnc(C)s2)cc(OC)c1OC
1	Cc1ccc(F)cc1-c1ccc2c(Cl)c(N)ncc2c1
1	CCCc1nn(C)c(C(=O)Nc2ccc(Cl)cc2)c1Cl
1	Cn1nc(-c2cccs2)cc1C1CN2CCC1CC2CNS(C)(=O)=O
1	CC(C)CC(NC(=O)c1ccccc1)C(=O)N1CCC(O)(c2ccc(Cl)cc2)CC1
1	COc1ccc(CN(C)C(=O)C=Cc2ccc(S(=O)(=O)N3CCOCC3)cc2)cc1F
1	CCNC(=O)NC1CCC(CNC2=NS(=O)(=O)c3cccc(OC)c32)(c2ccccc2)CC1
1	COc1ccc(CCCCCCCCOc2ccc(CS(=O)(=O)c3cccc(N)c3)nc2C=CC(=O)O)cc1
1	CCc1nn(Cc2cccc(OC3CCNC3)n2)c2cccc(NC(=O)c3cnc4ccccn34)c12
1	NC(=O)CN1CCC(F)(COc2cccc3ccc(-c4nnc5ccccn45)nc23)CC1
1	O=C(CCCCCN1C(=O)c2ccc(NC(=O)c3ccc4ccccc4c3)cc2S1(=O)=O)NO
1	CCCOc1ccc(S(=O)(=O)N2CCC(N(C)C)C2)cc1-c1nc(O)c2c(NCc3ccc(F)cc3)nc3nn(Cc4ccc(OC)cc4)cc3c2n1
1	Cc1cc(C)cc(-c2[nH]c3ccc(C(=O)O)cc3c2CCN(CCCCc2ccc(O)cc2)C(=O)OCc2ccccc2)c1
1	Cc1cc(Br)ccc1NC(=O)c1ccc2ccccc2c1
1	CC1CN(c2nnc(Cc3ccccc3)c3ccc(C#N)cc23)CCN1c1ccc(C#N)cn1
1	CC(=O)c1cccc(Nc2ccc3c(c2)C(=CNc2ccc(N4CC(C)NC(C)C4)cc2)C(=O)NC3=O)c1
1	CCc1nc(SC)ncc1C(=O)Nc1ccc(Cl)cc1C(=O)c1ccccc1
1	COc1cc(C(=O)NCc2ccc3c(c2)OCO3)ccc1OCc1c(C)noc1C
1	O=C(NC(=O)N(SN(C(=O)NC(=O)c1c(F)cccc1F)c1ccc(OC(F)(F)F)cc1)c1ccc(OC(F)(F)F)cc1)c1c(F)cccc1F
1	CS(=O)(=O)Cc1ccc(C(=O)N2CCCC2c2cccs2)cc1
1	O=C(NCCc1nc(-c2ccc(F)cc2)cs1)c1cccc(F)c1
1	CCc1ccccc1Nc1nc(N)nc(CSCC(=O)c2cc(C)n(C)c2C)n1
1	CC(C)N(C(=O)C1CC(CC(=O)NC(C)(C)C)C(=O)N2CCc3c([nH]c4cc(CCC(=O)N(C)C)ccc34)C12C)C(C)C
1	O=C(COC(=O)Cc1nnc(O)c2ccccc12)Nc1ncc(Cl)cc1Cl
1	COC(=O)C12CCCN1C(c1ccc(-c3cccc(Cl)c3)cc1)C1C(=O)N(C)C(=O)C12
1	CCOc1ccc(NC(=O)CCC(=O)NNS(=O)(=O)c2ccccc2[N+](=O)[O-])cc1
1	CCCC(C(=O)O)c1c(C)nc2sc3c(c2c1-c1ccc(C)cc1)CCN(Cc1ccccc1)C3
1	N#CC1=C(N)N(c2cc(F)ccc2F)C2=C(C(=O)CCC2)C1c1cc2cc(Cl)ccc2nc1Oc1ccc(C#N)cc1
1	CCOC(Cc1cccc(C(C)=NOCc2ccccc2)c1)C(=O)O
1	O=C(Nc1cccc(F)c1)N1CC(=O)N2C(CO)C(c3ccc(C#CC4CC4)cc3)C2C1
1	COc1ccc(N(C)C(=O)c2cc3c(s2)-c2ccc(Cl)cc2S(=O)(=O)C3)c(OC)c1
1	COc1ccccc1C=CC(=O)Nc1ccc(S(=O)(=O)Nc2cc(C)nc(C)n2)cc1
1	COC(=O)n1[nH]c(=O)c(-c2ccc(OC)c(OC)c2)c1-c1cc(OC)c(OC)c(OC)c1
1	OC(COC(c1ccccc1)c1cccc2ccccc12)CN1CCN(C(c2ccccc2)c2ccccc2)CC1
1	CC(CCc1ccccc1)NC(=O)COC(=O)c1cccnc1Cl
1	CN(C)CCN1C(=O)SC(=Cc2ccc(N=c3cnc4[nH]cc(C(=O)C(C)(C)C)c4[nH]3)cc2)C1=O
1	C=CCn1c(-c2cc(OC)c(OC)cc2C=C)cc2ccccc2c1=O
1	Cc1noc(C)c1Cn1cc(N2C(=O)C(C(C)C)N(Cc3cccc(O)c3)C2=O)cn1
1	O=C(NCc1cc(C(F)(F)F)cc(C(F)(F)F)c1)C(CCN1CCC(c2ccc(F)cc2)CC1)C1CC1
1	O=C(c1ccccc1)c1ccc(NC(=S)c2ccc(O)cc2O)cc1
1	N=C(N)c1noc(CNC(=O)C2C=CCN2C(=O)C(CC2CCCCC2)NCC(=O)O)n1
1	CN1CCc2cc(N(C(=O)c3cc(-c4cc(Cl)ccc4C(=O)N4Cc5ccccc5CC4CN4CCOCC4)n4ccccc34)c3ccc(O)cc3)ccc21
1	Nc1c(O)nc(O)nc1C(=O)OCC(=O)Nc1ccccc1Br
1	CCOC(=O)c1ccc2c(c1)nc(-c1ccc(C)cc1)n2CCO
1	CCCC(NC(=O)C(Cc1ccc(OP(=O)(O)O)cc1)NC(C)=O)C(=O)NCCCc1ccccc1
1	NC(CS)Cc1ccc(S(N)(=O)=O)cc1
1	O=C(Nc1ccc2ccccc2c1)c1cc(-c2ccncc2)nc2ccc(Br)cc12
1	CCc1ncnc(NC(C)c2ccc(OC(=O)NCCOCCOCCOCCNC(C)=O)cc2)c1Cl
1	CC(C)(C(O)c1ccc([N+](=O)[O-])cc1)[N+](=O)[O-]
1	c1ccc(Oc2cccc(-c3ccc4nnc(-c5ccncc5)n4c3)c2)cc1
1	CN(C)CCN1C(=O)c2cccc3cc(NCc4ccc5c(c4)OCO5)cc(c23)C1=O
1	Cc1ccc2[nH]c(=O)c(CN(Cc3ccco3)C(=O)c3ccc(F)c(F)c3)cc2c1
1	CC(=O)Nc1ccc2nc(NC(=O)CSc3nnc(-c4ccc5ncccc5c4)n3-c3cccc4ccccc34)sc2c1
1	CCN(CCc1ccc(F)cc1)C(=O)CNC(=O)C(CCCN=C(N)N)NC(=O)C(N)Cc1ccc(O)cc1
1	Cc1c(Cl)cccc1N=C(O)c1cc(N=C(O)c2cc(C#CC3CC3)ccc2Cl)cc2nc(N(C)C)[nH]c12
1	C=CCC(NC(=O)C(CC(=O)O)NC(=O)C(CC(N)=O)NC(=O)C(NC(=O)C(NC(=O)C(N)Cc1ccc(O)cc1)C(C)C)C(C)C)C(=O)O
1	CCCn1nnc(NC(=O)c2ccccc2Cl)n1
1	COc1ccc(S(=O)(=O)C(C#N)=CNc2cccc(F)c2)cc1
1	Cc1ccnc(NC(=S)NC2CCN(c3cccc(C(F)(F)F)c3)C2)c1
1	O=C(CN1CCCCC1)Nc1ccc(F)c(Cl)c1
1	Cc1cnc(NC(=O)CSc2ccc(Cl)cc2)s1
1	Cc1nn(Cc2ccc(-c3nc4ccc(F)c(F)c4[nH]3)cc2F)c(C)c1CC(=O)O
1	Cc1ccc(NS(=O)(=O)c2cc(C(=O)NCc3ccccn3)ccc2Cl)cc1
1	Cc1ccc(S(=O)(=O)CCSc2cccc(C(=O)Nc3ccccc3C(=O)O)c2)cc1
1	COc1c(F)cc(CC(C)NCC(O)c2cccc(Cl)c2)cc1F
1	O=C(O)c1cccc(CN2CCCC(Cc3ccn[nH]3)C2)c1
1	N=C(N)Nc1nc(C(=O)Nc2nc3c(O)cccc3s2)cs1
1	Cc1c(CN2CCN(C)CC2)sc(C(=O)Nc2ccc(Cl)cc2C(=O)Nc2ccc(Cl)cc2)c1Cl
1	C[S+]([O-])Cc1ccc(C(=O)Nc2cccnc2C(=O)NCC2CCC2)c2ccccc12
1	CCc1ccc(CC(C)(Oc2ccc(C(=O)c3ccccc3)cc2)C(=O)O)cc1
1	CCN(CCC(=O)c1ccncc1)Cc1ccccc1
1	OC(=Nc1cc2[nH]nc(OCC(F)F)c2cn1)NC(c1ccccc1)C1(O)CC1
1	COc1ccc(C(=O)O)c(Nc2ccc(C(C)(C)C)cc2)c1
1	FC(F)(F)Oc1cccc(-n2ncc3c(NN=Cc4ccncc4)ncnc32)c1
1	O=C(NCc1ccccc1)c1ccc2sc(C(=O)NO)cc2c1
1	CCNC(=S)NN=Cc1cc(Br)cc(Br)c1OC
1	Cc1ccc(C(=O)NC(=Cc2cn(-c3ccccc3)nc2-c2ccccc2)C(=O)O)cc1
1	NC(=O)c1ccc(-c2sc3cc(O)ccc3c2C(=O)c2ccc(OCCN3CCCCC3)cc2)cc1
1	CCC(C(=O)NO)C(CO)Cc1c[n+](CC(=O)c2ccc(Br)cc2)cn1C
1	Cc1nc(C(C)C)cc2c1C(=O)c1ccccc1C2=O
1	CCCc1cn(C2c3cc4c(cc3C(c3cc(OC)c(OC)c(OC)c3)C3C(=O)OCC32)OCO4)nn1
1	CC(=O)c1c(C)[nH]c(C(=O)Nc2cccc(C#N)c2)c1C
1	CC(C)N1CCC(Oc2ccc3cc(C(=O)N4CCC(CO)CC4)ccc3c2)CC1
1	COC(=O)NC(C(=O)NC(Cc1ccc(-c2ccc(OC)nc2)cc1)C(O)CC(Cc1ccccc1F)C(=O)NC1c2ccccc2OCC1O)C(C)(C)C
1	O=C(C(=Cc1ccccc1OCc1ccccc1)S(=O)(=O)Cc1ccc(Cl)cc1)c1ccc(Br)cc1
1	COc1cc2c(cc1OC)CN(C(=O)CCC(=O)c1ccc(F)cc1)CC2
1	CC(=Cc1ccc(-c2ccc(O)c(C34CC5CC(CC(C5)C3)C4)c2)cc1)C(=O)O
1	COc1cc(C(=O)CC2(O)C(=O)Nc3c(Cl)cc(Cl)cc32)ccc1O
1	CCCCCCCCCCCC(=O)NC(Cc1c[nH]cn1)C(=O)NC(Cc1c[nH]cn1)C(=O)NC(Cc1ccc(O)cc1)C(=O)NCCCn1ccnc1
1	COc1cc(OC)cc(-c2nc(O)c3c4c(sc3n2)CCCC4)c1
1	CC1=C(C)C(=O)C(C(CCCCCC(=O)O)c2ccc(Br)cc2)=C(C)C1=O
1	CCN(C=C1C(=O)OC(COC)C2(C)C1=C(O)C(=O)C1=C2C(OC(C)=O)CC2(C)C(O)CCC12)CCN(CC)CC
1	O=C(O)C(=O)Nc1sc2c(c1C(=O)O)CCN(Cc1cccnc1)C2
1	CC1CN(Cc2cccc(-c3cc(CNC(=O)c4cccc(CC5CCNCC5)c4)ccc3F)c2)CCN1
1	FC(F)(F)c1ccc(C(=Cn2cncn2)OC2CCCCCC2)cc1
1	CCS(=O)(=O)n1cc(-c2ccc(Cl)cc2)c(N2CCOCC2)c1C(=O)OC
1	Cc1ncc(CC(=O)n2cc(C(=O)c3cc(Cl)ccc3O)cn2)s1
1	O=C(O)CCCC=CCC1C2CCC(C2)C1NS(=O)(=O)c1ccc(NC(=O)c2ccccc2)cc1
1	Cc1ccccc1CC(C)(C)NC(=O)C(CC1CCCCC1)NC(=O)C(NC(=O)C(N)CNC(=O)c1cc(O)ccc1O)C(C)C
1	Cc1ccccc1NC(=NC#N)NC(NC(=O)Cc1ccc2c(c1)OCO2)C(C)(C)C
1	CCC1Oc2ccc(C)cc2N(CC(=O)NCC2COc3ccccc3O2)C1=O
1	COC(=O)C(Cc1ccccc1)NC(=O)OC1Cc2cc(OC)ccc2OC1c1cccc(OC)c1
1	COc1ccc(Oc2ccc3c(NCCCNCc4ccco4)ccnc3c2)cc1
1	Cc1ccc(C=c2[nH]c(=O)c(=Cc3ccc(SCCN(C)C)s3)[nH]c2=O)cc1
1	COc1cc(-c2nc(-c3cc(C)nc(C)c3)c3n2CCOCC3)ccc1Br
1	O=C(C1CC1)N1CCc2cc(S(=O)(=O)N3CCOCC3)ccc21
1	COc1cccc(C(O)c2nc(-c3cccc4ccccc34)c[nH]2)c1
1	Oc1cc(O)c2c(c1)CC(O)c1cccc(O)c1-2
1	CCCCCn1c(=O)c(C(=O)c2ccccc2)nc2ccccc21
1	Cc1ccc(CNC(=O)Cc2c(C)c3c(cc(C)c4c(C)coc43)oc2=O)cc1
1	CCCCCc1cc(O)c2c(c1)OC(C)(C)C1=C2CC(C)CC1
1	CC(=CCOc1c2ccoc2cc2oc(=O)ccc12)CCC(OC(=O)CC(C)(O)CC(=O)OCC1OC(OC(C)C)C(O)C(O)C1O)C(C)(C)O
1	C=CCC(NC(=O)CNS(=O)(=O)N1CCOCC1)C(=O)NC(C)C(O)C(O)CC(C)C
1	CCc1cc(C(CC)(CC)c2ccc(O)c(CC)c2)ccc1O
1	Cc1cc(NN=Cc2ccc(OC3OC4OC5(C)CCC6C(C)CCC(C3C)C46OO5)cc2)c2cc(F)ccc2n1
1	Cc1cc(C)cc(Sc2c(CN3CCOC(CCO)C3)c(C)[nH]c(=O)c2I)c1
1	C=CC(=O)N1CCCC(Nc2nc(Nc3ccc(C(=O)N4CCN(C)CC4)cc3)nc3[nH]cnc23)C1
1	O=C(Nc1ccc(F)cc1F)N1CCN(CC=Cc2ccccc2)CC1
1	O=C(Nc1cc(-c2ccc(Cl)cc2)no1)c1nc(C2CC2)ccc1Nc1cncnc1
1	O=C(C[n+]1ccc(-c2cc(C(=O)Nc3cccc(C(F)(F)F)c3)c3ccccc3n2)cc1)c1cccc([N+](=O)[O-])c1
1	COCCCOc1cc(CN(CC(N)C(O)CC(C(=O)NCC(C)(C)C(N)=O)C(C)C)C(C)C)ccc1OC
1	CN(C)CCc1cn(CCNCCO)c2c1C(=O)c1ccncc1C2=O
1	c1ccc(C(c2ccccc2)c2ccc(OCCN3CCCC3)c3ccccc23)cc1
1	CN1CCc2nc(SC(C(=O)O)c3ccccc3)c(C#N)c(-c3cccs3)c2C1
1	Cc1ccc(OP(=O)(CNC(Cc2ccc(-c3ccccc3)cc2)C(=O)NCCC(=O)O)Oc2ccc(C)c(C)c2)cc1C
1	Cc1ccc(C(C)C)cc1OC(=O)Nc1ccc(F)cc1
1	COC(=O)C1=C(C)NC(C)=C(C(=O)OC)C1CC1CC2C(CCC3(C)C(=O)CCC23)C2(C)C=CC(=O)C=C12
1	NC(=O)C1(c2cnccn2)CCCN1C(=O)Cc1ccsc1
1	COc1ccc(C2C3CCCCC3(O)CCN2CC(=O)Nc2ccc(Cl)cc2Cl)cc1
1	O=C(Cc1cccs1)NCCc1csc(-c2ccccc2)n1
1	COCCNS(=O)(=O)c1ccc(Nc2nccc(-c3cnc4ccc(Sc5ccccc5)cn34)n2)cc1
1	c1ccc(CN2CCOCCOCCOCCOCC2)cc1
1	O=C1c2ccccc2S(=O)(=O)c2cc(C(=O)N3CCC(C(=O)N4CCCCC4)CC3)ccc21
1	CC(=O)C1C(N(C)C)CC2C3CC=C4CC(O)CCC4(C)C3CCC21C
1	COc1ccc(Cc2nc(SCc3ccc(C(F)(F)F)cc3)[nH]c(=O)c2I)cc1OC
1	Cc1cc(C(=O)O)c2[nH]c(-c3c(F)c(F)c(-c4cccc(O)c4)c(F)c3F)nc2c1
1	O=C(Nc1ccccc1)Nc1ncc(C(=O)NCCc2ccccc2)c2nc(-c3ccco3)nn12
1	O=S(=O)(NC1Cc2ccc(Cn3cc(CO)c(C(F)(F)F)n3)cc2C1)C(F)(F)F
1	Cc1c(Cl)cccc1-c1nc(C2CCN2C(=O)c2ccc(Cl)cc2-n2nccn2)no1
1	O=c1n(CC2CC2)nc(C2CCNCC2)n1Cc1ccccc1
1	Fc1ccc(-c2nn(-c3ccccc3)cc2C2CC(c3ccc(Cl)cc3)=NN2)cc1
1	Cc1ccc(N2C(=O)N3C(c4ccc(F)cc4)C4C(=O)N(C5CCCCC5)C(=O)C4C3(C)C2=O)cc1
1	O=C(O)c1ccc2cc3nc(-c4cccs4)c(-c4cccs4)nc3cc2c1
1	Nc1ncnc2c1nc(Br)n2CCc1ccccc1
1	Cc1cc(C)cc(NC(S)=NN)c1
1	CC(NC(=O)C1(O)CCS(=O)(=O)C1)c1ncc(-c2cc(Cl)cc(F)c2-c2nnn(C)n2)cc1F
1	O=C(NCCCn1cnc(-c2ccccc2)c1)c1ccc(Cl)cc1
1	CC1CCC2(C(=O)O)CCC3(C)C(=CCC4C5(C)Cc6cnn(-c7ccc(F)cc7)c6C(C)(C)C5CCC43C)C2C1C
1	Cc1ccccc1OCc1nc2cc(S(=O)(=O)N3CCOCC3)ccc2[nH]1
1	N#Cc1ccc(-c2cnc3ccc(N4CCCCC4c4cccc(F)c4)nn23)cc1
1	Cc1cccc(C(=O)Nc2ccc(Oc3cnccn3)cc2)c1
1	CNC(=O)N1N=C(c2cc(F)ccc2F)CC1(C)c1ccccc1
1	N=C(N)c1cccc(N(CCCc2ccc(-c3ccccc3S(N)(=O)=O)cc2)CC(=O)O)c1
1	CCN(Cc1ccccc1)C(=O)CN(c1ccc(OC)cc1)S(=O)(=O)c1c(C)nn(C)c1C
1	CCCc1cc(=O)oc2c(CC=C(C)C)c(O)c(C(=O)CC(C)C)c(O)c12
1	COc1ccc(S(=O)(=O)Nc2ccc(C)c(CC(=O)NCc3ccc(C(=N)N)cc3)c2O)cc1OC
1	NC(=O)CC(NC(=O)c1ccc(Cl)cc1)C(=O)NCCc1ccc(S(N)(=O)=O)cc1
1	CCN(Cc1cccnc1)C(=O)Cn1c(=O)n(C)c2cnc(-c3ccccc3)nc21
1	COc1ccc(C#Cc2ccc(C3C(CO)N4CCCCN(C(=O)Nc5ccccc5)CC34)cc2)cc1
1	COc1ccc(-c2cc3cc(C=CC(=O)O)cc(OC)c3o2)cc1N(C)C
1	O=C(CNC(=O)c1ccncc1)NN=Cc1cc(Br)ccc1OCc1ccccc1
1	Cc1ccc(CC(C)(C)NC(=O)C(CC(C)C)NC(=O)C(NC(=O)C(N)CNC(=O)c2cc(O)ccc2O)C(C)C)cc1
1	O=C(CN1C(=O)c2cccnc2Oc2ccc(Cl)cc21)Nc1ccc(F)cc1
1	CCCc1nc2ccccc2c(=O)n1N=Cc1ccc(Oc2ccc(Br)cc2)cc1
1	Cc1ccc(-c2nn(-c3ccc(F)cc3)cc2C(=O)NCC2CCCO2)cc1
1	Oc1ccc2ccccc2c1C(Nc1nc2ccccc2s1)c1ccc(C(F)(F)F)cc1
1	CCCCNC(=O)C1C(C(=O)Nc2ccc(Br)cc2)C2C=CC1C21CC1
1	CC(C)(C)c1ccc(COc2ccc3c(=O)cc(N4CCOCC4)oc3c2)cc1
1	CCC(C)C1OC2(CCC1C)CC1CC(CC=C(C)C(I)C(C)C=CC=C3COC4C(O)C(C)=CC(C(=O)O1)C34O)O2
1	Clc1ccccc1-c1nnc(-c2ccccc2CNc2ccccc2)o1
1	CCOC(=O)Cc1cc(Br)c(OC(=O)Cc2ccc(OC)cc2)c(Br)c1
1	Cc1nc2c3c(ccc2s1)NC1=C(C(=O)OC1)C3c1ccc(O)c([N+](=O)[O-])c1
1	O=c1oc2c3c(ccc2c(O)c1Cc1ccc2ccccc2c1)CCCC3
1	Cc1cccc(C)c1Oc1cc(Nc2ccc(C#N)cc2)c(N)cc1N
1	CCc1c(C)sc(NC(=O)c2cc(-c3cc(OC)ccc3OC)on2)c1C#N
1	COc1cc(C=CC(=O)N(N=Nc2ccc(Cl)c(C(F)(F)F)c2)c2ccc(Cl)c(C(F)(F)F)c2)cc(OC)c1
1	Cc1n[nH]c(=O)n(CCCN2CCN(c3ccccc3OCC(F)(F)F)CC2)c1=O
1	CN1CCC(CN2CCN(c3nc(N)c4ncnc(Nc5cccc(C(=O)Nc6cccc(C(F)(F)F)c6)c5)c4n3)CC2)CC1
1	CCCCCCCCCCn1cc(Cn2c(CC)nc3nc(-c4ccccc4)cc(C(F)(F)F)c3c2=O)nn1
1	c1ccc(SCCOCCN2CCc3ccccc3C2)cc1
1	CC(C)CC1NC2N(C1=O)c1ccccc1C2(O)CC1NC(=O)c2ccccc2-n2c1nc1ccccc1c2=O
1	CCOc1ccc(Sc2cc(C(=O)NC(C)c3ccccc3)c3ccccc3n2)cc1
1	C=C1C(=O)OC2C1CCC(C)C13OC(c4ccc5c(c4)OCO5)OC1C(=Cc1ccc4c(c1)OCO4)C(=O)C23C
1	Fc1cccc(CSc2ccc3nnc(-c4ccccn4)n3n2)c1
1	O=C(O)c1ccc2ccn(-c3cc(C(=O)O)nc(-c4ccc(Oc5ccc(F)cc5)cc4)c3)c2c1
1	COc1cc(C(=O)OCCCCCCCCOC(=O)c2ccc(O)c(OC)c2)ccc1O
1	O=C(O)c1ccc2c(c1)C(=O)N(c1cccc(C(=O)Nc3cccc(O)c3)c1)C2=O
1	CCC(=O)Nc1ccccc1-c1nc(Nc2cc[nH]n2)c2ccccc2n1
1	C=C1C(=O)C23C(=O)OCC4(C(=O)CCC(C)(C)C4C=O)C2CCC1C3OC(=O)c1ccccc1
1	Cc1cc(O)cc2c1C1OC(C)(Cc3cc4c(c(O)c31)C(=O)c1c(O)cc(O)cc1C4(C)C)O2
1	Oc1cc2c3ccc(O)c(O)c3n(CCCc3ccccc3)c2cc1O
1	COCCOCCOCCOCC1OC(OP(=O)(O)OP(=O)(O)OCC2OC(n3ccc(=O)[nH]c3=O)C(O)C2O)C(O)C(O)C1O
1	[N-]=[N+]=Nc1nc2c(N)ncnc2n1C1OC(COS(=O)(=O)NC(=O)c2ccccc2O)C(O)C1O
1	CCn1cc(C(=O)NCC(OC)OC)c(=O)c2cc(S(=O)(=O)N3CCCC3)ccc21
1	Cc1ccc2c(c1)C(=O)N(c1cc3c(cc1F)OC(C)C(=O)N3CC#CI)C2=O
1	Oc1ccc(C2Sc3ccc(O)cc3OC2c2ccc(OCCN3CCCCC3)cc2)cc1
1	CC(C)(O)C#Cc1cc2c(cc1F)OCCn1c-2nc(C(N)=O)c1C(O)c1cccc(C(F)(F)F)c1
1	CCCC(=O)Nc1cc(Cl)cc2c1[nH]c1cnc(NCc3ccccc3)cc12
1	N=C(N)NC(=O)c1ccc(NOC(=O)CN(C(=O)C(CC2CCCCC2)NCC(=O)O)C2CCCC2)cc1
1	NCCCCC(NC(=O)c1ccc(N)c(NC(=O)C(N)CCc2ccccc2)c1)C(=O)O
1	CCOc1ccc(S(=O)(=O)NCc2cccnc2)cc1NC(=O)c1ccccc1F
1	CCCNc1nc(C)c(-c2nc3ccccc3s2)c(NC2CCC(O)C2O)n1
1	COCCOCCOc1cccnc1C(=O)NC(CC1CCCCC1)C(O)C(O)C(C(=O)NC1c2ccccc2CC1O)C(C)C
1	O=C(Nc1cccc(Oc2ccnc3[nH]c(=O)c(O)nc23)c1)c1cccc(OC(F)(F)F)c1
1	COC(=O)c1c(NC(=O)C(C)C)sc(C(=O)N2CCOCC2)c1C
1	O=C(O)C=CCN1C(=O)SC(=Cc2ccc(O)cc2)C1=O
1	CC1=CCCC2(C)C1=CC(=O)OC2c1ccoc1
1	O=C(CCc1cccnc1)N(Cc1nc2c(c(=O)[nH]1)COCC2)Cc1cccs1
1	COc1ccc2cc(C(c3nnnn3CC3CCCO3)N3CCc4ccccc43)c(=O)[nH]c2c1
1	N#CC(=Cc1ccc(O)cc1)C(=O)NCCCNC(=O)C(C#N)=Cc1ccc(O)cc1
1	CN(C)S(=O)(=O)c1ccc(C(=O)OCC(=O)Nc2ccccc2OC(F)F)cc1
1	Cc1ccc(S(=O)(=O)NCc2cn(CC(O)Cn3c4c(c5ccccc5c3=O)C(=O)c3ccccc3-4)nn2)cc1
1	O=C(CCCO)Nc1ccc(C(=O)O)c(Nc2cccc(C(F)(F)F)c2)c1
1	COc1ccc(CC(NC(=O)Cc2cccc(Oc3ccccc3)c2)C(=O)NC(C(=O)NC2(CC(C)C)CNC2=O)C(C)C)c(OC)c1OC
1	Nc1c(CC(=O)O)cc(Cl)cc1C(=O)c1ccc(Cl)cc1
1	COC(=O)c1cccc(NS(=O)(=O)c2ccc(OC)c(C(=O)N3CCOCC3)c2)c1C
1	O=C(O)c1[nH]c2cc(O)c(O)cc2c1-c1ccc(Cl)cc1
1	Cc1cc(Cl)nnc1-c1ccc(N(Cc2cccnc2)C(=O)c2ccc(O)cc2O)cc1
1	NC(=O)c1cccc(C2OC(COP(=O)(O)OP(=O)(O)OCC3OC(n4cnc5c(N)ncnc54)C(O)C3O)C(O)C2O)c1
1	CCc1noc(C(C)Nc2nccc(N3C(=O)OCC3C(C)C)n2)n1
1	Nc1ccc(Cc2ccc(N)c(O)c2)cc1O
1	Cc1ccc(CSc2nnc(-c3ccccn3)n2C)cc1
1	O=C(NCc1ccccc1)c1cccc(COc2ccc(Cl)cc2)c1
1	COC12CCC3(CC1COCc1ccccc1)C1Cc4ccc(C#N)c5c4C3(CCN1CC1CC1)C2O5
1	O=C(C1CCN(c2ccncc2)CC1)N1CCN(S(=O)(=O)c2ccccc2)CC1
1	COc1cccc(S(=O)(=O)N(Cc2cccs2)CC(O)C(Cc2ccccc2)NC(=O)C2CN(c3cccc(F)c3)C(=O)O2)c1
1	COc1ccc(NC(=O)C(=O)c2cn(C(C)C)c3ccccc23)nn1
1	COC(=O)c1c(O)cc(O)c(Cl)c1CCc1nccn1Cc1cccc2ccccc12
1	NCCc1cccc2c1ccn2S(=O)(=O)c1ccccc1
1	CCc1ccccc1NC(=O)CSc1nnc(CC)c(CC)n1
1	CC(C)c1cc(Cl)c(I)cc1Oc1cnc(N)nc1N
1	CNc1nn2c(C)cc(CO)nc2c1S(=O)(=O)c1ccccc1
1	O=C(CN(Cc1cccs1)S(=O)(=O)c1ccc(S(=O)(=O)NC2CCCCC2)cc1)Nc1ccccc1
1	CCOP(=O)(CC)c1ccc(Nc2cc(-c3cccc(N)c3)ncn2)cc1
1	COc1ccc(C2NC(c3ccc(OC)cc3OC)C(C)C(=O)C2C)c(OC)c1
1	Cn1nc(-c2c(F)cccc2Cl)nc1-c1sc(-c2ccc(OC(F)(F)C(F)Br)cc2)cc1Cl
1	Nc1ncnc2c1ncn2C1CC2(CO)CCC1C2
1	N#Cc1c(Nc2ccccc2)nc(SCc2cn(Cc3ccccc3Cl)nn2)nc1-c1ccccc1
1	CC1CN(S(=O)(=O)c2ccc(Cl)cc2)N=C1c1ccc(Cl)c(Cl)c1
1	CC(C)C(NS(=O)(=O)c1ccc2c(c1)sc1cc(NC(=O)Oc3ccc(F)cc3)ccc12)C(=O)O
1	CCOC1OC(C(=O)NC2CC2)=CC(c2ccccc2)C1CCCO
1	O=C(NCc1ccccc1CN1CCCC1)Nc1cccnc1
1	CNCc1csc(-c2ccc(N3CC(CNC(=O)c4ccc(Cl)s4)OC3=O)cc2)n1
1	Nc1nc(=S)[nH]c2c1C(c1ccccc1)c1ccc3ccccc3c1O2
1	CC(C)(C)OC(=O)n1c(-c2ccc3c(c2)CC(NS(C)(=O)=O)C3)cc2ccccc21
1	O=C(Oc1cccc(F)c1)c1ccc2c(=O)n3c(nc2c1)CCC3
1	O=C(NC(Cc1c[nH]c2ccccc12)C(=O)O)c1ccc2c(c1)OCO2
1	COc1ccc(C(=O)C=Cc2ccc(O)c(O)c2F)c(OC)c1
1	Cc1ccc(NC(=O)Cn2c(=O)n(Cc3nc(-c4ccccc4)no3)c(=O)c3cc4c(cc32)OCO4)cc1F
1	COc1cc(-c2ccc3ncc(C(=O)C4CC4)c(Nc4ccc(C(O)CN(C)C)cc4)c3c2)cc(Cl)c1O
1	CCc1nnc(SCc2ccc(OC(C)C)cc2)n1N
1	Cc1ncn(-c2cc(Cl)c(C(=O)NCC(O)(c3cccc(F)c3)c3ccc4[nH]c(C)nc4c3)c(Cl)c2)n1
1	CCCCC(NC(=O)OC(CCCc1ccccc1)C(C)(C)C)C(=O)C(=O)NC(C)c1ccccc1
1	CC1C=CC(=O)C(O)C(O)CC=Cc2cc(NCC(O)CO)cc(O)c2C(=O)OC1C
1	COc1cc2ccnc3c2c(c1OC)COC3(CC(O)CO)OC
1	Cc1c(Cn2ncc(N3CCNCC3)c(Cl)c2=O)cccc1NC(=O)C1CCN(c2ccc(C#N)cc2)CC1
1	Cc1cc(F)ccc1Cc1cc(C(=O)C=C(O)C(=O)O)c(=O)n(Cc2ccccc2F)c1
1	Cn1cc(-c2cn(-c3cccc4c3c(C(F)(F)F)nn4-c3ccc(C(=N)O)cc3N)cn2)cn1
1	O=C(Nc1ccccc1-c1ccccc1)c1ccccc1Sc1ccc2c(C=Cc3ccccn3)n[nH]c2c1
1	COc1ccc(-c2c(C)c3cc(Br)cc(Br)c3oc2=O)cc1OC
1	CCOc1ccccc1-c1ccc(-c2nc3ccc(F)cc3c(NC(C)C(=O)O)c2C#N)cc1C
1	CC1CC(N(C(=O)c2ccco2)c2ccccc2)c2ccccc2N1
1	O=c1n(Cc2cccc(C(F)(F)F)c2)c2ccccc2c2nc(-c3ccccc3)nn12
1	Cc1ccc2c(ccn2CCc2c[nH]c3ccc(C)cc23)c1
1	O=C(N[IH2]1OC(=O)c2ccccc21)c1ccc(Cl)cc1
1	COC(=O)c1ccc(C)c(NS(=O)(=O)c2ccc(C)cc2)c1
1	COc1ccc(S(=O)(=O)NC(C)CCN2CCN(c3ccccc3OC)CC2)cc1
1	CCS(=O)(=O)c1cc2cc(CC(O)(CC(C)(C)c3ccccc3C(N)=O)C(F)(F)F)[nH]c2cn1
1	Cc1cc(N)nc(CC2CNCC2OCc2ccc(-c3ccc(F)c(Cl)c3)cc2)c1
1	Cc1ccc(-n2nccn2)c(C(=O)N2CCOCC2Cc2cccc(-n3cccn3)c2)c1
1	CCC(C)C(NS(=O)(=O)c1cc(Cl)ccc1Cl)C(=O)NC(Cc1cscn1)C(=O)NO
1	Cc1cc(Nc2ncc(-c3nc4ccccc4s3)c(NC3CC(CO)C(O)C3O)n2)ccn1
1	NC1=NC(C23CC4CC(CC2C4)C3)N(c2ccc(Cl)cc2)C(N)=N1
1	CCOC(=O)c1sc(NC(=O)c2c(C)nn(Cc3ccccc3)c2C)cc1C
1	CN(CC(=O)Nc1c(Cl)cccc1Cl)CC(=O)N(C)C1(C#N)CCCCC1
1	Oc1cccc(-c2cc(-c3ccccn3)cc(-c3cccc(O)c3)n2)c1
1	CCOc1ccc(C(=O)C2=C(O)C(=O)N(CCOCCO)C2c2ccccc2OC)cc1
1	COc1cc(O)c2c(c1-c1c(OC)cc(O)c3c1C(=O)c1cc(C)c(O)cc1C3=O)C(=O)C1=C(C2=O)C(O)C(O)C(C)(O)C1O
1	O=C(NN1C(=O)C(=Cc2cccc([N+](=O)[O-])c2)SC1c1cccc([N+](=O)[O-])c1)c1ccc(-c2ccccc2)cc1
1	CC(C)(C)c1cc(Nc2nc(Nc3ccccc3)ncc2Br)n[nH]1
1	CC1=C(C(=O)Nc2ccc(C)cc2C)C(c2cccs2)n2nc(SCc3cccc(C)c3)nc2N1
1	COc1cc(C2c3cc4c(cc3C(O)(C(C)(O)C(C)C)C3COC(=O)C23)OCO4)cc(OC)c1OC
1	COc1ccc(Cl)c(Nc2nccnc2NS(=O)(=O)c2cccc(C(=O)O)c2)c1
1	Cc1ccc(-n2cc(-c3ccc(Cl)cc3)c3c(NN)ncnc32)cc1
1	O=CNc1cc(-c2ccc(C(=O)N3CCOCC3)cc2)cn2c(-c3ccc(F)cc3)cnc12
1	CC1=NN(c2cccc(Cl)c2)C2(SCC(=O)N2c2nc3ccccc3s2)C1=Cc1ccc(Cl)cc1
1	C=C1CC2(C)C(CCC3C4CCC(OC(C)=O)C4(C)CCC32)OC1=O
1	CCN(C)CCN1C(=O)C(OC)C(c2ccc(OC)cc2)Sc2cc(Cl)ccc21
1	CC1(c2ccccc2)CC(=O)C(C2CC(c3ccc(-c4ccc(Br)cc4)cc3)Cc3ccccc32)=C(O)O1
1	CC(Nc1nccc(-c2c(-c3ccc(F)cc3)c(=O)n(C)n2C)n1)C(C)(C)O
1	CC12CC(O)C3C(CCC4(O)CC(O)CC(O)C34CO)C1(O)CCC2C1=CC(=O)OC1
1	COc1cccc(C2Oc3ccc(OC)cc3CC2OC(=O)Nc2cc(OC)c(OC)c(OC)c2)c1
1	CC=CC1C(C(=O)c2c(O)c(-c3ccc(OC(=O)CCCN)cc3)c[nH]c2=O)C=C(C)C2CCC(C)CC21
1	Cc1ccc(NC(=O)C(c2ccccc2)N2CCN(C(=O)c3ccco3)CC2)cc1Cl
1	O=C1C(Nc2ccc(Cl)c(Cl)c2)=C(N2CCCC2)C(=O)c2ccccc21
1	COc1cccc(-c2cc(OC3CCNC3)cnc2Cl)c1
1	O=C(CCCCCNC(=O)c1ccccc1)C[N+](=O)[O-]
1	CC(C)CC(NC(c1ccc(-c2ccc(-c3ccncc3)cc2)cc1)C(F)(F)F)C(=O)NCC#N
1	O=C(O)CC(NC(=O)Cn1c(C2CC2)cnc(NCc2ccc3c(n2)NCCC3)c1=O)c1ccc2c(c1)OCO2
1	CCCCn1nnnc1C(c1ccccc1)N1CCN(c2ccccc2OC)CC1
1	Cc1ccc(C)c(NC(S)=NC2CC3CCCC(C2)N3CC(C)C)c1
1	CCC12CC(CC(C)C)(OO1)OO2
1	CC(=O)NCCCS(=O)(=O)c1ccc2c(c1)nc(C(C)(C)C)n2CC1CCOCC1
1	CC(C)NC(=O)C(c1ccc(F)cc1)N(C(=O)CCC(=O)Nc1ccccn1)c1cccc(F)c1
1	COC(=O)NC1=NC(c2ccc(OCc3ccccc3)c(OCc3ccccc3)c2)CN1
1	Nc1c(-c2ccc(Cl)cc2)n[nH]c1-c1nnco1
1	COc1cccc2c1-c1ccccc1N(S(=O)(=O)c1ccc(Cl)c(Cl)c1)C2CC(=O)NC1CCC(CCN2CCCC2)CC1
1	Cc1cnccc1-c1nc2ccccc2n1Cc1cc(=O)[nH]c2c(F)c(F)ccc12
1	O=C(CCNCCCNc1c2c(nc3ccccc13)CCC2)Nc1ccc2c(c1)C(=O)c1cccc3ccnc-2c13
1	CCc1ccc(C(=O)Nc2ccc(CC3CC(=O)NC3=O)cc2)cc1
1	CCCOc1nc2cc(-c3cc4ccccc4nc3N3CCOCC3)cc(C(C)C)c2cc1-c1cc(C(C)C)c2ccc(OCC)nc2c1
1	O=C(O)COCC1CCC(COC(=O)N(c2ccc(Cl)cc2)c2cccc(F)c2)CC1
1	CC(=O)c1cccc(NC(=O)C2CC(=O)N(CCc3ccccc3)C2)c1
1	N#Cc1cnn2c(Nc3ccccc3)nc(NC3Cc4ccccc4C3)nc12
1	CC(C)=CCCC(C)c1ccc(C)c(CO)c1O
1	COCC(C)(NC(=O)OC)C(=O)N1CCCC1c1ncc(C#CC#Cc2ccc(-c3cnc(C4CCCN4C(=O)C(C)(COC)NC(=O)OC)[nH]3)cc2)[nH]1
1	CCCc1ccc(C(=O)NN(C(=O)c2ccccc2Cl)C(C)(C)C)cc1
1	CC(=O)Oc1cccc2c1[nH]c1c(C3C=C4CCC=CCCCCN5CCC3C3(C5)C(C(C)=O)=C5C=CCCCCN5C43)nccc12
1	O=C(O)C1CCCN(c2nc3c(-c4ccccc4)csc3c(=O)[nH]2)C1
1	CCCCn1ccc2cc(C(=O)NC(Cc3ccccc3)C(=O)Nc3cc(C(=O)O)cc(C(=O)O)c3)c(C(=O)NCC34CC5CC(CC(C5)C3)C4)cc21
1	NC(=O)c1cc(-c2csc(C3COc4ccccc4O3)n2)ccc1OCc1ccccc1
1	CC1(c2ccc(C(=N)N)cc2)NC(=O)N(CC(=O)NC(CC(=O)O)c2ccc3c(c2)OCO3)C1=O
1	CC(c1cccc(Cl)c1)N(C(=O)c1ccccc1)C(C(N)=O)c1ccccc1
1	CN1CCN(Cc2ccc(-c3cc(C(N)=O)c(NC(N)=O)s3)cc2)CC1
1	COc1cc(Nc2c(C#N)cnc3cc(-c4cc(CN5CCSCC5)cs4)ccc23)c(Cl)cc1Cl
1	NS(=O)(=O)c1ccc(CNc2nc(-c3cccs3)nc3ccc(I)cc23)cc1
1	OCCN(Cc1ccccc1)Cc1cccc(Cl)c1Cl
1	Cc1cc(C=C2SC(=S)N(Cc3ccccc3)C2=O)c(C)n1-c1ccc(O)c(C(=O)O)c1
1	COc1cc(-c2cc(COCc3cn(Cc4cc(-c5ccccc5)cnc4Cl)nn3)on2)cc(OC)c1OC
1	Nc1nc(N)c2c(Cl)c(NC(=O)Cc3cccc(C(F)(F)F)c3)ccc2n1
1	O=[N+]([O-])c1ccc2c(c1)S(c1ccc(Br)cc1)=NS2(=O)=O
1	COc1cc2c(cc1OC)C(c1ccc(N)cc1)N(S(N)(=O)=O)CC2
1	CN1CCCN(S(=O)(=O)c2ccc(-c3ccc4ncc(C#N)c(Nc5ccc(OCc6ccccc6)c(Cl)c5)c4c3)cc2)CC1
1	C(=Cc1nc2ccccc2s1)c1ccc(OCCCCn2ccnc2)cc1
1	CCCCN(C(C)=O)c1c(CC)nc2ccc(C(=O)NCc3cccs3)cn12
1	COC(O)=NC(C(O)=NC(c1ccc(C(CO)N(CCC(C)(C)C)S(=O)(=O)c2ccc(OC)nc2)s1)C(F)(F)F)C(c1ccccc1)c1ccccc1
1	O=C(O)c1cccc(Oc2ccc3c(c2)CC(NCC(O)c2ccc(Cl)nc2)CC3)c1
1	CC1CN(CC(Cc2ccccc2)NC(=O)CCc2ccc(O)cc2)CCC1(C)c1cccc(O)c1
1	O=C(O)c1cc2cc(Cl)ccc2n1Cc1ccccc1F
1	COc1ccc(C(c2c(O)c3cc(Cl)ccc3oc2=O)c2c(O)c3cc(Cl)ccc3oc2=O)cc1O
1	CCOc1cc(C(C)(C)C)ccc1C1=NC(C)(c2ccc(Cl)cc2)C(C)(c2ccc(Cl)cc2)N1C(=O)N1CCNC(=O)C1
1	COc1ccc(NC(=NC#N)NC(NC(=O)c2ccc(Cl)cc2)C(C)(Cl)Cl)c(OC)n1
1	COc1ccc2c(OC3CC4C(=O)NC5(C(=O)NS(=O)(=O)C6CC6)CC5C=CCCCCCCC(=O)N4C3)cc(-c3nccs3)nc2c1Br
1	O=C(CCCCCC(c1c(CC2COCCN2)[nH]c2ccccc12)c1c(CC2COCCN2)[nH]c2ccccc12)NO
1	CSc1ccc(Cc2nnc3sc(-c4ccc(Cl)c(Cl)c4Cl)nn23)cc1
1	Cc1cc(Cl)c(S(=O)(=O)NCc2ccncc2)cc1OCC(N)=O
1	CN(C)Cc1ccc(Nc2c3ccccc3nc3cc(N)ccc23)cc1
1	N#Cc1ccc(-c2ccc3ncnc(N)c3c2)cc1
1	CN(C)C1CCN(C(=O)c2ccc(-c3[nH]nc4c3C(=O)c3c(NC(=O)NN5CCOCC5)cccc3-4)s2)CC1
1	COCc1ccccc1C1c2c(n[nH]c2C(C)(C)C)C(=O)N1c1ccc(-c2cc(C)no2)cc1
1	COc1ccc(C2SCC(=O)N2c2ccc(S(=O)(=O)Nc3ccccn3)cc2)cc1OC
1	COc1ccc(C)cc1-c1c(C)sc2c(NCC(N)Cc3ccccc3)nc(-c3ccncc3)nc12
1	Cc1cc(C)c(CC2COC(=O)C2(O)Cc2c(C)cc(C)cc2C)c(C)c1
1	NC(=O)C(Cc1c[nH]c2ccccc12)NC(=O)C(N)CCC(=O)O
1	CC(C)(N)CC(=O)NC(COCc1ccccc1)C(=O)NCc1ccc(-c2ccccc2-c2nn[nH]n2)cc1
1	COc1cc(C2C(C#N)=C(N)N(c3ccc(F)cc3)C3=C2S(=O)(=O)CC3)ccc1O
1	O=C(C=Cc1ccc(Br)cc1)c1ccc(O)cc1
1	C=CCn1c(CNc2ccccc2)nnc1SCC(=O)Nc1ccc(OC)cc1
1	CCOC(=O)C1CCc2c(sc(NC(=O)c3cc(S(=O)(=O)N(CC)CC)ccc3Cl)c2C#N)C1
1	N=c1oc2c(Br)cc(Br)cc2cc1C(=O)Nc1ccccn1
1	O=C(O)Cc1ccc2c(=O)c3ccccc3ccc2c1
1	CC(=O)C=C(O)C=Cc1ccc(OC2OC(CO)C(O)C(O)C2O)cc1
1	CCCCC(NC(=O)c1ccccc1)C(=O)NC(CCCCN)C(=O)NC(CCCNC(=N)N)C(=O)NC(C=O)CCCNC(=N)N
1	O=C1c2cc(O)ccc2-c2c(-c3ccc(OCCN4CCCC4)cc3)nc3ccc(F)cc3c21
1	CC(NC(=O)N1CCOCC1)c1ccc(OC2CCN(c3ccnc(OCC4CC4(F)F)c3F)C2)cc1
1	Cc1cn(-c2ccc3n(c2=O)CCN(C2CCC2Oc2ccccc2C(F)(F)F)C3=O)cn1
1	O=C(COC(=O)Cc1ccc(S(=O)(=O)N2CCCCC2)s1)Nc1ccc2c(c1)OCO2
1	CC(C)(C)c1cc(C=Cc2ccc(Cl)s2)cc(C(C)(C)C)c1O
1	O=c1c2c(O)cc(O)cc2oc2c(O)ccc(O)c12
1	Cc1ccc2c(Nc3ccc(NS(=O)(=O)CCNC(N)=O)cc3)c3cccc(C)c3nc2c1
1	CC1COc2c(N3CC(=NOCc4ccccc4)C(CNC4CC4)C3)c(F)cc3c(=O)c(C(=O)O)cn1c23
1	CC1(C)C=Cc2c(cc(O)c3c(=O)c4c(ccc5cc(Br)ccc54)[nH]c23)O1
1	COc1ccccc1N1CCN(CCCOc2cc(C(=O)c3cn(CCCC(=O)O)c4ccccc34)ccc2OCc2ccccc2)CC1
1	COc1cc(-c2ccc3ncc(C(=O)C4CC4)c(NC45CC6CC(CC(N)(C6)C4)C5)c3c2)cc(Cl)c1O
1	CCOc1nc(NC(=O)C(C)(C)NC(=O)c2ccc3c(C4CCCC4)c(-c4cncnc4)n(C)c3c2)ccc1C=CC(=O)O
1	O=C(O)CC(O)CP(=O)(O)C#CC1=C(c2ccc(F)cc2)c2ccccc2C12CC2
1	COc1cccc2c1OC(CN1C3C=C(c4cccc5cccnc45)CC1CC3)CO2
1	CC(=O)c1ccc(OCCCOCCc2cc(C)no2)cc1
1	CC(C)CC(CP(=O)(O)C(Cc1ccccc1)NC(=O)OCc1ccccc1)C(=O)NC(Cc1c[nH]c2ccccc12)C(N)=O
1	CC(C)CCc1cccc2ccc(=O)oc12
1	O=C(O)Cc1ccccc1S(=O)(=O)c1ccc(-c2ccccc2)cc1
1	CCCCCn1c(SCc2cccc(C)c2)nc2c1c(=O)[nH]c(=O)n2C
1	CC1(C)C=Cc2c(c3ccoc3c3oc4c(O)cccc4c23)O1
1	COc1c(C(C)Nc2ncnc(N)c2C#N)cc(Cl)c(F)c1-c1cncc(S(C)(=O)=O)c1
1	O=C(c1ccc([N+](=O)[O-])cc1)C1CCN(CCc2ccccc2)CC1
1	O=C1OC(=O)c2c(-c3ccccc3)ccc3cccc1c23
1	CCCCCCOc1c(OC)cc(C(=O)Oc2cccc3ccc[n+](C)c23)cc1OC
1	COc1ccc(-c2onc(C)c2-c2ccc(C(=O)OC(C)C)o2)c(O)c1
1	Cn1c(=O)c2c(ncn2CC(=O)Nc2cc(S(=O)(=O)N3CCCCC3)ccc2Cl)n(C)c1=O
1	Cc1cccc(NC(=O)c2c(C)[nH]n(-c3ccccn3)c2=O)c1
1	CN(c1ccc([N+](=O)[O-])cc1)c1nc(Cl)nc2ccccc12
1	NC(=O)c1ccc(-c2nc(-c3nccs3)c(-c3ccc4c(c3)OCO4)[nH]2)cc1
1	Cc1cc(C)c2c(c1)C(=CC(=O)c1ccc(Br)s1)C(=O)N2
1	COc1ccc(CN(C)CCc2ccc(NC(=O)c3cccc4c(O)c5cccc(F)c5nc34)cc2)cc1OC
1	CC(=O)OCCC(COC(C)=O)=C(CC1(C)C(C)CCC2(C)C(=O)CCCC21)OC(C)=O
1	NC(Cc1ccc(O)cc1)C(=O)NC1CSSCC(C(=O)O)NC(=O)c2cccc(c2)CNC1=O
1	Cc1ccc(-c2noc(CCCCCCC(=O)NO)n2)cc1
1	O=C(NCC1CCN(Cc2ccc(F)cc2)CC1)C1CCCN(c2ncnc3c2nc2n3CCCCC2)C1
1	CCOc1ccc(Br)cc1S(=O)(=O)Nc1ccc(Cl)c(S(=O)(=O)N(C)C)c1
1	CCCCCC(=O)OCc1cc2ccc3c(c2c(-c2ccc4c(c2)OCO4)c1CO)OCO3
1	Cc1cccc2[nH]c(-c3n[nH]c4ncc(-c5cncc6ccccc56)cc34)nc12
1	COc1ccc(C(=O)c2c(Cl)cc3n2CCC3C(=O)O)cc1
1	CCCCN(Cc1ccccc1)Cc1nc(CCC)n(Cc2ccc(-c3ccccc3-c3nn[nH]n3)cc2)c1C(=O)O
1	CCOC(=O)c1cccc(NC(=O)c2ccc3nc(C(C)C)oc3c2)c1
1	c1cc2n(n1)CC(CNCc1ccc(OC3CCCCC3)nc1)CN2
1	O=c1c(=Cc2ccc3c(c2)OCO3)sc2n1CN(c1ccccc1)CN=2
1	CCN(CC(=O)Nc1ccccc1C(F)(F)F)C(=O)C1CSC2(C)CCC(=O)N12
1	Cc1ccccc1-n1c(C)nc2c(OCC(=O)NNC(=O)NN)cccc2c1=O
1	CS(=O)(=O)N1CCN(C(=O)c2cc(-c3ccccc3)nc3ccccc23)CC1
1	CN(CC(=O)N1CCC(OCC(=O)O)CC1)C(=O)c1ccc(C(=N)N)cc1
1	Cc1[nH]c2ccccc2c1C(=O)COC(=O)c1ccc2c(=O)n3c(nc2c1)CCC3
1	O=C(O)C1CCCN(CCON=C(c2ccccc2)c2ccccc2)C1
1	O=C(c1cc2sccc2n1Cc1ccc(F)cc1)N1CCN(c2nc3ccccc3s2)CC1
1	CCCCNC(=O)CSc1nc2cc(C)ccc2[nH]1
1	O=C(O)c1ccc(OCCc2c(CCNS(=O)(=O)Cc3ccccc3)n(C(c3ccccc3)c3ccccc3)c3cc(Cl)ccc23)cc1
1	O=C(NO)c1cnc(N2CCN(Cc3ccccc3)CC2)s1
1	CC(C)CC(=O)c1c(O)c(C(=O)CC(C)C)c(O)c(C(c2c(O)c(C(=O)CC(C)C)c(O)c(C(=O)CC(C)C)c2O)c2ccnc3ccccc23)c1O
1	O=C(O)CCCCn1c(SCC(=O)Nc2ccccc2C(F)(F)F)nc2ccsc2c1=O
1	CC(C)c1cc(C(C)C)c(S(=O)(=O)Nc2ccc(O)c(Sc3ncn[nH]3)c2)c(C(C)C)c1
1	COc1cc(CNc2ncnc3c2ncn3C2CN(Cc3cccc(C(F)(F)F)c3)CC(CO)O2)cc(OC)c1OC
1	Nc1ccn(C2OC(CNCc3cc(Br)ccc3OCc3ccccc3)C(O)C2O)c(=O)n1
1	CCOC(=O)C(O)=CC(=O)c1ccc2[nH]cc(C(=O)C=C(O)C(=O)OCC)c(=O)c2c1
1	CCN1CCCC1CNc1cc(-c2ccc3ccccc3c2)nc2ccccc12
1	CC(C)(C)Cc1nc2cc(S(=O)(=O)C3CN(C(N)=O)C3)ccc2n1CC1CC1
1	COc1cc2c(cc1-c1c(C)noc1C)ncc1[nH]c(=O)n(-c3ccccc3C(C)(C)C)c12
1	Cc1nc(NC(=O)C(C)(C)C)sc1-c1cc(C(=O)NCc2ccccc2)nn1Cc1ccccc1
1	COc1cc(OCc2cccc(-c3c(C)cc(OCCCS(C)(=O)=O)cc3C)c2)ccc1OC(C)(C)C(=O)O
1	O=C(COc1ccc(Cl)cc1)NCc1nnc2c3ccccc3c(-c3ccccc3)nn12
1	CC(C)c1ccc2c(NCc3ccc(NC(=O)c4ccc(Cl)nc4)cc3)nc(N(C)C)nc2c1
1	O=C1CCC(Cc2ccccc2)=C1O
1	COc1cccc(CN2CCNC(=O)C2CC(=O)N(C)CCC2CCOCC2)c1OC
1	COc1cccc(-c2ccc3c(c2)C2(N=C(N)N(C)C2=O)C2COCCC2O3)c1
1	COc1ccc(-c2nc3ccccc3c(=O)n2O)cc1
1	O=S(=O)(NCc1ccccc1)c1cccc(S(=O)(=O)N2CCOCC2)c1
1	Cc1ccc(NC(=O)c2sc3nc4c(c(-c5ccc(C)cc5)c3c2N)CCC4)cc1
1	Clc1ccc(-c2n[nH]cc2-c2ccncn2)cc1Cl
1	O=C(Nc1ccc2ncnc(Nc3cccc(Br)c3)c2c1)C1CCSS1
1	COc1cc2cc(C3SC(NC(C)=O)=NN3C(C)=O)c(Cl)nc2cc1OC
1	O=S(=O)(N1CCC(Nc2cc(O)nc3ccc(C(c4ccc(O)cc4)c4ccc(Cl)cc4)cc23)CC1)C(F)(F)F
1	CS(=O)(=O)c1ccc(-c2[nH]c3ccccc3c2C2C(C#N)=C(N)OC3=C2C(=O)CCC3)cc1
1	CN(CCS(C)(=O)=O)c1cc2c(cc1C(=O)NC1CCC(C(F)(F)F)CC1)nc(Nc1c(Cl)ccc(CNC(=O)C(C)(C)C)c1Cl)n2C
1	COC1(Cc2ccccc2)CCN(C(C)C(O)c2ccc(O)cc2)CC1
1	Cn1cc(C=C2Oc3cccc(O)c3C2=O)c2c(N3CCC(C(=O)N4CCN(CCO)CC4)CC3)ccnc21
1	CCN(CC)CCNCc1c2c(cc3oc4ccccc4c(=O)c13)OC(C)(C)C=C2
1	C[N+]1(CCC(=O)Nc2ccc3c(c2)C(=O)c2cc(NC(=O)CC[N+]4(C)CCOCC4)ccc2C3=O)CCOCC1
1	COc1ccc(C)cc1NC(=O)CSc1ccc(-c2ccccn2)nn1
1	O=C1Cc2cnc(Nc3ccc(C(=O)O)cc3)nc2-c2ccc(Cl)cc2N1
1	Cc1ccnc(NC(=O)CCCc2c[nH]c3ccccc23)c1
1	CCS(=O)(=O)c1cccc(-c2ccc3nc(N)nc(N)c3c2C)c1
1	CC(NC(=O)C1(NC(=O)C(F)(F)F)CC1)c1ccc(-c2cccc(F)c2C(F)(F)F)cc1F
1	CC(=O)N1CCC(n2cc(-c3cnc(N)c4oc(-c5ccccc5C(F)(F)F)cc34)cn2)CC1
1	Cc1ccc(-c2nnc(O)c3ccccc23)cc1S(=O)(=O)NCCN1CCOCC1
1	COc1ccc(C2C(c3ccccc3)C(=O)N2c2cc(OC)c(OC)c(OC)c2)cc1N
1	COc1cc(NC(=O)c2sc(NC(=O)OC(C)(C)C)nc2C)cc(C(F)(F)F)c1
1	O=c1c2c3c(sc2ncn1N=Cc1ccco1)CCCC3
1	O=C1C(=NO)c2cc(Cl)ccc2N1Cc1ccccc1
1	O=C(CCSc1ccccc1)Nc1nnc(-c2cccs2)o1
1	Cc1ccc(S(=O)(=O)CC(=O)Nc2ccc3nc(C)sc3c2)cc1
1	CCOc1ccc(NC(=O)c2oc3ccccc3c2NC(=O)c2cc3ccccc3o2)cc1
1	Nc1cnc2ccc(-c3cc(Cl)ccc3Oc3cc(F)c(S(=O)(=O)N=c4nc[nH]s4)cc3F)cn12
1	O=C(C=Cc1ccc(Br)cc1)N1CCCC1=O
1	CC(C)(N)C(=O)NC(Cc1c[nH]c2ccccc12)C(=O)N1CCCC2(CCc3ccccc32)C1
1	O=C(Nc1cccc(C(F)(F)F)c1)c1cc2nc(Nc3c(F)cccc3Cl)[nH]c2c2c1OCCO2
1	COc1cc(C)cc2cc(-c3c(COCC(=N)O)c(CN4CCN(C(C)=O)CC4)n4ncnc(N)c34)sc12
1	COc1ccc(Cc2nnc3sc(-c4ccnc5ccccc45)nn23)cc1OC
1	Cc1ccc(C2C3C(=O)N(c4ccc(C)cc4)C(=O)C3N3CCCN23)cc1
1	CC(NC(=O)C(Cc1ccccc1)NC(=O)C(CCCNC(=N)N)NC(=O)C(N)CCC(N)=O)C(=O)NC(CCCNC(=N)N)C(=O)O
1	CCc1cc2c(cc1O)CCC1C2CCC2(C)C(=CCO)CCC12
1	Cc1ccc(C(O)=Nc2cc(C(F)(F)F)ccn2)cc1-n1cc(-c2cncc(N3CCC(N(C)C)C3)c2)nn1
1	CNC(=O)C(CC(C)C)CC(O)C(Cc1ccccc1)NC(=O)c1cc2ccccc2nc1O
1	COc1cccc(CCc2c(Cc3ccc(O)cc3)c(O)cc(OC)c2Cc2ccc(O)cc2)c1
1	COc1ccc(C=NNC(=O)c2ccccc2OC)cc1COc1ccccc1[N+](=O)[O-]
1	O=C(NC(=Cc1ccc(C=C(NC(=O)c2ccccc2)c2nc3cc(Cl)ccc3[nH]2)cc1)c1nc2cc(Cl)ccc2[nH]1)c1ccccc1
1	N#Cc1nc(Nc2ccc(F)cc2)nc(NC2CCCC2)n1
1	Nc1nc(O)c2c(ncn2Cc2cccc(NC(=O)c3cccc(S(=O)(=O)F)c3)c2)n1
1	CC(C)c1nc(N(c2ccnn2C)S(C)(=O)=O)nc(-c2ccc(F)cc2)c1C=CC(O)CC(O)CC(=O)O
1	O=C(O)CC1CCC(c2ccc(-c3noc(-c4ccc(C5CCCCC5)cc4)n3)cc2)N1
1	CN(CC(=O)Nc1ccc(F)cc1)C(=O)COc1ccc(C(=O)c2ccccc2)cc1
1	O=C(O)CN(Cc1ccc(C(=O)O)c(C(=O)O)c1)c1ccc(-c2ccccc2)cc1
1	OCC12CC1C(n1cnc3c(NCc4cccc(I)c4)nc(Cl)nc31)C(O)C2O
1	O=C(c1ccc2ncsc2c1)N1CCC(N2C(=O)OCc3ccccc32)CC1
1	COc1c(NS(=O)(=O)C2CC2)cc(-c2ccc3nc(NC(=O)C4CC4)sc3c2)cc1C(N)=O
1	CN1CC(c2ncc[nH]2)C(C#N)(C(=O)c2c[nH]c3ccccc23)C12C(=O)Nc1ccc(Br)cc12
1	O=C(NC(=Cc1ccco1)C(=O)N1CCCC1)c1ccccc1
1	CCC(C)C1NC(=O)C2CCCN2C(=O)C(C(C)O)NC(=O)C2CCCN2C(=O)C(Cc2ccccc2)NC(=O)C(C)NC(=O)c2csc1n2
1	CN(C)C1CCN(Cc2cc3nc(-c4cccc5nccn45)nc(N4CCOCC4)c3s2)CC1
1	O=C(C=Cc1ccc(Cl)cc1)c1ccc(O)cc1
1	Cc1cc(Oc2ncccc2C2CC2)ccc1-c1c(C)ncc(=O)n1C
1	CCCc1c(Cc2ccc(-c3ccccc3-c3nc(=O)o[nH]3)cc2)c(=O)n(C2CCC(OCC3(O)CC3)CC2)c2ccnn12
1	O=C(O)COc1ccc2c(-c3ccccc3F)noc2c1Br
1	CC(C)c1nc(-c2cc(C(=O)N3CCN(C)CC3)c3ccccn23)cs1
1	CCCCCCCCCCCCCCCCCC(=O)C1OC1C(N)=O
1	O=C(NN=Cc1ccc(-c2ccc(Cl)cc2Cl)o1)c1cc2ccccc2cc1O
1	CCCCC(N)C(=O)NC(Cc1ccccc1)C(=O)NC(Cc1c[nH]c2ccccc12)C(=O)NC(CCCNC(=N)N)C(N)=O
1	CCOC(=O)C(CC)N1C(=O)C(C)Oc2cc(F)c(N3C(=O)C4=C(CCCC4)C3=O)cc21
1	COC(=O)CCCC1CC(=O)c2cc(Cl)cc(Br)c2O1
1	COc1cc2c[n+](C)c3c4cc(OC)c(OCc5ccccc5)cc4c(OCc4ccccc4)cc3c2cc1OC
1	CC1=NN(C(=O)c2ccccc2O)C(=O)C1=Cc1ccccc1O
1	Cc1ccc(C(=O)NC(Cc2cccc(F)c2)C(=O)O)cc1
1	COc1cccc(N2CCN(CCCCCC(=O)NC3CCCc4ccccc43)CC2)c1
1	COc1ccc(-n2cc(C(=O)c3cc(Br)ccc3OCC(=O)O)cn2)cc1
1	CCCCCc1c2c(cc(O)c1C(=O)O)OC(=O)c1c(cc(OC)cc1C(=O)CCCC)O2
1	O=C1COc2ccc3ccc(cc3c2)OCC(=O)NCc2ccc(cc2)-c2cccc(c2)-c2ccc(cc2)CN1
1	Nc1nn2cccnc2c1C(O)=Nc1cn(CC(=O)N2CCC(CO)CC2)nc1-c1cc(Cl)ccc1OC(F)F
1	O=C(O)c1ccc(Nc2ccc(CCc3ccc(Cl)c(Cl)c3)cc2)cc1
1	COc1cc(OC)c(NC(=O)C2CCN(S(=O)(=O)c3c(C)noc3C=Cc3c(C)cc(C)cc3C)CC2)cc1Cl
1	CC(CNC(=O)c1ccccc1Sc1ccc2c(C=Cc3ccccn3)n[nH]c2c1)c1ccccc1
1	O=C(CCc1nc(-c2ccccc2F)no1)Nc1ccc(Oc2ccccc2)cc1
1	Cc1nc(-c2cn3c(n2)-c2cc(C(O)C4CCN(C)CC4)ccc2OCC3)n(C(C)C)n1
1	CN1CCN(c2ncc3ncnc(Nc4cc(C(=O)Nc5cc(C(C)(C)C)on5)ccc4F)c3n2)CC1
1	[O-][S+](Cc1ccccc1)c1nc[nH]n1
1	COc1ccc(Cl)cc1CN1C(=O)OC(C)(C)c2ccc(C(=O)Nc3ccc(CC(=O)O)c(Cl)c3)cc21
1	O=C1C(=Cc2ccc(O)c(O)c2)SC(=S)N1c1ccc(O)cc1
1	COc1ccc2c(c1)C1C(O)C(O)C(O)C(O)C1NC2=O
1	Cc1c(O)ccc(NC(=O)c2ccc3c(-c4nc5ccccc5[nH]4)n[nH]c3c2)c1C
1	Cc1cccc(-n2c(SCC(N)=O)nnc2-c2ccco2)c1
1	COc1cc(CC(=O)OCC(=O)Nc2cccc([N+](=O)[O-])c2)cc(OC)c1OC
1	O=C1c2cc3c(cc2C(=O)N1CCC1CCN(Cc2ccccn2)CC1)OCO3
1	CC(C)(C)OC(=O)CNC1c2cc(C#N)ccc2OC(C)(C)C1O
1	COCCCCN1CCN(C(=O)c2cc3c(cc2C)[nH]c(=O)c2cnn(CC4CC4)c23)CC1C
1	Nc1ncnc(N2CCC(N)(CN=C(O)c3ccc(F)cc3F)C2)c1-c1ccncc1
1	O=C(Cc1cccc(NC(=O)C2CCCN(C(=O)C3CCCC3)C2)c1)Nc1cccc(C(=O)N2CCOCC2)c1
1	COC(=O)C(=O)Nc1cccc(OCc2ccc3ccccc3c2)c1
1	CCN(CC)CCCCc1ccc2c(c1)c1cc(CCCCN(CC)CC)ccc1n2CC
1	CCCCCCCCc1ccc2c(c1)CCC(C(N)(CO)CO)C2
1	Oc1nnc(-c2ccc3[nH]cc(-c4cncc(C5CC5)n4)c3c2)o1
1	CC1(CCCCN2CCN(c3nccs3)CC2)COC(c2nc(-c3ccccc3)c(-c3ccccc3)[nH]2)OC1
1	Cn1cc2c(nc(NC(=O)c3ccccc3)n3nc(-c4ccccc4)nc23)n1
1	O=C(O)c1cccc(CN2C(=O)C(=C(c3ccccc3)c3ccc(Cl)cc3)c3ccccc32)c1
1	NCCSc1c(N)cccc1NC(=O)c1cccc(C(=O)Nc2cccc(NC(=O)C(N)Cc3cccnc3)c2SCCN)c1
1	COc1cccc(Cc2n[nH]c3cc(O)c(C(=O)N(C)Cc4ccccc4)cc23)c1
1	CCOC(=O)c1ccc(NC(=O)CNC(=O)C23CC4CC(CC(C4)C2)C3)cc1
1	Cc1cc(C(=O)N2CCC3(CC2)Cc2cnn(C(C)(C)C)c2C(=O)N3)cc2c[nH]nc12
1	Cc1nc(Cn2nc3ccc(-c4ccc(Oc5ccc(F)cc5)cc4)cn3c2=O)no1
1	O=C(NCc1ccccn1)c1ccc(CNS(=O)(=O)c2cccc(Cl)c2)cc1
1	COC(=O)C(NC(=O)C12CCC(C)(C)CC1C1=CCC3C4(C)Cc5nccnc5C(C)(C)C4CCC3(C)C1(C)CC2)C(C)C
1	COc1ncc(-c2ccc3c(Nc4cc(C(=O)O)cc(C5CCCC5)c4)c(S(=O)(=O)NC4CC4)cnc3c2)c(OC)n1
1	O=C1N(Cc2ccc3[nH]ncc3c2)C(CCc2ccccc2)C(O)C(Cc2ccccc2)N1Cc1ccc2[nH]ncc2c1
1	CCN(C(=O)c1cn(-c2cc(OC)cc(OCc3ccc(C[N+]45CCN(CC4)CC5)cc3)c2)c2cc(OC)ccc2c1=O)c1cc(F)cc(F)c1
1	CC(C(=O)NCCCN(C)C)c1cccc(C(C)c2ccccc2)c1
1	COc1ccc(-c2cnc(Nc3cccc4c3CC(O)CC4)o2)cc1
1	O=C(c1ccc(Oc2ncccc2C2CCCOCC2)cc1)c1nc2ccccc2[nH]1
1	CCCN(C)C(=O)CN1CC(c2cccc3ccccc23)C(C(=O)O)C1c1ccc(OC)cc1
1	COc1ccc(CNC(=O)CCS(=O)(=O)Cc2ccc(C)cc2)c(OC)c1
1	CC1(C)Cc2cc(F)cc(-c3ccc(OCc4cccc(C(=O)N5CCCC5C(=O)O)c4)cc3)c2O1
1	Cn1cnc([N+](=O)[O-])c1C=C1Oc2ccc(Br)cc2C1=O
1	O=S(=O)(Nc1ncns1)c1cc(F)c(Oc2cc(F)c(Cl)cc2-c2ccn[nH]2)cc1F
1	COc1ccc(NC(=O)CCC(=O)Nc2nnc(C(C)C)s2)cc1Cl
1	COc1cc(OC)c(C=CS(=O)(=O)Nc2ccc(F)c([N+](=O)[O-])c2)c(OC)c1
1	O=S(=O)(Nc1ccc2c(c1)ncn2Cc1ccccc1)c1ccccc1F
1	NC1CCC(CC2CCC(N(Cc3ccccc3)C(=O)CCCc3c[nH]c4ccccc34)CC2)CC1
1	Cc1ccc2c(-c3nnc(SCCCN4CC5CC5(c5ccc(Cl)cc5)C4)n3C)cccc2n1
1	CCC(C(=O)Nc1cccc(C(=O)c2ccc3c(C=Cc4ccccc4)n[nH]c3c2)c1)c1ccccc1C
1	COCC1(C(=O)Nc2ncc(-c3ccccc3S(N)(=O)=O)cn2)CC(c2cccc(C(=N)N)c2)=NO1
1	COC(=O)NNC(=O)C(CCC(=O)O)NC(=O)C(NC(=O)C1CCCN1C(=O)c1ccc([N+](=O)[O-])c(NC(C)=O)c1)C(C)C
1	Cc1ccc(C)c(Cn2c(C)c(CNCc3ccc(F)cc3)c(C(=O)O)c2C)c1
1	Cc1nnc(C2Cc3ccccc3CN2Cc2ncc(C(C)(C)C)o2)o1
1	COCC12CNCCC1(c1ccc(OC(F)(F)F)cc1)C2
1	CC(c1ccccc1)C(NC(=O)C1CCCN1C(=O)C(N)Cc1ccc(O)cc1)C(=O)NC(Cc1ccccc1)C(N)=O
1	CC(C)c1nn(C)c2c(=O)[nH]c(Cc3ccccc3OCCN3CCOCC3)nc12
1	COC(=O)c1ccc2nc(C(=O)C(NC(=O)C3CCCN3C(=O)C(NC(=O)c3ccc(S(N)(=O)=O)cc3)C(C)C)C(C)C)oc2c1
1	CCN(CC)CCN1C(=O)c2c(c3c4cccc(Cl)c4n(C4OC(CO)C(OC)C(O)C4O)c3c3[nH]c4c(Cl)cccc4c23)C1=O
1	CCOc1cc2[nH]cc(C#N)c(=Nc3ccc(OCc4ccccn4)c(Cl)c3)c2cc1N=C(O)C=CC1CC(O)CN1C
1	Cc1ccc2[nH]c3c(c2c1)CCN(Cc1ccccc1)C3c1cccc(O)c1
1	CNC(c1ccc(Cl)cc1Cl)C(NC)c1ccc(Cl)cc1Cl
1	CCOC(=O)c1cc(Cl)ccc1OC(N)=O
1	Cn1cnnc1Sc1ccc(N)c(C(=O)Nc2cccnc2)c1
1	Cc1nc(-c2ccc(C#N)cc2)sc1C(=O)NCCCCN1CCC(c2ccc3c(c2OCCO)CCCC3)CC1
1	CC(C)(C)C(=O)N1CCN(c2ccc3c(c2)C(O)(C(F)(F)F)c2ccccc2-3)CC1
1	Cc1cc(-c2cccnc2Oc2ccc(Nc3nc4ccccc4s3)cc2)ccn1
1	COc1c(F)c(F)c(C(=O)O)c(Nc2ccccc2C)c1F
1	CN(C)c1ccc(NC(=O)c2cc(-c3cnccn3)nc3ccccc23)cc1
1	COc1ccc(NC(=O)C(=O)C(C(=O)c2ccccc2)C2OC(=O)c3ccccc32)c([N+](=O)[O-])c1
1	O=c1cc(-c2cc(F)c(F)c(F)c2F)[nH]c2c(-c3cccs3)c(C(F)(F)F)nn12
1	O=c1oc2ccc(Cl)cc2cc1-c1cn2ccccc2n1
1	CC1CC(C)CN(CC(=O)Nc2nc3cc4nc(NC(=O)CN5CC(C)CC(C)C5)sc4cc3s2)C1
1	COCCOc1cc(NC(=O)C2(NC(=O)c3ccc4c(C5CCCC5)c(-c5ccccn5)n(C)c4c3)CCC2)ccc1C=CC(=O)O
1	COc1cc(C=Cc2nnc(NC(=O)c3cc(OC)c(OC)c(OC)c3)s2)cc(OC)c1OC
1	c1ccc2c(c1)C(=C1CN3CCC1CC3)c1ccccc1-2
1	Cc1cc(Oc2nc(C)ccc2C(=NO)N2CCN(c3ccc(F)cc3)CC2)cc(C(C)C)c1
1	CCCOC(=O)c1c(-c2ccccc2)nc(CCOCc2ccccc2)c(C(=O)SCC)c1CCC
1	c1n[nH]cc1-c1nc(NC2CCNC2)c2c3c(sc2n1)CCCC3
1	CCCCC1CCCCC(C)C(OC(N)=O)c2cc(O)c(c(O)c2)C(CCCC(Cl)Cl)CCCCC(C)C(OC(N)=O)c2cc(O)c1c(O)c2
1	CC(=O)NC(Cc1cc(F)cc(F)c1)C(O)CNC1(c2cccc(C(C)(C)C)c2)CCC(C#N)NC1
1	COC12C(COC(N)=O)C3=C(C(=O)C(C)=C(N(C)CCc4ccccn4)C3=O)N1CC1NC12
1	NC1CC[N+](Cc2ccccc2)(C(=O)CC(C(=O)NCc2cccc(C(F)(F)F)c2)N2C(=O)C(N3C(=O)OCC3c3ccccc3)C2C=Cc2ccccc2)C1
1	CN(C)CC1COc2cc(-n3cnc4cc(-c5ccc(Cl)cc5)sc4c3=O)ccc2O1
1	Nc1ccc2cccc(OCC3CCCO3)c2n1
1	CCc1oc2cc(OC)ccc2c1C(=O)c1cc(Br)c(O)c(Br)c1
1	CCCc1cc(=O)[nH]c(SCC(=O)c2ccc(S(N)(=O)=O)c(Cl)c2)n1
1	COc1cccc(C(=O)Nc2ccc3oc(-c4cccc5c(Br)cccc45)nc3c2)c1
1	Cc1cnn(-c2ccc(C(C)Nc3nccc(N4C(=O)OCC4C(C)C)n3)cc2F)c1
1	Cn1c(Nc2c(Cl)ccc(CNC(=O)C(C)(C)C)c2Cl)nc2cc(C(=O)NC3CCC(C(F)(F)F)CC3)c(N3CC4CCC3CC4)cc21
1	CCOC(=O)c1c(C)nc(C2CCC2)c(C(=O)OCc2ccccc2)c1C#Cc1ccccc1
1	CSc1ccc(CNCc2ccc3c(c2)OCO3)cc1
1	COC(=O)Cc1ccc(Nc2cc(O)nc3ccc(C(c4ccc(Cl)cc4)c4ccc(Cl)cc4)cc23)cc1
1	COC1(C2c3ccccc3CCN2C(=O)OC(C)(C)C)C(=O)C(c2ccccc2)=C1N(C)C
1	CC(C)(C)C(NC(=O)C(CCCCOc1ccc(Cl)cc1)CC(=O)NO)C(=O)NCCc1ccccn1
1	Cn1cnc(S(=O)(=O)N(Cc2ccccc2F)C2Cc3cc(C#N)ccc3N(Cc3cncn3C)C2=O)c1
1	O=S(=O)(Nc1ccc2[nH]cc(CC3CCCN3)c2c1)c1cccc(C(F)(F)F)c1
1	COc1cccc(NC(=O)Nc2ccccc2CCN2CCC(Cc3ccc(F)cc3)CC2)c1
1	CC(C)(C)S(=O)(=O)c1ccccc1-c1ccc(-c2cnc(N)nc2)c(F)c1
1	COc1ccc(C=CC(=O)c2c(O)c(OC)c3occc3c2OC)cc1
1	CS(=O)(=O)c1ccc(-c2cnc(C#N)n2-c2ccc(F)cc2)cc1
1	Cc1cc(C)c(S(=O)(=O)N(Cc2ccc(-c3cccc(S(C)(=O)=O)c3)cc2)Cc2c(F)cccc2Cl)c(C)c1
1	COc1cc(C2SCC(=O)N2c2nnc(C34CC5CC(CC(C5)C3)C4)s2)cc(OC)c1OC
1	COc1ccccc1OCCNCCCCCCNC1CCc2c(ccc(O)c2O)C1
1	COc1cc(N2CCOCC2)ccc1N=c1[nH]c2c(c(=Nc3ccccc3S(=O)(=O)N(C)C)[nH]1)C1(CC1)CN2
1	CCN(CC)c1nc(NCCNC(=O)c2ccc(C(F)(F)F)cc2)c2ccccc2n1
1	O=C(NCc1ccc(F)cc1)C1C(=O)N(O)C(=O)c2cc(C(F)(F)F)ccc21
1	C[N+]1(CCCCCCCCCCCCCCCC[N+]2(C)CCCC2)CCCC1
1	CC(C)c1ccccc1Sc1ccc(-c2cc(N3CCC(C(N)=O)CC3)ncn2)cc1C(F)(F)F
1	CCn1cc(C(=O)NP(=O)(Nc2ccc(C)cc2)Nc2ccc(C)cc2)c2ccccc21
1	CCOC(=O)c1[nH]c2ccccc2c1NC(=O)CC(C)(C)C
1	COc1ccc(F)cc1-c1ccnc2[nH]c(C3=CCN(CC(=O)N4CC(O)C4)CC3)cc12
1	COc1ccccc1CC(NC(C)=O)C(=O)NC1CCN(C(=O)c2ccc(C)cc2)CC1
1	CCCN(CCC)C(=O)c1cc(C)cc(C(=O)NC(Cc2cc(F)cc(F)c2)C(O)C2CN(S(=O)(=O)c3c(C)nn(C)c3C)CCN2)c1
1	COc1ccc(CN(CCC(C)C)S(=O)(=O)c2ccccc2Br)cc1
1	O=C(CN1c2c(sc3ccccc23)C(=O)NS1(=O)=O)c1ccc(-c2ccccc2)cc1
1	CC1(C)CCC2(C(=O)O)CCC3(C)C(=CCC4C5(C)CCC(O)C(C)(C)C5CCC43C)C2C1
1	CC1(C)SCC(C(=O)O)NC(=O)C(Cc2ccccc2)NC(=O)CNC(=O)C1NC(=O)C(N)Cc1ccc(O)cc1
1	O=C(O)c1cccc(CSc2nc[nH]n2)c1
1	CC1=C(c2ccc(C#N)c(Cl)c2C)C(=O)N2CCC(O)C12
1	COc1ccc(C(=C(F)F)c2cc(OC)c(OC)c(OC)c2)cc1O
1	Cc1ccc(CSc2nc3c(c(=O)[nH]c(=O)n3C)n2CCC(C)C)cc1
1	Cc1c(NC(=O)c2ccc(C(C)(C)C)cc2)cccc1-c1nc(Nc2ccc(C(=O)N3CCOCC3)cc2)c2ncn(CCCc3ccccc3)c2n1
1	O=c1c(C2=NS(=O)(=O)c3ccccc3N2)c(O)c2cccnc2n1Cc1ccccc1
1	CC(C)NC(=O)C1CN(S(=O)(=O)c2ccc3cc(Cl)ccc3c2)CCN1C(=O)c1nc2c(s1)CN(C)CC2
1	COc1ccc2c(c1)CC(CNC1CCN(CCNS(=O)(=O)c3cccc4ccccc34)CC1)CCC2
1	CCC(=O)Nc1nc2c(Oc3cc(-c4ccc(C(F)(F)F)cc4)ncn3)cccc2s1
1	COc1cc(C2SCC(=O)Nc3c2c(C)nn3-c2ccccc2)cc(OC)c1OC
1	CC(=NNC(=O)c1cncc(Cl)c1)c1cc(Cl)ccc1O
1	COc1ccc2[nH]c3c(C)c4ccnc(NCCCCCN)c4cc3c2c1
1	CC=CC=Cc1cc2cc3c(c(O)c2c(=O)[nH]1)C1(CC3)C(=O)c2c(O)c3c(c(O)c2C1=O)C(=O)C(OC)=CC3=O
1	CC(C)(C)OC(=O)NC(Cc1ccccc1)C(O)CC1(Cc2ccccc2)N=CC(C2c3ccccc3C3NC(=O)OC32)=C1O
1	COc1c(CC=C(C)C)c(O)c(C(CC(C)C)c2c(O)c(CC=C(C)C)c(O)c(C(C)=O)c2O)c(O)c1C(C)=O
1	COc1ccc(CCn2c(-c3ccc(F)c([N+](=O)[O-])c3)nc3cc(C(=O)O)ccc32)cc1
1	O=C(NO)c1ccccc1Nc1ccc2c(C=Cc3ccccn3)n[nH]c2c1
1	CN1CCC(N(C)C(=O)c2cc(-c3ccc(F)cc3)nc3ccccc23)CC1
1	O=S(=O)(Nc1ccc(F)c(Nc2ncccc2-c2ncnc3[nH]cnc23)c1F)c1cn[nH]c1
1	O=C(Nc1cc(Sc2ncnc3nc[nH]c23)c(O)c2ccccc12)c1ccc(Cl)cc1
1	Cc1ccc(CC(C(=O)NCc2ccc(C(F)(F)F)nc2N2CCC(C)CC2)c2ccc(NS(C)(=O)=O)c(F)c2)cc1
1	O=C(CCCc1ccccc1)Nc1ccccc1O
1	COc1ccc(Cl)cc1S(=O)(=O)N1CCCc2ccc(NC(=O)c3ccc(CC(=O)O)cc3)cc21
1	COc1ccc(C(=O)NCCn2cc(SCC(N)=O)c3ccccc32)cc1
1	CCOC(=O)CSc1nc2ccccc2n1CC(=O)NC(C)(C)C
1	COc1cc(C(=O)Nc2ccc3c(c2)S(=O)(=O)N(CCCCCC(=O)NO)C3=O)cc(OC)c1OC
1	Cc1ccc(C(=O)Nc2ccc(CN3CCN(CCO)CC3)c(C(F)(F)F)c2)cc1C#Cc1cnc2cccnn12
1	COC(=O)C(Cc1c[nH]c2ccccc12)NC(=O)C1Cc2c([nH]c3ccccc23)CN1C(=O)OC(C)(C)C
1	Nc1nccnc1C(=O)NN1C(=O)CSC1c1ccc(Cl)cc1Cl
1	COc1ccc(S(=O)(=O)Nc2ccc(Cl)c(C(O)=NC3C4CC5CC3CC(C(=N)O)(C5)C4)c2)cc1Cl
1	CCCc1c2[n+](cc3c(OC)c(OC)ccc13)CCc1cc3c(cc1-2)OCO3
1	C=CCn1c(SCC(=O)Nc2ccc(S(N)(=O)=O)cc2)nnc1-c1cnccn1
1	CCCC1C(O)=NN=C(c2ccc3nc(-c4ccc(OCCN5CC(C)OC(C)C5)cc4)oc3c2)C1C
1	Cc1cc(=O)oc2cc(OC(=O)CNc3nc4ccccc4s3)ccc12
1	CC(C)N(C(=O)C(c1cccnc1)C(CNC(=O)NCc1ccccc1F)c1ccccc1)C(C)C
1	O=C(Nc1ccc(C(F)(F)F)cc1[N+](=O)[O-])C(=O)C(C(=O)c1ccc2ccccc2c1)C1OC(=O)c2ccccc21
1	Cc1cnccc1Nc1nc(-c2cc(Br)ccc2F)nc2nccnc12
1	Nc1ccccc1NC(=O)CCCCCCC(=O)Nc1ccc2c(c1)C(=Cc1ccc[nH]1)C(=O)N2
1	O=S(=O)(Nc1ccc2[nH]c(-c3ccco3)nc2c1)c1ccccc1
1	Cc1ccc(C(=O)NN=Cc2ccccc2[N+](=O)[O-])c(O)c1
1	CCC(C)Oc1cc(C(=O)Nc2nnc(C(C)C)[nH]2)ccn1
1	Cc1ccc(-c2nnc(Nc3ccc4c(c3)OCO4)c3ccccc23)cc1S(=O)(=O)NC(C)C
1	COc1ccc(NC(=O)CSc2nnc3ccc(-c4ccncc4)nn23)cc1OC
1	CCS(=O)(=O)c1nc(S(=O)(=O)c2ccc(C)cc2)c(NCCCOC)s1
1	COc1cccc(OC)c1C(=O)Nc1sc2c(c1C#N)CCC2
1	COC(=O)c1c(C)c(OC)cc(O)c1CSCC(N=C(C)S)C(=O)OC
1	CCN(C(=O)Oc1ccc(F)cc1)C1CN(C(=O)C2CCN(C(=O)C3CC3(F)F)CC2)CC1c1ccc(Cl)c(F)c1
1	CN1CCN(c2cc(C(=O)Nc3cccc(Nc4ccc5c(c4)NC(=O)C5=Cc4ccc[nH]4)c3)cc(C(F)(F)F)c2)CC1
1	O=c1cnnc2n1-c1ccc(Oc3c(Cl)cccc3Cl)cc1CC2
1	Cc1ccc(C(CC(N)=O)NC(=O)c2ccc(-c3cc(-c4cccnc4)nn3CCc3ccccc3)s2)cc1
1	CC(O)(c1ccc(F)cc1)c1ccc2c(cnn2-c2ccc(F)cc2)c1
1	C=CC1(C)CC=C2C(CCC3C(C)(C(=O)O)CCCC23C)C1
1	Clc1ccc(CN(Cc2ccc(Cl)s2)n2ccnc2)c(Cl)c1
1	CNS(=O)(=O)c1cc(-c2nnc(Nc3ccc(NC(C)=O)cc3)c3ccccc23)ccc1C
1	Nc1nc(N)c2nc(CNc3ccc(C(=O)NC(CCC(=O)Nc4ccccc4)C(=O)O)cc3)cnc2n1
1	CCCCn1nnnc1C(CCSC)N1CCC(n2c(O)nc3ccccc32)CC1
1	O=C(CC(NC(=O)c1ccccc1)c1ccccc1)NCc1ccccc1
1	O=C(O)CC1CCC(c2ccc(C(=O)Nc3nnc(CCc4ccc(F)cc4)s3)cc2)CC1
1	C=CCC(CC1(O)C(C)=CC(OC(C)=O)C2(C)C1CCC1(C)C2C(OC(C)=O)C(OC(C)=O)C2(C(C)OC(C)=O)COCC=CC12)c1ccccc1OC
1	CCN(CC)S(=O)(=O)c1ccc(C(=O)Nc2nnc(CSC)o2)cc1
1	CC1CC(C)CC(C)C(O)C(CN)=CC=CCC(C2CCCC2C(=O)O)OC(=O)CC(O)C(C)C1
1	COc1c2c(cc3c1-c1c(cc4c(c1OC)OCO4)C(O)C(C)C(C)C3O)OCO2
1	Cn1nc(-c2ccc(F)cc2)c(-c2ccc3nc(NC(=O)c4ccncc4)cn3n2)c1C1CCN(Cc2cscn2)CC1
1	Cc1ccc(NC(=O)C2CCCN2S(=O)(=O)c2ccccc2C(F)(F)F)cc1S(=O)(=O)N1CCOCC1
1	COc1ccc(C(=Cc2ccc(SC)cc2)C(=O)NCCCCCC(=O)NO)cc1
1	Cc1ccc2nc(-c3ccccc3F)[nH]c(=O)c2c1
1	Cc1nnc2sc(-c3ccc(NC(=O)c4cccnc4)cc3)nn12
1	CNC(=O)C(CCC(N)=O)NC(=O)C1CCCN1C(=O)C(CC(C)C)NC(=O)C(Cc1ccc(OP(=O)(O)O)cc1)NC(C)=O
1	O=C(C1CCS(=O)(=O)CC1)N1CCN(c2cnc(C(F)(F)F)cn2)CC1c1ccc(F)s1
1	Cn1nccc1C(=O)N1CCCC1c1ccc(C(=O)N2CCOCC2)s1
1	COC(=O)C1(c2cccc(OCc3ccc(Cl)c(Cl)c3)c2)CC1C(=O)NO
1	CC(CN1CCN(C)CC1)C(=O)Nc1cccc(-c2cccc(-c3nc4ccccc4[nH]3)c2)c1
1	COCC(O)=NCC(=O)c1c[nH]c2ccc(O)cc12
1	COc1cc(C=O)c(-c2cc(OC)c(OC)cc2C=O)cc1OC
1	Cc1cc(-c2n[nH]c3cc(NC(=O)NC4CCCC(Oc5cccc(F)c5)C4)ncc23)ccn1
1	CCOC(=O)CSc1nc(-c2ccc(OC)cc2)c(C#N)c(=O)[nH]1
1	OCC1OC(c2cccc(Cc3ccccn3)c2)C(O)C(O)C1O
1	O=C(O)COc1ccc2c(c1)CC(NCC(O)c1cccc(Cl)c1)CC2
1	N=C(N)NCCCC(N)C(=O)N(CCc1ccc(Cl)cc1Cl)CC(=O)N(CCc1c[nH]c2ccccc12)CC(N)=O
1	CCC(C)Cc1cccc(C2(c3ccc(OC(F)F)cc3)N=C(N)N(C)C2=O)c1
1	CC(C)CN(CC(O)C(Cc1ccccc1)NC(=O)C(CC(N)=O)NC(=O)c1ccc2ccccc2n1)NC(=O)C(NC(=O)OCc1ccccc1)C(C)C
1	CC(=Cc1ccccc1)C1NC(=O)c2c(sc3c2CCCC3)N1
1	Cc1ccc(CN2CCc3c(c(=O)n(CC4CCCCN4Cc4ccccc4)c(=O)n3Cc3c(F)cccc3F)C2)c(C)c1
1	COC(=O)C(C)=CCC12OC(C)(C)C3CC(C=C4C(=O)c5c(O)c6c(c(CC=C(C)C)c5OC431)OC1(C)CCC(=C(C)C)C6C1)C2=O
1	CCOc1cc(F)cc(-c2ccc3c(c2)C2(COC(N)=N2)C2(COC2)C2(CCC2)O3)c1
1	CC(=O)N1N=C(c2ccc(O)cc2O)CC1c1ccc(C)cc1
1	O=C(CC1CC1)Nc1ccc(NC(=O)N2Cc3ccccc3C2)cc1
1	CCCCCCCCOc1ccc(C(=O)Nc2cccc3c2OC(c2nnn[nH]2)CO3)cc1
1	CC(C)CC(=O)c1c(O)cc(O)c(C(CC(C)C)C2=C(O)C(C)(C)C(=O)C(C)(C)C2=O)c1O
1	COc1ccc(OC)c(C2C(C#N)=C(N)Oc3[nH]nc(-c4ccc5ccccc5c4)c32)c1
1	COC(=O)c1ccc(CNC(=O)CSc2nc3sc(C)c(C)c3c(=O)n2C)o1
1	O=C1OC(=O)c2cc(NS(=O)(=O)c3cc(Cl)sc3Cl)cc3cccc1c23
1	Cc1ccc([N+](=O)[O-])cc1S(=O)(=O)N(C)N=Cc1cnc2ccc(C(N)=O)cn12
1	O=C(CCCC(=O)N(c1ccc(F)cc1)C(C(=O)NC1CCCC1)c1ccc(O)cc1)Nc1ccccn1
1	CC(C)CC(C(=O)NC(Cc1ccc(OCc2ccccc2)cc1)C(=O)N1CCN(Cc2ccccc2)CC1)N(C)CC1CCCCC1
1	CC1=CC(=O)C(O)C2(C)C1CC1OC(=O)C(OC(=O)CC(C)C)C3C4(C)OCC13C2C(O)C4O
1	COCC1CCCC1c1ccc(C(=O)NO)cc1
1	O=C(COC(=O)c1ccccc1-n1cnnn1)c1ccc(F)c(F)c1
1	CCCCOc1ccc(N(CC(=O)NCC2CCCO2)C(=O)CCC(=O)Nc2nccs2)cc1
1	COC1(c2ccc(NC(=O)C3CCc4cc(F)cc(-c5c(C)nn(C)c5C)c4O3)cn2)CCOCC1
1	COc1ccc(C(=O)C=Cc2ccc(O)cc2)c2c1CC(O)C(C)(C)O2
1	COc1ccc2[nH]cc(CCNc3ccnc(-c4ccccc4C(F)(F)F)n3)c2c1
1	CSc1ccccc1NC(=O)CSCc1ccc(Br)cc1
1	CC(=O)Nc1cccc2c1C(=O)c1c(-c3ccccc3)n[nH]c1-2
1	Cc1cccc(-c2cn(-c3ccc(O)c(C(=O)Nc4cccc(C(F)(F)F)c4)c3)nn2)c1
1	O=C(COC(=O)c1cc([N+](=O)[O-])ccc1N1CCOCC1)Nc1ncc(Cl)cc1Cl
1	Oc1noc(C2CCNCC2)c1-c1csc(-c2ccccc2)c1
1	COc1ccc(NC(=O)CN(C)C(=O)c2cccc(S(=O)(=O)N3CC4(C)CC3CC(C)(C)C4)c2)cc1
1	N=C(N)NN=Cc1ccc(-c2ccc(C=NNc3ccccc3Cl)cc2)cc1
1	O=C(CC(Cc1ccccc1)C(=O)O)c1ccccn1
1	C[S+](O)c1ccc(-n2nc(C(N)=O)c3c2-c2cc(NC(=O)c4cccnc4Cl)ccc2CC3)cc1
1	O=S(=O)(Nc1cc(Sc2nnn[nH]2)c(O)c2ccccc12)c1ccc(-c2ccccc2)s1
1	CCOc1ccccc1CNC(=O)CCc1c(C)nn(-c2ccc(N3CCCC3)nn2)c1C
1	CN(C)c1ccc(C=Cc2sc3ccccc3[n+]2Cc2cccc(Oc3ccccc3)c2)cc1
1	CCN1CCN(c2nc(NCc3ccc(NC(=O)c4ccc(F)cc4)cc3)c3cc(C)ccc3n2)CC1
1	Cc1onc(-c2ccccc2)c1COc1ccc(C(=O)NCC2CCOC2)cn1
1	Cc1ccc2cc(CCNC(=O)c3cccs3)c(O)nc2c1C
1	Cc1oc(-c2cccs2)nc1CNCC1OC(n2cnc(C(N)=O)n2)C(O)C1O
1	Cc1c(Cc2c(Cl)cccc2Cl)nc(N(C)Cc2ccc(N3CCN(C)CC3)cc2)[nH]c1=O
1	O=C(O)C(=O)CCCCCCOc1ccc(-c2ccccc2)cc1
1	CCCCNC(=O)c1ccc2c(c1)N(C)C(=O)c1ccccc1S2
1	N=c1oc2c(O)c(O)ccc2cc1C(=O)Nc1cccc(CO)c1
1	NS(=O)(=O)c1ccc(CCNC(=O)C(NS(=O)(=O)c2cccc3nsnc23)c2ccccc2)cc1
1	CC1(C)CCC2(C(=O)O)CCC3(C)C(=CCC4C5(C)CC(OC(=O)CCCC(=O)O)C(OC(=O)CCCC(=O)O)C(C)(C)C5CCC43C)C2C1
1	NC(Cc1c[nH]c2ccccc12)C(=O)NCCNc1c2c(nc3ccccc13)CCCC2
1	O=C(Cc1ccc(OCCBr)cc1)c1c(O)cc(OCCBr)cc1OCCBr
1	CC1CCCC(C)N1CCCC(O)(c1ccccc1)c1ccncc1
1	COc1ccc(C(=O)NCc2cccnc2)cc1Br
1	Cc1[nH]c2ccccc2c1CCN(Cc1cccnc1)C(S)=Nc1ccc(F)cc1
1	O=C(O)CCC(NC(=O)c1ccc(-c2ccccc2)cc1)c1nnc(C2(c3ccccc3)CC2)o1
1	COc1ccc(S(=O)(=O)NC(C)C(=O)Nc2cccc([N+](=O)[O-])c2)cc1
1	Cc1nc(C2(O)CN(C)C2)sc1-c1cnc(N)c(OC(C)c2cc(F)ccc2-n2nccn2)c1
1	Cc1cc(SC(Cc2cccc3ccccc23)c2sc(-c3ccc(C(F)(F)F)cc3)nc2C)ccc1OCC(=O)O
1	CCCOc1c(C(=O)NN=Cc2cc(OC)c(OC)c(OC)c2)sc(C(=O)NN=Cc2cc(OC)c(OC)c(OC)c2)c1OCCC
1	CC(C)(C)C(=O)OCC1(CO)CC(=Cc2ccc(F)cc2)C(=O)O1
1	COc1ccc(-c2nn(-c3ccc(S(N)(=O)=O)cc3)cc2C=NNc2nc(-c3ccc(C)cc3)cs2)cc1
1	CCCC1C2C(=O)N(c3cccc(C)c3)C(=O)C2ON1c1ccccc1
1	CC(C)Cn1c(=O)n(C)c(=O)c2nc(CCCCCO)c(Cc3cccc4ccccc34)nc21
1	CC(C)COc1cc(C(=O)NC(Cc2ccc3ccccc3c2)C(=O)O)ccc1NC(=O)C(N)CO
1	COC(=O)C1C(c2ccc(OC)cc2)=NOC1c1cc(OC)c(O)c2c1CC1C3C=C(OC)C(=O)CC23CCN1C
1	Cc1[nH]n(-c2ccccc2)c(=O)c1N=Nc1c(O)cc(S(=O)(=O)O)c2ccccc12
1	COc1cc(Cl)c(C(=O)Nc2cc(C(O)=NCc3cn[nH]c3)nn2-c2ccccc2)cc1-c1ncccc1F
1	COc1ccccc1-n1nc(OC2CCN(S(=O)(=O)C(C)C)CC2)cc1-c1ccc(Cl)cc1
1	CC(C)CNC(=O)C(c1ccc(Cl)cc1)n1c(=O)[nH]c2cc(Cl)ccc21
1	O=C(NCCc1ccccc1)Nc1ccc(-c2nnn[nH]2)cc1
1	Cc1ccc(C2COC(c3c(F)cccc3F)=N2)cc1
1	Cn1c(C(F)(F)c2nc3ccccc3[nH]2)nc2ccc(C(=O)NC(CP(=O)(O)O)C(=O)NC(CP(=O)(O)O)C(=O)O)cc21
1	COc1ccccc1C(=O)Nc1n[nH]c2ccc(-c3cn(Cc4ccccc4)nn3)cc12
1	c1ccc(-c2cc(-c3ccccc3)c(N3CCN(c4ncccn4)CC3)nn2)cc1
1	CCOC(=O)c1c(-c2ccc(C(C)(C)C)cc2)[nH]c2cccc(OC)c2c1=O
1	CC(=O)NC(Cc1cnc[nH]1)C(=O)NC(Cc1ccc(I)cc1)C(=O)NC(CCCNC(=N)N)C(=O)NC(Cc1ccc(I)cc1)C(N)=O
1	CSc1nc(NC(=O)c2ccccc2Sc2ccc3c(C=Cc4ccccn4)n[nH]c3c2)ns1
1	CC(NC(=O)C(C)(C)Nc1cc(C(F)(F)F)ccn1)C(Cc1ccc(Cl)cc1)c1cccc(C#N)c1
1	c1cc(-c2n[nH]c3ccc(-c4nnn[nH]4)cc23)cs1
1	COCCN(Cc1cc2cc(C)cc(C)c2nc1Cl)C(=O)Nc1ccccc1
1	COc1ccccc1CNS(=O)(=O)c1ccc2ncc(C(=O)O)c(O)c2c1
1	Cc1ccc(C2CCC(C(=O)O)N2C(=O)CNC(=O)C(S)Cc2ccc(O)cc2)cc1
1	CCCCCCCCCCCCC12CC3CC(CC(C3)C1N)C2
1	CCOC(=O)CCSc1nc(C(C)(C)C)cc(C(F)(F)F)c1C#N
1	COC1C(C(CC(N)=O)NC(=O)NCc2ccccc2)OC2OC(C)(C)OC21
1	CC1(c2ccc([N+](=O)[O-])cc2)NC(=O)N(CC(=O)Nc2cccnc2Cl)C1=O
1	O=Cc1ccccc1OCc1nnsc1Cl
1	N#Cc1cccc2c1c(CC(O)CO)cn2-c1ccc(Oc2ccc(F)cc2)cc1
1	Cc1ccc(C(=O)NNC(=O)CCC(=O)NCc2ccccc2)cc1Br
1	C=C1C(OC(=O)C=Cc2ccccc2)CC(OC(C)=O)C2(C)C1CC1(C(C)(C)O)CC(OC(C)=O)C(C)=C1C(OC(C)=O)C2OC(C)=O
1	COc1cc(-c2nc(C)c(C(C)=O)n2O)ccc1OCC(=O)Nc1ccc(F)cc1
1	CC(C1CCCc2ccccc21)N1Cc2ccc(O)c(O)c2C1=O
1	COc1ccc2c(c1)C(=O)c1c-2n(CCCN)c(=O)c2cc(N)ccc12
1	CN(C)c1cc(CC(=O)O)cc(Cc2nc3c(F)c(F)cc(F)c3s2)c1
1	O=C(NCCCCN1CCCCC1)c1ccc(-c2ccccc2)cc1
1	CCn1cc(C(=O)O)c(=O)c2cc(F)c(N3CCN(CC(=O)c4ccccc4)CC3)c(F)c21
1	Cc1cc(C)c(N(Cc2ccccc2)S(=O)(=O)c2ccc(OCCNC(=O)c3cc4ccccc4o3)cc2)c(C(=O)NO)c1
1	Nc1nc2c(ncn2CCP(=O)(O)O)c(=O)[nH]1
1	O=C(O)c1cc(Cl)c(Cl)cc1-c1c2cc(I)c(=O)c(I)c-2oc2c(I)c(O)c(I)cc12
1	CC(=O)C1(c2ccccc2)CCC(CC(=O)Nc2nc3c(s2)CCCc2ccc(F)cc2-3)CC1
1	Cc1ccc(S(=O)(=O)N(CC(=O)Nc2ccc(C)cc2C)C(=O)N2CCN(C)CC2)cc1
1	Cn1cc(C2=C(c3cccc(C(F)(F)F)c3)C(=O)NC2=O)c2ccccc21
1	N#Cc1ccc(C=C2CCn3c2nc2cc(C(=O)O)ccc2c3=O)cc1
1	CCNC(=O)Oc1ccc2c(c1)C13CCCCC1C(C2)N(CC1CC1)CC3
1	Cc1cscc1-c1cccnc1
1	FC(F)(F)c1ccc2[nH]c(-c3ccc(-c4ccc(CN5CCN(c6cnccn6)CC5)cc4)s3)nc2c1
1	O=C(Cc1ccccc1)NN=Cc1cc(Br)cc(Br)c1O
1	COc1cc(-c2cncc(C)c2)ccc1-c1nccc2cc(S(=O)(=O)Nc3ccncn3)ccc12
1	CC(=O)c1ccc(-c2ccc(C(=O)C(F)(F)F)s2)cc1
1	COCc1ncc(-c2ccc3nn(C)c(C4CCOCC4)c3c2)cc1NS(=O)(=O)c1ccc(F)cc1F
1	CC1(C)C2CCC1(CS(=O)(=O)Nc1ccccc1)C(=O)C2
1	O=C(Nc1ccc(OC(F)(F)Cl)cc1)c1cnc(N2CCC(CO)C2)c(-c2cncnc2)c1
1	CCCNC(=O)N1CCCC2(CCC(=O)N(CCc3c[nH]cn3)C2)C1
1	C=CCOc1nc2ccccc2cc1C(c1cc2ccccc2nc1OCC=C)C(O)(CCN(C)C)c1cccc(Br)c1
1	COc1ccc(Cn2cnc3c(N(C)C)nc(C(F)(F)F)nc32)cc1C
1	CCc1cc2c(cc1OS(N)(=O)=O)CCC1C2CCC2(C)C(CN(C)C)CCC12
1	CN(C)CCNC(=O)c1cccc2c1nc(-c1ccc(N)cc1)c1ccccc12
1	CCc1cc(=O)c2ccc(OCc3cccc(C)c3)c(COC(=O)C34CCC(C)(C(=O)O3)C4(C)C)c2o1
1	COc1c(C)c(C)c(Cl)c(O)c1CC=C(C)CCC(=O)O
1	CCc1ccc(N2CCCC(c3cccc(O)c3)C2)cc1
1	CCS(=O)(=O)c1cccc(-c2ccc(-c3nnc(C4(c5ccc(Cl)cc5)CCC4)n3C)c(Cl)c2)c1
1	O=C(O)c1ccc(C=CC(=O)c2ccc(Cl)c(Cl)c2Cl)cc1
1	COc1cc(OCc2cccc(OCc3cccc(NC(=O)c4ccccc4)c3)c2)c2cc(-c3cn4nc(OC)sc4n3)oc2c1
1	COc1ccccc1-c1c[nH]nc1-c1ccc(OCc2ccc([N+](=O)[O-])cc2)cc1O
1	Cc1cnc2c(S(=O)(=O)NC(=O)C(C)OCC3CC3)cccc2c1
1	O=S(=O)(NCc1ccc(F)cc1)c1ccc2c(c1)nc(OCCN1CCOCC1)n2Cc1ccccc1
1	CCOC(=O)c1sc(Nc2ccccc2)c(C(=O)Nc2nc3ccccc3s2)c1N
1	CN(Cc1ccon1)C(=O)C1CC(=O)N(Cc2ccncc2)C1
1	COCc1ccc(C(C)=O)c2sc(C(=O)Nc3ccc4c(C(=O)O)cccc4n3)c(C)c12
1	O=C(Nc1cnc2ccccn12)N1CC2(CCN(Cc3cccc(Oc4ccc(Cl)cc4)c3)CC2)C1
1	O=C(OC(C(=O)NCC1CCCO1)c1ccc(F)cc1)c1cccs1
1	CC(C)C1Cc2nc(S)nc(O)c2C(c2ccc(Cl)cc2)O1
1	CCn1c2ccccc2c2cc(C=Cc3cc(N4CCCCC4)c4ccccc4n3)ccc21
1	CN1C(C(=O)Nc2ccccn2)=C(O)c2sc(Cl)cc2S1(=O)=O
1	O=C(Nc1ccccc1)Nc1cccc(C(=O)C=Cc2ccccc2)c1
1	CN(C)c1ncccc1CNS(=O)(=O)c1ccccc1Cl
1	COc1ccc(C(=O)N2CCN(c3nnnn3-c3ccccc3)CC2)cc1OC
1	COc1ccc(S(=O)(=O)NCCOc2ccccc2)cc1-n1cnnn1
1	CC(C)CCNC(=O)C(=O)C(N)CC(C)C
1	O=C(O)c1cccnc1Nc1ccc(F)cc1
1	COC=C(C(=O)OC)c1ccccc1COc1cccc(C(=O)C=Cc2cccc(C)c2)c1
1	OC1(c2ccccc2)CCN(Cc2c[nH]c3ccccc23)CC1
1	CCOC(=O)C1(CCOC)CCN(Cc2nc(-c3cccs3)oc2C)CC1
1	FC(F)(F)c1c(OCC2CC2c2ccc(Cl)cc2)ccn2c(CC3CC3)nnc12
1	CCCCN1COc2ccc3nc4c(cc3c2C1)Cn1c-4cc2c(c1=O)COC(=O)C2(O)CC
1	O=C(NCCO)c1cc2c([nH]c3ccccc32)c(-c2ccc(F)cc2)n1
1	N=C(N)NCCCCC(=O)Nc1ccc(CC(NC(=O)C2CCCN2S(=O)(=O)c2cccs2)C(=O)O)cc1
1	CCOc1ccc2c(c1)OC(c1ccc(C)cc1)(C(F)(F)F)NC2=O
1	COc1ccc(C(=O)Nc2nc3ccccc3n2C)cc1
1	CCc1c(O)nc2ccc(F)cc2c1OC#CC1CC1
1	O=c1cc(-c2ccccc2Cl)c2cc(Cl)ccc2[nH]1
1	C#Cc1cccc(Nc2ncnc3cc(OCCCn4ccnc4[N+](=O)[O-])c(OC)cc23)c1
1	Cc1ccc(Cl)c2c1[nH]c1nc3nnc(Cc4ccc(O)cc4)n3nc12
1	CSc1nn2c(C)c(Oc3cccnc3)c(C)nc2c1S(=O)(=O)c1ccccc1
1	NC(=O)COC(=O)c1ccccc1OCC(=O)Nc1ccc(Br)cc1
1	CCc1cc(CNc2cc(Cl)nn3c(-c4ccc(OC)c(S(=O)(=O)NC(CC)CO)c4)c(C)nc23)ccn1
1	COc1ccc(-c2cc(C(N)=O)nc3cc(CCc4cccnc4N)ccc23)c(F)c1
1	COc1cc(C(CC=C(C)C)OC(=O)c2ccccc2Cl)c(OC)c2c1C(=NO)C=CC2=NO
1	COc1ccc(C(=O)C2=C(O)C(=O)N(CCN(C)C)C2c2ccc(F)cc2)cc1Cl
1	COc1ccc(S(=O)(=O)Nc2cc(-c3ccc4nc(NC(C)=O)sc4c3)cnc2C)cc1
1	Nc1ccc2nc3c4c(nccc4c2c1)-c1ncccc1C3=O
1	CC(C)c1cc(Oc2c(I)cc(CC(N)C(=O)O)cc2I)cc(C(C)C)c1O
1	COc1cc(C#N)ccc1Oc1cc(NCCC(F)(F)F)c2ncn(-c3ccc(C(=O)NC4CC4)c(C)c3)c2c1
1	C=C(C)C(O)Cc1ccc(-c2oc3c(CC=C(C)C)c(O)c(CC=C(C)C)c(O)c3c(=O)c2O)cc1O
1	O=C(Nc1cc(C(O)=NCc2cnn[nH]2)nn1-c1ccccc1)c1cc(-c2ccc(F)cn2)c(F)cc1Cl
1	COc1ccc(C(=O)NCC2CCC(CN)CC2)cc1OCCc1ccc(Cl)cc1Cl
1	CCOC(=O)c1cccc(-c2cncc(Nc3cc(OC)c(OC)c(OC)c3)n2)c1
1	N#Cc1c(-c2cc3ccccc3nc2Oc2ccccc2)c(C#N)c2nc3ccccc3n2c1N
1	CC(C)=CCCC(C)=CCc1cc(-c2ccc3cc(C(=O)O)ccc3c2)ccc1O
1	O=C1C(=O)N(CCn2cc(Cn3ccc(=O)n(Cc4cn(CCN5C(=O)C(=O)c6cc(Cl)ccc65)nn4)c3=O)nn2)c2ccc(Cl)cc21
1	CCOc1ccc(C=CC(=O)c2cc(Br)ccc(=O)c2O)cc1
1	Cc1ccc(NC(=O)Nc2ccc(Cl)c(Cl)c2)cc1
1	COc1ccc(C(C(=O)N2Cc3ncn(Cc4ccccc4)c3CC2C(=O)O)c2ccc(OC)cc2)cc1
1	O=C(c1cccc(C(F)(F)F)c1)N1CCN2C(=O)c3ccccc3C12c1ccc(F)cc1
1	CC1(C2CCCC2)Cc2cc(OCC=CCC(=O)O)c(Cl)c(Cl)c2C1=O
1	O=C(NCc1cccc2cc(CN3CCC(O)CC3)cnc12)c1ccc(-c2ccc(F)cc2)nc1
1	CC1NC(=O)C(Cc2ccc(O)cc2)NC(=O)C(NC(=O)C(N)Cc2ccccc2)CCCCNC1=O
1	COc1ccc2cc1Oc1ccc(cc1)CC1=NCCc3cc(OC)c4c(c31)Oc1cc3c(cc1O4)CCN(C)C3C2
1	O=C(O)CCc1ccc2c(c1)CC1(Cc3ccccc3C1)C2
1	CC(C)c1ccc(NC(=O)Cn2ncn3c(cc4ccccc43)c2=O)cc1
1	O=C(NCc1ccc2[nH]cnc2c1)C1CCC2CN(S(=O)(=O)C(c3ccccc3)c3ccccc3)CC(=O)N21
1	O=C(Nc1ccc2nc3n(c(=O)c2c1)CCCCC3)c1cc([N+](=O)[O-])ccc1F
1	COCCOc1ccccc1N1CCN(C(=O)C2(Oc3ccc(C(F)(F)F)cc3)CN(C(=O)c3cnccc3C(F)(F)F)CCC2c2ccc(F)cc2)CC1
1	Cc1ccc(NC(=O)C(Cc2nc3ccc([N+](=O)[O-])cc3nc2O)=NNC(=O)C[n+]2ccccc2)c(C)c1
1	CCCOc1ccc2c(c1)C(=O)C(=O)N2Cc1ccc(-c2ccccc2)cc1
1	Cc1ccc(S(=O)(=O)N2CCOCC2)cc1NC(=O)CN1C(=O)NC(C)(c2ccc(Cl)cc2Cl)C1=O
1	O=C(NCCC(=O)N1CCN(C(=O)c2ccco2)CC1)c1ccc(Br)cc1
1	Cn1cc(CN2CCN(CC(O)CC(Cc3ccccc3)C(=O)NC3c4ccccc4CC3O)C(C(=O)NC(C)(C)C)C2)c2ccccc21
1	CC(=O)c1ccc(B(O)O)cc1
1	CC(C)(C)[Si](C)(C)OC1C=C2CCN3Cc4cc5c(cc4C(C1O)C23)OCO5
1	Cc1[nH]c(C=C2C(=O)Nc3ccc(-c4csc(-c5ccccc5)n4)cc32)c(C)c1C(=O)NCCO
1	O=C(O)c1cccc2[nH]c(-c3c(F)c(F)c(-c4ccc(F)c(F)c4)c(F)c3F)nc12
1	Cc1cccc(NC(=O)C2CCN(C(=O)N3CCOc4ccccc43)CC2)c1C
1	CN(CCOc1ccc(CC(N)=O)cc1)CCc1ccc(NS(C)(=O)=O)cc1
1	Cc1cccc(C)c1NC(=O)C=CC(=O)N1CC(=Cc2ccccc2)C(=O)C(=Cc2ccccc2)C1
1	COc1ccc(S(=O)(=O)NC2CCC(c3nnc4cnc5[nH]ccc5n34)C2)cc1
1	COCc1nc2cc(N=C(O)c3cc(CCCOC(C)(C)C)ccc3Cl)cc(C(O)=Nc3cccc(Cl)c3C)c2[nH]1
1	CCCCNC(=O)c1cc2c(cc1OC)C1(C)CCC(O)C(C)(C)C1CC2
1	O=S(=O)(Nc1ncns1)c1ccc2c(-c3ccc(Cl)cc3)cccc2c1
1	COC(=O)Nc1nc2cc(C(=O)NCCNC(=O)c3ccc4[nH]c(NC(=O)OC)nc4c3)ccc2[nH]1
1	CC(=O)N1CC(n2cc(-c3cc(C(=O)O)ccn3)nn2)C1
1	O=C(NC1(C(=O)NC(Cc2ccc3ccccc3c2)c2nnnn2Cc2ccccc2)CCCCC1)c1c[nH]c2ccccc12
1	O=C(O)c1cccc(NC(=O)C(F)(F)C2OC(CO)C(O)C(O)C2O)c1
1	O=S1(=O)N=C(Nc2c(F)cccc2Br)Nc2c(O)cc(Cl)cc21
1	Nc1ccc2c(c1)nc(Cl)n2C1OC(CO)C(O)C1O
1	Cn1cc(C(=O)Nc2ccc(-c3ccccc3)c(C(F)(F)F)c2)c(=O)c2cccc(CO)c21
1	Cc1cccc(C)c1-n1nnnc1C(C1CCCCC1)N1CCc2c([nH]c3ccccc23)CC1=O
1	O=C(CN1Cc2ccccc2OC(c2ccsc2)C1)NCc1ccc2c(c1)OCO2
1	O=C(Cc1cccc(NCC(F)(F)c2ccccn2)[n+]1[O-])NCc1cc(Cl)ccc1-n1cnnn1
1	Cc1cccc(C(=O)Nc2cccc(C(=O)C=C(O)C(=O)O)c2)c1O
1	O=C(Nc1ccccc1-n1cccn1)c1cccc2c3ccccc3[s+](O)c12
1	COc1ccc(OC)c(CNCc2c(C(=O)O)n(Cc3ccccc3)c3cc(OC)ccc23)c1
1	Cc1ccc(C(=O)c2oc3ccccc3c2NC(=O)c2cc(=O)c3cc(C)ccc3o2)cc1
1	COc1ccccc1N1CCN(CCCCNC(=O)c2coc3ccccc3c2=O)CC1
1	Cc1nc(-c2ccc(S(C)(=O)=O)c([N+](=O)[O-])c2)sc1C(=O)NC1C2CC3CC(C2)CC1C3
1	CCCCCCN1CCN(C(=O)c2ccc3[nH]c(=O)c4c(c3c2)CCSC4)CC1
1	COc1cc(OC)cc(C(=O)NNC(=O)CCc2nc(O)c3ccccc3n2)c1
1	Cc1ccc(S(=O)(=O)Nc2ccc3[nH]c(=O)sc3c2)cc1C
1	O=C(Oc1ccccc1)c1cc2ccc(O)cc2oc1=O
1	CCn1c(=O)n(CCc2ccccc2)c(=O)c2c3c(sc21)CCCC3
1	Cc1ccccc1Nc1nnc(Nc2nc(-c3ccc(Br)cc3)cs2)s1
1	O=C(NCc1nnc2n1C(C(=O)NC1CC1)CC2)c1ccc(Cl)cc1Cl
1	O=C(CCCCCCNC(=O)c1ccc(C(O)(c2ccccc2F)c2ccccc2F)cc1)NO
1	O=C(Nc1cc(-c2nc3ncccc3o2)ccc1F)c1ccco1
1	Cc1cccc2c1OP(=O)(OCC1C=CC(n3cnc4c(N)ncnc43)O1)OC2
1	COc1cc(OC)cc(C(=O)Nc2cccc(-c3nc4ccccc4[nH]3)c2)c1
1	CC(C)C1NC(=O)c2ccccc2OCCCOc2ccc(cc2)CC(C(O)CN2CC3CCCCC3CC2C(=O)NC(C)(C)C)NC1=O
1	Cc1nc(O)nc(NN=Cc2ccc(Cl)c(Cl)c2)c1C(=O)Nc1ccc(Cl)c(Cl)c1
1	CC(C)(C)c1cc(C(=O)C=Cc2c(Cl)cccc2Cl)cc(C(C)(C)C)c1O
1	N=C(N)NCCCC(NC(=O)C1c2ccccc2Oc2ccccc21)C(=O)NCc1ccc(C(F)(F)F)cc1
1	Cc1c(-c2ccccc2)c(C#N)c2nnn(-c3ccccc3)c(=O)n12
1	CC(C)(C)c1ccc(C(=O)ON=C(N)c2cccc([N+](=O)[O-])c2)cc1
1	c1ccc(Oc2cccc(Cn3ccnn3)c2)cc1
1	CCc1ncnc(N2CCC3(CCN(C)C3=O)CC2)c1C#Cc1ccc(N)nc1
1	CCCCCCCCCC=CCCC=CC(O)C(COC1OC(CO)C(O)C(O)C1O)NC(=O)C(O)C=CCCCCCCCCCCCCCC
1	CCCn1c(=O)c2nc(-c3cnn(Cc4nc(-c5cccc(C(F)(F)F)c5)no4)c3)[nH]c2n(CCC)c1=O
1	Sc1nnc(-c2ccc3ccccc3n2)n1-c1ccc(Cl)cc1
1	CC(C)C(NS(=O)(=O)c1cccc2nsnc12)C(=O)NCc1ccco1
1	COc1ccc(C=CC(=O)C(=Cc2ccc(F)cc2)C(=O)C=Cc2ccc(OC)c(OC)c2)cc1OC
1	Cc1ccc(NC(=O)CN(C)S(=O)(=O)c2cccc3nsnc23)cc1
1	Fc1ccc(COc2cccc(-c3nnc(S)o3)c2)cc1
1	O=C1c2ccccc2C(=O)N1CN(C(=O)c1ccccc1[N+](=O)[O-])c1ccc(F)cc1
1	CC(C)CC(NC(=O)C(Cc1ccc(F)cc1)NC(=O)C(C)N)C(=O)NC(CCCN=C(N)N)C(=O)NC(CCCN=C(N)N)C(N)=O
1	CC1(C)C=Cc2c(-c3c4c(c5ccccc5c3O)OC(C)(C)C=C4)c(O)c3ccccc3c2O1
1	COc1ccc(NC(=O)c2ccc(CN3CCC(O)C3)cc2)c(OC)n1
1	CC1CCC(C(=O)N(c2cc(C#CC3(C(F)(F)F)CC3)sc2C(=O)O)C2CCC(Oc3ccc(=O)[nH]n3)CC2)CC1
1	O=C(NC(C(=O)N1CCC(CN2CCCC2)CC1)c1ccccc1)c1ccc2cc[nH]c2c1
1	Cc1ccc(O)c2[nH]c(C(F)(F)F)nc12
1	CNC(=O)c1ccc(C)c(NC(=O)c2cnc(NCCOC)s2)c1
1	COc1cc(-c2cccc(F)c2)c(Cl)cc1-n1c(=O)ccc2cc(S(=O)(=O)Nc3nncs3)ccc21
1	COc1ccc(C=CC(=O)c2cc(CC=C(C)C)c(O)cc2O)cc1OC
1	N#Cc1cc(S(=O)(=O)Nc2ncns2)ccc1Oc1ccc(Cl)cc1-c1cccc(C(=O)O)c1
1	Cc1ccc(Cn2cc(CCC(=O)NCCN3CCCC3)c3ccccc32)cc1
1	CCC1OC(=O)C(C)C(=O)C(C)C(OC2OC(C)CC(N(C)C)C2O)C(C)(OC(=O)NCCc2ccccc2)CC(C)C(=O)C(C)C2NC(=O)OC12C
1	CC(C)(C)c1cc(NC(=O)Nc2ccc(-c3cn4c(n3)sc3cc(CCC(=O)O)ccc34)cc2)no1
1	CNC(=O)C(Cc1ccc2ccccc2c1)N1CCN(C(=O)C(Cc2ccc(F)cc2)N2CCNCC2)C(CCCN=C(N)N)C1=O
1	CC(CO)(CCCC[S+]([O-])CCCCC(C)(CO)c1ccccc1)c1ccccc1
1	CC(=O)NC(CS(=O)(=O)c1cccc2cccnc12)C(=O)NC(Cc1ccccc1)C(O)CN1CC2CCSC2CC1C(=O)NC(C)(C)C
1	Cc1c(-c2ccccc2F)c(=O)n(CC(N)c2ccccc2)c(=O)n1C1CCCCC1
1	CC(=O)Nc1cccc2c(-c3cccc(NC(=O)c4ccc(C(F)(F)F)cc4C(F)(F)F)c3)ccnc12
1	Cc1ccc(C(=O)Nc2cccc(C(F)(F)F)c2)cc1Nc1ncnc2cnc(N3CCOCC3)nc12
1	Cc1ccc(-c2nsc(CSc3ccc(OC(C)(C)C(=O)O)c(C)c3)n2)cc1Cl
1	COc1ccc(-n2c(SCC(=O)Nc3ccccc3C(F)(F)F)nc3sc4c(c3c2=O)CCCC4)cc1
1	COc1ccc(-c2c(-c3cc(OC)c4c(c3OC)OCO4)noc2N)cc1
1	O=C(c1cc(-c2ccc(Cl)s2)nc2ccccc12)N1CCOCC1
1	CN(c1ncnc2c1nc(-c1ccccc1)n2C)C1CC(O)C(COS(N)(=O)=O)C1
1	CCS(=O)(=O)c1ccc2oc(-c3ccc4nccnc4c3)nc2c1
1	CC(C(=O)NCCCCCCNc1c2c(nc3ccccc13)CCCC2)c1ccc(-c2ccc(OCCO[N+](=O)[O-])cc2)c(F)c1
1	COc1cccc(CN2C(=O)CC3(C)CCCC(C=CC(=O)NS(=O)(=O)c4cc(F)c(F)cc4F)=C23)c1
1	COc1ccccc1N1CCN(C(=O)C(NS(=O)(=O)c2cccs2)c2ccccc2)CC1
1	O=C(NCC1CC(Br)=NO1)C1CC(NC(=O)C2(C(=O)O)CCC2)CN1C(=O)OCc1cnc2ccccc2c1
1	CC1=C(C(=O)OCc2ccc3c(c2)OCO3)C(c2ccc(Cl)cc2)NC(=O)N1
1	Cc1ccc(-c2nnc(O)c3ccccc23)cc1S(=O)(=O)NC(C)(C)C
1	OCc1cnn(-c2nc(Nc3ccncc3)c3ncn(C4OC(CO)C(O)C4O)c3n2)c1
1	Cc1ccccc1C(=O)Oc1coc2cc(O)cc(O)c2c1=O
1	O=C(c1cc2nc3c(c(C(F)(F)F)n2n1)CCc1ccccc1-3)N1CCN2CCCC2C1
1	O=C(Nc1ccc(F)cc1)C(CCc1ccccc1)N1CCN(C(=O)c2ccco2)CC1
1	CCOC(=O)c1c(-c2ccc(F)cc2)cc(-c2ccccc2)nc1N1CCCCC1
1	O=C(O)CCCOc1ccc(-c2cc(=O)c3c(O)cc(O)cc3o2)cc1
1	O=C(CCC(=O)N1CCCc2ccccc21)N1CCN(S(=O)(=O)c2ccccc2)CC1
1	COc1ccccc1-c1c(C#N)c(N)nc2sc(C(=O)c3ccccc3)c(N)c12
1	S=C(Nc1ccc2c(c1)Cc1ccccc1-2)Nc1ccc2c(c1)Cc1ccccc1-2
1	O=C(NCC#Cc1ccc2nccc(C3=CCNCC3)c2c1)c1cncn(Cc2ccc(F)c(F)c2)c1=O
1	O=c1c(-c2ccc(O)cc2)coc2cc(OCCN3CCOCC3)cc(O)c12
1	Cc1cc(C)nc(NS(=O)(=O)c2ccc(Nc3nnc(C=Cc4c(O)ccc5ccccc45)c(=O)n3N)cc2)n1
1	CN(C)C(=O)c1ccc(-c2cc(F)c(O)c(C=O)c2)cc1
1	CC1N=C(O)c2cc(-c3cccc4c(=O)n(-c5cccnc5)c(=NC(C)(C)C)[nH]c34)[nH]c21
1	CNC(=O)C12CC1C(n1cnc3c(NC4CC4c4ccc(F)c(F)c4)nc(C#Cc4ccccn4)nc31)C(O)C2O
1	CC(C)(C)OC(=O)N1CCN(c2cc(-c3ccc(Oc4ccccc4)cc3)n[nH]2)CC1
1	COc1cc(C2SC(=Cc3ccccc3)C(=O)N2c2cccc(Cl)c2)cc(OC)c1OC
1	c1ccc2[nH]c(Sc3c4ccccc4nc4ccccc34)nc2c1
1	CN(C)S(=O)(=O)c1ccc(-n2nc(C(N)=O)c3c2-c2cc(NC(=O)c4ccccc4Cl)ccc2CC3)cc1
1	CCc1cc2c(cc1OS(N)(=O)=O)CCC1C2CCC2(C)C(OS(C)(=O)=O)CCC12
1	Cc1cc(N2CCOCC2)c2cccc(OCc3c(Cl)ccc(N(C)C(=O)CNC(=O)C=Cc4ccc(N5CCCC5=O)cc4)c3Cl)c2n1
1	COc1cccc(C=O)c1OCCN1C(=O)c2ccccc2C1=O
1	O=C1Cc2cc(Cc3ccc(-c4ccc(C(F)(F)F)cc4C(F)(F)F)cc3)ccc2C(=O)N1O
1	CC(C(=O)O)c1ccc(C(C)(C)C)cc1
1	CCC(CC)C(=O)OCc1cc(=O)n2nc(C3CCCCC3)sc2n1
1	Cc1ccc(NC(=O)NS(=O)(=O)c2ccc(OCCCN3CCCCC3)cc2)cc1
1	CCN(CC)C(=O)C(CCNC(=O)N1CCC(c2cc(-c3cccc(Cl)c3Cl)nn2C)CC1)N=C(N)N
1	COc1ccccc1C(O)=Nc1cccc(CN2CCC(C(O)=NC3CCCCC3)CC2)c1
1	Cc1ccc(S(=O)(=O)NCC(=O)N2CCCC2)cc1
1	COc1ccc(-c2nc3c4ccccc4ccn3c2Cc2ccccc2C(F)(F)F)cc1OC
1	CN=C(S)n1nc(C#Cc2ccccc2)nc1N
1	NC(CNC(=O)c1cc2c(Br)cccc2[nH]1)C(=O)O
1	O=C1C(O)=C(O)OC1CCC#Cc1ccccc1
1	COc1cc(C2CC(=O)c3c(O)cc(O)cc3O2)ccc1O
1	O=C(CSc1nnnn1-c1ccccc1)N1CCN(C(=O)c2ccco2)CC1
1	COc1ccc(CNC(=O)C2CCCN(c3ncnc4onc(C)c34)C2)cc1
1	CCN(CC)CC(=O)N1c2ccccc2CCc2ccc(NC(=O)NC(C)C)cc21
1	Cc1cccc(N2CCN(CC(=O)Nc3ccc(S(=O)(=O)N4CCOCC4)cc3)CC2)c1C
1	Cc1cccc(OCc2nnc(SCC(=O)c3cccs3)n2C)c1C
1	COc1ccc(OCCCN2CCC(C(=O)c3nc4ccccc4s3)CC2)cc1
1	Cc1c(C(=O)O)sc2[nH]c(=O)n(Cc3ccccc3)c(=O)c12
1	CC(C)CN(NC(=O)c1ccc2[nH]cnc2c1)c1nc(C#N)ncc1Cl
1	COC(=O)C(Cc1ccccc1)NC(=O)C(Cc1ccccc1)NC(=O)c1ccc(NC(=O)CN2CCCC2)cc1
1	CC(C)(C)OCC(NC(=O)C1CCN(C(=O)OC(C)(C)C)CC1)c1nnc(C(CCCCNC(=O)OC(C)(C)C)NC(=O)OC(C)(C)C)o1
1	COc1ccc(C2=NC(c3ccc(Cl)cc3)C(c3ccc(Cl)cc3)N2C(=O)NCC(=O)N2CCCC2)c(OC(C)C)c1
1	COc1ccc2cc(-c3c(-c4ccncc4)nc(-c4ccc(SC)cc4C)n3C)ccc2c1
1	CC(=O)N1CCc2cc(C(=O)O)c(-c3ccsc3)nc2CC1
1	O=C(CCc1ccccc1)c1cc(F)ccc1OCC1CO1
1	OCC1CCC2(CC1)CN(Cc1ccsc1)Cc1ccccc1O2
1	Cn1c(=O)c2c(nc(Sc3ncnn3CC(=O)NC(C)(C)C)n2C)n(C)c1=O
1	Cc1cc(C)cc(OCC(=O)Nc2ccc3c(c2)OCO3)c1
1	CCc1nn(Cc2ccc(NC(=O)c3cccc4ccccc34)cc2)c(C2CC2)c1CC(=O)O
1	CC(=O)c1cc2cc(O)ccc2o1
1	O=C1CCc2cc(NS(=O)(=O)c3ccc(Br)cc3)cc3c2N1CC3
1	COC(=O)c1cnc(N2CCN(c3nnc(C(O)c4ccccc4)c(C)c3C)CC2C)cn1
1	Cc1ccc(C2CN(C)C3(C(=O)Nc4ccccc43)C23Cc2ccccc2C3=O)cc1
1	Cc1ccc(C(O)c2nc(-c3ccccc3F)c[nH]2)c(C)c1
1	COc1cc2c(Nc3ccc(F)c(Cl)c3)c(C(N)=O)cnc2cc1OCCN1CCCC1
1	COc1ccc(Nc2ncc3nc(Nc4ccccc4F)n(C4CCC(C(N)=O)CC4)c3n2)cc1
1	Cc1ccoc1C(=O)Nc1ccc(N2Cc3ccccc3C2=O)cc1F
1	COc1ccc(CC(=O)O)cc1-c1ccc(F)c2c1CN(C(=O)CC1(c3ccccc3)CC1)CC2
1	CCCN(Cc1ccc(-c2ccccc2-c2nn[nH]n2)cc1)c1ncc(Cl)cc1C(=O)O
1	COC12CC3CC(C1)C(Cc1nnn[nH]1)(c1ccc(-c4ccccc4)cc1)C(C3)C2
1	O=C(NCc1ccccc1C(F)(F)F)C1CCC(=O)N(CCCc2ccccc2)C1
1	CC12CC3CC(C)(C1)CC(C(=O)Nc1nn[nH]n1)(C3)C2
1	CC(Cc1cccc2ccccc12)(NC(=O)OC1C2CC3CC(C2)CC1C3)C(=O)N(CCc1ccccc1)CC(=O)O
1	COc1cc2c(c(OC)c1)C1C3CCCC(C(=O)N1CC2)N3S(=O)(=O)c1ccc(Br)cc1
1	FC(F)(F)c1cc(C2OC(c3ccc(Cl)cc3Cl)N3CCCCC23)c2cccc(C(F)(F)F)c2n1
1	COc1ccc(-n2nc3c(c2-c2ccc(Cl)c(Cl)c2)C(=O)CC(C)(C)C3)cc1
1	CCCc1c(OCCCCOc2ccc(OC(C)C(=O)O)cc2)ccc2c(-c3ccccc3)noc12
1	COc1cc(-c2ccc(C(=O)C(OC)c3ccc(-c4nnc(C)o4)cc3)o2)cc(OC)c1OC
1	CCCCCCCN(Cc1ccc(N(CC)CC)cc1)S(=O)(=O)c1ccc(OC(C)C)cc1
1	O=C(NCCc1ccccc1F)c1ccccc1Sc1ccc2c(C=Cc3ccccn3)n[nH]c2c1
1	CC(C)N1CCC(c2ccc(-c3nc4c(C(N)=O)cccc4[nH]3)cc2)C1
1	COC(=O)C1(C)CCCC2(C)c3ccc(O)cc3CCC12
1	CN(C)Cc1cc(F)ccc1Oc1ccc(C#N)cc1N
1	Cc1ccc(-n2c(SCC(=O)Nc3cccc(F)c3)nc3c(oc4ccccc43)c2=O)cc1C
1	CCCCCCCCC1OC(=O)C(C)(C)C1C(=O)O
1	O=C(C=Cc1ccco1)Nc1ccc(F)cc1
1	CCC(C)c1ccc(N2C(=O)c3ccccc3NC2c2ccc(C(C)C)cc2)cc1
1	COc1ccc(-c2ccc3c(N4CCOCC4C)nc(N4CCC(N)CC4)nc3n2)cc1CO
1	Cn1c(=O)c2c(cc(-c3ccc4ccccc4c3)n2C)n(C)c1=O
1	CCc1ccc(C(C)(C)c2cc(O)c3c(c2)OC(C)(C)C2CC=C(C)CC32)cc1
1	COC(=O)C(=Cc1ccccc1)CSC(=NC(C)=O)NC(C)=O
1	COc1ccc(C(CNS(=O)(=O)c2cn(C)nc2C)N2CCCC2)cc1
1	CC(Cn1ccnc1O)c1ccc(OC(F)F)c(OC2CCCC2)c1
1	CCCN1CCOC(c2ccc(O)c(C(N)=O)c2)C1
1	CCN(CC)Cc1ccccc1CNC(=O)c1cccc(S(=O)(=O)Nc2ccc3c(c2)OCO3)c1
1	CC(=NNc1nc2ccccc2o1)c1cc(C)ncn1
1	C1=Cc2ccccc2C1=Cc1ccc2c(c1)OCO2
1	COC1CN(c2cccc(-c3cccc(C)c3OCc3cc(C)c4c(c3)CCN(C3CCOCC3)CC4)n2)CCC1C(=O)O
1	COc1cc(C(=O)N2CCCC(c3cc(C(=O)NCc4ccc(F)cc4)no3)C2)cc(OC)c1C
1	CC(NC(=O)C1(NC(=O)c2ccc3[nH]ncc3c2)CCCC1)C1CC1
1	O=C(NC1COC2C(OCc3ccccc3)COC12)C(=Cc1ccc(Br)cc1)NC(=O)c1ccccc1
1	COC(=O)C1(Cc2ccccc2)NC(CN(C)C(=O)c2ccc(F)cc2)C2C(=O)N(Cc3ccccc3)C(=O)C21
1	Cc1c(N(Cc2ccc(OC(F)(F)F)cc2)S(=O)(=O)c2ccc(-c3nn[nH]n3)cc2)sc2ccccc12
1	CCOc1ccc(-c2nn(-c3ccccc3)cc2C=C2SC(=S)N(Cc3ccco3)C2=O)cc1
1	Cc1nc(-c2ccccc2)nn1CCOc1ccc(CC(Nc2ccccc2C(=O)c2ccccc2)C(=O)O)cc1
1	CS(=O)(=O)N1CCCC(Nc2c(C(N)=O)cnn3cc(-c4ccccc4)cc23)C1
1	CC(C)Oc1ccc(Nc2ncc(N=C(O)CC3CCOCC3)c(=O)n2Cc2ccc(Cl)cc2)cc1F
1	O=C(CC1CCCCN1S(=O)(=O)c1cccc(C(F)(F)F)c1)NC1CCCc2cc(CNC3CCC3)ccc21
1	COc1ccc(-c2cnc3nc(N)nc(N4CCCCC4)c3n2)cc1OC
1	CCCN(CCC)C(=O)c1cccc(C(=O)NC(Cc2ccccc2)C(O)CNCCc2ccccc2)c1
1	COc1ccc2nc(N3CCC(N4CCCC4)CC3)nc(NC3CCCCCC3)c2c1
1	Cn1cncc1C(C)(O)C1=Cc2cccnc2C(N2CCN(C(N)=O)CC2)c2ccc(Cl)cc21
1	Nc1nnc(-c2ccc3[nH]cc(-c4c(F)cccc4F)c3c2)s1
1	COc1ccc(-c2cnc(N3Cc4c(nc5ccccc5c4O)C3c3ccc4c(c3)OCO4)nc2)cc1
1	COc1ccc(OC)c(C=NN=c2scc(C3=CC(=O)C=CC3=O)n2-c2ccc(C)cc2)c1
1	CCOC(=O)c1ccc(NC(=O)C(=O)OC)cc1
1	Cc1ccc2c(c1)C(O)(c1cc(Cl)ccc1O)C(=O)N2
1	O=c1ccc(OCCCN2CCC(c3noc4cc(F)ccc34)CC2)nn1-c1ccc(Cl)c(Cl)c1
1	C=CC(O)(C(=O)O)c1c(SC)nc(CCC)n1Cc1ccc(-c2ccccc2S(=O)(=O)NC(=O)NCc2ccccc2)cc1
1	CC(NC(=O)C=Cc1ccccc1F)c1cccc(-c2ccc(F)nc2)c1
1	CN(C)CCC(C#N)(c1ccccc1)c1ccccc1
1	C#CCN(c1cnc(N(CC)CC)nc1NC(Cc1ccc(OC(=O)N2CCCC2)cc1)C(=O)O)S(=O)(=O)c1ccc(F)cc1F
1	Cc1c(F)ccc2c(NCc3ccc(NC(=O)c4ccc(Cl)nc4)cc3)nc(N(C)C)nc12
1	COc1ccc(OC)c(C2c3[nH]c4ccccc4c3CCN2c2nc(Cl)cc(Cl)n2)c1
1	Cc1cc(Oc2ccc(C(=NO)N3CCC=N3)cn2)cc(C(C)C)c1
1	CCCC(=O)OC(C(=O)N1N=CCC1C(=O)NCc1cc(Cl)ccc1-n1cnnn1)c1ccc(F)cc1
1	CCOC(=O)Nc1cc2ncc(-c3ccccc3)nc2c(N)n1
1	O=C(COc1ccccc1[N+](=O)[O-])N1CCN(CCc2ccncc2)CC1
1	COc1c(O)cc2c3c1-c1ccccc1CC3N(C)CC2
1	Cc1ccc(S(=O)(=O)NC(=O)OC(C)(C)C)c(-c2ccc(Cn3cncn3)cc2)c1
1	CC1CN(C(C)CO)C(=O)Cc2cc(NC(=O)Nc3ccccc3)ccc2OC1CN(C)C(=O)Nc1cccc2ccccc12
1	COc1ccc(CCC(=O)NCc2nc3cccnc3n2Cc2ccccc2)cc1
1	CCOC(=O)c1c(NC(=O)Cn2nc(C(=O)O)c3ccccc3c2=O)sc2c1CCC(C)C2
1	CN(C)c1ccccc1-c1cc(NC=O)c2ncc(-c3cccc(C(F)(F)F)c3)n2c1
1	Cc1cc(F)ccc1NC(=O)C(C(C)C)N1Cc2ccccc2C1=O
1	Cc1ccc2c(Cc3nn4cc(-c5ccc([N+](=O)[O-])cc5)nc4s3)coc2c1
1	CCC(C)C(NC(=O)C(CC(C)C)NC(=O)C(CCCNC(=N)N)NC(=O)c1ccc(Cn2cc(C)cn2)o1)C(=O)NC(Cc1ccccc1)C(=O)O
1	CCN1C(=O)C2CCC3C(=NOC(C)c4cc(-c5c(C)cc(C)cc5C)no4)CC(O)C(O)C3C2C1=O
1	COc1cc(CCN2CCN(C)CC2)ccc1Nc1nccc(-c2c(-c3cccc(C(=O)Nc4c(F)cccc4F)c3)nc3ccccn23)n1
1	CC(C)C1C(OC(=O)NC(Cc2ccccc2)C(O)CN2CC3CCSC3CC2C(=O)NC(C)(C)C)CCS1(=O)=O
1	CCCCc1nn(-c2cc(NC(=O)CC)ccc2Cl)c(=O)n1Cc1ccc(-c2ccccc2S(=O)(=O)NC(=O)OC(C)(C)C)cc1F
1	CCCCCCCCCCCCCC(=O)OCC1OC(OC2OC=C(C(=O)OC)C3CC(OC(C)=O)C(C)C23)C(OC(C)=O)C(OC(C)=O)C1OC(C)=O
1	Cc1noc(NC(=O)c2cccc(S(=O)(=O)N(C)c3ccc(Cl)cc3)c2)c1C
1	Cc1ccc(C(=O)NC(=Cc2cccs2)C(=O)NCc2ccncc2)cc1
1	CCCCCCCCCCCCCCC(Br)C(=O)NC(Cc1ccccc1)C(=O)Nc1ccc([N+](=O)[O-])cc1Cl
1	COc1ccc(C(=O)NC2=CC(=O)CC(C)C2)cc1
1	CCCN(C)C(=O)CN1CC(c2ccc3ccccc3c2)C(C(=O)O)C1c1ccc(OC)cc1
1	COc1cc(C=Cc2ccc(NC(=O)C=Cc3cc(OC)c(O)c(OC)c3)cc2)cc(OC)c1
1	O[S+](c1nc(-c2ccc(Cl)c(Cl)c2)c(-c2ccccc2)[nH]1)C(F)(F)C(F)F
1	Cc1c(F)c(N2CCC(N)C2)nc2c1c(=O)c(C(=O)O)cn2C(C)(C)C
1	O=[N+]([O-])c1cc(C(F)(F)F)cc([N+](=O)[O-])c1Sc1ccccc1
1	CN(C)S(=O)(=O)c1ccccc1-c1ccc(-c2cnc(N)cn2)cc1
1	CNCCNCc1ccc(-c2ccc(-c3nc4cc(F)ccc4[nH]3)cc2)cc1
1	COc1ccc(CCNC(=O)c2ccccc2C(=O)O)cc1
1	CCC(C)C1(NC(C)=O)CCN(C(CCc2ccccc2)C(=O)NC(Cc2cc(F)cc(F)c2)C(O)C2CC(OCc3ccc(F)cc3)CN2)C1=O
1	CC(C)(C)C1C(O)=C(C2=NS(=O)(=O)c3c(CNS(C)(=O)=O)cccc32)C(=O)N1Cc1ccc(F)cc1
1	CCCNCc1noc(Nc2nc(C)nc3c2c(C)nn3-c2ccc(OC)cc2C)n1
1	Nc1cccc2c1nc(C(F)F)n2-c1nc(N2CCOCC2)nc(N2CCOCC2)n1
1	CS(=O)(=O)Cc1cccc(Nc2nccc(Nc3ccc4c(C(=O)Nc5ccccc5)cccc4c3)n2)c1
1	COc1ccc2c(c1)C(CC(=O)NC(CC(C)C)C(=O)NC(CC(C)C)C(=O)NCCO)CC2=O
1	Cc1ccc(NC(=O)N2CCC3(CC2)Oc2ccccc2C(=O)N3Cc2ccc(F)cc2)cc1
1	N#Cc1ccc(Cl)cc1-c1cc(=O)n(CC(=O)Nc2ccc(C(=O)O)cc2)c2c1C(=O)CC2
1	CCCCOc1ccc(C=C(C)C(=O)NC2C(O)C(O)C3OCOC3C2O)cc1O
1	Cn1c(Br)c(Br)[n+](CC(=O)c2ccccc2)c1-c1ccccc1
1	CC1(c2cc(Nc3ncc(F)c4cc(C#N)cnc34)cnc2F)CC(C(F)(F)F)OC(=N)N1
1	CCCc1ccc(-c2cc3cn(C4CC(O)C(CO)O4)c(=O)nc3o2)cc1
1	O=C(NC1CC=CCC(CC(=O)N(CCO)Cc2ccccc2)C(=O)NC(Cc2ccccc2)COC1=O)OCC1c2ccccc2-c2ccccc21
1	COc1ccccc1OCC(=O)NCC1CCCN(Cc2cnn(C(C)C)c2)C1
1	CN(CC(=O)Nc1ccc(F)cc1)C(=O)CN1C(=O)NC(CCc2ccccc2)C1=O
1	CNC(=O)c1ccc(-n2nc(C)cc2-c2ccccc2)cc1
1	O=C1C(CCN2CCCCC2)NC(CN=C(O)C=Cc2ccc(F)cc2F)CCN1c1ccc2ccccc2c1
1	COc1ccccc1C=NNC(=O)c1ccncc1
1	COc1cc2c(cc1N)-c1ccc(N)cc1C2=O
1	CC(C)CCN1C2(CCN(c3ncccn3)C2)c2ccccc2S1(=O)=O
1	COc1ccc(C=NNC(=O)c2ccc(-c3nnc(-c4ccc5ncccc5c4)o3)cc2)cc1O
1	Nc1sc(-c2ccc(F)cc2)c(Cc2ccc(Cl)cc2)c1C(=O)c1ccc(Cl)cc1
1	CS(=O)(=O)c1ccc(-c2cnc(CC3(O)CCC(O)C(O)C3)nc2-c2ccc(F)cc2)cc1
1	CCOC(=O)c1c(-c2ccc(C)cc2)csc1N=C(C)C1=C(O)c2ccccc2C1=O
1	CCCOc1cc2ncnc(Nc3cccc(-c4csc(C)n4)c3)c2cc1OCC
1	CCN(CC)CCCNC(=O)c1c(C)[nH]c(C=C2C(=O)Nc3ccc(C=CS(=O)(=O)c4ccc(F)cc4)cc32)c1C
1	CCOc1ccc(OCC)c(C(=O)C=Cc2ccc(O)c(O)c2)c1
1	Cc1ccc(Cn2nnc3c(=O)n(CC(=O)N4CCCCC4)cnc32)cc1
1	CCOC(=O)c1c(C)[nH]c(C(=O)CSc2nnc(Nc3c(C)cccc3C)s2)c1C
1	O=C(CCc1ccc(S(=O)(=O)N2CCOCC2)cc1)Nc1ccc(F)c(F)c1F
1	CN(C)c1ccc(C=NNC(=O)c2cccc(N3CCCC3=O)c2)cc1
1	COC1OC(C(=O)CP(=O)(OC)OC)C(OCc2ccccc2)C(OCc2ccccc2)C1OCc1ccccc1
1	COc1ccc(C=NNC(=O)c2cccc([N+](=O)[O-])c2)cc1OC(=O)c1ccc(C)cc1
1	COc1ccc(NS(=O)(=O)c2cccc3cccnc23)cc1OC
1	Cc1ccc(N2CCNCC2)c(S(=O)(=O)O)c1
1	COC1C(OC(=O)c2ccc(C)[nH]2)C(O)C(Oc2ccc3c(O)c(C(=O)NCCN(C)C)c(=O)oc3c2C)OC1(C)C
1	O=C(O)c1ccc2c(c1C(=O)NCc1ccccc1)C(=O)CCC2
1	CS(=O)(=O)c1ccc2c(c1)C(=NNC(N)=S)CCS2(=O)=O
1	CC(=O)c1sc(NC(=O)c2ccc(Cn3cc(Br)cn3)o2)nc1C
1	O=C(Nc1ncc(CC2CCCCC2)s1)C12CC3CC(CC(C3)C1)C2
1	CN(C)c1ccc(-c2csc(C(C)(O)c3ccccc3)n2)cc1
1	CS(=O)(=O)c1ccc(-c2occ(Cl)c(=O)c2-c2ccc(F)cc2F)cc1
1	Cn1cc(-c2ccc(NC(=O)C3(C(=O)Nc4ccc(-c5cccc6onc(N)c56)cc4)CC3)cc2)cn1
1	CCc1nc2ccccc2c(C(=O)OCCN2C(=O)c3ccccc3C2=O)c1C
1	Cc1ccc2nc(N=C(NS(=O)(=O)c3ccc(F)cc3F)c3ccccc3)sc2c1
1	CCC1(O)C(=O)OCc2c1cc1n(c2=O)Cc2cc3cc(-c4ccc(Cl)cc4)ccc3nc2-1
1	Oc1ccc(-c2ccsc2-c2ccc(O)cc2Cl)c(Cl)c1
1	O=C(O)c1cccc(C=NOc2cccc(C(F)(F)F)c2)c1
1	Cc1noc(C)c1-c1ccc2ncnc(NCc3cccs3)c2c1
1	Cc1c(-c2ccc(O)cc2)n(CCCCCCn2c(-c3ccc(O)cc3)c(C)c3cc(O)ccc32)c2ccc(O)cc12
1	CCOC(=O)Nc1nc2c(N)nc(OCCOC)nc2n1Cc1ccccc1
1	Cc1cc(=N)[nH]c(C)c1CN=C(O)c1ccn(S(=O)(=O)c2ccc(-c3ccccc3)cc2)c1
1	CCOc1ccccc1CN1CCN(Cc2cccc3nonc23)CC1CCO
1	CCCc1c(OCCCCCOc2c(C(C)=O)cc3c(c2CCC)OC(C(=O)O)CC3)ccc(C(C)=O)c1O
1	O=C(Cc1ccccc1Oc1ccc(Cl)cc1Cl)NO
1	CS(=O)(=O)c1cc(F)cc2c3c(n(Cc4ccc(Cl)cc4)c12)C(CC(=O)O)CC3
1	Cc1nn(C)cc1C1Nc2ccccc2C(=O)N1O
1	CCCOc1ccc2c(c1)C(Cc1ccc(OC)c(OC)c1)N(CC(=O)NCc1ccccc1)CC2
1	CCOc1ccc(NC(=O)Cc2c(C(=O)O)n(C)c3ccccc23)cc1
1	O=C(Nc1cccc(-c2nc3ccccn3c2-c2ccnc(Nc3cccc(CN4CCCC4)c3)n2)c1)c1c(F)cccc1F
1	COc1ccc(CCC(=O)C2=C(O)C(CC=C(C)C)=C3OC(C)(C)C=CC3(CC=C(C)C)C2=O)cc1O
1	CCCCN(CCCC)C(=O)c1nn(-c2ccc(C(=O)NS(=O)(=O)c3ccc4ccccc4c3)cc2C(=O)N2Cc3ccccc3CC2CN2CCOCC2)c(C)c1Cl
1	CCCCCCCCOc1ccc(C(=O)c2ccccc2)c(O)c1
1	CN1CCN(c2nc(-c3cccc(NS(C)(=O)=O)c3)nc3ccccc23)CC1
1	COc1ccc(CNC2COC(C(c3ccccc3)c3ccccc3)CC2O)cc1F
1	Cc1cc(F)ccc1C1CC(NC2CCC2)CCN1C(=O)N(C)C(C)c1cc(C(F)(F)F)cc(C(F)(F)F)c1
1	CSCCC(NC(=O)C(Cc1ccccc1)NC(=O)C(NCc1c(O)ccc2ccccc12)C(C)C)C(=O)O
1	COc1cc(C(F)(F)F)c2cc(CNCCCNc3nc4ccccc4[nH]3)[nH]c2c1
1	COc1ccc(-c2nc(COc3ccc(OCC(=O)O)c(C)c3)oc2-c2cccc(C(F)(F)F)c2)cc1
1	CCN(CCO)C(=O)N1CC(OC(c2ccc(Cl)cc2)c2cccnc2Cl)C1
1	CCc1cccc(C)c1NC(=O)CN1C(=O)c2cccc3cccc1c23
1	Nc1nc(OCc2ccccc2)c2[nH]c(O)nc2n1
1	COc1cc(C=Cc2cc3c(c(OC)c2)OC2(C)CCC(O)C(C)(C)C2C3)cc(O)c1C=Cc1ccc([N+](=O)[O-])cc1
1	COc1ccccc1C(=O)NC(COc1cccc(C=CC(=O)NO)c1)Cc1c[nH]c2ccccc12
1	Cc1ccc(OCC(=O)Nc2ccncc2)c(C)c1
1	COc1ccc(CC(NS(=O)(=O)c2cnccc2NC(CO)Cc2ccccc2)C(=O)N2CCC(CCF)CC2)cc1
1	Cc1sc2nc(SCCCN3CCN(c4cc(C)c5ccccc5n4)CC3)n(N)c(=O)c2c1C
1	COC(=O)c1ccc2c(c1)C(C)(C)C(C=Cc1ccc(O)cc1)=[N+]2C
1	COc1ccc(C=CCN2CCC(C(=O)NC(c3ccc(F)cc3)c3ccc4ccccc4n3)CC2)cc1
1	O=c1[nH]nc(Cc2ccccc2)n1N=Cc1cccs1
1	N#Cc1cc2ccc(N3CCNCC3)cc2n2c1nc1ccccc12
1	CCOc1ccc2nc(N3CCCC(C(=O)Nc4ccc(OC)cc4)C3)sc2c1
1	Cc1ccc(-c2cccc(-c3cc4ncccc4c(NCCCN)n3)c2)cc1
1	CC1(C)C(=O)CCC2C1CCC1(C)C(=O)CCC21
1	Cc1ccc2c(c1)C(=O)C(=O)N2CC(=O)Nc1ccccc1NC(=O)c1ccccn1
1	COc1cc(C)c(Cl)c(C)c1C(=O)C=Cc1cccc(O)c1
1	CC(C)C(CO)NCc1nc(-c2ccc3scnc3c2)ccc1F
1	C=C1C(O)C(O)C(O)C(O)C1O
1	CCC(C)C(NCN(Cc1ccc(F)cc1)C(=O)c1cccc(C)c1)C(=O)NC(Cc1cscn1)C(=O)NO
1	CCN(CC)c1ccc(C=Cc2c(C)cnc3ccc(C)cc23)cc1
1	CCC1NC(=O)C(C)C(OC2CC(C)(OC)CC(C)O2)C(C)C(OC2OC(C)CC(N(C)CC(C)O)C2O)C2(C)CC(C)C(O2)C(C)C(O)C1(C)O
1	CC1(C)C(=O)NN=C1c1ccc(-c2ccncc2)cc1
1	CCC1(CC)Cc2ccccc2-c2nc(S)nc(O)c21
1	C=C(CC(F)(F)F)C1CCC2(C(=O)O)CCC3(C)C(CCC4C5(C)CCC(OC(=O)CC(C)(C)C(=O)O)C(C)(C)C5CCC43C)C12
1	O=C1C=C(c2c[nH]c3cc(C(=O)O)ccc23)c2ccccc2C1=O
1	COc1ccc(-c2c(C3CCCC3)c3ccc(C(=O)NC4(C(=O)Nc5ccc(C=CC(=O)O)cc5)CCC4)cc3n2C)cn1
1	O=P(O)(O)Cc1cc(I)c(Oc2ccc(O)c(I)c2)c(I)c1
1	CC(C)CN(C(CCCCNC(=O)OCC1c2ccccc2-c2ccccc21)C(=O)O)S(=O)(=O)c1ccccc1
1	Cc1ccc(Oc2nc3nc(-c4ccc(-c5ccccc5O)cc4)c(Cl)cc3[nH]2)cc1C(=O)O
1	CNC(=O)c1cc(Oc2ccc(NC(=S)Nc3ccc(Cl)cc3)cc2)ccn1
1	COc1cccc(-c2nc3ccc(-c4cccc(CN5CCC5)c4)cc3c(=O)n2CC(=O)NC(C)C)c1
1	CN(C)CCN1C(=O)c2cccc3cc4cccc(O)c4c(c23)C1=O
1	COc1ccccc1C=CCN1CCC(CO)(Cc2ccccc2)CC1
1	COc1cccc2cc(C(=O)Nc3ccc(C)cc3)c(=O)oc12
1	COCCOc1ccccc1C(O)=NCCCCCC(O)=Nc1ccccc1N
1	CC(C)c1csc(COC(=O)NC(C(=O)NC(Cc2ccccc2)C(O)CC(Cc2ccccc2)NC(=O)OCc2cncs2)C(C)C)n1
1	Fc1ccc(CN2CCC(c3nnn4cnc5[nH]ccc5c34)CC2)c(Cl)c1
1	CC(C)(C)c1ccc(S(=O)(=O)Nc2ccc(Cl)cc2C(=O)c2ccnc(Cl)c2)cc1
1	Cc1cc(Br)c(C(=O)N=C(N)N)cc1S(C)(=O)=O
1	CCC(O)c1csc2cc(-c3nc(-c4ccc(OCCN(C)C)cc4)[nH]c3-c3ccncc3)ccc12
1	COc1ccc(C(=NO)Nc2cccc(F)c2)cc1
1	N#Cc1c(Cl)c(C#N)c(Nc2ccc(Cl)c(Cl)c2)c(C#N)c1Cl
1	COc1ccc(N2CC(C)NC(C)C2)cc1NS(=O)(=O)c1ccc(-c2csc(C)c2)cc1F
1	CC(=O)OC1CC(OC(C)=O)C2(C)C(CC(=O)C3(C)C2CCC2(C)C(c4ccoc4)OC(=O)C4OC423)C1(C)C
1	COCc1nc2cc(N=C(O)c3cc(OCCCC(F)(F)F)ccc3Cl)cc(C(O)=Nc3cccc(Cl)c3C)c2[nH]1
1	Cc1cccc(-n2c(S)nnc2CNC(=O)c2ccc(S(=O)(=O)N3CCCC3)cc2)c1
1	Cc1ccc(NC(=O)c2ccccc2OCC(=O)Nc2cccc(Cl)c2C)nc1
1	Cc1cc(C)c(-c2nc(C#N)[nH]c2C)cc1C(=O)N1CC(c2ccc(C#N)cc2)C1
1	COc1ccc(N(C)S(=O)(=O)c2cccc(C(=O)Nc3ccc(Cl)cn3)c2)cc1
1	CN(C(=O)c1ccc(C#Cc2cccc(F)c2)cn1)C(C)(C)C
1	CCCCCCCCC=CCCCCCCCCCCCCCC(=O)O
1	CC(C)(C)CC1NC(C(O)=NC2CCC(O)CC2)C(c2cccc(Cl)c2F)C12C(O)=Nc1cc(Cl)ccc12
1	CCCCn1c(=O)c2ccccc2c2cc(C(O)(C(F)(F)F)C(F)(F)F)cc(C)c21
1	O=c1oc(OCCCBr)cc2ccc([N+](=O)[O-])cc12
1	COc1ccccc1CNC(=O)c1cccc(Nc2nc3ccccc3n3nnnc23)c1
1	O=C1c2c(O)cc(O)c(-c3coc4cc(O)cc(O)c4c3=O)c2OC(c2ccc(O)c(O)c2)C1O
1	Brc1ccc2[nH]cc(-c3nc(-c4ccc(Oc5ccccc5)cc4)c(-c4ccc(Oc5ccccc5)cc4)[nH]3)c2c1
1	CC1CCCN1CCc1ccc(-c2ccc(COCC(=O)O)cc2)cc1
1	Cc1nn(C)cc1CN(C)C(=O)C1CCC(=O)N(CCc2cccc(F)c2)C1
1	N=C(N)c1cccc(CC(NS(=O)(=O)c2ccc3ccccc3c2)C(=O)N2CCCC2)c1
1	CC(C)(C)SCCNC(=O)c1ccccc1
1	Cc1ccc(S(=O)(=O)N2CCN(c3nc4ccccc4nc3-n3nc(C)cc3C)CC2)cc1
1	CS(=O)(=O)c1ccc(OCc2ccccc2)c(C(=O)N2CCN(c3ccc(C#N)cc3F)CC2)c1
1	CCc1cc(C(C)=O)c(O)cc1OCCCCc1nnn[nH]1
1	Oc1nc2ccccc2c(O)c1-[n+]1ccccc1
1	COc1cc(C)cc(C)c1-c1csc(NC(=O)c2ccccc2)n1
1	COc1ccc(C(CC(=O)O)N2CCN(CCCc3nc4c(cc3C)CCCN4)C2=O)cn1
1	S=c1[nH]c2c(c(=S)[nH]1)C(c1ccccc1)C1=C(CCCC1)N2
1	CNc1nc(C)c(-c2nc(Nc3cccc(C(=O)NC4CCN(C)CC4)c3)ncc2C#N)s1
1	CC1CC(c2ccncc2NC(=O)c2ccc(F)c(-c3c(F)cc(C4(F)CCOCC4)cc3F)n2)CC(N)C1S(C)(=O)=O
1	COc1cc(NC(=O)N2CCOC(CCN3CCC4(CCc5ccccc54)CC3)(c3ccc(Cl)c(Cl)c3)C2)cc(OC)c1
1	NS(=O)(=O)c1ccccc1-c1ccc(CNC(=O)C2CCCC2C(=O)NCc2ccc(-c3ccccc3C(F)(F)F)cc2)cc1
1	c1ccc2c(c1)CCc1ccccc1C2NC12CC3CC(CC(C3)C1)C2
1	COc1ccc(C=C(C(=O)NCc2ccc(C(=O)Nc3ccccc3N)cc2)c2cccs2)cc1OC
1	CC1CN(c2cnc3c(Nc4ccc(Cl)c(-c5ncc(-c6ccccc6)[nH]5)c4)cccc3n2)CC(C)O1
1	Cc1ccc(C(=O)NCC(=O)OCc2c(F)cccc2Cl)cc1
1	O=C(Nc1ccc(Cl)cc1-c1nc2ccccc2s1)c1ccco1
1	CC(C)(C)n1nnc2c1CCC(c1nc(-c3ccc(F)cc3)no1)C2
1	CC(C)c1ccc(Cc2cc(C3OC(CO)C(O)C(O)C3O)c3c(c2Cl)OCC3)cc1
1	Cn1nc(C(C)(C)C)cc1NC(=O)c1ccc(F)c(Nc2ncnc3cnc(NC4CCOC4)nc23)c1
1	O=C(c1ccco1)N1CCN(C(c2coc3ccc(Cl)cc3c2=O)c2nnnn2C2CCCC2)CC1
1	Cc1ccc(C2CC(c3ccccc3)=NN2c2nc3ccccc3c(=O)n2C)cc1
1	CCCOc1ccc(F)cc1-c1cc(C(=O)Nc2ccc(F)cc2)[nH]n1
1	CC(C)=CCCC(C)=CCCC(C)=CCCC1C(C)(O)CCC2C(C)(C)C(=NOCc3cn(-c4ccc(F)cc4)nn3)CCC12C
1	O=C(c1ccc(OC2CCNCC2)cc1)c1cc2cc(O)ccc2[nH]1
1	CN(Cc1cnc2nc(N)nc(N)c2n1)c1ccc(C(=O)NC(CCCCNC(=O)OCc2ccccc2)C(=O)O)cc1
1	CCOc1c2c(c(OCC)c3ncccc13)CN(c1ccc(CS(=O)(=O)NC(=O)Cc3ccccc3OC(F)F)cc1C)C2=O
1	COc1ccc2c(c1)OCCC2CNCCCc1ccccc1
1	CC(N1Cc2sc(-c3cncc(F)c3)cc2C1=O)C(O)(Cn1cncn1)c1ccc(F)cc1F
1	C=C(C)C1CCC2=C(CCC(C(C)C)=C2)C1(C)CCC(=O)OC
1	CCN(CCCNC(=O)c1[nH]c(C)c(C(C)=O)c1C)c1ccccc1
1	CCCC(=O)Nc1sc2c(c1C(=O)OC)C(C(=O)OC)CC2
1	COC(=O)C(Cc1ccccc1)NC(=O)C(CCC(=O)OCc1ccccc1)NC(=O)OC(C)(C)C
1	O=[N+]([O-])c1cc(C(Cc2ccccc2)=NNc2ccc(C(F)(F)F)cc2)cc(O)c1O
1	CC(C)Oc1ccc(-c2nc(-c3cccc4c3CCN(CCC(=O)O)CC4)no2)cc1Cl
1	CCCCc1nn(-c2ccc(C(=O)OCC)cc2Cl)c(=O)n1Cc1ccc(-c2ccccc2S(=O)(=O)NC(=O)c2ccccc2Cl)cc1
1	COc1cccc(C=Cc2cc(Cl)cc(Cl)c2)c1
1	CCN(CC)CCN(Cc1ccc(-c2ccc(Cl)cc2)cc1)C(=O)Cn1c(SCc2ccc(F)cc2)nc(=O)c2c1CCC2
1	CSc1ccc(-c2csc(-c3cc(Cl)cc(Cl)c3Cl)n2)cc1
1	CN(C)c1ccc(-c2cc3c(nc2-c2ccccc2Cl)nc(C(C)(C)C)n2c(=O)[nH]nc32)cc1
1	CCOC(=O)C=CC(CCC(N)=O)CC(=O)C(Cc1ccccc1)NC(=O)C(CC(C)C)NC(=O)OCc1ccccc1
1	COC(=O)c1ccc(CN2CCC(Oc3cccc(C(=O)N4CCCC4)c3)CC2)cc1
1	Cc1ccc2[nH]c(C)c(CCNCc3ccco3)c2c1
1	COCC(=O)Nc1c(C(=O)Nc2ccc3c(c2)OCO3)oc2ccccc12
1	CN(C)c1cccc2c(S(=O)(=O)Oc3ccc(CC(NS(=O)(=O)c4cccc5cc(N)ccc45)C(=O)O)cc3)cccc12
1	COc1cccc(CNC(=O)C(C#N)c2nc3ccccc3nc2NC2CC3CCC2C3)c1
1	CCC(CO)Nc1cc(-n2ncc3cc(Cl)cnc32)ncc1C(O)=NCC(F)C(C)(C)O
1	O=C(Nc1ccc(Oc2ccc(OC(F)(F)F)cc2)cc1)c1nc(O)c2ccccc2c1O
1	O=C(O)c1ccc(Oc2ccc(-c3noc(-c4ccc(O)cc4)n3)cc2)cc1
1	COc1ccc(NC(=O)CCC(=O)Nc2ccc3c(c2)C(=O)C(=O)NC3=O)cc1
1	O=C(CC1(O)C(=O)Nc2cc(Cl)cc(Cl)c21)c1ccncc1
1	Cc1ccc(C(C)C)c(OCc2nnc(SCC(=O)Nc3ccc(Br)cc3)n2Cc2ccccc2)c1
1	Cc1cc(C)cc(NC(=O)Cc2ccc(OC3(C(=O)NC(CC(C)C)C(=O)O)CCCC3)cc2)c1
1	CC1CC2CCCN2C(CC(=O)CC2N3CCCC3CC(C)C2(O)c2ccccc2)C1(O)c1ccccc1
1	COCCC(NC1(C(=O)NC(Cc2nc(-c3ccccc3)co2)C(=O)O)CCCC1)C(=O)O
1	C=CCn1c(SCc2csc(-c3ccc(C)cc3)n2)nnc1-c1ccccc1OC
1	CCCN(CCC)c1c(OC)c(Nc2ccc(OC)cc2Cl)nc2ccnn12
1	Cc1cc(Cl)ccc1NS(=O)(=O)c1cc2[nH]c(=O)c(=O)[nH]c2cc1C
1	CCCCNC(=O)CCn1nc(-c2ccccc2)ccc1=O
1	CC(C)(C)c1ccc(Nc2nnc(-c3cccc4ncccc34)c3ccccc23)cc1
1	COc1ccc2c(c1)C1C(CO2)C(c2ccccc2)C2(C)C(=O)NCC(=O)N12
1	COc1ccc2c(c1)C1(N=C2N)c2cc(C#CC3CC3)ccc2CC12CCC(OC)CC2
1	CCCCNC(=O)N1Cc2n[nH]c(NC(=O)Cc3ccccc3F)c2C1
1	COC1C(c2ccccc2)OC2COC(c3ccccc3)OC2C1OC
1	CC1(C)CCc2[nH]c3cc(F)cc4c3c2C1=NN=C4O
1	CCc1cn(-c2ccc(C(N)=O)c(NC3CCCCC3N)c2)c2nccc(-c3cnc4ccccc4c3)c12
1	Cc1cc(C#N)ccc1-c1ccnc(NCc2n[nH]c3nc(N)ccc23)c1
1	COc1ccc(CNc2nc(NC(CO)Cc3ccccc3)nc3c2ncn3C(C)C)cc1
1	Cc1cccc(NC(=O)CSc2nnc(NC(=O)Nc3ccccc3)s2)c1C
1	Brc1ccc(-n2c(SCc3nc4ccccc4[nH]3)nnc2-c2ccncc2)cc1
1	C=C1C(=O)C23C4CC5C(C)(C)C(O)CCC5(C)C2CC(O)C1C3OC(C)(C)O4
1	O=c1c2c3c(sc2ncn1CC1CCCCC1)CC(NCc1cccnc1)CC3
1	Cc1c(O)ccc2cc(-n3cc(-c4ccc(N(C)C)cc4)nn3)c(=O)oc12
1	CCc1[nH]ncc1C(=O)N1CCCC(n2ccnc2C)C1
1	Cc1ccc2[nH]c(=O)c(CN(Cc3cccs3)C(=O)c3ccccc3C)cc2c1
1	CNC1CCC(Nc2c(C(=O)C3CC3)cnc3ccc(-c4cnc(C#N)nc4)cc23)CC1
1	CCC(C)C1NC(=O)C(NC(C)=O)C(C)OC(=O)C(C(C)C)NC(=O)C(Cc2ccc(OC)cc2)N(C)C(=O)C2CCCN2C(=O)C2CCCN2C1=O
1	COc1cc2c(cc1OC)CN(C(=O)C13CC4CC(C1)CC(c1ccc(OCC(=O)Nc5cccc(C(=O)NCc6ccco6)c5)cc1)(C4)C3)CC2
1	COc1cc(C2CC(=O)Oc3cc(C)c(Cl)cc32)cc(OC)c1OC
1	CN=c1nc2c(c[nH]1)C(=O)N(c1cccc3c(=O)n(CCCN(C)C)cnc13)CC1CCCN21
1	O=C(c1ccc2nccnc2c1)N1CCN(c2ccccc2)CC1
1	NS(=O)(=O)c1ccc(-c2cc3ccncc3cc2OCC2CCCNC2)cc1
1	COc1cc(C(=O)O)ccc1NC(=O)C1NC(CC(C)(C)C)C2(C(=O)Nc3cc(Cl)ncc32)C1c1cccc(Cl)c1F
1	Cc1ccc(S(=O)(=O)Oc2ccc(-c3nc4ccccc4c(=O)n3-c3nccs3)cc2)cc1
1	Cc1ccc2[nH]c3c(c2c1)CN(C(=O)CN1CCCCC1)CC3
1	CCCCc1cc(=O)oc2c(CN(CC)CC)c(O)c(Cl)cc12
1	Cc1ccc(-c2nc(CCOc3ccc(CC4COC(C)(C(=O)O)OC4)cc3)c(C)o2)s1
1	COc1ccc(-c2cn(CC(=O)NC34CC5CC(CC(C5)C3)C4)nn2)c(C)c1
1	O=C(O)CCCC=C(c1cccnc1)c1ccc2c(c1)CC(NS(=O)(=O)c1ccc(F)cc1)C2
1	COc1ccccc1C(=O)C1CCCN(C(=O)CCn2cnnn2)C1
1	CC(=O)OC1CC=C(C=O)C2CC3(C(C)(C)O)CC(=O)C(C)=C3C(OC(=O)c3ccccc3)C(OC(C)=O)C12C
1	CCCC#Cc1ccc(C(CO)NC(=O)C2CC2c2cccs2)c(OC)c1
1	CN1CC2CC1CN2c1ncc(-c2ccc3sccc3c2)cn1
1	CN(CCc1ccccc1)C(c1ccnc2ccccc12)c1nnnn1-c1ccc2c(c1)OCCO2
1	CC(C)C(C(=O)Nc1ccccc1F)N1C(=O)c2ccccc2C1=O
1	NC(Cc1ccc(C(F)(F)F)cc1)c1csc(NC(=O)Nc2ccccc2Cc2ccccc2)n1
1	Cc1ccc(COc2ccc3nc(C4CCCCC4C(=O)O)n(Cc4ccc(N5CCC(F)(F)C5)cc4)c3c2)nc1
1	Cc1cc(C(=O)NCc2cc(C)n(C)n2)sc1-c1ccccc1
1	Cc1cc(C)cc(Cn2cc(C(=O)C3=C(O)C(=O)OC3)c3c(O)cccc32)c1
1	CC(=O)Oc1ccc(N2C(=O)C(=CN3N=C(c4ccc5ccccc5c4)CC3c3ccc(Cl)cc3)SC2=S)cc1
1	CC(=O)NC(Cc1c[nH]c2ccccc12)C(=O)NC(Cc1ccccc1)C(=O)NC(CCCN=C(N)N)C(=O)NC(Cc1c[nH]c2ccccc12)C(N)=O
1	O=C(O)CNC(=O)c1c(=O)oc(O)c2ccc(Br)cc12
1	COCCOCOCCN(C)C(=O)CC(Cc1ccccc1)C(=O)NC(Cc1c[nH]cn1)C(=O)NC(CC1CCCCC1)C(O)C(O)CC(C)C
1	COc1ccc(C(=O)OCC(=O)c2ccc3c(c2)-c2ccccc2C3)cc1S(=O)(=O)N1CCCc2ccccc21
1	CCC1=C2CCC3C(=O)N(c4ccccc4)C(=O)C3C2C2(C)C(=O)N(CC(=O)OC)C(=O)N2C1=O
1	CCCCOC(=O)NS(=O)(=O)c1sc(CC(C)C)cc1-c1csc(CN(C)C(C)=O)c1
1	COc1ccc(-c2ssc(=O)c2-c2cc(OC)c(OC)c(OC)c2)cc1
1	COc1c(COC(=O)C2CC(C)(C)N([O])C2(C)C)c2c(c(OC)c1OC)-c1ccc(OC)c(=O)cc1C(NC(C)=O)CC2
1	N#CC1CCCC1n1cc(C(N)=O)c(Nc2ccccc2)n1
1	CCc1nn(Cc2ccc(-c3nc4ncncc4[nH]3)cc2)c(CC)c1CC(=O)O
1	CC(C)(Oc1ccc(CCNC(=O)c2ccc(Cl)cc2)cc1)C(=O)OCCN1CCOCC1
1	CC1(c2cc(N=C(O)c3cnc(OCCF)cn3)ccc2F)C=CSC(=N)N1
1	COc1cccc(C(NC(C)=O)c2nc(-c3ccc(F)cc3OC)cs2)c1
1	CCN(CC)S(=O)(=O)c1ccc(OC)c(NC(=O)c2ccc(-n3cncn3)c([N+](=O)[O-])c2)c1
1	O=C(Nc1ccsc1-c1nc(O)c(O)c(C(=O)O)n1)c1ccccc1
1	CN(C)CCCNc1ncnc2c1cnn2-c1ccccc1
1	CCCCCCCCn1c2nc(=O)n(CC(=O)OCC)c(=O)c-2cc2cc([N+](=O)[O-])ccc21
1	Cn1c(C#N)ccc1-c1cc(C(=O)Nc2ccc(OC(F)(F)Cl)cc2)cnc1N1CCC(O)C1
1	COc1cc(C2c3cc4c(cc3C(NS(=O)(=O)c3sc(NC(C)=O)nc3C)C3COC(=O)C23)OCO4)cc(OC)c1OC
1	COc1ccc(CNC(=O)C(=O)c2c[nH]c3ccc(OC)cc23)cc1
1	CC(CCc1ccc(O)cc1)NC(=O)Cc1c(-c2ccccc2)[nH]c2ccc(OCCN3CCCCC3)cc12
1	NC(CC(=O)N1CCN2C(=O)N(c3ccc(C(F)(F)F)cc3)CC2C1)Cc1cc(F)c(F)cc1F
1	COc1ccc(-c2cc(C=O)cc3ccc(O)c(OC)c23)cc1OC
1	Nc1cc(Sc2ccccc2-c2ccc(-c3cnc(N)nc3)c(F)c2)ncn1
1	CC(C)CC1NC(=O)C(C(C)O)NC(=O)C(CC(C)C)NC(=O)C2CCCN2C(=O)CNC(=O)C(Cc2ccccc2)NC1=O
1	O=C(NS(=O)(=O)C1CC1)c1cc(C2CC2)c(OC2CCC3(CCCCC3)CC2)cc1F
1	COc1cc(C2c3cc4c(cc3C(NC(=O)C(N)Cc3ccc(O)cc3)C3COC(=O)C23)OCO4)cc(OC)c1O
1	Nc1noc2ccc(-n3nc(C(F)(F)F)c4c3C(=O)N(c3ccc(-c5ccccc5CN5CCC(O)C5)cc3)CC4)cc12
1	CCCN(Cc1ccc(OCCN2C(=O)CCC2=O)c(OC)c1)C(c1ccc(Cl)cc1)C(C)C(=O)O
1	CC(C)C1NC(=O)C(CC(N)=O)NC(=O)C(CCC(=O)O)NC(=O)C(Cc2ccc(OP(=O)(O)O)cc2)NC(=O)CSCC(C(N)=O)NC1=O
1	CCCCC[n+]1cccc2cc(NC(=O)c3ccc(C(=O)Nc4ccc5c(ccc[n+]5CCCCC)c4)c(N)c3)ccc21
1	N#CCSc1nnc(Cc2c(NC(=O)CCl)sc3c2CCCC3)n1NC(=O)c1ccccc1
1	COc1cccc2cc(C(=O)NC(CC(C)C)C(=O)NC(C=NN3CCOC3=O)Cc3ccccc3)oc12
1	CCOC(=O)C(=O)Nc1c([N+](=O)[O-])cc([N+](=O)[O-])c(NC(=O)C(=O)OCC)c1Cl
1	O=C(NN=Cc1ccc(Cl)cc1)c1ccc(Nc2ccccc2C(=O)NN=Cc2ccc(Cl)cc2)cc1
1	CC(C)C(O)CCC(C)C1CC(O)C2C1(C)CCC1C3(C)CCC(O)C(O)C3C(O)CC12O
1	COc1ccc(C(=O)CSc2nc3ccccc3[nH]2)cc1O
1	COc1cc(C2CC(=O)c3cc4c(cc32)OCO4)cc(OC)c1O
1	CCCCC1CCN(C(CCc2ccccc2)C(=O)NC(Cc2cc(F)cc(F)c2)C(O)C2CC(O)CN2)C1=O
1	COc1ccc(CCN2CCN(c3ccccc3OC(C)C)CC2)cc1
1	O=c1sc(Nc2ccccc2)nc2sc3c(c12)CCN(Cc1ccccc1)C3
1	O=c1nc(-c2ccc(S(=O)(=O)N(CCC3CC3)c3cc4ccccc4s3)cc2)[nH]s1
1	COc1ccc(-c2oc(-c3ccncc3)nc2C)cc1S(=O)(=O)NC1CCC(O)CC1
1	O=S(=O)(Nc1nncs1)c1cc(Cl)c(Oc2ccc(Cl)cc2C2CCNCC2)cc1F
1	CC(C)Oc1ccc(C(NC(=O)c2ccc(Cl)cc2)c2cccnc2)cc1
1	CC(C)(C)COc1cccc(CC(=O)N2CCNc3nc(C(F)(F)F)ccc3C2)c1
1	CSCCC(N)C(=O)NC(C)C(=O)NC(CO)C(=O)O
1	O=S(=O)(Nc1cccc(OCc2ccc3ccccc3c2)c1)C(F)(F)F
1	CC(c1ccc(C(=O)NCCC(=O)O)cc1)N1C(=O)C(c2ccc(F)cc2)=NC12CCC(C(C)(C)C)CC2
1	O=C(O)c1ccc(-c2nc(C(=O)c3c(F)cccc3Cl)n3c2CCCC3)c(F)c1
1	CC(C)(C)S(=O)N1Cc2cc(C(=O)NCc3ccccc3F)nc(-c3cccc(-c4ccncc4)c3)c2C1CCO
1	Cc1ccc(OCC(=O)NNC(=O)CSC(=S)N2CCCC2)cc1
1	C#CCC(Cc1cnc2cc(N)cc(N)c2n1)c1ccc(C(=O)NC(CCCNC(=O)c2ccccc2C(=O)O)C(=O)O)cc1
1	CC(C)CC(NC(=O)C=Cc1ccc(OP(=O)(O)O)cc1)C(=O)N1CCCC1C(=O)NC(C)CCC(N)=O
1	CC(=O)Oc1ccc2c(=O)c(N3C(=O)c4ccccc4C3=O)c(C)oc2c1
1	COC(=O)c1ccc(-c2nn(Cc3ccccc3)c3cc(OC)ccc23)o1
1	Cc1nc(N)ccc1CNC(=O)Cn1c(C2CC2)ccc(NS(=O)(=O)Cc2ccc(Cl)cc2)c1=O
1	COCCN(c1cc(C(=O)Nc2ccn(CC(=O)O)n2)cc2c1OCO2)S(=O)(=O)c1cc(Cl)ccc1OC
1	COCC(NC1CCN(CCCc2c[nH]c3ccc(-n4cnnc4)cc23)CC1)c1ccc(F)cc1
1	COc1ccc(Nc2ncc(C(O)c3cc(Br)ccc3S(=O)(=O)N(C)C)cc2-c2nc(C)nc(N)n2)cn1
1	Fc1ccc(CNc2ncccc2-c2nnc(Nc3ccc4c(c3)OCO4)o2)cc1F
1	Cc1cc(OCc2cccc(F)c2)cc(=O)n1Cc1ccc(Cl)cc1
1	COc1ccc(OP(=O)(Oc2ccc(OC)cc2)C(CCC(N)=O)NC(=O)C(CC(C)C)NC(=O)OCc2ccccc2)cc1
1	O=C(c1cccc(O)c1)c1cccc(-c2ccc(O)c(Cl)c2)n1
1	O=C(Nc1ccc(Cl)cc1)C1C2CCCCC21
1	Cc1cc(C)cc(NC(=O)Nc2cc(-c3ccccc3)nn2-c2ccc(C(F)(F)F)cc2)c1
1	COc1cc(NC(=O)CCCNC(=O)c2ccc(Cl)cc2)cc(OC)c1
1	COC(=O)C12CC(CC(=O)NCc3cccs3)C(=O)N(CCC3=CCCCC3)C1=CC(C(C)(C)C)OC2C
1	COCCn1cc(Nc2cc(-c3ccc(OCC4CC4)c(C#N)c3)ccn2)cn1
1	CC1(C)Cc2nc(C3CCCC3)c(C(=O)c3ccc(C(F)(F)F)cc3)c(C3CCCC3)c2C(O)C1
1	CCc1sc2nc(N)[nH]c(=O)c2c1Sc1ccccc1
1	COc1cccc(CCN2CCN(c3ccccc3)CC2)c1OCCc1ccccc1
1	Cc1ccccc1-n1c(SCC(N)=O)nc2sc(-c3ccccc3)cc2c1=O
1	CN(C)CCCOc1ccc(CN2CCC(NC(=O)c3ccc(Br)cc3)C2)cc1
1	Cc1cccc(C(=O)Nc2cccc(NC(=O)c3ccc(Cl)cc3)c2)c1
1	COc1ccc(C(NC(=O)COc2ccc(Oc3ccccc3)cc2)c2cc(Cl)c3cccnc3c2O)cc1
1	NCC(=O)N1CCCC1c1ccc(C(=O)NCc2ccoc2)s1
1	Fc1ccc(-n2cc(CCCCN3CCC4(CC3)SCc3ccccc34)c3ccccc32)cc1
1	Cc1ccc(S(=O)(=O)NC(Cc2ccccc2)C(=O)NC(CCCNC(N)=[NH2+])C(=O)[O-])cc1
1	Cc1nc(-c2ccc(CCN3CCN(CCCN4CCN(c5ccccc5)CC4)CC3)cc2)cs1
1	Oc1cccc(C(O)CN2C3CCC2CC(OC2c4ccccc4CCc4ccccc42)C3)c1
1	CSCCC1NC(=O)C(CC(C)C)N2C=CC(NC(=O)C(Cc3ccccc3)NC(=O)C(Cc3c[nH]c4ccccc34)NC(=O)CCCCCCNC1=O)C2=O
1	O=S(=O)(Nc1cccc(-c2nnn[nH]2)c1)c1ccc(-c2ccccc2)cc1
1	NC(=O)c1ccc2[nH]c3ncnc(N4CCCC4)c3c2c1
1	CCCN1CN(C(C(=O)NC2C(=O)N3C(C(=O)O)=C(C)CSC23)c2ccccc2)CSC1=S
1	N=c1nc(C2=C(c3cccc(NS(=O)(=O)c4c(F)cccc4F)c3Cl)C(=O)C3(CCCC3)O2)cc[nH]1
1	CN(Cc1cccc(CCN)c1)Cc1cccc2ncccc12
1	CN1C2CCCC1CC(N=c1nc(-c3ccc(Oc4ccc(F)cc4)cc3)c3ccccc3[nH]1)C2
1	COCCOc1ccc(C(=N)N)cc1C=CC(=O)Nc1ccc(-c2ccccc2S(N)(=O)=O)cc1
1	CC(C)NC(=O)c1cccc(NC(=O)Nc2ccc(-c3ccnc4[nH]ccc34)cc2)c1
1	c1ccc(Cn2c(-c3ccccc3)nc3nc4ccccc4nc32)cc1
1	Cc1cc(-c2csc3nc4[nH]nc(N)c4c(=O)n23)c(O)cc1Cl
1	CC#CCOc1cnc(C(=O)Nc2ccc(F)c(C3(C)CS4(=O)=NCCCCN4C(N)=N3)c2)cn1
1	C#CCN(Cc1ccc(O)c2ncccc12)C(C#N)CCC1CCN(Cc2ccccc2)CC1
1	CC(=O)c1c(-c2ccc(Cl)cc2)c(-c2ccc(Cl)cc2)nn(CCOC(=O)CNC(=O)OCc2ccccc2)c1=O
1	COc1ccc(CNc2ccnc(-c3ccccc3C(F)(F)F)n2)c(OC)c1
1	CCCCNC(=O)c1ccc(NS(=O)(=O)c2ccccc2)cc1
1	CCN1CC(C(O)C(CC2CCCCC2)NC(=O)C(Cc2c[nH]cn2)NC(=O)C(CC(=O)N(C)CCO)Cc2ccccc2)OC1=O
1	Cc1cc(OCCCc2c(C(=O)NS(=O)(=O)CCNC(=O)c3ccco3)[nH]c3cc(Cl)ccc23)cc(C)c1Cl
1	[C-]#[N+]C1=C(C)N(c2cccc(C(F)(F)F)c2)C(=O)N(CC(=N)O)C1c1ccc(C#N)cc1S(C)(=O)=O
1	CS(=O)(=O)NCc1ccc(NC(=O)NCc2ccc(C(F)(F)F)nc2N2CCCC2)cc1
1	COc1ccc(CCN2CCn3nc(-c4ccccc4)cc3C2=O)cc1OC
1	COC(=O)NC(C(=O)N1CCCC1C(=O)NCc1ccc(C(=N)N)s1)C(c1ccccc1)c1ccccc1
1	COc1ccc(CCNC(=O)C2CCN(S(=O)(=O)c3cccs3)CC2)cc1OC
1	CNC(=O)OCCc1ccc(Cl)c(CN(C(=O)C2CNCCC2c2ccc(OCCOc3c(Cl)cc(C)cc3Cl)cc2)C2CC2)c1
1	Cc1ccc(-c2nn(-c3ccccc3)cc2CN(C)C(=O)CCC(=O)O)cc1C
1	COc1ccc(C=Cc2cc(OC)c(OC)c(OC)c2)cc1OP(=O)(O)O
1	CC(C)Oc1cccc(C(=O)C2CCCN(C(=O)c3ncn[nH]3)C2)c1
1	COc1cc(CCN2CCCCC2)c(F)cc1Nc1nccc(-c2c(-c3cccc(C(=O)Nc4c(F)cc(F)cc4F)c3)nc3ccccn23)n1
1	COC(=O)C1=C(C)N(Cc2ccccc2)C(NCc2ccc(OC)cc2)=NC1c1ccc(Br)cc1
1	CCn1cc(C(=O)N(CCC(C)C)c2c(N)n(Cc3ccccc3)c(=O)[nH]c2=O)c(=O)c2ccc(C)nc21
1	CC1=C(C(=O)O)N2C(=O)C(NC(=O)C(N)c3cccc4ccccc34)C2SC1
1	CN1C(=O)N(CC(C2CC2)N2C(=O)C(C)(CC(=O)O)CC(c3cccc(Cl)c3)C2c2ccc(Cl)cc2)C(=O)C1(C)C
1	CCC12C(=O)N(c3cccc(F)c3)C(=O)N1C(c1ccc(OC)cc1)C1C(=O)N(C(C)(C)C)C(=O)C12
1	COc1ccc(-c2nc(CCNS(=O)(=O)c3ccc4c(c3)OCCO4)cs2)cc1
1	COc1nc(C)nc(NCc2cccnc2)c1C#N
1	CCOc1ccccc1C1Oc2nc(SC)nnc2-c2ccccc2N1C(C)=O
1	CCCCCNc1nc(N2CCCC2)c2c(c1C#N)CCN(C)C2
1	CN1C(=O)C(O)(Cc2ccc(O)cc2)N(C)C(=O)C1Cc1c[nH]c2cccc([N+](=O)[O-])c12
1	COc1ccc(C=CC(=O)O)c(OCc2cn(-c3nc4ccccc4s3)nn2)c1CC=C(C)C
1	OC(c1ccccc1)C1COC(c2ccccc2)C(CC=Cc2cccnc2)C1
1	Cc1ccc(S(=O)(=O)Cc2ccc(C(=O)N3CCC(C)CC3)cc2)cc1
1	N#Cc1cccc(COc2cc(O)c3c(=O)c(O)c(-c4ccc5c(c4)OCO5)oc3c2)c1
1	CN(C(=O)CSc1nc2ccc(NC(=O)c3cccs3)cc2s1)c1ccccc1
1	CC(NC(=O)N1CCOCC1)c1ccc(OC2CCN(c3ccnc(OCC4CC4)c3)C2)cc1
1	O=C(Nc1cccc(Cc2nnc(O)c3ccccc23)c1)c1ccc(-n2cccn2)nc1
1	Nc1n[nH]c(SCC(=O)Nc2cc(Cl)ccc2Cl)n1
1	CCN1C(=O)C(=Cc2ccc(OCc3ccccc3)cc2)SC1=Nc1cccc(C(=O)O)c1
1	COC(=O)c1ccc(C=CC(=O)OCC(=O)Nc2sccc2C(N)=O)cc1
1	O=C(CCCCn1c(=O)[nH]c2ccccc2c1=O)NCCC1=CCCCC1
1	OCc1ccc(-c2c(Cl)cc(O)cc2Cl)cc1
1	CCOC(=O)c1c(-c2ccc([N+](=O)[O-])cc2)c(C#N)c(=O)n(N=C(C)c2ccc(NS(=O)(=O)c3ccc(Cl)cc3)cc2)c1N
1	COc1cc(CCC(=O)Nc2ccc(C(=O)NO)cc2)ccc1OCc1ccccc1Br
1	COC(=O)C(=O)Nc1c(-c2ccccc2)c(O)nc2cc(Cl)ccc12
1	O=C(Nc1ccccc1)c1ccc(CN2C(=O)C3C4C=CC(C5CC45)C3C2=O)cc1
1	C#CCOC(=O)CC1C(C(=O)OCC#C)=C(N)Oc2ccc(-c3cccc(N(C)C)c3)cc21
1	CS(=O)(=O)Cc1cccc(Nc2nccc(Oc3ccc(NC(=O)C4(C(=O)Nc5ccc(C(F)(F)F)cc5)CC4)cc3)n2)c1
1	Cn1cc(C=CC(=O)NS(=O)(=O)c2ccc(F)c(F)c2)c2c(Oc3cnc4ccccc4n3)cccc21
1	CCC(C)c1ccccc1NC(=O)Cc1coc2cc3c(cc12)CCC3
1	CCOc1ccc(CC(=O)O)cc1-c1ccc(F)c2c1CN(C(=O)CC(C)c1cnccn1)CC2
1	C=C(C)C1CCC2(C(=O)O)CCC3(C)C(CCC4C5(C)CCC(=O)C(C)(C)C5C(O)CC43C)C12
1	CN(C(=O)c1ccccc1)c1ccc2c(c1)[nH]c(=NC(=O)c1ccc(C=Cc3cccc(C(F)(F)F)c3)s1)n2CCC(N)=O
1	O=[N+]([O-])c1ccc(-c2csc(NN=Cc3ccc4c(c3)OCO4)n2)cc1
1	Cc1ccc(Cn2cnc(=O)c3cc(Oc4ncccc4C(F)(F)F)ccc32)cc1
1	Fc1ccccc1-c1nnc(S)n1CC1CCCO1
1	CC(C)CC1NC(=O)C(Cc2ccccc2)N(C)C(=O)C(C)NC(=O)c2ccccc2NC(=O)C(Cc2ccc(O)cc2)N(C)C1=O
1	CCCCc1cnc(N)c2c(-c3ccc(Oc4ccccc4)cc3)csc12
1	O=C(O)c1ccc(-c2sc3cc(O)ccc3c2C(=O)c2ccc(OCCN3CCCCC3)cc2)cc1
1	COc1cc(NC(C)CCN)c2nccc(C)c2c1
1	COc1cccc(C(=O)Nc2ccc(S(=O)(=O)Nc3ccccc3Cl)cc2)n1
1	CCCCOc1ccc(C(CC)N(O)C(C)=O)cc1
1	CC(=O)N1CC2C(=NOC2CN2CCN(CCCC=Cc3ccccc3)CC2)c2ccccc21
1	O=C(c1ccccc1)c1ccc2c(c1)nc1n2C(c2c(Cl)cccc2Cl)SC1
1	COc1ccc2c(c1)C(=O)C(OC(=O)NCc1ccc3c(c1)OCO3)C(c1ccc(OC)c(Br)c1)O2
1	CCCc1cc(Cn2c(CC)nc3c(C)cc(C)nc32)cc(CCC)c1OC(C(=O)NS(=O)(=O)c1ccc(C(C)C)cc1)c1ccc2c(c1)OCO2
1	O=C(O)CC(NC(=O)OCc1ccccc1)C(=O)CNS(=O)(=O)Cc1ccccc1
1	C#Cc1cc(CC(NC(=O)COC)C(O)CNC2CC3(CCC3)Oc3ncc(CC(C)(C)C)cc32)ccc1F
1	CNC(=O)C(Cc1ccc(OC)cc1)NC(=O)C(Cc1ccc(OC)cc1S)CC(C)C
1	COc1cc(Cl)cc(-c2cc(OC)c(-n3c(=O)ccc4cc(S(=O)(=O)Nc5ncccn5)ccc43)cc2C)c1
1	CC(C)(C)c1ccc(C(=O)NC(=S)Nc2ccc(S(=O)(=O)NC3CCCCC3)cc2)cc1
1	COC(=O)CCC(=O)NC(C(=O)N1CCCC1C(=O)NC(Cc1ccccc1)C(=O)C(=O)OC)C(C)C
1	Cc1nc(CC(F)(F)F)c(-c2cc(C(=O)N3CC(c4ccc(C#N)cc4)C3)c(C)cc2C)[nH]1
1	CC(c1nc(-c2ccc(C#N)cc2)cs1)C(O)(Cn1c[n+](CP(=O)(O)O)cn1)c1ccc(F)cc1F
1	CCCCOc1ccc(C(=O)NCC(=O)NCc2ccncc2)cc1
1	Nn1c(CCCCN2CCN(c3ccc4ccccc4n3)CC2)nc2ccc(F)cc2c1=O
1	CC(C)NCCn1nc(-c2ccc(Cl)cc2)c(-c2ccc(Cl)cc2)c(C#N)c1=O
1	O=C(O)c1cccc2c1C(=O)c1ccc(-c3ccc(F)cc3F)cc1S2(=O)=O
1	CC(=C(F)C(=O)Nc1ccc(-c2ccccc2S(N)(=O)=O)cc1Br)c1ccc2ccnc(N)c2c1
1	CN(C)c1cnnc2ncn(Cc3cccc(-c4ccccc4C(=O)O)c3)c12
1	CCOC(=O)c1c(-c2ccccc2)csc1NC(=O)c1nc(S(=O)(=O)CC)ncc1Cl
1	Cn1cc(S(=O)(=O)NCCOc2ccc3c(c2)C(Cc2cccc(Cl)c2)C(N2CCC2)CC3)cn1
1	CC(=O)OCC12CCC3C(CCC4CC(N(C)C)CCC43C)C1CCC2C(C)OC(C)=O
1	COc1cc2nccc(Oc3ccc(Nc4ccc(C(C)(C)C)cc4)cc3C)c2cc1OC
1	O=C(CSc1nnc(-c2ccccc2)[nH]1)c1ccc(O)cc1O
1	CCCCCCCCCCCCCCCNC(=O)c1cn2c3c(c(N4CCN(C)CC4)c(F)cc3c1=O)OCC2C
1	COc1cc2c(cc1C(C)=O)CCC1C2(C)CCC(OC(C)=O)C1(C)C
1	NC1=C(C(=O)c2c[nH]c3ccccc23)C(c2ccc(Br)cc2)c2c(ccc3ccccc23)O1
1	CCOc1cccc(NCc2cc3c(C(C)(C)C)nn(-c4ccccc4)c3nc2O)c1
1	O=C(Nc1ccc(F)cc1)Nc1ccc2ccccc2n1
1	O=C1OCCN1CCCN1CCN(C2CC(c3ccc(F)cc3)c3ccc(F)cc32)CC1
1	CCN(CC)Cc1cc(Nc2ccnc3cc(Cl)ccc23)cc(-c2ccc(SC)cc2)c1O
1	CNc1nc(-c2ccccc2)c2sccc2n1
1	CNC(=O)c1ccccc1Nc1nc(Nc2ccc(CCN3CCN(C)CC3)cc2)ncc1Cl
1	CC(C)(C)c1ccc(S(=O)(=O)c2cnc(SCC(=O)Nc3ccc(F)c(Cl)c3)[nH]c2=O)cc1
1	CC(C)c1nc2cc3cccnc3c(Cl)c2[nH]c1=O
1	CCn1nccc1CNC(=O)c1cnc(Oc2cc3c(cc2C)OC(c2ccccc2C)CC3)s1
1	Ic1cccc(-c2nn3c(-c4cccc(-c5nnc6sc(-c7cccc(I)c7)nn56)n4)nnc3s2)c1
1	COc1ccc(CNC(=O)CSc2nnc(Cn3nnc4ccccc43)n2C)cc1
1	CC12CCC(=O)C=C1CCC1C2=CCC2(C)C1CCC2(O)C(=O)CN1CCOCC1
1	N#Cc1cc(Cl)cc(Oc2c(Cl)ccc3c2ncn3Cc2n[nH]c3ncccc23)c1
1	CC(C)NC(=O)c1ccccc1-c1ccccc1
1	CN(C)c1ccc(-c2nc(NCCN3CCOCC3)nc(O)c2C#N)cc1
1	CCCN(CCCCn1ccc2ccc(F)cc21)C1COc2c(F)ccc(C(N)=O)c2C1
1	O=C(Nc1ccc(F)cc1)C1C(=O)N2c3ccccc3Oc3cccc1c32
1	CC1(C)OC(=O)C(Oc2ccc(Cl)cc2)=C1c1ccc(S(C)(=O)=O)cc1
1	COc1cnn(-c2ccc(S(=O)(=O)NC3(C(=O)O)C(C)C3c3ccccc3)s2)c1
1	O=C(O)c1cccc(-n2c(=O)n(Cc3ccccc3)c(=O)c3ccccc32)c1
1	COCC1OC(n2cnc3c(O)nc(N)nc32)C(OC)C1OC
1	O=c1c2oc3ccccc3c2n(Cc2cccc(F)c2)c(=O)n1Cc1ccco1
1	Cc1ccc(S(=O)(=O)NC(=O)N2CCC(N3CCC(Oc4ccc(F)c(F)c4)CC3)CC2)cc1
1	COc1ccc(-c2c(C)c3ccc(OC(=O)N(C)C)cc3oc2=O)cc1
1	Cc1csc(-c2nc(N)nc3c2nnn3Cc2ccccc2F)n1
1	CNC(C#Cc1c(F)ccc2c1C(=Cc1[nH]ccc1OC)C(=O)N2)CO
1	O=C(C1c2ccccc2C(=O)N2CCc3ccccc3C12)N1CCN(Cc2ccccc2)CC1
1	COc1ccc2c(c1)nc(-c1ccc3ccccc3c1)n2-c1ccnc(NC2CCCN(C(=O)C3CC3)C2)n1
1	CCc1cc2c(cc1Cn1c(C(=O)O)c(Cc3cccc(C(=O)O)c3)c(=O)c3cc(OC(C)C)ccc31)OCO2
1	CCOc1ccc(-c2nn(CC(=O)NC3CCCCC3)c3c2cnc2ccc(C)cc23)cc1
1	COc1ccc(F)c2c(=O)c(C(=O)O)cn(Cc3ccc(-c4ccccc4)cc3)c12
1	CC(=O)Oc1ccc2c3c1OC1C(SC(C)=O)CCC4C(C2=O)N(CC2CC2)CCC341
1	NCCCCNC(=O)c1cc2c([nH]c3ccccc32)c(C(=O)c2c[nH]c3ccccc23)n1
1	COc1ccccc1-c1nn(-c2ccccc2)cc1C=C1SC(=S)N(C(Cc2ccccc2)C(=O)O)C1=O
1	COCCn1c(Cc2cccn2C)nnc1SCC(=O)Nc1nccs1
1	CCOC(=O)C1(C(=O)Nc2ccc(F)cc2)CC1c1cc(OC)c(OC)c(OC)c1
1	COCCCOCCCn1cc(CNC2C(O)C(O)C(O)C(O)C2O)nn1
1	c1ccc(CNc2ncnc3c2Cc2ccccc2O3)cc1
1	OC(CN1CCCCCC1)c1ccc2c(Cl)cc(-c3ccccc3)nc2c1
1	CN(CC(=O)c1cc(C(C)(C)C)c2c(c1)C(C)(C)CO2)CC1CC1
1	O=c1c2ccc(NCCO)c3c2n(c(=O)n1-c1cccc(Cl)c1)CCC3
1	CCCCS(=O)(=O)NC(CNC(=O)CCNC(=O)c1c[nH]c2cc(C(=N)N)ccc12)C(=O)O
1	COc1ccnc(-c2ccnc(Nc3ccc4[nH]c(C(=O)N5CCCN(C(C)C)CC5)cc4c3)n2)c1
1	O=C(Nc1cccc(-c2nc3ccccc3[nH]2)c1)c1c(F)cccc1F
1	CN1CCN(Cc2cccc(Nc3nc4c(-c5ccc(S(C)(=O)=O)cc5)cccn4n3)c2)CC1
1	Cc1cc(SCC(=O)c2cccs2)n2nc(C)c(-c3ccc(Cl)cc3)c2n1
1	COCCn1ccn2cc(C(=O)NCc3ccc(F)cc3)c(=O)c(O)c2c1=O
1	CC(=O)OC1CCC2(C)C(CCC(C)(O)CCO)=C(C)C(=O)C(O)C2C1(C)CO
1	CNC(=O)C(Cc1c[nH]c2cc(Cl)ccc12)NC(=O)CNC(=O)C(Cc1ccccc1)NC(=O)C(Cc1ccc(O)cc1)NC(=O)C(CC(=O)O)NC(C)=O
1	CCC1CC(N(Cc2cc(C(F)(F)F)cc(C(F)(F)F)c2)c2ncc(-c3cnn(C)c3)cn2)CN1c1nc(N2CCC(C(=O)O)CC2)ncc1Cl
1	CCOP(=O)(OCC)C(NC(=O)c1cc(O)c2c(c1)C(=O)c1cccc(O)c1C2=O)c1ccc2ccccc2c1
1	CN(C)CCOc1ccc2[nH]c(C(=O)N3CC(CCl)c4c3cc([N+](=O)[O-])c3c(C(N)=O)cccc43)cc2c1
1	CCCCCCCOc1c(O)cc(CN2CCN(CCO)CC2)cc1O
1	CC(C)(C)c1ccc(C=CC(=O)Nc2ccc3c(c2)OCO3)cc1
1	O=C(O)c1ccccc1C(=O)Nc1ccc(Nc2ccc([N+](=O)[O-])cc2[N+](=O)[O-])cc1
1	CN1CCC(=O)C2(C1)C(c1ccc(Cl)cc1Cl)C(c1ccccc1)NC21C(=O)Nc2ccccc21
1	COc1ccc(C(=O)Nc2c(N)nc(SCC(=O)Nc3ccc(NC(C)=O)cc3)nc2O)cc1
1	CCN(CC)S(=O)(=O)c1cc(C(=O)NCCN2CCOCC2)ccc1Cl
1	COc1cccc(Nc2ncnc3sc(C)cc23)c1
1	O=C(NC1CC1)c1cc2c(s1)-c1ccccc1N(C(=O)c1ccc(NC(=O)c3cccnc3N3CCC4(CCOCC4)CC3)cc1)CC2
1	CC(C#N)CN(C)C1CCN(C(=O)Cn2cc(N=C(O)c3cnn4cccnc34)c(-c3cc(Cl)ccc3OC(F)F)n2)CC1
1	O=C(O)c1c(Cc2ccc(Br)cc2)c(=O)c2ccccc2n1Cc1cc2c(cc1Cl)OCO2
1	OCCCNc1nc(-c2ccc(Br)cc2)nnc1-c1ccc(Cl)cc1
1	Cc1cc(Cc2c(-c3ccc(OCCN4CCCC4)cc3)sc3cc(O)ccc23)ccc1CN1CCCC1CO
1	C#CCCCCC#Cc1ccccc1C(=O)C=[N+]=[N-]
1	COC(=O)CC1(C(=O)Nc2ccc(-c3ccccc3C(=O)OC)cc2)CC(c2cccc(C(=N)N)c2)=NO1
1	Fc1ccc(-c2nnc3sc(CCc4ccccc4)nn23)cc1
1	CC1=C2C3OC(=O)C(C)C3CCC(C)(O)C2CC1OC(=O)c1ccc(C(C)C)cc1
1	CCCS(=O)(=O)c1c(S(=O)(=O)CCC)c2ccc(C(N)=O)cn2c1C(=O)c1ccc(OC)cc1
1	COc1ccccc1N1CCN(S(=O)(=O)CCNC(=O)COc2ccc(C(C)C)cc2)CC1
1	O=C(NCCO)c1cccc(-n2c(C=Cc3ccc(F)cc3)nc3ccccc3c2=O)c1
1	CCCCC1=NC2(CCCC2)C(=O)N1Cc1ccc(-c2ccccc2S(=O)(=O)Nc2onc(C)c2C)c(CN2CCC(C)(C)C2=O)c1
1	CCOC(=O)c1ccc(N=C2SC(C(=O)Nc3ccc(C(=O)O)cc3)CC(=O)N2Cc2cccs2)cc1
1	Cc1ccccc1-c1ncc(CN2CCN(C3CCCC3)C(CCO)C2)cn1
1	Cc1ccccc1CNC(=O)C1N(CC(O)C(Cc2ccccc2)NC(=O)OC2COC3OCCC23)CSC1(C)C
1	O=S(=O)(Nc1ccc(S(=O)(=O)N2CCCC2)cc1)c1ccccc1Br
1	CCCc1c(-c2ccccc2)noc1-c1nc(-c2ccc(CN3CC(C(=O)O)C3)cc2)no1
1	Oc1nc2c(c3nc(-c4cccc(F)c4)nn13)CN(Cc1ccccc1)CC2
1	CCCN(CCC)CCCNC(=O)CN1C(=O)CSc2ccc(S(=O)(=O)N3CCOCC3)cc21
1	O=C(Nc1ccc(-c2cc(F)cc(F)c2)cn1)C1CCC(N2CCCCC2=O)CC1
1	COc1cccc(CNc2ccc(C(=O)O)nc2)c1
1	CCCCOC(=O)NC(Nc1ccc(S(=O)(=O)Nc2ccc(OC)nn2)cc1)(C(F)(F)F)C(F)(F)F
1	Cc1ccc(Nc2cc(NCC3CC3)n3ncc(C=C4N=C(O)N=C4O)c3n2)nc1
1	CC(=O)SCC(Cc1ccccc1)C(=O)NC(CSCc1ccc(C)cc1)C(N)=O
1	CC1(C)CCc2cc(S(=O)(=O)N(CC(=O)O)Cc3cccc(-c4ccccc4)c3)ccc2O1
1	CCOc1ccc(C#Cc2ccc(CC(C)NC(=O)c3oc(C)nc3C)cc2)cc1
1	CC(C)C(CCl)N(C)C1c2cc(C#N)ccc2OC(C)(C)C1O
1	Oc1cccc(-c2cnc3ccc(-c4ccc(F)cc4)nn23)c1
1	O=C(O)Cc1ccc(Nc2nc(-c3ccccc3)nc3c2CCC3)cc1
1	CC1(c2ccccc2)CC(c2cc(N)cc(-c3ccc(C(N)=O)cc3C(=O)O)c2)Nc2ccc(C(=N)N)cc21
1	CCc1cnc(N2CCC(N(C)c3ncnc4c(-c5ccc(S(C)(=O)=O)cc5)csc34)CC2)nc1
1	Nc1ncc(-c2ccc(C(=O)N3CCNCC3)cc2)cc1-c1ccc(C(F)(F)F)cc1
1	Cc1ccc(C=C2CN(C(=O)CCSCCO)CC(=Cc3ccc(C)cc3)C2=O)cc1
1	N#Cc1ccccc1COc1c(C2CCC2)ccc(-c2cnc(N)cn2)c1F
1	CC(c1ccc(Cl)cc1)N1CC2(C1)CN(C(C)C)C(=O)c1cccc(NC(=O)c3ccncc3)c1O2
1	COC(=O)c1c(C)sc(-c2c(-c3ccc4c(c3)OCCO4)[nH]c3c2c(=O)n(C)c(=O)n3C)c1O
1	COc1ccc(CNc2nc(OCc3ccccn3)ncc2C(=O)NCCCCO)cc1Cl
1	N#Cc1c(N)nc(-c2ccc(Cl)cc2)c2c1-c1ccccc1S(=O)(=O)CC2
1	Cc1nc(C(NC(=O)c2cc(C(C)C)[nH]n2)c2ccccc2)n[nH]1
1	CCC(CC)OC(=O)C(C)NP(=O)(OCC1OC(C#N)(c2ccc3c(N)ncnn23)C(O)C1O)Oc1ccccc1
1	COc1ccc(Cn2c(N(C)C)nc3cc(-n4cnc5cc(-c6ccc(Cl)cc6)sc5c4=O)ccc32)cc1
1	CCCC(C)C(=O)N1CCN(c2cc3c(cc2F)c(=O)c(C(=O)O)cn3C2CC2)CC1
1	Clc1cccc(-c2ccc(-c3nnc(CCCc4ccc5cccnc5n4)o3)cc2)c1
1	CC#Cc1cncc(-c2ccc3c(c2)C2(COC(N)=N2)C2(COC2)C(C)(C)O3)c1
1	O=C(CF)N(Cc1cccc2c1OCC2)c1ccccc1Oc1ccccc1
1	COc1cccc(C(O)=Cc2nc3ccc(C(=O)NCCc4cccc(C)c4)cc3nc2O)c1
1	COc1ccc(CCN(C)CCCOc2ccc(S(=O)(=O)c3ccoc3C(C)C)cc2)cc1OC
1	COc1ccccc1NC(=O)CSc1nc(O)c(CC=Cc2ccccc2)c(=O)[nH]1
1	Oc1noc2cc(C(F)(F)F)ccc12
1	CCCCCCCCn1cc(CCC(N)=O)c2cc(-c3cccc(C)c3)ccc21
1	Nc1ncnc2c1c(-c1ccccc1)nn2CC(=O)c1ccccc1
1	CC(C)(C)N=C(Nc1cnc2ccccc2c1)Nc1nccs1
1	CCOc1ccc(-c2ccc(S(=O)(=O)NC(C(=O)O)C3CCN(S(=O)(=O)Cc4ccccc4)CC3)s2)cc1
1	Cc1nc2ccc(NCCN(C)C)c3c(=O)c4cc(Br)ccc4n1c23
1	Cc1cc(O)cc(C)c1CC(N)C(=O)NC(CCCN=C(N)N)C(=O)NC(Cc1ccccc1)C(=O)NC(CCCCN)C(N)=O
1	COc1ccc(C(C(N)=O)c2ncc(C(F)(F)F)cc2Cl)cc1OC
1	COc1ccc2c(CCCCCC(c3ccccc3)c3ccccc3)c3[n+](cc2c1OC)CCc1cc2c(cc1-3)OCO2
1	CS(=O)(=O)Nc1sc2c(c1C(=O)NN1C(=O)C(Cl)C1c1c[nH]c3ccccc13)CCCC2
1	COc1c2c(cc3c1C1OC(=O)C(C3c3ccc4c(c3)OCO4)C1CO)OCO2
1	CC(C)NC(=O)c1cccc2nc(-c3ccc(COC(=O)c4ccc(O)cc4)cc3)oc12
1	NC(CCc1cccc(C2CCCC2)c1)(C(=O)O)C1CC1C(=O)O
1	CN(C)C(=O)c1cccc(C(O)(c2ccccc2)c2ccc(C(=O)NCCCCCCC(=O)NO)cc2)c1
1	O=C(c1ccc(Cl)cc1)N1CCN(CCOc2ccccc2)CC1
1	C=CC(=O)N1CCN(S(=O)(=O)c2ccc(NC(=O)OCc3ccccc3)cc2)CC1
1	CC(C)N1CCC(Oc2cc3[nH]c(C(=O)N4CCOCC4)cc3cc2F)CC1
1	C=CC1(C)CC(=O)C23OC(c4cccs4)OC4CCC(C)(C)C(C(O)C(OC(C)=O)C2(C)O1)C43C
1	COc1cc(-c2ccc(F)c(Cl)c2)ccc1-c1nccc2cc(S(=O)(=O)Nc3ccncn3)ccc12
1	COCCCNC(=O)Cn1cc(C=C(C#N)C(=O)NC2CC2)c2ccccc21
1	O=c1oc2c(F)cc(F)cc2cc1S(=O)(=O)c1ccc(F)cc1
1	O=C(NCCc1csc(-c2ccccc2)n1)c1ccccc1
1	Nc1c(C(O)(C(F)(F)F)C(F)(F)F)ccc2ccccc12
1	CC1(C)C2Cc3c(nc(N)c(C#N)c3-c3ccc(F)cc3)C1C2
1	CN(C)c1ccc(NS(=O)(=O)c2c(F)c(F)c(F)c(F)c2F)cc1
1	O=C(NCc1ccc(F)cc1)c1ccc2c(O)c(S(=O)(=O)c3ccccc3)c(=O)[nH]c2c1
1	COc1cccc(CCNCCCCc2cn(-c3ccc(F)cc3)c3ccccc23)c1
1	CC(C)C(=O)OC1CCS(=O)(=O)c2sccc21
1	Cc1nn(C)c(C)c1CN1CCc2cc(S(=O)(=O)Nc3ccc(CCCC4CCCC4)cc3F)ccc2C1
1	CC(=O)N1CCC(C(=O)Nc2ccc(-c3cccc(-c4nc5cc(C(F)(F)F)ccc5[nH]4)c3)cc2)CC1
1	O=C(c1cc(S(=O)(=O)Nc2ccccc2F)c(Cl)cc1Cl)N1CCN(Cc2ccc3c(c2)OCO3)CC1
1	Nc1ncc(-c2cnn(C3CCNCC3)c2)cc1-c1nc2ccc(NC(=O)c3ccc(F)cc3)cc2o1
1	CC1(O)Cc2c(O)c3c(c(O)c2C(O)C1)C(=O)C=C(NCCCN)C3=O
1	Cc1ccc2c(c1)C(=O)N1CCSC21c1ccccc1
1	Cc1cccc(S(=O)(=O)Nc2ccc3c(c2)OCCO3)c1
1	O=C(Cn1ncc2c(=O)oc3ccccc3c21)Nc1cccc(Cl)c1
1	CS(=O)(=O)c1cccc(-c2ccc3oc(C(N)=O)c(NC(=O)c4cccs4)c3c2)c1
1	Cc1cc(Oc2ccc(F)cc2OCCn2ccc(=O)[nH]c2=O)c(F)c2cc(C#N)ccc12
1	COC(=O)C(CC(N)=O)N1C(=O)C2Cc3c([nH]c4ccccc34)CN2C1(C)C
1	O=C(c1ccccc1)c1cccc2c1OCC2C(=O)O
1	COC(=O)c1cc(OC)c2c(c1-c1c(C(=O)Oc3cccc(C=C4SC(=O)NC4=O)c3)cc(OC)c3c1OCO3)OCO2
1	CC(C)=CCCC(C)=CCc1cc(O)cc(Sc2ccccc2C(=O)O)c1O
1	Cc1nnc(-c2ccc(C)c(-c3ccc(C(=O)N(C)Cc4ccc(Cl)cc4)cc3)c2)o1
1	COc1ccc2c(c1)c(C=C1C(=O)NC(=O)NC1=O)cn2Cc1ccccc1
1	NC(=O)CCC(NC(=O)C(CCC(N)=O)NC(=O)CCc1cc(-c2ccc(-c3ccccc3)cc2)no1)C(N)=O
1	N#CCCCCSP(=O)(O)OP(=O)(O)O
1	Cc1cc2[nH]c(CN3CCOC(Cc4ccccc4)C3)cc(=O)n2n1
1	CC=CC=CC1Cc2cc(OC3OC(CO)C(OC)C(O)C3O)cc(O)c2C(=O)O1
1	O=C(NC(Cc1ccccc1)C(O)CNC1CCCc2ccccc21)c1cc(C2CCCC2)cc(N2CCCC2=O)c1
1	O=C(O)c1cn(C2CCN(CC(O)(Cn3cncn3)c3ccc(F)cc3F)CC2)nn1
1	CCCCNC(=S)NN=C1C(=O)Nc2ccc(C)cc21
1	CCc1ccccc1-c1n[nH]c(-c2ccc3c(c2)OCO3)n1
1	Cc1ccccc1C=Cc1nc(O)c2ccccc2n1
1	CCC1(CC)C(=O)N(C(=O)NCc2ccc3c(c2)OCO3)C1Oc1ccc(C(=O)O)cc1
1	CCCCOC(=O)CCCCCCCC(=O)OCCCC
1	COc1cc(OC)cc(C(=O)N(CCCN2C(=O)c3cccc4cccc(c34)C2=O)c2cccc(OC)c2)c1
1	COC12CCC3(CC1CNCc1ccccc1)C1Cc4ccc(O)c5c4C3(CCN1CC1CC1)C2O5
1	COc1cc2c(cc1OC)C(C=C(O)c1ccc(OC)c([N+](=O)[O-])c1)=NCC2
1	CCC12CCCC(C)(C)C1CCC1(C)C2CC(O)C2(C)C3=C(CCC12)C(C)OC3=O
1	CC(C)c1ccc(-c2nc(SCc3cn(CC(=O)NC(=O)Nc4ccccn4)nn3)nc(Nc3ccccc3Cl)c2C#N)cc1
1	COc1ccc(OCC(=O)NCC(c2ccc(OC)cc2)N2CCOCC2)cc1
1	O=C(NCc1cccnc1)C(OCc1ccccc1)C(O)C(O)C(OCc1ccccc1)C(=O)NCc1cccnc1
1	Cc1cccc(CNc2nc(C#N)nc3c2NCN3C2CCCC2)c1
1	CC(C)CC(NC(=O)C(Cc1cccc2ccccc12)NC(=O)c1ccccc1)B(O)O
1	O=C(C1CCCN(CCC2c3ccccc3-c3ccccc32)C1)N1CCN(c2ccc([N+](=O)[O-])cc2)CC1
1	Cn1nc(C(=O)N2CCCCC2)c2c1-c1ccccc1S(=O)(=O)C2
1	C[N+]12C=CC=C1C(N1CCCC1)c1scc(-c3ccccc3)c12
1	O=C(CCCSCC(NC(=O)c1cccc2ccccc12)C(=O)NCc1ccccc1)NO
1	CCn1ncc2cc(-c3cc(=O)n4ncc(-c5cc[nH]n5)c4[nH]3)ccc21
1	Cc1ccc(Cn2ccnc2SCC(=O)Nc2nc3ccccc3s2)cc1
1	COc1ccccc1-n1c(SCC(=O)O)nnc1-c1ccc(S(=O)(=O)N2CCCCC2)cc1
1	Cc1cccc(NS(=O)(=O)c2ccc3[nH]c(=O)ccc3c2)c1C
1	O=C(O)CC1CCC(c2ccc(C(=O)Nc3nc(Cc4ccccc4)no3)cc2)CC1
1	N#Cc1cccn1CCC(NS(=O)(=O)c1cccc2[nH]ccc12)C(=O)N1CCC(C(F)(F)F)CC1
1	CCCCNC(=O)C(CC1CCCCC1)NC(=O)c1ccc(O)c(-c2cccc(C(F)(F)F)c2)c1
1	CC(=Cc1cc(F)c(OCCCF)cc1F)C(=O)NC1C(O)C(O)C2OCOC2C1OCc1ccccc1C#N
1	CCOC(=O)c1c(NC(=O)COC(=O)c2nccnc2N)sc2c1CCC2
1	Cn1cc(-c2cccc(-n3ccc4cc(C5CC5)cc(F)c4c3=O)c2CO)cc(Nc2ccc(N3CCN(C4COC4)CC3)cn2)c1=O
1	CC(C)(C)CCCCOCCCc1c[nH]cn1
1	CNCC(=O)Nc1cccc(-c2cc(-c3ccc(F)cc3O)nc(NC(=O)c3ccco3)c2C#N)c1
1	COc1cc(COc2ccc(S(=O)(=O)N3CCOCC3)cc2[N+](=O)[O-])ccc1OC(F)F
1	COc1cc2ncnc(Nc3cccc(Cl)c3F)c2cc1OC1CCN(CC(N)=O)CC1
1	O=C(c1ccccc1)c1ccccc1NC(Cc1ccc(OCCc2ccc(OC(F)(F)F)cc2)cc1)C(=O)O
1	CC(=O)N1CC=C(c2cc3nccc(Oc4ccc(NC(=O)c5cnn(-c6ccccc6)c5C(F)(F)F)cc4F)c3s2)CC1
1	Cc1cccc(CSc2nc3cc(NC(=O)C4CC4)ccc3n2C(C)C)c1
1	COc1cc(C2CC(=O)c3cnc(N4CCN(Cc5ccccc5)CC4)nc3C2)cc(OC)c1OC
1	CC(=O)N1CCCC1(Cc1ccncc1)C(=O)OCc1ccccc1
1	Cc1ccc2cc3cc(C(=O)Nc4cnc5ccccc5c4)sc3nc2c1
1	OCC1CN(Cc2ccco2)CC(n2cnc3c(NCc4ccncc4)ncnc32)O1
1	Cc1ccc(OC(=O)c2ccc3c(c2)C(=O)N(c2cccc4ccccc24)C3=O)cc1
1	Cn1c(SCC(=O)Nc2sc3c(c2C#N)CCC3)nnc1C1COc2ccccc2O1
1	Nc1ccccc1NC(=O)C=Cc1ccc(NCc2ccc([N+](=O)[O-])cc2)cc1
1	O=C1c2ccc(O)c(O)c2C(=O)N1Cc1c(F)ccc(F)c1F
1	CN(C)CCCNCc1nccc2c3ccccc3n(Cc3ccc(F)cc3)c12
1	Cc1cc(Cn2cnc3c2CC(CO)N(C(=O)C(c2ccccc2)c2ccccc2)C3)ccc1[N+](=O)[O-]
1	CCCc1nn(C)c2c(=O)[nH]c(-c3cc(S(=O)(=O)N4CCN(c5cccc6ccccc56)CC4)ccc3OCC)nc12
1	COc1ccc(CS(=O)(=O)C=Cc2c(OC)cc(O)cc2OC)cc1O
1	Cc1ccc(Cc2c(-c3ccc(F)cc3)nc3c(C)cc(Br)cn23)cc1
1	CCCCNC(=O)c1cc(S(=O)(=O)n2ccnc2O)c(SC)cc1Cl
1	COc1ccc(-c2nnc3c(C=Cc4ccc(Cl)cc4)nc4ccccc4n23)cc1
1	CCOC(=O)CS(=O)(=O)N1CCC(Nc2cc(O)nc3ccc(C(c4ccc(Cl)cc4)c4ccc(Cl)cc4)cc23)CC1
1	Brc1cnc(Nc2ccc(Oc3ccccc3)cc2)nc1Nc1cc(C2CC2)[nH]n1
1	Cc1cc(S(=O)(=O)NCCCC(N)=O)cnc1-c1ccc(N(Cc2ccccc2)C(=O)c2ccc(O)cc2O)cc1
1	CN1C(=O)C(NC(=O)C(Cc2ccc(Cl)c(Cl)c2)c2ccccc2)N=C(c2ccccc2)c2ccccc21
1	CCCCCN1CCCC(CNS(=O)(=O)c2cccc(C(=O)Nc3ccc(C(F)(F)F)cc3)c2)C1
1	CCCCC#Cc1nc(NOC)c2ncn(C3OC(CO)C(O)C3O)c2n1
1	Cc1ccc2c(=O)oc(Nc3ccccc3I)nc2c1
1	CC(C)S(=O)(=O)CC(O)C(CC1CCCCC1)NC(=O)C(Cc1c[nH]cn1)NC(=O)C(Cc1ccccc1)NC(=O)CC(C)(C)C
1	CCOC(=O)NCc1cccc(CC(=O)Nc2nnc(CCCCc3ccc(NC(=O)Cc4cccc(OC(F)(F)F)c4)nn3)s2)c1
1	COc1cc(OC)c(C(=O)CCCCN2CCC3(CC2)NC(=O)NC3=O)cc1NS(=O)(=O)c1ccc(OC(F)(F)F)cc1
1	C[N+](C)(C)CC(=O)NN=C(Cc1nc2c3c(ccc2nc1O)C(=O)c1ccccc1C3=O)C(=O)Nc1ccc(Cl)c(Cl)c1
1	NS(=O)(=O)c1c(F)cccc1NS(=O)(=O)C=Cc1ccc(-c2ccco2)cc1
1	CNC(=O)C(CC1CCCN(C(=N)N)C1)NC(=O)CN1C(=O)CN(CCCc2ccccc2)C(=O)C1Cc1ccccc1
1	O=S(=O)(N=C(c1ccc(F)cc1)N1CCOCC1)c1ccccc1
1	COc1cc(SCC2CC2)ccc1C#N
1	CCN1CC2(COC(=O)c3ccccc3NC(=O)CCC(=O)OC)CCC(OC)C34C5CC6C(OC)CC(O)(C5C6OC)C(O)(C(OC)C23)C14
1	Cc1nnc(CNCC2(O)CCCN(Cc3ccc(F)c(F)c3)C2=O)[nH]1
1	CN1CCN(C(=O)CCC(Nc2ccnc3cc(Cl)ccc23)C(=O)N2CCN(C)CC2)CC1
1	COc1ccc(-c2c(N)cnc(C(=O)O)c2C)c(OCc2ccccc2)c1OC
1	Cc1ccc2nc(-c3cc(O)ccc3O)ccc2c1
1	Cc1ncsc1C(=O)NCc1cccs1
1	O=C(NCc1cccnc1)Nc1ccc(S(=O)(=O)N2CCC23COC3)cc1
1	COc1ccccc1C(Cc1ccccc1)NC(=O)C(c1ccccc1)c1ccccc1
1	Cc1cc(C)c(C#N)c(SCC(=O)c2cc(C)n(CCc3ccccc3)c2C)n1
1	CC(C)(C)C(NC(=O)C(NC(=O)c1cnccn1)C1CCCCC1)C(=O)N1CC2(Cc3ccccc3C2)C1C(=O)NC(CC1CC1)C(=O)C(=O)NC1CC1
1	NC(=O)c1ccc(-c2cc(-c3ccc(F)cc3)n(-c3ccccn3)n2)cc1
1	CC(=O)NC1CC2(C)C(CCC3(C)C2CCC2C4C5OCC4(CCC5(C)C)CCC23C)C(C)(C)C1OC(C)=O
1	COc1ccc2c(c1)C1(C(=O)N2)C2=C(CN1c1c(C)noc1C=Cc1ccccc1)C(=O)c1ccccc1C2=O
1	COCCOc1ncccc1C1C(C(=O)C(C)(C)C)C(=O)C(=O)N1c1ccc(-c2ccoc2)cc1
1	Oc1ccc2c(c1)OCc1c-2nc2ccc(O)cc2c1-c1ccc(C(F)(F)F)cc1
1	CCc1cc2cc(C(=O)Cc3ccc(OC)c(OC)c3)ccc2nc1C
1	Cc1nn(C)c(Cl)c1CN(Cc1cccnc1)Cc1ccsc1
1	CCCn1c(=O)c2nc(-c3ccc(OCC(=O)O)cc3)[nH]c2n(CCC)c1=S
1	COc1ccc(C=Nn2c(=O)[nH]c3c([nH]c4ccc(F)cc43)c2=O)cc1CN1CCCCC1
1	O=C(O)COc1ccc(Cl)cc1CN1CCN(S(=O)(=O)c2ccc(F)cc2)CC1
1	COc1ccc(-c2c3nc(cc4ccc([nH]4)c(-c4ccccc4)c4nc(cc5ccc2[nH]5)C=C4)C=C3)cc1
1	CN1CCC(Oc2ccc(CN3CCC(NC(=O)c4cccc(C#N)c4)C3)c3ccccc23)C1
1	CCCCCCCCCOCCCCCC(=O)O
1	CCc1ccccc1Nc1cnccc1NS(=O)(=O)C(F)(F)F
1	CCCCCCCc1ccccc1CC=CC(SCC(N)C(=O)NCC(=O)O)C(O)CCCC(=O)O
1	N#Cc1ccc(Nc2ncnc3c2c(-c2ccc(Cl)cc2)cn3C2OCC(O)C2O)cc1
1	N=C(N)c1ccc(N=Nc2c(O)c(C(=O)Nc3ccccc3)cc3ccccc23)cc1
1	CCc1ccc2c(c1)c(-c1ccc3c(c1)OCO3)c(C(=O)O)c(=O)n2Cc1ccccc1OC
1	CCCCc1nc2c(C)cc(-c3ccccn3)cc2n1Cc1cccc2c1ccn2-c1ccccc1C(=O)O
1	COc1ccc(C=C2Oc3c(cc(OC)c(OC)c3OC)C2=O)cc1F
1	COc1cccc2cc(C(C)N(CCCN3CCOCC3)C(S)=Nc3cccc(C)c3C)oc12
1	Cc1cccc(-c2nn3c(c2-c2ccnc4c(F)cccc24)CCC3)n1
1	CC(C)CC(NC(=O)c1ccc(N2CCN(C)CC2)cc1)C(=O)N1CC(C)C2OCC(=O)C21
1	CCOc1cc2ncnc(Nc3ccc(OCc4ccccn4)cc3)c2cc1NC(=O)C=CCN1CCCC1
1	COc1ccc(NC(=O)CCSCCC(=O)Nc2ccc(OC)cc2OC)c(OC)c1
1	COCCN(C)Cc1c(-c2ccc(NC(=O)NOC)cc2)sc2c1c(=O)n(-c1ccccn1)c(=O)n2Cc1c(F)cccc1F
1	COc1cccc(OC)c1C1CCCCC(=O)N1Cc1ccc(F)c(-c2ccccn2)c1
1	CCCCC(=O)Oc1c(O)ccc(C=NNC(=O)CCCCc2ccc(O)cc2)c1O
1	OCc1cnc(SCc2ccc(F)cc2)n1Cc1ccc(F)cc1
1	COc1cc(C=CC(=O)c2ccc3ccccc3c2)cc(OC)c1OC
1	CCn1nc(C)c(-c2ccc3c(c2)NC(=O)CO3)c1-c1ccc(F)cc1
1	CCN(CC)CCOc1ccc(NC(=O)Nc2cc(OC)c(OC)c(-c3ccc(C(C)=NO)c(OC)c3)c2)c(C)c1
1	O=C(O)c1ccc(-c2c(CCc3ccc4ccccc4n3)nc3c(N4CCOCC4)ccnn23)cc1O
1	CC(=O)N1N=C(c2ccc(OCC=C(C)C)cc2O)CC1c1ccc(Cl)cc1
1	COc1ccc(C2=NOC(Cn3nc(C(=O)NCc4ccc(OC(F)(F)F)cc4)cc3-c3ccccc3)C2)cc1
1	CSc1nc(N)c2ncn(C3C(O)C(O)C4(COP(=O)(O)OP(=O)(O)O)CC34)c2n1
1	CN(C)C(=O)c1ccnc2c3c(ccc12)-c1ccccc1S(=O)(=O)N3
1	O=C(NC1CC1)c1ccc2nc(-c3cccs3)c(-c3cccs3)nc2c1
1	CN1CCC(COC(=O)C2(C)CCN(C(=O)Cn3cc(N=C(O)c4cnn5cccnc45)c(-c4cc(Cl)ccc4OC(F)F)n3)CC2)CC1
1	CCCCn1c(Cc2cc(OC)c(OC)c(OC)c2)nc2c(N)nc(F)nc21
1	Oc1ccc(-c2ccc(-c3cn(CSc4ccccc4)nn3)cc2)cc1
1	CCn1c(=O)c2c(nc3n2CCCN3CCc2ccccc2)n(C)c1=O
1	COc1ccc(-c2csc(NC(=O)c3nccn3C)c2)cc1OC
1	CC(NC(=O)c1cn(C)c2ccc(S(=O)(=O)N3CCCC3)cc2c1=O)c1ccc2c(c1)OCCO2
1	O=S(=O)(Nc1nncs1)c1ccc2c(c1)OCCN2c1ccc(C(F)(F)F)cc1Cl
1	Cc1ccc(S(=O)(=O)n2nccc2-c2c(-c3ccccc3)noc2C)cc1
1	Cc1ccc2c(c1)C(=NNC(=O)c1[nH]c(C)c(C(=O)NN=C3C(=O)Nc4ccc(C)cc43)c1C)C(=O)N2
1	Cc1ccc(C2C(C(=O)O)=CCC(c3ccc(Cl)c(Cl)c3)N2S(=O)(=O)c2ccc(C)cc2)cc1
1	CC1=C(C2=C(C)C(=O)c3c(cc(O)c(O)c3CCC3CCCCC3)C2=O)C(=O)c2cc(O)c(O)c(CCC3CCCCC3)c2C1=O
1	Cc1ccc2oc(N=C(N)NC(=O)C3CC3)nc2c1
1	CC(C)(C)NCC(O)CON=C1c2ccccc2CCc2ccccc21
1	CCCCCCCCCCCCCC(=O)C(=O)NC(CCCC)CCCCC(=O)O
1	CCC(CC)NC(=O)NC(C(=O)NC(CC(=O)N1CCCC1)C(=O)NC(CC(=O)O)C(=O)NC(CC(C)(C)C)C(=O)O)C(C)(C)C
1	CC(C)COC(=O)NC(C(=O)NC(CC(C)C)C(=O)NC(CC(F)F)C(=O)NCCc1c(F)cc(C(=O)O)cc1F)C(C)C
1	COc1cc2c(cc1Nc1nc(Nc3cccc(F)c3C(N)=O)c3cc[nH]c3n1)N(C(=O)CCN(C)C)CCC2
1	CC(=O)Nc1nc2ccccc2[nH]1
1	Cc1nc2cc(OCc3nc(C(=O)NC(CO)CO)co3)ccc2s1
1	Nc1ccccc1NC(=O)c1ccc(CC(C(=O)Nc2ccccc2)C(=O)Nc2ccccc2)cc1
1	CC1(C(=O)NS(=O)(=O)c2ccc(C#N)cc2)CCN1C(=O)Cc1ccccc1Cl
1	CC(Nc1ncnc(N)c1C#Cc1ccccc1)c1nc2cccc(F)c2c(=O)n1-c1cccc(C#N)c1
1	Clc1ccc(-n2c(-c3cccc(Br)c3)nc3nc4ccccc4nc32)cc1
1	Nc1ncnc2c1ncn2CCOC(c1ccccc1)P(=O)(O)O
1	CCCc1ccc(-c2cc(C)cc(C(=O)Nc3nn[nH]n3)n2)cc1
1	O=C(Cc1ccccc1)NC(CCN1CCC(N(C2CC2)S(=O)(=O)c2cccc(C(F)(F)F)c2)CC1)c1ccc(Cl)c(Cl)c1
1	CCc1ccccc1Nc1nn2c(=O)c3ccc(C(=O)NC(C)c4ccccc4)cc3nc2s1
1	COc1ccc(CCNC(=O)CCS(=O)(=O)c2ccc3c(c2)NC(=O)C(C)S3)cc1OC
1	COC(=O)c1c(O)cc(O)c(Cl)c1CCc1nccn1Cc1ccc(I)cc1
1	O=C(CCC(NS(=O)(=O)c1cccc2ccccc12)C(=O)NCc1ccccc1)NCc1ccccc1
1	Oc1ccc2ccccc2c1-c1c(Nc2ccccc2)ccc2ccccc12
1	NC(=O)c1c(-c2ccc(Oc3ccccc3)cc2)nn2c1NCCC2c1ccc(N)cc1
1	CCc1ccc(NC(=O)C(C)OC(=O)c2cc(O)nc3ccc(S(=O)(=O)Nc4ccc(F)cc4)cc23)cc1
1	CN(C)Cc1c(C(=O)NN=Cc2cccc(OCc3c(F)cccc3Cl)c2)nnn1-c1nonc1N
1	COc1ccc2c(c1)CCN(CCCNS(=O)(=O)c1cccc3ccccc13)C2
1	O=C(C(Nc1ccccc1F)c1ccc(Br)cc1)N1CCCC1c1ccccc1F
1	CCOC(=O)c1c(N=Cc2c(O)ccc3ccccc23)sc2c1CCCC2
1	CN=c1[nH]c(Nc2cn(C3CCOCC3F)nc2C)ncc1C(F)(F)F
1	[N-]=[N+]=NCC(N=C(O)c1ccc(-c2nc(C3CCOCC3)cnc2N)cc1F)c1cccc(Cl)c1
1	CC1=C(C(=O)N(C(C)C)C(C)C)CC(CC(=O)NC2CC2)C(=O)N1Cc1ccc(C(C)(C)C)cc1
1	CN(C(=O)Cc1ccc(Cl)c(Cl)c1)C(CN1CCCC1)c1ccc(N)cc1
1	O=C(CCc1nc(O)c2ccccc2n1)N1CCN(c2ccc(F)cc2)CC1
1	N#CC(=Cc1cccs1)C(=O)N1CCOCC1
1	Cc1cc(N=S2(=O)CCC2)cc2ncnc(Nc3ccc(Cl)nc3OC(C)C(O)=NC(C)C(F)(F)F)c12
1	Oc1ccc2cc1-c1cc(ccc1O)CCc1c(ccc(O)c1O)Oc1cccc(c1)CC2
1	CCCN1CCN(C(=Nc2ccccc2Cl)c2ccc(C(=O)OC)cc2)CC1
1	COc1ccccc1CNS(=O)(=O)c1ccc2c(c1)CC(C)N2C(C)=O
1	Cc1c(C(=O)NN2CC3CCCC3C2)nn(-c2ccc(Cl)cc2Cl)c1-c1ccc(C#CC2CCCCC2)s1
1	COc1ccc(Cc2nn(-c3ccccc3)c(=O)c3ccccc23)cc1OC
1	CCOP(=O)(O)C(NCCCNC(c1ccccc1O)P(=O)(O)OCC)c1ccccc1O
1	O=C(C(=Cc1ccccc1)n1cncn1)c1ccc(N2CCCC2)cc1N1CCCC1
1	COC(=O)NN=Cc1cn(Cc2ccc(Cl)cc2Cl)c2ccccc12
1	COC(=O)CCC(=O)c1ccc(OC)c(Cl)c1
1	CCC1(O)C(=O)OCc2c1cc1n(c2=O)Cc2c-1nc1ccccc1c2C=NNC(=O)C(N)CCSC
1	C=CCN(c1ccccc1)S(=O)(=O)c1cccc(C(=O)NCC(c2ccc(OC)cc2)N2CCCCC2)c1
1	CCCN(CCC)C1Cc2cccc3cc(O)cc(c23)C1
1	CC(C)(C)c1cccc(Nc2noc3c(C(=O)Nc4cncnc4)c(Cl)ccc23)c1
1	CC(C)N1CCN(C(=O)C2CCN(c3ccc(S(=O)(=O)C4(C(=O)NO)CCOCC4)cc3)CC2)CC1
1	CCCCS(=O)(=O)NC(Cc1ccccc1)C(=O)N1CCCC1C(=O)NC(CCCNc1cc(Cl)nc(N)n1)B1OC2CC3CC(C3(C)C)C2(C)O1
1	COC(=O)CCC(NC(=O)C(Cc1cnc[nH]1)NC(=O)C(=O)c1cn(S(=O)(=O)c2ccc(C)cc2)c2ccccc12)C(=O)OC
1	C=Cc1ccc2ccc3nc(N)nc(O)c3c2c1
1	CCc1ccc(NC(=O)CSc2nc(C)c(C(=O)Nc3ccccc3)c(-c3ccc(OC)c(OC)c3)c2C#N)cc1
1	O=C1OC(c2ccccc2)C(c2ccccc2)C1CN(Cc1ccccc1)Cc1ccccc1
1	CC(C)(C)C1CCC(N(Cc2ccc(C(=O)NCCC(=O)O)cc2)C(=O)Nc2ccc(OC(F)(F)F)cc2C#N)CC1
1	COc1ccc(S(=O)(=O)Nc2nnc(CC(C)C)s2)cc1
1	Cc1c(C(=O)N(Cc2cccs2)C2CCNCC2)oc2ccccc12
1	O=S(=O)(c1ccc(CN=C(O)c2cnc3[nH]ncc3c2)nc1)c1ccc(C(F)(F)F)nc1
1	CCC(CC)(c1ccc(OCC(=O)C(C)(C)C)c(C)c1)c1ccc(OCC(O)CO)c(C)c1
1	CCNC(=O)Nc1nc2cc(-c3cnc(C(C)(C)O)nc3)cc(-c3cc(CN4CCCC4)ccn3)c2s1
1	Cc1c(-c2nn(Cc3ccccc3)c(=O)c3ccccc23)c2ccccc2n1CC(N)=O
1	COCc1ccc(C(C)=O)c2sc(C(=O)Nc3ccc4c(COC(=O)C(N)C(C)C)cccc4n3)c(C)c12
1	CCOC(Cc1ccc(OC)c(C(=O)NCc2ccc(C(F)(F)F)cc2)c1)C(=O)O
1	Cc1noc(C)c1-c1ccc2c(c1)C(NCCO)(c1ccccc1)C(O)=N2
1	C=CCNC(=O)c1ccc[n+](CC(=O)Nc2ccc(Cl)cc2)c1
1	CC(C)CC(NC(=O)C(Cc1c[nH]c2ccccc12)NC(=O)OC(C)(C)C)C(=O)NC(CC(=O)O)C(N)=O
1	c1ccc2c(SCCCN3CCCCC3)ccnc2c1
1	Fc1ccc(-c2nn3c(N4CCOCC4)cc(Cl)cc3c2-c2ccnc(NC3CCCC3)n2)cc1
1	CNCCCCC(NC(=O)C(Cc1ccccc1)NC(=O)OCc1ccccc1)C(N)=O
1	CC(C)CC(NC(=O)C12CCC(C)(C)CC1C1=CCC3C4(C)CCC(O)C(C)(C)C4CCC3(C)C1(C)CC2)C(=O)O
1	CCOC(=O)CC(NS(=O)(=O)Cc1ccccc1)c1ccc(C)cc1
1	Cc1ccc(C=CC(=O)OCC(=O)N(C)c2c(N)n(Cc3ccccc3)c(=O)[nH]c2=O)o1
1	O=C(Nc1ccc(-c2ccccc2)cc1)N1C2CCC1CC(S(=O)(=O)c1ccccc1)C2
1	O=S(=O)(Nc1cccc(-c2cn3cccnc3n2)c1)c1ccc(F)cc1
1	CCOC(=O)C(C)Oc1cc(F)ccc1Nc1ncnc2cc(N=S3(=O)CCCC3)cc(C)c12
1	Cc1c(C)c2c(c(C)c1O)CCC(C)(C(=O)NCCNCCNC(=O)C=Cc1ccc(O)c(O)c1)O2
1	CCOc1ccc(C=CC(=O)c2cc(OC)c(OC)c(OC)c2)cc1
1	COc1ccc2c(=O)n(NS(C)(=O)=O)c(=O)[nH]c2c1
1	COc1ccccc1N1CCN(C(=O)CCn2c(=O)[nH]c3ccccc3c2=O)CC1
1	Cc1cc(N2CCOCC2)cc2[nH]c(-c3c(NCCn4cc(C(N)=O)cn4)cc[nH]c3=O)nc12
1	Fc1ccc(Sc2ncnc3c2ncn3C2COc3ccccc3CO2)cc1
1	CCNC(=O)C=CC(Cc1ccccc1)NC(=O)C(CCCNC(=O)OCc1ccccc1)NC(=O)OC(C)(C)C
1	N#CNC(=Nc1ccccc1)N1CCC(=C2c3ccc(Cl)cc3CCc3cc(Br)cnc32)CC1
1	CCCn1c(-c2ccc(Cl)cc2Cl)nc2cc(C(=O)NN=Cc3cccc(Br)c3)ccc21
1	COc1ccccc1CNC(=O)CCCCn1c(=O)c2ccccc2n(CC(=O)Nc2c(C)cc(C)cc2C)c1=O
1	Cc1c(CC(=O)OCC(CO[N+](=O)[O-])O[N+](=O)[O-])cc(-c2ccc(S(C)(=O)=O)cc2)n1-c1ccccc1
1	N#Cc1cccc(Cn2cc(NC(=O)c3n[nH]c4cc(-c5ccccc5)ccc34)cn2)c1
1	O=C(Nc1ccc(-c2ccccc2)cc1)OC1C2CCN(CC2)C1Cc1cccnc1
1	COc1ccc(CNS(=O)(=O)c2ccc3nc(-c4c(N)n[nH]c4C)sc3c2)cc1
1	N#Cc1cc(-c2ccc3c(c2)C2(COC(N)=N2)C2(COC2)C2(CCC2)O3)ccc1F
1	NC(=O)C(Cc1c[nH]cn1)NC(=O)C(Cc1ccccc1)NC(=O)C(Cc1ccccc1)NC(=O)OCC1c2ccccc2-c2ccccc21
1	CCS(=O)(=O)NCc1nnc(Cn2c(SCc3ccc(F)cc3)nc(=O)c3c2CCC3)n1Cc1ccc(-c2ccc(C(F)(F)F)cc2)cc1
1	CCCCCCCN(CCCCCCC)CC(O)c1cc2ccccc2c2cnccc12
1	COc1cc(F)ccc1-c1ncc(O)c2cc(S(=O)(=O)Nc3nccs3)ccc12
1	CCC(=O)N1CCC2(CC1)CC(CC(N)=O)c1ccc(F)cc12
1	CC(C)C(=O)c1cc2c(cc1NC(=O)Nc1cccc3ccccc13)OCCO2
1	Cn1c(-c2ccccc2Cl)nnc1-c1ccc(F)cc1Cl
1	O=c1c2ccccc2[nH]c(=S)n1CCCN1CCN(c2ccccc2)CC1
1	O=C(CS)NCCNC(=O)c1cc(-c2ccc(F)cc2)[nH]n1
1	C=C(C)C(O)CCC(C(=O)O)C1CCC2(C)C3CCC4C(C)(C(=O)OC)C(O)CC(O)C45CC35CCC12C
1	Sc1nccc(-c2ccc(Cl)cc2)n1
1	CC1(C)CCC(C)(C)c2cc(C(=NO)c3ccc(C(=O)O)cc3)ccc21
1	CC(CC(=O)O)CC(=O)NC(C)C(Cc1ccc(Cl)c(Cl)c1)c1ccc(-c2ccccc2)c(F)c1
1	CCC1(c2ccccc2)NC(=O)N(CC(=O)N(C)CC(=O)Nc2cccc(F)c2)C1=O
1	COc1ccc2oc(=O)c(-c3nnc(NCc4ccco4)s3)cc2c1
1	Cc1ccccc1Nc1ncnc2c1c(-c1ccccc1)c(-c1ccccc1)n2-c1cccc(Cl)c1
1	N#Cc1cccc(-c2nc(Nc3cccnc3)sc2-n2cncn2)c1
1	O=C(NCCCCNC(=O)C(c1ccccc1)c1ccccc1)c1coc(-c2ccccc2O)n1
1	CNC1CCN(Cc2ccn3ncnc(Nc4ccc5c(cnn5Cc5cccc(F)c5)c4)c23)CC1
1	CC(C)(CO)NC(=O)c1nn(-c2ccc(F)cc2F)c2c1CC1CC21
1	CC(=O)NC1CCC(NCC(O)C(Cc2cc(F)cc(F)c2)NC(C)=O)(c2cccc(C(C)(C)C)c2)CN1
1	COc1ccc(-c2c3ccc(=[N+](C)C)cc-3sc3cc(N(C)C)ccc23)cc1OC
1	Nc1ncc(-c2cccnc2)c2scc(-c3cccc(NC(=O)Nc4c(F)cccc4F)c3)c12
1	COc1ccc(OCc2nc3c4c(ncn3n2)-c2ccccc2CC42CCCC2)cc1
1	Cc1nc(Nc2ccccc2C(=O)O)nc(Nc2ccccc2C(=O)O)c1[N+](=O)[O-]
1	CC(C)(O)C(O)CCC(CO)C1CCC2(C)C3=CCC4C(C)(CC(O)C(O)C4(C)C)C3=CC(O)C12C
1	O=C(CSc1ccc(F)cc1)Nc1cccc(S(=O)(=O)N2CCOCC2)c1
1	Cc1ccc(N=C(O)c2cc(Cl)nc(C(C)(C)C)c2)cc1-n1ccn2nc(-c3cccnc3)cc12
1	O=C(CS)Nc1cc(-c2cccc(C(F)(F)F)c2)n[nH]1
1	CCN(CC)Cc1ccc2nc(NC(=O)NN=Cc3cn(Cc4ccc(Cl)cc4)c4ccccc34)sc2c1
1	COc1ccccc1N(CC(=O)NC(C)(C)C)S(=O)(=O)c1cccs1
1	CCN(C)CCc1cccc2[nH]cc(S(=O)(=O)c3ccccc3)c12
1	CC1(C)CC=C(c2nc(C3CC4(C)OC(C)(C3)C(O)C4O)ccc2NC(=O)c2ncc(C#N)[nH]2)CC1
1	O=C(CS(=O)(=O)c1cn(Cc2cccc(F)c2)c2ccccc12)N1CCOCC1
1	COc1ccccc1CN1C(=O)OC2CN(S(=O)(=O)N(C)C)CC21
1	Cc1ccc(C)c(N2CCN(C(=O)c3cc4c(=O)n(Cc5cccs5)ccc4nc3C)CC2)c1
1	COc1ccccc1-c1nc(SCc2cccc(Br)c2)n[nH]1
1	Cc1ccc(C2C3=C(COC3=O)Nc3ccc4sc(C)nc4c32)cc1
1	O=C(NCc1cccc2ccccc12)c1cccc(-c2ccc(S(=O)(=O)C[N+](=O)[O-])cc2)c1
1	Cc1c(-c2cccc(C(F)(F)F)c2)c(=O)c(C(O)=NCc2ccc(S(C)(=O)=O)c(F)c2)cn1C(C)C
1	CSc1ccc(C(=O)N2CCc3c(cnc(C)c3CNC(=O)c3cncs3)C2)cc1
1	COc1ccc(-c2[nH]nc3c2C(=O)c2c(NC(=O)NNC(=O)c4cc(N)cc(N)c4)cccc2-3)cc1
[truncated: 231,632 more rows]
