# Supplementary material for: A pharmacophore-guided deep learning approach for bioactive molecular generation
Source: Nat Commun. 2023 Oct 6;14:6234. doi: 10.1038/s41467-023-41454-9 (PMC10558534; doi:10.1038/s41467-023-41454-9)
Supplement: Supplementary file 4 — Supplementary data1 [file 41467_2023_41454_MOESM4_ESM.zip › Supplementary data1/SMILES of 15 targets generated by PGMG.xlsx]

## Sheet: Sheet1
smiles
CC(C)(C)c1cccc(NC(=O)NN=Cc2cc3cc(C(N)=O)cc(-c4cccc(C(F)(F)F)c4)c3o2)c1
CC(C)(C)c1cccc(NC(=O)NN=Cc2cc3cc(C(N)=O)cc(-c4ccc(C#N)cc4)c3o2)c1
CC(C)c1cccc(NC(=O)NN=Cc2cc3cc(C(=O)O)cc(-c4ccc(N5CCOCC5)cc4)c3o2)c1
O=C1c2ccc(O)cc2C(=O)c2c1ccc(-c1cc(-c3cc(O)cc(O)c3O)ccc1O)c2O
O=C1Nc2ccccc2C(=O)N2C1Cc1[nH]cnc1C2c1ccc(F)cc1F
Cc1nc2ccc(=Nc3ccc(N4C(=O)NCC4C(C)C)cn3)[nH]n2c1-c1cccnc1
NC(=O)c1cccc(C2C(=O)C(C(F)(F)F)(C(F)(F)F)C(=O)C2c2ccc3ccccc3c2)c1
O=C(O)C1CCC1=c1ccc2c(O)[nH]c(=c3ccc4c(c3)CCCN=4)c2c1
CC(C)(C)c1cc2c(c(C3Cc4ccc(C(=O)O)cc4C(=O)O3)c1)C(=O)C(O)C2
COC(=O)c1c(O)c2c(c3c1[nH]c(=N)c1ccccc13)C(=O)c1cccc(O)c1C2=O
O=c1c(=Cc2ccc(F)cc2F)oc(=Cc2ncc(F)cc2F)c2cc(F)ccc12
O=C(O)CCC1Cc2cc(O)ccc2C(c2ccc(O)cc2)C1c1ccc(O)cc1
O=C(NCC1(c2ccc(F)cc2)CCCCC1)c1cc2[nH]c(=O)ccc2cn1
CN1CCN(c2ccc(=NC3=N[C](NC4CCCC4)c4cc(C(=O)N5CCCC5)ccc4[N]3)[nH]c2)CC1
N=c1[nH]c(CC2NC(=O)c3ccc(-c4ccccc4F)cc3C2O)cc(=O)[nH]1
CN1CCN(c2ccc(NC3=N[C](NC4CCCCC4)c4cc(C(=O)NC5CCCCC5)ccc4[N]3)cc2)CC1
NC1=N[C](Nc2ccc(Cl)cc2)c2cc(C(=O)N3CCCCC3)ccc2[N]1
CNC(=O)c1ccc2[nH]c(=Nc3ccc(N4CCN(C)CC4)cn3)[nH]c(=NC3CCC(F)(F)C3)c2c1
Cc1ccc(C(=O)NCCCCCCC(O)=NO)cc1-c1nc(=O)c2c([nH]1)CCCC2
O=C1C=C(c2ccccc2)CC(c2ccccc2O)N1O
O=C(c1ccccc1)N1CCc2cc(NCc3ccccc3C(O)=NO)ccc2C1
O=C(NC1CCCCC1)C1CC(O)(c2cccc(-c3cccc4[nH]ccc34)c2)C(=O)N1
ON=C(O)CCc1ccc(-c2cn(Cc3cccc(COC4CCCCC4)c3)nn2)cc1
O=C(NCC1CCOCC1)c1cccc(-c2ccnc3[nH]c(-c4ccc(F)cc4)nc23)c1
O=C(NCc1ccc2ccccc2c1)c1ccc2[nH]nc(OCC3CC3)c2c1
O=C(NNC(=NO)c1cccc2ccccc12)c1ccccc1
O=C(NCc1ccc(-c2ccccc2F)cc1)c1ccc(C(O)=NO)c2ncccc12
O=C(Nc1cccc2c1CCCC2=O)c1ccc(-c2csc(=Nc3cccc(F)c3)[nH]2)cc1
CN(C)Cc1cccc(-c2c[nH]c(=Nc3ccc(C(=O)N4CC(N)CCC4C(O)=NO)cc3)s2)c1
O=C(Cc1ccc2[nH]nc(-c3ccc(F)cc3)c2c1)c1nc(=O)c2ccccc2[nH]1
CN(C)CCNC(=O)c1ccc(-c2cc(=NC3CCN(CCc4ccccc4)CC3)c3ccccc3[nH]2)cc1
O=C(Nc1ccccc1C(=O)Nc1ccccc1C(O)=NO)c1ccc(F)cc1
O=C(Nc1ccc2[nH]cnc2c1)C1(O)CCN(Cc2ccccc2-c2ccccn2)C1
OCC1OC(c2ccc3c(O)c4cc(-c5cccs5)ccc4c(O)c3c2)=C(F)C(O)C1O
O=C(NCCc1c[nH]c2ccccc12)c1ccc(COc2ccccc2F)cc1
c1ccc(C2CCN(C3=N[C](NCCCN4CCOCC4)c4ccccc4[N]3)CC2)cc1
O=C(N=c1cc(CCC(O)=NO)c2ccccc2[nH]1)c1ccc(-c2cccc(F)c2)cc1
O=C(Nc1cc(F)cc(C(F)(F)F)c1)c1ccc(-c2cc[nH]c(=Nc3cccc(F)c3)n2)cc1
O=C(Nc1c(O)[nH]c(=O)n2c(=O)c3ccccc3cc12)C1CCCCC1
O=c1[nH]c(-c2ccc(F)cc2)cc2c(=NC3CCCCC3)[nH]cnc12
ON=C(O)c1cccc(Oc2ccc(N=c3cc(C4CCCCC4)cc[nH]3)cc2)c1
c1ccc(N=c2[nH]c3ccccc3c3ccccc23)cc1
O=C(Nc1ccc2c(c1)-c1c(ccc(C(O)=NO)c1O)CC2)c1cccc(CO)c1
O=c1cc(-c2ccc3[nH]nc(-c4cccc(CO)c4)c3c2)[nH]cn1
N=c1[nH]c(=N)c2cc(C(=O)c3ccccc3)c(=O)n(CC3CCCCC3)c2[nH]1
O=S(=O)(Nc1ccc(-c2cc(=NCc3ccccc3)c3ccccc3[nH]2)cc1)c1ccccc1
c1ccc(COc2ccc(C3CC(c4ccc[nH]4)N=c4cn[nH]c4=N3)cc2)cc1
O=C(NC(CC(O)=NO)C(=O)N1CCCCC1)c1cc(-c2ccccc2)c2ccccc2n1
N=c1[nH]c2c(s1)COCc1cc(NC(=O)c3ccc(O)c(-c4ccc(Cl)cc4)c3)ccc1-2
CC1(C(=O)C=CCCC(=O)NC2CCCCC2)C=Cc2cc(OCc3ccccc3)ccc2O1
CCn1c(=O)c(C(=O)NCc2ccccc2)cc2c(=N)[nH]c(=N)[nH]c21
N=c1[nH]c(=N)c2cc(C(=O)NCc3ccccc3)c(=O)n(CC3CCC(CN)CC3)c2[nH]1
N=C(N)c1ccc2c(c1)C(=O)C(c1cccc(C(=O)N=c3[nH]ccs3)c1)=CC2=O
O=C1N=C(Cc2ccc3[nH]c(=O)[nH]c3c2)C(=O)N1Cc1ccc(F)cc1
CC(NC(=O)c1ccc(-c2cc(=N)[nH]cc2F)cc1F)c1ccc(F)cc1
CC(NC(=O)c1cc2c[nH]c(=N)nc2n(CC2CCC(O)CC2)c1=O)c1ccccc1
O=C(NC1CCCc2ccccc21)c1ccc(-c2nc(=O)c3ccccc3[nH]2)cc1
O=C(NNC1C(=O)CCc2ccccc21)c1ccc2ccccc2c1
O=c1[nH]c2ccccc2c(=O)nc1N=Nc1c(O)[nH]c2ccccc12
O=C(N=Nc1c(O)c(C(=O)c2ccco2)c(O)c2ccccc12)c1ccc(NC(=O)c2cccc(F)c2)cc1
ON=C(O)c1cc(-c2ccc(-c3cccc(-c4cccc(CN5CCOCC5)c4)c3)[nH]2)ccc1CN1CCOCC1
O=C(NC(Cc1ccccc1)C(=O)NC(CC(O)=NO)c1ccccc1F)c1ccc(-c2ccc(-c3ccccc3)cc2)cc1
ON=C(O)CCCOc1ccc(N[C]2N=C[N]c3ccc(-c4cccc(C(F)(F)F)c4)cc32)cc1F
COc1ccc(C(O)c2c(O)c3cc4nc(=O)nc4cc3c2=O)cc1
O=c1[nH]c(=O)c2cc3c(cc2[nH]1)C1(O)CCNC(c2ccc(F)cc2)C1C3
CC1(C)C[C](c2cnc3ccc(-c4nc5cc(C(=N)N)ccc5[nH]4)cc3c2)[N]N1
CC(=O)N1CCN(C2CCC(n3c(=O)c(C(=O)c4ccccc4)cc4c[nH]c(=N)nc43)CC2)CC1
CN1C(=O)C(O)(c2ccc(C(=O)N=c3[nH]c4ccccc4s3)cc2)Cn2cc(F)nc21
O=C(c1ccc2cc(-c3cc[nH]c(=NC4CCOCC4)n3)ccc2c1)N1CCCC1
O=C1[CH]C(=NCc2ccc(C(=O)Nc3cccc4ccccc34)cc2)CC=C[C]1F
COc1ccc(C2Cc3c([nH]c(=N)[nH]c3=O)-c3ccccc32)cc1
COc1cc[nH]c(=NC(=O)C2Cc3ccc(Cc4ccccc4F)cc3CN2)c1
N=c1nc2c(c[nH]1)cc(C(=O)Nc1ccccc1N1CCN(C(=O)C3CCC3)CC1)c(=O)n2C1CCCC1
C=CC(=O)Nc1ccccc1N[C]1N=C(N=c2ccc(N3CCN(C)CC3)c[nH]2)[N]c2ccc(C(=O)NC)cc21
COc1ccc(CNC(=O)c2ccc3cc4c(nc3c2)-c2[nH]ncc2CC4)cc1
O=C(NCc1ccc(F)c(F)c1)c1cc(-c2cc3c([nH]2)[N]C=N[CH]3)c(Cl)cc1O
CCOc1[nH]nc2ccc(NC(=O)C(c3ccc4c(-c5ccccc5)[nH]nc4c3)N3CCCC3)cc12
COc1ccc(CNC(=O)c2cc3c[nH]c(=N)nc3n(CC3CCC(O)CC3)c2=O)cc1
O=C(c1ccc(O)c(O)c1)C(O)c1ccc2c(O)c3cccc(O)c3c(O)c2c1
OC1C(Cn2ccc3ccccc32)OC(n2cnc3c2[N]C=N[C]3NC2CCCC2)C(O)C1O
Oc1c2c(c(O)n1Cc1ccccc1)C(CN1CCN(c3ccncn3)CC1)Cc1[nH]c3ccccc3c1-2
N=c1c2ccccc2[nH]c2ccc(NC(=O)c3ccccc3)cc12
Cc1nc(-c2ccccc2-c2ccc(-c3c(O)c(=O)[nH]c4cc(C(N)O)nn34)cc2)no1
O=C(Nc1cccc(-c2cccs2)c1)C1N=CC(c2cccc(F)c2)C(F)C1O
COc1ccc(CC(NC(=O)c2ccc(Oc3cc(=Nc4ccccc4)[nH]c4ccccc34)c(OC)c2)C(=O)Nc2ccc(F)cc2)cc1
CC(NC(=O)C1COC(c2cccc(-c3ccccc3)c2)=N1)c1c(F)cc(-c2ccccn2)cc1Cl
C=CC(=O)NC1CCC(Cn2c(=O)c(C(=O)Nc3ccccc3)cc3c(=N)[nH]c(=N)[nH]c32)CC1
Cc1n[nH]c2c1=NC(N)CC(c1ccc(COc3ccc(F)cc3)cc1)N=2
O=C(NC1CCCCC1)[C]1N=C(c2ccc(-c3ccc(F)c(F)c3)cc2F)[N]c2[nH]cnc21
O=C(NCc1cccc(-c2ccccc2C(O)=NO)c1)c1ccc(C(O)=NO)cn1
COc1ccc(NC(=O)c2cc(-c3ccc4c(c3)OCCO4)c3ccccc3n2)cc1OC
O=C(NC(CC(O)=NO)c1ccccc1)c1ccc(-c2cccc(-c3cccc([N+](=O)[O-])c3)n2)cc1
NC1CCCN(c2ccc(N=c3nc(-c4ccc5[nH]ncc5c4)cc[nH]3)nc2)C1
O=C(NC1CCC(c2ccc(F)cc2)CC1)c1ccc2cnc3[nH]ccc3c2c1
N=c1[nH]c(-c2ccc(OCCN3CCCCC3)cc2)c(-c2ccc(F)cc2)c(=N)[nH]1
COC(=O)N=C(C)c1cc(O)c2c(O)c3c(O)c4c(-c5cc(F)c(F)c(F)c5)ccc(O)c4c(O)c3c(O)c2c1
O=C(C=Cc1cccs1)CC(=O)c1ccc2c(c1)C(=O)C(c1ccc(O)cc1)=CC2=O
COc1cc(-c2ccc3ncc4[nH]c(=O)n(C)c4c3c2)ccc1C(=O)NC1CCCC1
NC(Cc1ccc(F)cc1)C(O)c1ccc2[nH]c(=O)cc(O)c2c1
O=C1NC(C(O)Cc2cc(=O)[nH][nH]2)Cc2ccc(Cc3ccc4ccccc4c3)cc21
CC(C)(O)C1OC(c2cc3c(O)c4[nH]c5ccccc5c4c(O)c3cc2Cl)C(=O)C1O
O=C(NCc1ccc(C(F)(F)F)cc1)c1c[nH]c2c(cnc3nccc32)c1
COc1ccc(C2NCCN3CCc4nc5[nH]c(=O)[nH]c(=O)c5cc4C23)cc1
O=C(Nc1ccccc1)Nc1ccc(-c2ccc3[nH]cnc(=NC4CCCCC4)c3c2)cc1
COc1[nH]nc2ncc(NC(=O)C=C(c3ccc(F)cc3)c3ccc(F)cc3)cc12
O=C1C(O)C(c2ccc3c(O)c4ccoc4c(O)c3c2)OC2CC(n3ccnc3F)OC12
N=c1[nH]c(N2CCCCC2)nc2ncc(-c3ccc(F)cc3)cc12
O=C1C(Cn2cc(CO)nn2)OC(c2ccc3c(O)c4cc5c(cc4c(O)c3c2)OCO5)C1O
COc1ccc2c(c1)C(=O)C(O)(C(O)c1ccc3c(=O)[nH]c(=O)[nH]c3c1)C2=O
[N]=c1[nH]ccc2c1[CH]CC(=c1ccc3c(c1)C(O)(c1ccc(C4CCCCC4)cc1)C(=O)N=3)N2
O=C(NCc1ccc(F)cc1)c1cccc(-c2cc(F)c3cc[nH]c3n2)c1
ON=C(O)c1ccccc1COc1ccc(-c2nc(-c3ccccc3)cs2)cc1F
O=C(Nc1ccc(F)cc1C(O)=NO)c1ccc(Oc2nc(-c3ccccc3F)cs2)cc1
CC(=O)OC(c1ccccc1)c1[nH]c(-c2ccc(NC(=O)c3ccc(F)c(=O)cc3C(F)(F)F)cc2)nc1C(F)(F)F
O=C(NC(Cc1ccc(Oc2nc(-c3cccc[n+]3[O-])cs2)cc1)C(O)=NO)c1cccc2ccccc12
O=C(Nc1ccc2[nH]cnc(=NCc3ccccc3)c2c1)c1ccccc1
COc1ccc(C(=O)N2CCc3[nH]nc(-c4ccc5[nH]c(=O)[nH]c5c4)c3C2)cc1
N=c1c2ccccc2[nH]c2c(NC(=O)c3ccccc3)cccc12
C=C(C)C=Cc1c(C(C)=O)c(O)c2c(O)c3ccc(C(=O)c4cc(O)c(O)c(O)c4)cc3c(O)c2c1O
O=C(NCc1ccco1)Nc1c(Cl)c(=O)c2c(O)c3c(=O)c4c(O)cccc4c(=O)c3c(O)c2c1=O
Cc1nc2[nH][nH]c(=O)c2cc1CC(=O)C(=O)N1CCC(c2ccccc2)CC1
Fc1cccc([C]2N=C(CCCCCCCCC3CCCc4cc(F)ccc43)[N]N2)c1
O=C(Nc1cccc(-c2nc3cc(CN4CCOCC4)ccc3[nH]2)c1)c1ccc(F)cc1
O=C(NCc1ccc2c(c1)OCO2)c1ccc2cc3[nH]cnc3cc2c1
CC(=O)N1CCN(c2ccc(=NC3=N[C](NC4CCCCC4)c4cc(-c5cccnc5)ccc4[N]3)[nH]c2)CC1
O=C(NCc1ccccc1CNC(=O)c1ccc(CCC(O)=NO)cc1)c1ccccc1
O=C(CC(=O)c1c[nH]c2ccc(F)cc2c1=O)C(=O)NCc1ccc(F)cc1
COc1[nH]nc2cc(C(=O)NCC3(c4ccc(F)cc4F)CCC(F)(F)CC3)ncc12
CN1CCN(c2ccc(=NC3=N[CH]c4cc(-c5ccnc(C(F)(F)F)c5)n(C5CCCC5)c4[N]3)[nH]c2)CC1
Cc1cccc(C)c1-c1cccc(C(=O)NC(C)c2nc3ccccc3[nH]2)c1
O=C(Nc1cc(=O)[nH][nH]1)c1ccc2c(c1)CCNC(Cc1ccc(O)c(O)c1)C2
O=C(NCc1ccc(F)cc1)c1cc2cc3c(cc2[nH]c1=O)OCCO3
O=C(Cc1cccc(O)c1)C(O)c1ccc2c(O)c3ccccc3c(O)c2c1
CC(=O)Nc1ccc(-c2c3n(c4[nH]c(=N)[nH]c(=N)c24)Cc2ccccc2C3=O)cc1
COc1[nH]nc2ccc(-c3[nH]nc4ccc(NC(=O)c5ccc(C(F)(F)F)cc5)cc34)cc12
CC(=O)N1CCN(c2ccc(=NC3=N[C](NC4CCC(O)C4)c4cc(-c5cccnc5)ccc4[N]3)[nH]c2)CC1
NC1=N[C](c2ccc(C(=O)N3CCN(c4ccc(F)cc4)CC3)cc2)c2ccccc2[N]1
COc1ccc(C(=O)N2CCOCC2)cc1NS(=O)(=O)c1ccc2[nH]c(=N)ncc2c1
CC1CCC(Cn2c(=O)c(C(=O)NCc3ccccc3)cc3c(=N)[nH]c(=N)[nH]c32)CC1
OC1CCCC1n1ccc2c[nH]c(=Nc3ccc(-c4cccnc4)cn3)nc21
O=C(O)c1cccc(NC(=O)c2cccc(C(=O)Nc3cccc(C(O)=NO)c3)c2)c1
O=C(NCc1ccc(C(O)=NO)cc1)c1cc(=O)c2cccc(CN3CCOCC3)c2[nH]1
OCCOc1ccc(-c2ccc3c(-c4cccc(CO)c4)[nH]nc3c2)cc1
Oc1ccc(N=c2cc(Oc3ccc(O)cc3)[nH]c(N3CCOCC3)n2)cc1
N=c1ncc(-c2ccc(-c3cccc4[nH][nH]c(=N)c34)cc2)c[nH]1
[NH][C](O)N1C2C=C(c3cccc(C(=O)Nc4cccc(F)c4)c3)C1CC2
COc1cccc(Oc2ccc3ccc(-c4ccc(C(CC(O)=NO)NC(C)=O)cc4)cc3c2)c1
O=C(NCC(O)c1ccc(F)cc1)c1cnc2nc(-c3ccccc3)ccc2c1
CC1(C)C(=Cc2ccco2)C(=O)Cc2c1oc1cc(O)c(C(=O)C=Cc3ccco3)c(O)c21
NC(=O)c1cccc(-c2ccc(C3(O)CCc4cc(-c5cccnc5)ccc43)cc2)c1
O=C(CN1C=CC(c2nc3ccccc3[nH]2)=C2[CH]C=CC=C21)N1CCCCC1
COc1ccc(C=C2CC3(CCCC3)C(=Cc3ccc4[nH]c(=O)[nH]c4c3)C2=O)cc1
NC1=N[C](NC2CCC(NC(=O)C3CC3)CC2)c2cc(C(=O)NCc3ccccc3)ccc2[N]1
O=C(Nc1cccc(F)c1)c1ccc2c(c1)COC(=Nc1cccc(=O)[nH]1)O2
O=C(Nc1ccccc1C(=O)NCC(F)(F)F)c1ccc(N=c2[nH]c(=O)c3cc(C(F)(F)F)ccc3[nH]2)cc1
CS(=O)(=O)c1ccc(-c2ccc3[nH]cc(C(N)=O)c(=NC4CCCCC4)c3c2)cc1
O=C1c2c(n(Cc3ccccc3)c(=O)[nH]c2=O)N=c2c1c(O)oc(=C[CH][CH]c1ccco1)c2=O
Fc1ccc(-c2ccc3c(c2)[C]2C=NC(N4CCOCC4)=NC2=N[CH]3)cc1
COc1cccc(-c2csc(=NC(=O)c3ccc4c(c3)CCOC4=O)[nH]2)c1
O=C(Nc1ccc2c(c1)CC1(CCC(O)CC1)C(=O)N2)c1ccc2c(c1)CCc1sc(=O)[nH]c1-2
O=C(NCc1ccc(F)c(C(O)=NO)c1)c1ccc2c(c1)CCN(c1cccc(F)c1)C2
CNC(=O)c1ccc(O)c(C(=O)NCc2cccc(-c3cccc(C(O)=NO)c3)c2)c1
CC(NC(=O)c1cc2c(n(CC3CCCCC3)c1=[N])N=C(N)N[CH]2)c1ccc(Cl)cc1
O=C1C=C[C](C(=O)NC(CC(O)=NO)c2ccccc2)C=C[C]1c1n[nH]c(Oc2cccc(F)c2)n1
O=c1cc(NC(O)c2cc3cc(-c4ccccc4F)ccc3c(=O)[nH]2)[nH][nH]1
NS(=O)(=O)c1ccc(-c2ccc(C3CNC3C(O)c3ccc(-c4[nH]c(=O)[nH]c4F)cc3)cc2)cc1
CC1(C)C=Cc2c(cc3c(O)c4c(O)c5cc6c(cc5c(O)c4c(O)c3c2O)C(=O)C(=O)C(C)(C)O6)O1
N=c1nc2c(c[nH]1)cc(C(=O)Nc1cccc(C(F)(F)F)c1)c(=N)n2CC1CCC(O)CC1
COc1ccc(C(=O)C(O)c2ccc3c(c2)CCNC3O)cc1-c1ccc2cc[nH]c2c1
CC(=O)N1CCC(C(=O)Nc2ccc3[nH]cnc(=Nc4cccc(CN5CCCCC5)c4)c3c2)CC1
[NH][C]1Nc2cc(C(=O)NCc3ccc(F)c(F)c3)cnc2N1CC1CCOCC1
COc1ccc(CNC(=O)c2cccc(-c3cc4ccccc4[nH]3)c2)cc1
ON=C(O)c1ccccc1OCc1cn(Cc2ccc3c(c2)CN(C2CCCCC2)CC3)nn1
O=C(Nc1ccc(C2=N[C](N3CCOCC3)c3ccccc3[N]2)cc1)c1ccc(F)cc1
O=C(Nc1cccc(CN2CCCCC2)c1)c1cccc(NC(=O)c2cccc(C(O)=NO)c2)c1
COC(=O)NC(Cc1ccc2c(c1)Cc1c(-c3ccccc3)n[nH]c1-2)C(=O)NC1CCOc2ccccc21
COc1ccc(C(CC(O)=NO)NC(=O)c2ccc(-c3nc(-c4ccccc4F)cs3)cc2)cc1
O=C(c1ccccc1)N(CC(O)=NO)Cc1ccc(Oc2nc(-c3ccccc3F)c[nH]2)cc1
COc1ccc(CNC(=O)c2ccc3[nH]nc(OCC4CCCCC4)c3c2)cc1
C(=C1CCN2[C](C1)Nc1ccccc12)c1ccccc1
ON=C(O)c1cccc(-c2cccc(Cn3cc(COc4cccc(F)c4)nn3)c2)c1F
COc1[nH]nc2ncc(NC(=O)NC3(C(=O)Nc4cc(C(F)(F)F)cc(C(F)(F)F)c4)CC3)cc12
COc1nc2cc(-c3cc(C(=O)NCc4ccc(F)c(F)c4)ccc3F)cnc2[nH]1
CC(NC(=O)c1ccc2[nH]c(-c3cccc(NC(=O)c4ccccc4)c3)nc2c1)c1cccc(F)c1
O=C(Cc1ccc(-c2cccc3c2CCO3)cc1)Nc1ccccc1C(O)=NO
CC(C)c1cc(O)c2c(c1)OC(c1ccc3c(=O)c(C(=O)c4ccco4)c[nH]c3c1)C(=O)C2O
COc1ccc(-c2cc(C(=O)NNC3C(=O)Cc4ccc(O)cc43)ccc2O)cc1
O=C(N1CCCCC1)C(O)(Cc1ccc2c(-c3ccccc3)[nH]nc2c1)c1ccc(Oc2ccccc2)cc1
O=c1cc(-c2cccc(F)c2)nc2ccc(NC(O)CCN3CCN(c4ccccc4)CC3)cc2n1
COC(=O)c1ccccc1CNC(=O)c1ccc([C]2CC(c3cccc(OC)c3)O[N]2)cc1
O=C(NC1CCC(c2cc(F)cc(F)c2)CC1)c1cnc2[nH]c(N3CCOCC3)nc(=O)c2c1
Cn1c(=N)c(C(=O)NC2CCCCC2)cc2c(=N)[nH]c(=N)[nH]c21
N=C(N)c1ccc(-c2nc(-c3ccc(N4CCOCC4)nc3)c[nH]c2=N)cc1
CN1CCN(c2ccc(N=c3nc4c(c[nH]3)cc(C(=O)Nc3ccc(F)cc3)c(=O)n4C3CCCC3)cc2)CC1
O=C(N=Nc1c(O)[nH]c2ccccc12)c1ccc(NC(=O)c2ccccc2)cc1
NC1=N[CH]c2cc(C(F)(F)c3ccc(C(F)(F)F)cc3)ccc2[N]1
O=C1C(CO)OC(c2ccc3c(O)c4cccc(O)c4c(O)c3c2)C(O)C1O
COc1ccc(CNC(=O)c2cccc(-c3ccc4c(c3)OCC(=O)N4)n2)cc1
NC1=N[C](Nc2ccc(Cl)cc2)c2cc3c(cc2[N]1)CCNC3=O
Oc1ccc(Oc2ccc(-c3cc(C4CCOCC4)[nH]n3)cc2)cc1
Oc1cc2c(cc1O)CC1c3c(O)[nH]c(C(O)NN=Cc4ccco4)c3NC1C2
Cn1c(=O)c(C2=CC=C3[N]C(N=c4ccn(CCN5CCCCC5)[nH]4)=NN3[CH]2)nc2ccccc21
N[C]1N=C(N)[N]c2ccc(C(=O)NCc3ccccc3)cc21
O=C1Nc2cc3c(N4CCOCC4)[nH]c(=O)nc3cc2C1=Cc1ccc2c(c1)OCO2
N[C]1N=C(N)[N]c2ccc(NC(=O)c3ccc(F)cc3F)cc21
CNC(=O)c1ccc(-c2nc(-c3cccc(N4CCOCC4)n3)c[nH]c2=N)cc1
O=C(Nc1ccc(N[C]2N=C[N]c3ccccc32)cc1)c1ccccc1
O=C1c2cc(-c3cccc(-c4nccs4)c3)ccc2CC(O)CN1Cc1cc[nH]c(=O)c1
COc1[nH]nc2cc(C(O)C(O)c3ccc4cc(F)ccc4c3)ccc12
N=c1ncc(-c2ccc3c(c2)[nH]c(=Nc2ccn(C4CCNCC4)n2)c(=O)n3C2CCCC2)c[nH]1
O=C(NC(CC(O)=NO)c1ccccc1)c1nc(-c2cccc(C(O)c3ccccc3)c2)c[nH]1
O=C(C=C1C=C(C(O)=NO)CCN1C(=O)c1ccccc1)c1ccccc1
COc1ccc(CNC(=O)c2ccc3[nH]nc(-c4cnc5[nH]ccc5c4)c3c2)cc1
O=C(Nc1ccc(OC(F)(F)F)cc1)c1cc2ccccc2[nH]c1=NCCCN1CCOCC1
CCC1C(=O)N(C)c2c[nH]c(=NC3=N[C](NC4CC4)c4cc(-c5cnn(C)c5)ccc4[N]3)nc2N1C1CCCC1
N[C]1N=C(N)[N]c2cc3c(cc21)C(=O)c1ccccc1-3
N=C(N)c1ccc(Oc2[nH]nc3cc(C(=O)NCc4cccnc4)ccc23)cc1
[C]OC1(O)c2[c]c([C](O)OC(=O)[CH][C]([O])c3c([C][O])c([O])c4c([O])c(C)c([O])c([O])c4c3[O])c(O)c([CH2])c21
CC(NC(=O)c1cc2c(n(CC3CCCCC3)c1=[N])N=C(N)N[CH]2)c1ccccc1
COc1[nH]nc2ccc(C3=C(C(=O)NCc4cccc5c4OCCO5)C(=O)CCC3)cc12
O=c1c(C2=CC=C3[N]C(N=c4ccn(CCN5CCCC5)[nH]4)=NN3[CH]2)nc2ccccc2n1CC1CC1
c1ccc(CN[C]2N=C(c3ccc(OCCN4CCCCC4)cc3)[N]c3ccccc32)cc1
NC(=O)c1ccc2[nH]c(-c3ccc(OCC4CCOCC4)c(-c4ccccc4)n3)nc2c1
N=c1nc2c(c[nH]1)cc(C(=O)NC1CCCCC1)c(=O)n2CC1CCC(O)CC1
N=c1[nH]c(=O)c2nc(-c3ccccc3)n(C3OC(CO)C(O)C3O)c2[nH]1
O=C(Nc1ccc(Oc2ccccc2)nc1)C1C(O)CCN1C(=O)Nc1c(O)[nH]c2ccccc12
O=C(Nc1ccc2c(c1)CCC(C(O)=NO)C2)c1cccc(F)c1
COc1cccc(CN2CCc3cc(C(=O)Nc4ccc5[nH][nH]c(=O)c5c4)ccc3C2)c1
NCC1CCC(CN[C]2N=C(Nc3ccc(OC(F)(F)F)cc3)[N]c3c2ncn3C2CCCC2)CC1
N#Cc1cccc(-c2cc(C3(O)C(=O)Nc4ccc(-c5ccc6[nH]c(=O)[nH]c6c5)cc43)ccc2F)c1
O=C(NCC(c1ccc(F)cc1)N1CCC(N2CCCCC2)CC1)c1c[nH]c2ccccc12
CC(=O)N1CCC(Oc2[nH]nc3cc(-c4cc[nH]c(=Nc5ccccc5C(O)=NO)n4)ccc23)CC1
COc1ccc(CNC(=O)c2nc3cc(-c4ccnc(N5CCOCC5)n4)ccc3[nH]2)cc1
COc1cccc(CN(Cc2ccc(-c3ccccc3-c3nn[nH]n3)cc2)C(=O)c2ccccc2)c1
ON=C(O)c1ccc(-c2ccc3c(c2)[N]C=N[C]3Nc2cc(F)cc(F)c2)cc1
COCc1nc2cc(N3CCC(C(F)(F)F)CC3)c(NC(=O)c3cc(-c4cnc(=N)[nH]c4)ccc3F)cc2[nH]1
O=C1c2ccsc2C(O)C1Cc1cc(-c2ccc(Oc3ccccc3)cc2)c(O)c(O)c1O
NC1([C]2N=C(c3ccc(F)c(-c4ccc(C(=O)N5CCCC5)cn4)c3)[N]N2)CC1
COc1nc(=NC2CCCC2NC(=O)c2ccc(NC(=O)c3cccc(C(F)(F)F)c3)cc2C)cc[nH]1
O=C(NCc1ccc(F)cc1)c1ccc(N=c2nc(-c3ccc(Oc4ccccc4)cc3)cc[nH]2)cc1
COc1nc(N2CCOCC2)nc2cc(C(=O)NCc3ccc(F)cc3)ccc12
O=C1C=C(Cc2ccc(OCc3cn(Cc4cccc(F)c4)nn3)cc2)C(=O)N1O
O=C(Cn1c(=O)c2ccccc2n(Cc2ccccc2)c1=O)C(O)N=c1[nH]c(=O)c2ccccc2[nH]1
O=C(Nc1ccccc1)c1ccc(N[C]2N=C[N]c3[nH]ccc32)c(Cl)c1
O=C(c1ccccc1)N1CCC2(CCN([C]3N=C[N]c4[nH]ccc43)C2)CC1
COc1cc(=O)c2c(O)c3c(O)c4c(O)c5c(=O)c6c(O)c(O)cc(O)c6c(=O)c5c(O)c4c(=O)c3cc2c1
O=C(NC1CN(c2cc(F)ccc2F)CCC1O)c1ccc2c(c1)COC2
O=c1[nH]c(CN2[N][C](c3ccccc3)CC2c2ccccc2)nc2ccccc12
COc1ccc(-c2[nH]nc3ccc(C(=O)NCc4ccc(S(=O)(=O)N5CCCC5)cc4)nc23)cc1
CN1C(=O)c2cc(-c3ccc(CNC(=O)CCCC(O)=NO)cc3)ccc2Nc2ccccc21
O=C(O)C1(c2ccc(-c3[nH]c(C4CCCCC4)nc3-c3ccccc3)cc2)CCCCC1
Fc1ccc(CN[C]2N=C(c3ccccn3)[N]c3c2ncn3C2CCCCC2)cc1
Oc1ccc2c(c1)-c1ccccc1C2N=c1[nH]c2ccccc2[nH]1
CC(=O)N=c1[nH]c2c(C)cc(C)cc2c2cccc(NC(C)=O)c12
CC(C)N1CCN(c2ccc(=NC3=N[C](NC4CCCC4)c4cc(C(=O)N5CCCC5)ccc4[N]3)[nH]c2)CC1
CC1(C)CCCCCCCCCCCCCCCCCCCCCCCCCCCCCCc2ccccc2-c2c[nH]c(n2)NC(=O)c2cccc1c2
CC1CC(C(O)=NO)C(=O)N(Cc2ccc(Oc3nc(-c4cccc(F)c4)cs3)cc2)C1
Fc1ccc(CN=c2[nH]c3c(c(=Nc4ccc(N5CCOCC5)cc4)[nH]2)CCCC3)cc1
O=C1N=C(c2cccc(F)c2)N=C1Cc1ccc2c(c1)CCc1ccc(F)cc1-2
O=C(NC1(C(=O)NCc2ccc3ccccc3c2)CC1)c1cnc2[nH]ccc2c1
COc1ccc(C(=O)c2ccc3c(c2)C(C)(C)c2cc(C(=O)N=c4nn[nH][nH]4)ccc2O3)o1
COc1ccc(C(=O)c2c(O)cc(O)c3c2C=C(C(C(C)=O)C(=O)CCc2ccco2)C3=O)cc1
OC1CCCN(c2ccc(=Nc3ccc4cc(-c5cccnc5)ccc4n3)[nH]c2)C1
Oc1ccccc1C(N=Nc1c(O)[nH]c2ccccc12)c1ccccc1O
COC(=O)c1ccc(-c2cc(=O)[nH]c(O)c2-c2ccc3c(=O)[nH]c(-c4ccc(OC)cc4)nc3c2)cc1
O=C(NC1CCC(O)c2ccccc21)c1ccc(-c2cccc(C(O)=NO)c2)cc1
O=C(C(=Cc1ccc(O)cc1)C(=O)C1C(=O)C(=O)c2ccccc2C1=O)c1ccc(O)cc1
O=C1N=c2ccc(O)cc2=C1C=CCC(=O)c1ccc2c(c1)OCO2
O=C(c1ccc2c(c1)=C(c1ccc(F)c(F)c1)NCCN=2)N1CCc2cc(O)ccc21
CN=c1nc2c(c[nH]1)cc(S(=O)(=O)c1ccc(F)cc1)c(=O)n2C1CCC(N2CCCC2)CC1
O=C1[CH]C(=O)C=CC(C(Cc2ccc(O)cc2)C(c2ccc(O)cc2)c2ccc(-c3ccccc3)cc2)[CH]1
N[C]1N=C[N]c2c1ncn2CC(=O)C=CC(=O)CCC1CC(O)CC1c1cccc(F)c1
N=c1[nH]c(N2CCC(N3CCCCC3)CC2)nc(-c2ccc(F)cc2)c1-c1nc2ccccc2s1
O=C(NCc1ccc(F)cc1)c1ccc2c(c1)[nH]c1ncncc12
COc1ccc(N[C]2N=C(c3ccc(F)cc3)[N]c3ccccc32)cc1
COc1cc(-c2ccc3oc(-c4ccc5c(O)c6ccoc6c(O)c5c4)c(O)c(=O)c3c2)ccn1
N=c1[nH]cnc2occ(-c3ccc(Oc4ccccc4)cc3)c12
Cn1c(=O)c(C(=O)c2ccccc2)cc2c(=N)[nH]c(=N)[nH]c21
c1ccc(-c2cn3cc(-c4cnc(=Nc5ccc(N6CCNCC6)cn5)[nH]c4)ccc3n2)cc1
O=C(NCCc1c[nH]c2ccccc12)c1c(O)cc(=O)n(Cc2ccc(F)cc2)c1O
CC1CC(C)(C)CC(c2ccc([C]3N=C(c4ccc(Oc5cccc(F)c5)cc4)[N]N3)cc2)C1C(O)=NO
Fc1ccc(-c2cc[nH]c(=Nc3ccc(N4CCN(C5CCN(CCN6CCCCC6)CC5)CC4)cc3)n2)cc1
CN1CCOc2ccc(NCc3cn(CCC4CCC(C(O)=NO)CC4)nn3)cc2C1=O
O=C(NCc1cccc(C(O)=NO)c1)C1CCN(Cc2cccc(F)c2)CC1
CN1CCN(c2ccc(NC3=N[CH]c4cc(C(=O)Nc5cc(F)cc(C(F)(F)F)c5)ccc4[N]3)cc2)CC1
Cc1ccc(NC(=O)C2(c3ccc(F)cc3)CC2)cc1C1=NC2=N[CH]N=C(OCC3CCCCC3)[C]2C=C1
CN1CCN(c2ccc(NC3=N[CH]c4cc5c(cc4[N]3)N(C)c3cc(C(F)(F)F)ccc3NC5=O)cc2)CC1
COc1cccc(NC(=O)C(NC(=O)Cn2ccc3ccccc32)c2cccc3ccccc23)c1
CC(C)N=c1[nH]c(-c2cc(C(=O)NCc3ccc(F)cc3)c3[nH]ccc3c2)nc2c1CCN(C(=O)C(F)(F)F)C2
ON=C(O)CCCCCCCNC(O)c1ccc(-c2nc3c(ccc4c(F)cccc43)[nH]2)cc1
CC(C)(C)OC(=O)NC(Cc1ccccc1)C(=O)NC1Cc2ccc(OCc3cccc(-c4ccccc4)c3)cc2CC1C(O)=NO
CC(C)(C)NC(=O)NC1=N[C](Nc2ccc(Cl)cc2)c2cc(C(=O)N3CCCC3)ccc2[N]1
COc1ccc(C(=O)C2C(=O)C(=O)c3ccc4[nH]c(C)nc(=O)c4c3C2=O)cc1
NCc1cccc([C]2N=C(c3ccc(C4CCCC(C(O)=NO)C4)cc3)[N]N2)c1
O=C(NC1CCC2(CCN(Cc3ccccc3)CC2)C1O)c1cnc2ccc(F)cc2c1
Cc1ccc(N[C]2N=c3ccccc3=C3N=C(c4ccc(F)cc4)[N]N23)cc1
N=c1nc2c(c[nH]1)cc(C(=O)NCc1ccc(Cl)cc1)c(=O)n2CC1CCC(O)CC1
CN1CCN(c2ccc(NC(=O)c3cc4c[nH]c(=N)nc4n(C4CCC(N5CCCC5)CC4)c3=O)cc2)CC1
Fc1ccc(N[C]2N=C(N3CCCCC3)[N]c3ccccc32)cc1
O=C(N=c1cc[nH][nH]1)c1ccc2c(c1)C(=O)N(Cc1cccc(F)c1)CCO2
COc1ccc(-c2ccccc2-c2nnc(COc3ccccc3C(O)=NO)o2)cc1
O=C1[CH]C(=O)C=CC(C(Cc2ccc(O)cc2)C(=O)OCc2ccccc2C(=O)O)[CH]1
O=C(NC1CCCN(Cc2ccc(F)cc2)C1)c1ccc2[nH]cnc2c1
O=C(NCC(O)c1ccc(F)c(F)c1)C1=CC(c2cc(F)ccc2F)OCC1
O=C(NCc1cccc(CN2CCCCC2)c1)c1cc(CN2CCCCC2C(O)=NO)ccc1F
N=c1[nH]n(C2CCCCC2)c2ncc(NC(=O)c3cccc(-c4cnccn4)c3)cc12
NC(=O)Nc1ccc(=Nc2nc3ccc(C(=O)N4CCCC4)cc3s2)[nH]c1
CN1CCN(c2ccc(N=c3nc4c(c[nH]3)cc(C(=O)Nc3cccc(C(F)(F)F)c3)c(=O)n4C)cc2)CC1
Clc1ccc([C]2N=C3N[C](CN4[CH]C=C(N5CCCCC5)C=C4)N=C3N=C2c2ccccc2)cc1
CN(C)CCNC(O)c1cc2c(=O)c3c(=O)ccc(=O)c3c(=O)c2c2c(=O)c3ccccc3c12
NC(=O)c1ccc2[nH]c(-c3cccc(-c4cnn(CC5CCOCC5)c4)n3)nc2c1
N=c1[nH][nH]c2[nH]c(=Nc3ccc(S(=O)(=O)N=c4nccc[nH]4)cc3)nc(-c3ccc(F)cc3)c12
COc1ccc(-c2ccc3c(c2)[N]C=N[C]3NC2CCCCC2)cc1
O=C1N[C](COc2cccc3ccccc23)N[C]1C=NNC(=O)c1ccccc1
O=C1C(CO)OC(c2ccc3c(O)c4cc(-c5cccs5)ccc4c(O)c3c2)C1O
N[C]1N=C(N)[N]c2ccc(C(=O)NCc3ccccc3NC(=O)c3ccc(Cl)cc3)cc21
O=C(C1CCOCC1)N1CCC(c2ccc(N=c3nc(-c4cccc(F)c4)cc[nH]3)cc2)CC1
O=C(NC(CC(O)=NO)c1ccc(F)cc1)c1c[nH]c(-c2ccc(Oc3ccccc3)cc2)n1
Cc1cc(-c2[nH]nc3ccc(C(=O)NCC(O)c4ccnc(C(F)(F)F)c4)cc23)ccn1
CC(C)(C)c1c[nH]c(=O)c(-c2ccc(C(=O)NC(Cc3ccccc3)C(O)=NO)cc2)c1
CCOP(=O)(Cc1ccc(N=c2[nH]c3ccc(-c4cc(C)ccc4OCC4CCCCC4)cc3[nH]2)cc1)OCC
Oc1ccc(C2CC(c3ccccc3O)N=c3[nH]ncc3=N2)cc1
O=C(NCc1ccc2c(c1)OCCO2)c1cc(-c2ccc(F)c(F)c2)c[nH]c1=O
O=C(O)CCC(NC(=O)c1ccc(-c2ccccc2-c2cn(-c3cc(C(F)(F)F)cc(C(F)(F)F)c3)nn2)cc1)[PH](=O)(=O)O
O=C(NC1CCCCC1)c1ccc(N=c2nc(-c3ccc(F)cc3)cc[nH]2)cc1
Cc1ccnc(CNC(=O)c2ccc3[nH]nc(-c4ccccc4)c3c2)c1
O=C(Nc1ccccc1)c1ccc(N=c2c3ccccc3[nH]c3ccccc23)cc1
Cc1ccc(C(=O)NCc2ccc(S(C)(=O)=O)cc2)cc1-c1nc2cc(F)ccc2[nH]1
N=C(N)c1ccc2ccn(CC(O)CNC(=O)c3cc4ccccc4[nH]3)c2c1
CN(C(=O)c1cnc2[nH]c(=N)[nH]c(=N)c2c1)c1cccc(Cl)c1
O=C(NC(C(=O)c1ccc(F)cc1)C(O)=NO)c1ccc(-c2cnc(Oc3cccc(CN4CCCCC4)c3)o2)cc1
COc1ccc(N[C]2N=C[N]c3[nH]nc(-c4ccccc4)c32)cc1
CN(C)C(=O)c1[nH]c(O)cc1C(O)Nc1ccc(Oc2cc(-c3cccc(CN4CCCC4)c3)ccn2)cc1
O=C(Cc1ccc2c(=O)[nH]c(=O)[nH]c2c1)C(=O)Nc1ccc(F)cc1
CN1[C]([NH])Nc2ccc(-c3cccc(C(=O)NCc4ccc(OC(F)(F)F)cc4)c3)cc21
O=C(C=Cc1ccco1)NCC(O)CNC(=O)c1cn(C2CCCCC2)c2ccccc12
N=c1c2ccccc2[nH]c2cc(NC(=O)c3ccccc3)ccc12
NCc1cccc(-c2ccc(C(=O)NC(CC(O)=NO)c3ccc4ccccc4c3)nc2)c1
ON=C(O)c1ccc(NC2=N[CH]c3ccc(-c4ccc(C(F)(F)F)cc4)cc3[N]2)cc1CN1CCCC1
CN1CCN(c2ccc(N=c3nc4c(c[nH]3)n(C3CCCC3)c(=O)n4CCC3CCCCC3)nc2)CC1
NC1=N[CH]c2cc(S(=O)(=O)c3ccc(NC(=O)C4CCCCC4)cc3)ccc2[N]1
OC1c2cc(N3CCOCC3)ccc2OC(c2ccc(-c3ccccc3-c3nn[nH]n3)cc2)C1O
O=C(Nc1cccc(C(F)(F)F)c1)c1ccc(C2C[C](c3cccc(C(F)(F)F)c3)[N]O2)cc1
NC1=N[CH]c2cc(C(=O)Nc3ccccc3C(F)(F)F)ccc2[N]1
COc1[nH]nc2ncc(NC(=O)C3(c4ccc(-c5cc(F)cc(F)c5)cc4)CO[C]([NH])N3)cc12
NC(=O)c1cccc(-c2cc(-c3cccc(C(=O)NCCC[PH](=O)(=O)O)c3)[nH]n2)c1
ON=C(O)C1CCC(c2n[nH]c(C3CCc4cc(F)ccc4C3)n2)CC1
COc1ccc(C2(C(O)=NO)CCN(C3CCC(c4nc(-c5cccc(F)c5)c[nH]4)c4ccccc43)C2)cc1
Cc1nn(C)c2[nH]c(-c3ccc(Cl)cc3)nc(=Nc3ccc(F)cc3)c12
O=c1c(O)ccc(C(Nc2ccc(F)cc2)c2ccc(O)cc(O)c2=O)cc1O
O=C(NC1(C(=O)NCc2ccc3c(c2)OCCO3)CC1)c1ccc2[nH]nc(OCC(F)(F)F)c2c1
NCc1ccccc1-c1ccc(Oc2ccc(CC(CC(O)=NO)NC(=O)c3ccccn3)nc2)nc1
CC(NC(=O)c1ccc2[nH]c(=Nc3ccc(N4CCN(C)CC4)cc3)ncc2c1)c1cccc(C(F)(F)F)c1
Cc1cc(C2=C[C]3N=C(N=c4ccc(N5CCCC(O)C5)c[nH]4)[N]N3C=C2)ccn1
ON=C(O)C(Cc1c(-c2ccccc2F)[nH]c2ccccc12)=NO
N[C]1N=C[N]c2cc(-c3ccc(C(=O)NCc4ccc(F)c(F)c4)nc3)ccc21
N=C(c1ccc2c(c1)c(C(N)=O)cn2C1CC(O)C(O)C(O)C1O)c1ccccc1F
OC(NC1CC1)c1ccc(-c2[nH]c(-c3nc(N4CCOCC4)nc4cc[nH]c34)nc2C(F)(F)F)cc1
ON=C(O)CCc1ccc(OCc2nnc(-c3cccc4ccc(F)cc34)o2)cc1
CC1CCCCN1Cc1n[nH]c(-c2ccc(C(=O)Nc3cccc(CN4CCCCC4)c3)cc2)n1
COCCOC1CCC(n2c(=O)c(C(=O)Nc3ccccc3NC(=O)C3CC3)cc3c[nH]c(=N)nc32)CC1
O=C1C(Cc2ccc(O)c(O)c2)Oc2cc(C3=Cc4ccc(O)cc4OC3)ccc2C1O
Oc1[nH]c2ccc(-c3nc(-c4ccccc4)c(C4=CCOCC4)[nH]3)cc2c1O
CN(C)c1ccc(CNC(=O)c2ccc3[nH]nc(-c4nc5ccccc5[nH]4)c3c2)cn1
O=C(Nc1ccc2[nH]cnc(=NCCCN3CCCCC3)c2c1)c1ccccc1
Fc1ccc(N=c2cc(C(F)(F)F)c3ccccc3[nH]2)cc1
CC1CCN(C(C(=O)Nc2ccc3[nH]c(=O)[nH]c3c2)c2ccnc3ccccc23)CC1
COc1ccc(C2=N[C](Nc3ccc(F)cc3)c3ccccc3[N]2)cc1
O=C(NCc1ccc(F)cc1)c1ccc2c(Oc3ccc(F)cc3)ncnc2c1
CC(NC(=O)c1cc(C2=CC3=NCC(=[N])N[C]3C(F)=C2)ccn1)c1ccc(F)c(F)c1
c1ccc2c(c1)c1[nH]c(N3CCOCC3)nc(=NCc3ccncc3)c1n2C1CCCC1
Cc1ccccc1NC(=O)c1cc2c[nH]c(=N)nc2n(C2CCC(N3CCCC3)CC2)c1=O
Cc1c(O)c(=O)c2c(O)c3c(O)c4c(O)c5c(=O)c(=O)c(C)c(O)c5c(O)c4c(=O)c3c(O)c2c1O
O=c1[nH]c2ccc(C3(O)C4CCC5(CCN(CC6CCCCC6)CC45)C3O)cc2[nH]1
CC(=O)N1CCN(c2cnc(=Nc3nc4cc(-c5cnc(=N)[nH]c5)ccc4n3C3CCCCC3)[nH]c2)CC1
COc1cccc(Nc2ccc3c(O)c4ccc(C5OC(CO)C(=O)C5O)cc4c(O)c3c2)c1
CCOCCn1c(=O)n(C2CCCC2O)c2[nH]c(=Nc3cccc(-c4cnc(=N)[nH]c4)n3)ncc21
O=C(Nc1cc2ccccc2nc1C(O)=NO)c1ccccc1
CN1CCN(c2ccc(=NC3=N[C](NC4CCCCC4)c4ccc(-c5cnc(=N)[nH]c5)cc4[N]3)[nH]c2)CC1
Fc1ccc(CN=c2[nH]c3ccccc3nc2-c2ccccc2)cc1
COc1ccc(C2Nc3c(c(=O)n(C4CC4)c4[nH]c(OC)nc(=O)c34)C(=O)C2O)cc1
COc1ccc(C(=O)N[C]2N=C(c3ccc(OCCN4CCCC4)cc3)[N]c3ccc(C(N)=O)cc32)cc1
O=C(NCCc1ccc(F)cc1)c1cnc2cc(F)c(F)cc2c1
N=C1N=C(N)[N]C2=C1[CH]C(c1ccc(C(=O)NC3CCCCC3)cc1)C=N2
CN(C)Cc1cccc(Cn2cc(-c3cccc(NCc4cccc(C(O)=NO)c4)c3)nn2)c1
Oc1ccc(-c2ccc3[nH]cnc(=NCc4ccccc4)c3c2)cc1
COc1cc(OC)cc(N2C(=O)C(=O)c3cc(C(=O)N=c4[nH]ccs4)ccc32)c1
CC(C(=O)c1cc(O)c(O)c(O)c1)c1ccc2c(O)c3ccc(C(=O)O)cc3c(O)c2c1
C[PH](=O)(=O)OCCN1CCN(Cc2ccc3[nH]cnc(=Nc4ccc(F)c(CN5CCCCC5)c4)c3c2)CC1
O=C(NC(CC(O)=NO)C(=O)NCCn1ccc(-c2cccc(F)c2)n1)c1ccccc1
CN(C)Cc1cc(F)cc2ccc(Oc3ccc(NC(=O)c4ccccc4C(O)=NO)cn3)nc12
COc1ccc(Cl)c(-c2ccc3c(c2)[N]C=N[C]3NC2CCCCC2)c1
O=C(Nc1ccc2[nH]cnc(=NC3CCCCC3)c2c1)c1ccc(Cl)cc1
N=C1N=C(N)[N]C2=C1[CH]C(C(=O)NCc1ccccc1)C=N2
COc1nccc2cc(C(=O)Nc3cc(F)c4c(c3)=C([N]CC(F)(F)F)N[CH]N=4)ccc12
O=C(NCCN1CCCC1)c1ccc2[nH]c(-c3[nH]nc4cc(OCc5ccc(CN6CCCC6)cc5)ccc34)cc2c1
ON=C(O)c1ccc(Cn2cc(COc3cccc(C(O)=NO)c3)nn2)cc1
[NH][C]1C(C(=O)NCC2CCC(Cn3cc(C=Cc4ccco4)nn3)O2)=CN=CN1Cc1ccccc1
N=c1nc2c(c[nH]1)cc(C(=O)c1ccc(Cl)cc1)c(=O)n2CC1CCC(O)CC1
CC1CN(c2ccc(N=c3nc(-c4cccnc4)cc(C(F)(F)F)[nH]3)nc2)C(C)CN1
Cn1c(-c2cnc(=Nc3ccc(N4CCCC4CO)cn3)[nH]c2)cc2ccccc2c1=O
COc1[nH]nc2ccc(NC(=O)c3ccc(Oc4ccccc4)cc3)cc12
O=C(CCN1CCCC1)Nc1ccc2c(=Nc3ccc(S(=O)(=O)N4CCCC4)cc3)c3ccc(Cl)cc3[nH]c2c1
COc1ccc(-c2cc(-c3ccc(NC(=O)c4ccccc4Cl)cc3)[nH]c(=N)n2)cc1
Cc1c(-c2c[nH]c(=N)c(C3CCC(O)CC3)n2)nc(-c2ccc(F)cc2)nc1N1CCOCC1
O=C(NCc1cccc(Oc2nc(-c3cccc(F)c3F)c[nH]2)c1)C(CC(O)=NO)c1ccccc1F
N=c1[nH]c(=O)c2ccc(CNC(=O)C(O)c3ccc(OC(F)(F)F)cc3)cc2[nH]1
O=C1C(=O)C(c2ccc(C(O)C(O)Cn3ccc(=O)[nH]c3=O)cc2)C(=O)c2ccc(O)cc21
O=C(NCCCCCC(O)=NO)c1ccc(N=c2[nH][nH]c3ccc(-c4ccc(F)cc4)cc23)cc1
NC1=N[CH]c2cc(-c3ccc(C(=O)NCc4ccccn4)cc3)ccc2[N]1
CC(=O)N1CCCC(n2ccc3c[nH]c(=Nc4ccc(-c5ccnc(C)c5)cn4)nc32)C1
N=C(N)c1ccc2c(c1)c(=O)c(C(=O)NCc1ccco1)cn2C1OC(CO)C(O)C1F
COc1[nH]nc2ccc(NC(=O)C(=O)NCc3ccnc4ccccc34)cc12
N[C]1N=C[N]c2ccc(N3Cc4ccccc4C3=O)cc21
CN1CCN(c2ccc(=NC3=N[C](NC4CCCC4)c4cc(C(N)=O)ccc4[N]3)[nH]c2)CC1
COc1ccc2c(n1)C(NC(=O)c1ccc3c(c1)C(F)(F)c1cccnc1-3)C(C(C)C)CC2
N=c1nc2c(c[nH]1)cc(C(=O)N1CCN(C(=O)C3CCCC3)CC1)c(=O)n2CC1CCCC1
O=C(NCCCCn1c(O)c2c(c1O)C1CCC2C1)c1cccc2cccnc12
COc1ccc([CH]c2[nH]c3ccc(-c4ccccc4)cc3c2[CH]c2ccc3[nH]c(C)nc3c2)cc1
NC(=O)c1c(O)ccc2c(=O)n3c(O)c4n(c(=O)c3nc12)CCC4
COc1cccc(CNc2cccc(C(=O)NCc3ccc(C(O)=NO)cc3)c2)c1
COc1ccc(NC(=O)c2c(-c3ccccc3)[nH]c3ccccc3c2=O)cc1
O=C(NCc1ccc(OC(F)(F)F)c(F)c1)c1ccc2cc(-c3ccc(Cl)cc3)[nH]c2c1C(=O)O
CN1CCN(c2cccc(NC(=O)c3cc4c[nH]c(=N)nc4n(C4CCCC4)c3=O)c2)CC1
O=c1[nH]c2c(O)c3ccccc3c(O)c2c2c1CCCC2
N=c1c(C(=O)NCc2ccccc2)c[nH]c2c1ncn2Cc1ccc(F)cc1
O=[PH](=O)(O)C(F)(F)c1ccc(-c2ccc3[nH]c(=Nc4cccc(CN5CCCCC5)c4)sc3c2)cc1
CC(NC(=O)c1cncc(-c2cnc3[nH]ncc3c2)c1)c1ccc(OC2CCCC2)cc1
CCCCCn1c(=O)c(C(=O)NCc2ccccc2)cc2c(=N)[nH]c(=N)[nH]c21
COc1ccc(CN2CCC(O)(c3ccc4[nH]c(-c5ccc6[nH]cnc(=O)c6c5)nc4c3)CC2)cc1
Oc1ccc(N[C]2N=C(c3ccccn3)[N]c3ccccc32)cc1
O=C(NC1CCc2cc(OCCN3CCCC3)ccc2C1O)c1cc(-c2ccc(F)cc2)nc(C(F)(F)F)c1
O=C(Nc1ccc(C(O)=NO)cc1)c1cccc(Nc2cccc(C(F)(F)F)c2)c1
N=c1nc2c(c[nH]1)cc(C(=O)Nc1cccc(N3CCOCC3)c1)c(=O)n2C1CCC(N2CCCC2)CC1
COc1ccc2c(c1)CCC2NC(=O)C1CCN([C]2N=C[N]c3cc(F)c(F)cc32)CC1
O=C1C(CO)OC(c2ccc3c(O)c4cc(Cl)c(F)cc4c(O)c3c2)C1O
O=C(CCc1cc(=O)[nH][nH]1)C(O)c1ccc2c(O)c3ccccc3c(O)c2c1
O=C(NCc1ccc(C(O)=NO)cc1)c1ccc2c(c1)CCOc1ccc(CO)cc1-2
CC(=O)Nc1ccc(Oc2[nH]nc3cc(NC(=O)c4ccc(F)cc4)c(N4CCOCC4)cc23)cc1
Oc1ccc(N=c2c3ccccc3[nH]c3ccccc23)cc1
O=C(Nc1ccc(C2=N[C](NC3CCCC3)c3ccccc3[N]2)cc1)C1CCCCC1
Fc1ccc(-c2cccc(-c3cccc(=NC4CCOCC4)[nH]3)n2)cc1
O=[PH](=O)(CCc1ccccc1)C(Cc1ccccc1O)c1ccccc1
COc1[nH]nc2cc(-c3cccc(C(=O)NCc4ccc(F)c(F)c4)c3)ccc12
NC(O)c1c(-c2ccccc2)nc2[nH]c(-c3ccccc3)nc2c1-c1ccccc1
COc1ccc(N=c2[nH]c3ccccc3c3ccccc23)cc1
Cc1cc(-c2[nH]nc3ccc(C(=O)C(O)NCc4ncccc4F)cc23)ccn1
O=C(NC1CN(C(=O)Nc2ccc(F)cc2)CC1c1ccccc1)c1ccc2c[nH]nc2c1
O=C(Nc1ccc(-c2ccc(C(O)=NO)cc2)cc1)c1ccccc1NC(=O)c1c(F)cccc1F
O=c1cc(CC2c3cc(O)ccc3CCN2Cc2cccc(-c3ccccc3)c2)cc[nH]1
CC(=O)NC(CC(O)=NO)c1cc(F)cc(-c2ccc(Oc3ccccc3F)cc2)c1
O=C(NCCCCCC(O)=NO)c1ccc(-c2cnc3c(C(F)(F)F)cc(F)cc3c2)cc1
O=C(c1ccc(Oc2ccc3ccccc3n2)cc1)N1CCCCC1C(O)=NO
COc1ccc(C2C[N][C](c3ccc4c(-c5ccccc5)[nH]nc4c3)N2)cc1
N=c1ncc(-c2ccc(C(=O)Nc3cccc(C(F)(F)F)c3)cc2)c[nH]1
CC(C)c1c(O)cc(OC(=O)C=Cc2ccco2)c(C=Cc2oc(O)c(C(=O)c3ccc(F)cc3)c2O)c1O
O=C(c1ccc(-c2c(-c3ccc(O)cc3)oc(O)c2O)cc1)c1ccco1
c1ccc(C2CC(c3ccc(-c4nc5ccccc5[nH]4)cc3)Nc3[nH]ncc32)cc1
C1=N[C](c2ccc(Oc3ccccc3)cc2)c2cc[nH]c2[N]1
O=C(Nc1ccc2[nH]nc(OCC3CCOCC3)c2c1)C(O)c1ccc2ccccc2c1
CC(C)C1COC(=O)N1c1ccc(=Nc2nc(-c3ccc(F)c(F)c3)c(C#N)c(=NC3CCCC3)[nH]2)[nH]c1
OC(Nc1ccccc1)c1nc2ccccc2c(-c2ccc(F)cc2)c1CCc1ccccc1
O=C(NCc1cccc(CN2CCCCC2)c1)c1ccccc1-c1ccc(C(O)=NO)cc1
CC(C)N=C1C(=O)c2ccc(OCc3cc(F)cc(F)c3)cc2C(=O)C1c1ccc(F)c(F)c1
COc1ccc(-c2oc(O)c(O)c2C(=O)c2ccc3[nH]c(-c4ccccc4)nc3c2)cc1OC
NC(c1ccccc1F)c1nc(-c2ccc(=NC(=O)c3ccc(F)cc3)[nH]c2)ccc1F
O=C1CC(c2ccc(Oc3nc(-c4cccc(F)c4)c[nH]3)cc2)CC(C(O)=NO)N1Cc1ccccc1F
CC(C)C1CNC(=O)N1c1ccc(N=c2nc(-c3ccc(=O)n(C)c3)cc(N3CCN(C)CC3)[nH]2)nc1
O=C1CC(c2ccc(F)cc2)Cc2[nH]c(N3CCOCC3)nc(=O)c21
O=C(NC1(C(O)=NO)CC(c2ccccc2)C1)c1ccc(-c2nc(COc3ccccc3)c[nH]2)cc1
Oc1ccc(-c2ccc3c(=NCCCN4CCCCC4)c4ccccc4[nH]c3c2)cc1
O=C(c1ccc2c3c([nH]c2c1)=CC1(O)CCC(c2ccc(F)cc2)C=C1C=3)N1CCCC1
COc1cccc(Oc2cccc(-c3ccc4ccc(C(C)(C)C(O)=NO)cc4c3)n2)c1
COc1ccc(CNC(=O)c2ccc3[nH]nc(-c4cc(C(F)(F)F)ccc4OC)c3c2)cc1
O=c1ccn(Cc2cn(Cc3ccc(C(O)=NO)cc3)nn2)cc1CO
O=C(CCCOc1cccc(Oc2ccccc2)c1)N1CCCC1C(=O)N1Cc2ccccc2CC1C(O)=NO
CC1(C)C(=O)C(=NN=c2c3ccccc3[nH]c3ccccc23)C(=O)N2CCCC21
CC(=O)NC(CC(O)=NO)c1ccc(-c2cccc(-c3cccc(F)c3)n2)cc1
ON=C(N=Nc1c(O)[nH]c2ccccc12)c1ccccc1
CC(C)(C)c1ccc2c(=O)[nH]c(-c3ccc(NC(=O)c4cccc(C(O)=NO)c4)cc3)nc2c1
COc1cccc(-c2csc(=NC(=O)c3ccc(C(O)=NO)cc3)[nH]2)c1
Cc1cc(CC(C)C(=O)C2C(=O)C(C(C)C)CC(O)(C(=O)c3cccc4ccc(=O)oc34)C2=O)no1
NCc1ccccc1-c1nc(-c2ccc(C(=O)NC(CC(O)=NO)c3ccccc3F)cc2)no1
CNC(=O)Nc1ccc(=Nc2ccc3ccc(-c4ccncc4)cc3n2)[nH]c1
O=C1Nc2cc(-c3ccc(-c4ccco4)nc3)c(F)cc2C1(O)CN1CCCC1
O=C(Cn1c(O)c(N=NC(=O)c2ccccc2F)c2ccccc21)NN=Cc1ccco1
CN1CCN(c2ccc(N=c3ncc(-c4nc5ccccc5c(=O)n4C)c[nH]3)nc2)CC1
CC(=O)c1cc2c[nH]c(=N)nc2n(C2CCC(N3CCCC3)CC2)c1=O
O=C(C=CC1C(=O)C(=O)c2c(O)cccc2C1=O)CC(=O)c1c(O)c2ccccc2oc1=O
Cc1cccc(-c2[nH]nc3ccc(-c4cc5c(cn4)NC(C)(C)CNC5=O)cc23)n1
ON=C(O)c1ccccc1COc1ccc(-c2nc(-c3ccccc3)cs2)cc1
ON=C(CCCCN1CCCCC1)NOC1c2ccccc2-c2ccccc21
OC(Cc1ccc(N2[CH]N=C[N]2)cc1)C(O)c1nc(-c2ccnc3[nH]ccc23)c[nH]1
Fc1ccc(N=c2c3ccccc3[nH]c3ccc(Cl)cc23)cc1
NC1=N[C](Nc2ccc(N3CCOCC3)cc2)c2cc(C(=O)N3CCCCC3)ccc2[N]1
O=C1[CH]c2cc(C(=O)NCc3cnc4ccccc4c3)[nH]c2[CH]N1
CC1(O)Cc2c(c(=O)c3c(=O)c4c(=O)cc(C(=O)CCc5ccco5)c(=O)c4c(=O)c3c2=O)C(O)C1
O=C(O)CC(NC(=O)c1ccc(OC2=N[CH]C(F)=C[CH]2)cc1)c1ccc(F)cc1F
COc1ccc(C=CC(=O)Nc2cc(=O)[nH][nH]2)cc1Oc1ccc(F)cc1
O=C(NCC(O)C(O)c1ccc(O)cc1)c1ccc2[nH]nc(-c3ccncc3)c2c1
N[C]1N=C[N]c2c1ccn2C1OC(CNC(=O)C=Cc2ccccn2)C(O)C1O
CC(C)n1cnc2ccc(-c3cnc(=Nc4ccc(N5CCNCC5)cn4)[nH]c3)cc2c1=O
O=C(NCC(O)CN1CC=C(c2ccccc2)CC1)c1cccc2cccnc12
COc1cc(C(=O)CNC(O)c2ccc3c(c2)-c2ccccc2C3(C)C)[nH]n1
CN1CCCc2c(NC(=O)c3ccc(Cn4cc(COc5ccccc5C(O)=NO)nn4)cc3)cccc21
COc1cccc(-c2nc3cc(C(=O)NC4CCC(C(O)=NO)c5ccccc54)ccc3[nH]2)c1
NC(=O)c1ccc(C2=N[C](NC3CCOCC3)c3ccccc3[N]2)cc1
Oc1ccc(N=c2cc[nH]c(-c3ccc(N4CCOCC4)nc3)n2)cc1
CCn1c(=O)c(C(=O)NCC2CCC(c3nc4ccccc4[nH]3)CC2)c(O)c2cc(F)c(N3CCN(C)CC3)cc21
COc1ccc(C(=O)Nc2ccccc2CNC(=O)c2ccc3[nH]c(=N)[nH]c(=N)c3c2)cc1
O=c1[nH]c2ccc(C(O)Nc3cc4ccccc4cc3NC(O)c3ccccc3)cc2[nH]c1=O
N=c1ccn(C2OC(COc3ccc(O)c4c3C(=O)c3cccc(O)c3C4=O)C(O)C2O)[nH]1
CC(=O)Nc1ccc(C2=N[C](N3CCOCC3)c3ccccc3[N]2)cc1
NC1CCCN(c2ccc(N=c3nc(-c4ccc5ncccc5c4)cc[nH]3)nc2)C1
O=c1c2c(=CC3CCCCC3)[nH]c3cccc(c(O)n1O)c32
[C]C(=O)[N]c1ccc(-c2ccccc2-c2nnnn2C)cc1
COc1ccc(-c2ccc(Oc3ccc(F)c(-c4cccc(F)c4)c3)nc2)cc1C(O)=NO
O=C(NC(CC(O)=NO)c1ccc([N+](=O)[O-])cc1)c1ccc(-c2nc(-c3cccc(F)c3)c[nH]2)cc1
Cn1c(=O)cc(-c2cnc(=Nc3ccc(N4CCNCC4)cn3)[nH]c2)c2ccccc21
COC1=CC(=O)[CH]C(C2C(CCC(=O)O)C([C]3C=C[CH]C(=O)C=C3)N2c2ccc(F)cc2)=C[CH]1
[CH]1C=CC=CN1Cc1nc(-c2ccccc2)c(-c2ccccc2)[nH]1
O=C(NC(c1ccc(Oc2ccccc2)cc1)(C(F)(F)F)C(F)(F)F)C1(c2ccc(F)cc2)CC1
[CH]1C(c2cccnc2)=CC=C2[N]C(N=c3ccc(N4CCNCC4)c[nH]3)=NN12
NCc1ccccc1-c1c[nH]c(-c2ccc(C(=O)Nc3ccccc3C(O)=NO)cc2)n1
O=C(Nc1ccc2c(c1)-c1[nH]ncc1C2)c1ccc(F)c(C2CNCC2O)c1
CN1CCN(C2CCC(n3c(=O)c(C(=O)Nc4cccc(C(F)(F)F)c4)cc4c[nH]c(=N)nc43)CC2)CC1
CN1CCN(c2ccc(N=c3[nH]c4cc(-c5cncnc5)ccc4n3C3CCCC3)nc2)CC1
COc1cc(-c2ccc3c(c2)CCC(NC(=O)c2cccnc2)C3O)ccn1
CC(=O)N1CCC(n2ccc3c[nH]c(=Nc4ccc(-c5cnn(C6CCCC6)c(=O)c5)cn4)nc32)CC1
COC1=N[CH]c2ccc(C(=O)NCC(c3ccc(F)cc3)N3CCCC3)cc2[CH]1
N#Cc1ccc(NC(=O)Nc2ccc(-c3cc[nH]c(=NC4CCOCC4)n3)cc2)cc1
N[C]1N=C(N)[N]c2ccc(C(=O)NCc3cccc(NC(=O)C4CC4)c3)cc21
CN1CCN(c2cc(NC(=O)c3cc4c[nH]c(=N)nc4n(C4CCCC4)c3=O)cc(N3CCN(C)CC3)c2)CC1
O=S(=O)(N=c1nccc[nH]1)c1ccc(N=c2c3ccccc3[nH]c3ccccc23)cc1
Oc1ccccc1[C]1CC(c2ccc(OCc3ccccc3)cc2)N[N]1
FC(F)(F)c1ccc(N=c2cc(-c3ccc(Cl)cc3)[nH]c3ccccc23)cc1
N=c1c2ccccc2[nH]c2ccc(NC(=O)c3ccc(Cl)cc3)cc12
NC1=N[CH]c2cc(-c3ccc(CN4CCCCC4)cc3)ccc2[N]1
O=C1C(O)c2cc(C=Cc3cccs3)ccc2OC1c1ccc(O)c(O)c1
CC(C)CC(NC(=O)c1ccc(-c2nc(-c3cccc(CN4CCCCC4)c3)c[nH]2)cc1)C(O)=NO
COc1ccc(N[C]2N=C[N]c3cc(-c4ccc5c(c4)OCO5)ccc32)cc1
O=C1[CH]N(CC2Cc3cc(C(=O)N4CCc5ccsc5C4)ccc3C(O)CO2)[N]N1
O=C(NC(CCc1ccccc1)C(O)=NO)c1ccc(-c2noc(Cc3ccccc3)n2)cc1
N#Cc1c(NC2CCOCC2)[nH]c(-c2ccc(-c3ccc(O)cn3)cc2Cl)nc1=O
C=C(C)c1c(O)c(O)c2c(O)c3c(O)cc(C=Cc4ccc([N+](=O)[O-])o4)cc3cc2c1O
CN1CCN(c2ccccc2NC(=O)c2cc3c[nH]c(=N)nc3n(C3CCCC3)c2=O)CC1
O=C(Nc1ccc2[nH]c(=O)[nH]c2c1)c1ccc(-n2c(O)ccc2O)cc1
CC(=O)N1CCC(NC(=O)c2ccc3[nH]nc(C4=NC([NH])=N[CH]C4)c3c2)CC1
NC(=O)c1ccc(-c2ccc3[nH]cnc(=Nc4ccc(F)c(Cl)c4)c3c2)cc1
Oc1[nH]cnc2cc3c(NC(O)c4ccc(-c5cccnc5)cc4)ccc3cc12
O=C(CCN1CCC(C(=O)NOCc2ccccc2)CC1)Nc1ccc2[nH][nH]c(=Nc3cccc(CO)c3)c2c1
c1ncc(-c2ccc3[nH]c(=Nc4ccc(N5CCNCC5)cn4)n(C4CCCCC4)c3c2)cn1
N=c1nc2c(c[nH]1)cc(C(=O)Nc1ccc(OC(F)F)cc1)c(=O)n2C1CCC(N2CCCC2)CC1
NC1CCCN(c2ccc(=NC3=N[CH]c4ccc(-c5cccnc5)cc4[N]3)[nH]c2)C1
O=C(NCc1ccc(F)cc1)c1cc(-c2cnc3c(c2)OCCC3)ccc1F
O=c1cc[nH]c2ccc(C=CC(O)C=Cc3ccncc3)cc12
CC(=O)N1CCN(c2cc(NC(=O)c3cc4c[nH]c(=N)nc4n(C4CCCC4)c3=O)ccc2C(F)(F)F)CC1
O=C(NCCc1ccncc1)c1c[nH]c2ccc(-c3ccc4ncccc4c3)cc2c1=O
NC(=O)c1ccc2[nH]cnc(=Nc3ccc(C(=O)N=c4cccc[nH]4)cc3)c2c1
O=C1c2ccccc2-c2ccc(C3CC(=O)C(CO)C3=O)cc21
OC1CCCN1c1ccc(=Nc2ccc3ccc(-c4ccncc4)cc3n2)[nH]c1
O=C(NCCc1ccc(F)cc1)c1nc2cc(F)c(F)cc2[nH]1
CC(CCc1oc(=O)c2cc(O)c(C(=O)c3ccccc3)cc2c1O)C(=O)O
O=C(NCc1cccc(C(O)=NO)c1)c1ccc(-c2cccc(CO)c2)cc1
CCn1c2ccccc2c(=O)c2cc3c[nH]c(=N)nc3cc21
O=C(CCCCCC(O)=NO)NC1CCc2cccc(-c3ccccc3)c2C1
O=C(NCC1CCN(Cc2ccc3[nH]ccc3c2)CC1)c1ccc2c(c1)OCO2
CC(C)(C)OC(=O)NCCCCC(NC(=O)c1ccc(C[PH](=O)(=O)O)cc1)C(=O)NC1c2ccccc2-c2ccccc21
O=c1ccc2c[nH]c(=Nc3ccc(-c4ccncc4)cn3)nc2n1C1CCCC1O
CC(=O)NC(C(=O)Nc1ccc2c(c1)CCn1nc([C]([NH])O)nc1-2)c1ccc(OCc2ccccc2)cc1
Cc1ccc2[nH]cnc(=Nc3cc(C(=O)Nc4ccc(N5CCOCC5)cc4)ccc3C)c2n1
COc1ccc(C(=O)Nc2ccc3[nH]cnc(=Nc4ccc(F)c(Cl)c4)c3c2)cc1
O=C1C(c2ccc3c(c2)OCCO3)CCC1(O)C=Cc1ccc2c(=O)[nH][nH]c2c1
CN1CCCC1c1nc(-c2ccc(NC(=O)c3ccccc3C(O)=NO)cc2)c[nH]1
NC(=O)Cc1cccc2ccc(-c3nc4cc(OCCCC(O)=NO)ccc4[nH]3)cc12
CC(=O)N1CCCC1[C]1N=C(c2ccc(C(=O)N3CCCCC3)cc2)[N]N1
O=C(Nc1ccc(-c2nc3ccccc3[nH]2)cc1)c1c(Cl)cccc1N=c1cc[nH]c(N2CCOCC2)n1
CC(=O)Nc1ccc(N[C]2N=C(N3CCCC3)[N]c3ccccc32)cc1
OC1CCCN(c2ccc(=Nc3ccc4ccc(-c5ccncc5)cc4n3)[nH]c2)C1
O=C(NNC1C(=O)C(C(=O)NN=Cc2ccco2)Cc2ccccc21)c1ccccc1
O=c1c2ccccc2c(C(O)=NO)cn1C1CCCCC1
CN1CCN(c2ccc(N=c3nc4c(c[nH]3)c(N3CCOCC3)cc(=O)n4C3CC3)nc2)CC1
COc1ccc(-c2nc3ccc(NC(=O)COc4ccccc4)cc3nc2-c2csc(=NC(=O)COc3ccccc3)[nH]2)cc1
O=C(Nc1cccc(C(O)=NO)c1)c1ccc(CN2CCc3cccc(F)c3C2)cc1
O=C(NCCC(O)=NO)c1cn(CC2CCC(c3cccc(-c4ccccc4)c3)CC2)nn1
O=C(C=Cc1ccco1)C=c1c(=CCc2ccccc2)oc2cc(O)cc(O)c2c1=O
O=C([N][CH]C1OC(n2ccc(=O)[nH]2)C(O)C1O)c1cccc(-c2ccccc2)c1
N=c1[nH]c(=O)c2nc(-c3ccc(-c4ccccc4)cc3)n(C3OC(CO)C(O)C3O)c2[nH]1
COc1ccc(C(=O)Nc2ccc3[nH]cnc(=Nc4ccccc4)c3c2)cc1
COc1[nH]nc2ccc(NC(=O)c3cnc4c(OCCN5CCOCC5)cccc4c3)cc12
N#Cc1cccc(NC(=O)c2cc3c[nH]c(=N)nc3n(C3CCC(N4CCCC4)CC3)c2=O)c1
CN1CCN(c2ccc(N=c3ncc(-c4cc(=O)n(CCN5CCCC5)c5ccc(F)cc45)c[nH]3)nc2)CC1
[NH]C1=NC=N[C]2CC(=NC(=O)C3(O)CCN(Cc4ccccc4)CC3)C=CC21
CC1=NC(c2ccc3c(c2)NC(=O)C3(O)C(F)(F)F)Cc2c1c1nc(-c3ccccc3)sc1cnc2=O
CC(C)C(=O)NC(Cc1ccc(-c2ccccc2-c2nn[nH]n2)cc1)C(=O)NC1c2ccccc2CC1O
CC1=NC(C(=O)c2cc(O)c3c(O)c4c(O)c(C)c(O)c(C(=O)c5cccs5)c4c(O)c3c2)=C(C)C1=O
COC(=O)c1cnc2[nH]c(=N)[nH]c(=Nc3ccc(NC(=O)c4ccccc4)cc3)c2c1
OCc1ccc(=NC2=NN3[CH]C(c4ccccc4)=CC=C3[N]2)[nH]c1
COc1ccc(CNC(=O)c2cc3[nH]nc(OC)c3c(-c3ccccc3)n2)cc1
COc1cccc(Oc2ccc(-c3noc(-c4ccccc4C(CC(O)=NO)NC(C)=O)n3)cc2)c1
O=C1C(=CCc2ccc3c(O)cccc3c2O)CCc2ccc(O)cc21
COCc1ccc2c(=O)[nH]c3ccc(C4CCC(CC(O)=NO)CC4)cc3c2c1
Cc1nc(-c2ccc(C(=O)Nc3ccc4c(c3)N(C3CCCCC3)C(=O)CO4)cc2)c[nH]1
Cc1ccc2c(c1)C(=O)c1ccc(C(=O)NC(C)(C)c3nc(=O)o[nH]3)cc1C2=O
O=C(CCC1C(=O)c2ccc(C3=CCCCC3)cc2C1=O)NCc1ccco1
OC1CCCC1n1ccc2c[nH]c(=Nc3cccc(-c4ccncc4)n3)nc21
O=C(NC1CCCC(N=C(c2ccccc2)c2ccccc2)C1O)c1cccc2[nH]cnc12
O=C(NN=C(C(O)=NO)c1c[nH]c2ccccc12)C1CCCCC1
c1cncc(-c2cn3cc(-c4cnc(=Nc5ccc(N6CCNCC6)cn5)[nH]c4)ccc3n2)c1
CN(C)Cc1cccc(COc2ccc(C(=O)NC(CC(O)=NO)c3ccccc3)cc2)c1
Cc1c(O)cc(O)c2c(O)c3c(O)c4c(cc3c(O)c12)-c1cc(O)c(O)cc1C(=O)C(O)C4
N=c1nc2c(c[nH]1)cc(C(=O)NC(C(=O)NC1CCCCC1)c1ccccc1)c(=O)n2C1CCCC1
COc1ccc(CNC(=O)c2cc(-c3ccc4c(c3)OCCO4)cc(C)n2)cc1OC
COc1ccc(F)cc1C(=O)NC(CC(O)=NO)c1ccc(-c2nc(-c3ccccc3CN)c[nH]2)cc1
O=C(Nc1ccc2[nH]c(=Nc3ccc(O)c(CN4CCOCC4)c3)[nH]c2c1)c1cccc(C(F)(F)F)c1
COc1ncnc2ccc(-c3cccc(C(=O)NCc4ccc(OC(F)(F)F)cc4)c3)cc12
O=C(NCc1cccc(C(O)=NO)c1)c1ccc(C(=O)Nc2cccc(C(O)=NO)c2)cc1
Cc1ccc(-c2cncnc2)cc1NC1=N[CH]c2c(n(C3CCCC3O)c3cnccc23)[N]1
ON=C(O)c1cccc(COc2ccc(-c3cc4c([nH]3)CCNC4)cc2)c1
CC(CC(CC(=O)NCc1ccccc1)C(O)=NO)C(=O)N=c1[nH]c(-c2cccc(CN)c2)cs1
ON=C(O)CCCCCCCCCCc1ccc2c(c1)CCc1cc3c(cc1-2)OCO3
O=C(Cc1ccc(F)cc1)N=c1cc2[nH]nc(Oc3ccccc3)c2c[nH]1
CN(O)Cc1cccc(NCc2cc(CNC(=O)c3ccc(C(O)=NO)cc3)[nH]c(=N)n2)c1
O=c1ccc2cc(-c3cc[nH]c(=Nc4cccc(CO)c4)n3)ccc2[nH]1
O=C(NCC1CCC(c2ccccc2)O1)c1ccc(-c2cccc(C(O)=NO)c2)o1
Cc1ccc(C(=O)NC(CC(O)=NO)c2ccccc2)cc1Oc1cc(-c2ccccc2)[nH]n1
O=C(COCc1nc(=O)c2ccccc2[nH]1)N1CCN(c2ccccc2)CC1
O=C(NCCc1ccc(F)cc1)c1ccc2[nH]nc(OCc3ccccc3)c2n1
Cc1c(CC(NC(=O)C(N)Cc2cccc(-c3ccccc3)c2)C(=O)O)[nH]c(=O)[nH]c1=O
Cc1cc(-c2[nH]nc3cc(NC(=O)C4(c5ccc(F)c(F)c5)CO[C]([NH])N4)cnc23)ccn1
NC(=O)CCC(NC(=O)c1ccc(F)cc1)c1nc(=O)c2ccccc2[nH]1
NC(=O)c1cc2ccccc2cc1-c1ccc(-c2nc3cc(C(O)=NO)ccc3[nH]2)cc1
O=C(Nc1ccc2[nH]nc(-c3ccncc3)c2c1)N1CCc2[nH]c(=NC3CCCCC3)[nH]c(=O)c2C1
NC1=N[C](Nc2ccc(NC(=O)c3ccccc3)cc2)c2cc(S(N)(=O)=O)ccc2[N]1
CC1=C(O)C(=O)C2=C(C(=O)C(=O)C(C(=O)c3c(O)cc4c(O)c5c(O)cccc5c(O)c4c3O)C2=O)C1=O
CCCCn1c(=N)c(C(=O)Nc2ccccc2N2CCOCC2)cc2c[nH]c(=N)nc21
COc1cccc(-c2c(O)oc(C=CC3C(=O)c4ccoc4C3=O)c2O)c1
N=C(N)c1ccc2c(c1)C1(CCN(C(=S)NCc3ccco3)CC1)C(=O)N2
Cc1[nH]nc2ccc(NC(=O)c3ccc(-c4ccccc4)cc3)cc12
O=C(Nc1cccc(CO)c1)c1ccc(N2CCc3c(cccc3C(O)=NO)C2)cc1
CN1CCN(c2ccc(=NC3=N[C](NC4CCCCC4)c4cc(-c5cnc(=N)[nH]c5)ccc4[N]3)[nH]c2)CC1
Oc1[nH]c(-c2ccc(Cl)cc2)c(-c2ccc(F)cc2)c1-c1ccc2[nH]ccc2c1
O=C(CCCCn1c(=O)[nH]c2ccccc2c1=O)N=c1[nH]c2ccccc2s1
CCn1c(=O)c(C(=O)c2ccc(OC)cc2)cc2c[nH]c(=N)nc21
CN1CCN(c2ccc(=NC3=N[C](NC4CCCCC4)c4cc(C(N)=O)ccc4[N]3)[nH]c2)CC1
CCOC(=O)c1cnc2[nH]c(=N)[nH]c(=N)c2c1-c1ccc(NC(=O)Nc2ccccc2)cc1
N[C]1N=C(N)[N]c2sc3c(c21)C(=O)N(c1ccc(F)cc1)C3=O
CC(=O)N1CCN(c2ccc(N=c3[nH]c4cc(-c5cncnc5)ccc4n3C3CCCC3)nc2)CC1
O=C1N[C](c2ccc(F)cc2)N=C2N=CN=C(NC3CCc4ccccc4C3)[C]12
O=C(O)COc1ccc(C2=C(c3ccc4[nH]c(=O)[nH]c4c3)C(=O)NC2=O)cc1
[CH]1C=CC=CN1C[C]1N=C(C=Cc2ccc(N3CCOCC3)cc2)[N]c2ccccc21
N[C]1N=C[N]c2c1c(-c1ccc(NC(=O)c3cccc(C(F)(F)F)c3)cc1)nn2C1CCCCC1
O=NC(=O)c1ccccc1Nc1cc(O)c2ccccc2c1O
N#Cc1cccc(C(=O)C(O)Nc2ccc3c(c2)CCn2nc([C]([NH])O)cc2-3)c1
O=C(N=Nc1c(O)[nH]c2ccccc12)c1ncccc1C(F)(F)F
ON=C(O)C1CCC(COc2ccc3c(Oc4ccccc4)[nH]nc3c2)CC1C(O)=NO
N=c1ncc(-c2ccc3c(c2)[N]C(N=c2ccc(N4CCNCC4)c[nH]2)=N[C]3NC2CC2)c[nH]1
CCNC(=O)Nc1ccc(C2=N[C](NC3CCC(O)CC3)c3cc(NC(C)=O)ccc3[N]2)cc1
O=C(CSc1nnc(-c2cccc(C(F)(F)F)c2)o1)Nc1ccccc1C(O)=NO
COc1ccc(C(=O)c2ccc(C(O)Nc3cccc(F)c3)cc2)cc1
O=C(Nc1ccc(-c2c[nH]c(C3CCNCC3)n2)cc1)c1ccccc1C(O)=NO
COc1ccc(CNC(=O)c2cc(-c3ccnc(N4CCOCC4)n3)ccc2F)cc1
O=C(C=Cc1ccccc1)N1CC=Nc2c1cc(O)c1ccccc21
O=C(C=Cc1ccc2[nH]c(=O)[nH]c2c1)Nc1ccc2c(c1)OCCO2
CN1CCN(c2ccc(N=C3[N]C4=C([CH]C(C(=O)N5CCC(N6CCCCC6)CC5)C=N4)C=N3)cc2)CC1
CO[C]1C=C([N]C2(CNC(=O)c3cc(-c4ccccc4)nc4ccccc34)CCCCC2)CC=N1
NCc1ccccc1C1CCC(COc2ccc3c(CC(O)=NO)cccc3c2)CC1
Cc1n[nH]c2c1=NC(c1ccc(F)cc1)CC(c1ccc(F)cc1)N=2
CC(=O)Nc1ccc(N[C]2N=C(N3CCCC3)[N]c3ccc(NC(C)=O)cc32)cc1
O=C(Nc1cc(=O)[nH][nH]1)c1ccc2c(c1)C(=O)c1ccc([N+](=O)[O-])cc1CO2
c1cncc(-c2ccc3c(c2)[nH]c(=Nc2ccc(N4CCNCC4)cn2)n3C2CCCCC2)c1
NCc1cccc(Oc2nc3cc(C(=O)NC(Cc4ccccc4)C(O)=NO)ccc3[nH]2)c1
O=C(NC(CCC(O)=NO)C(O)=NO)c1ccc(NCc2cccc(=O)cc2)cc1
O=C(NNc1cc(=O)[nH]c2ccccc12)c1ccccc1O
COC1CCC2(CC1)c1cc(-c3cnn(C)c3)ccc1Oc1ccc(C(=O)NCc3ccco3)nc12
O=C(Nc1ccc(F)cc1)Nc1ccc(Oc2ccc(-c3nc(C4CCOCC4)c[nH]3)nn2)cc1
CN1CCN(CCn2ccc(=NC3=NN4[CH]C(c5nc6ccccc6n(C)c5=O)=CC=C4[N]3)[nH]2)CC1
Cc1cc(NC(=O)c2ccc(-c3cnc(C(F)(F)F)nc3)cc2)cc2c(OCC3CCCO3)[nH]nc12
N=C(NC(=O)C1(CS(=O)(=O)N2CC=C(c3ccco3)CC2)CC1)c1ccc(F)c(Cl)c1
O=C(C1CCN([C]2N=C[N]c3c2cnn3Cc2ccc(F)cc2)CC1)N1CCCC1
N=c1nc(-c2ccc(Oc3ccc(F)cc3)cc2)cc(N2CCOCC2)[nH]1
O=Nc1c(=O)n(N=Cc2ccccc2Cl)c(O)c2ccccc12
N[C]1N=C(N2CCCC2)[N]c2c1ncn2Cc1ccc(F)cc1
COc1ccc(CNC(=O)c2cc3ncnc(OCC4CCCCC4)c3[nH]2)cc1
O=C(NN=Cc1ccco1)c1cc2c(-c3ccccc3Cl)c(=O)[nH]nc2c(O)c1O
CN1CCN(c2ccc(=Nc3nc4ccc(-c5cnc(=N)[nH]c5)cc4[nH]c3=NC3CC3)[nH]c2)CC1
CCn1cnc2ccc(-c3cc[nH]c(=Nc4ccc(N5CCNCC5)cn4)n3)cc2c1=O
ON=C(O)c1ccc(CCc2nc(Cc3cccc(CN4CCCCC4)c3)no2)cc1
O=c1ccc2cc(C3OC(c4ccc(C=Cc5ccco5)cc4)C3O)ccc2[nH]1
CC(C)CCn1c(=O)c(C(=O)Nc2ccccc2C(F)(F)F)cc2c[nH]c(=N)nc21
ON=C(O)CCCCNCc1cccc(-c2nc(-c3ccccc3F)co2)c1
COc1ccc(-c2ccc3[nH]cnc(=Nc4ccc(F)cc4)c3c2)cc1
N=C1N[CH]N=C2N=CC(=NC(=O)C(=O)NCc3ccc(OC(F)(F)F)cc3)C[C]12
COc1ccc(OC)c2c1cc(=O)c1c(O)c3c(O)c4c(O)c5c(=O)c(C)c(C)c(=O)c5c(O)c4c(=O)c3c(O)c12
CC(C)(C)c1ccccc1NC(=O)c1cc2c[nH]c(=N)nc2n(C2CC3(CCN(C(=O)C4CC4)C3)C2)c1=O
N=c1nc2c(c[nH]1)cc(C(=O)Nc1ccc(N3CCOCC3)cc1)c(=O)n2C1CCCC1
NC1=N[C](N2CCCCC2)c2cc(NC(=O)c3cccc(F)c3)ccc2[N]1
NC(=O)Nc1ccc(=Nc2cccc(=Nc3ccncc3)[nH]2)[nH]c1
O=C(N[N][C]1c2ccccc2C(=O)c2ccccc21)C(O)=NO
O=C(OCC1OC(Oc2ccc3c(=O)cc(O)oc3c2)C(O)C(O)C1O)c1cc2cc(O)c(O)cc2o1
O=C(NCc1cccc(C(O)=NO)c1)c1cc(CN2CCCC2)ccc1F
O=C(Nc1ccc(N2CCOCC2)cc1)C(=NNC(=O)c1ccccc1)C(O)=NO
COc1ccc(CNC(=O)c2c[nH]c3cc(-c4[nH]nc5ccccc45)ccc23)cc1
NCc1ccccc1C(=O)N=c1[nH]c([C]2C=C[C](CC(O)=NO)C(=O)C=C2)cs1
CC(C)n1c(O)c2c(c1O)C(c1ccccc1)Nc1ccc(F)cc1-2
COc1ccc(CC(=O)Nc2ccc3c(c2)Cc2sc(=N)[nH]c2C3)c2ccccc12
O=C1C(c2ccc3c(O)occ3c2)ONC(c2ccc3c(c2)OCCO3)C1O
ON=C(O)CCCCCCc1ccc(-c2[nH]nc3cc(C(F)(F)F)ccc23)cc1
O=C(C=CCc1c(O)c(O)c2sccc2c1O)C(=O)Cc1ccc(O)c(O)c1
CC(=O)NC(CC(O)=NO)c1ccc(-c2cccc(Oc3cccc(F)c3)n2)cc1
COc1ccc(C(=O)Nc2ccc3c(O)c4cc(C(=O)c5cc(C)[nH]n5)cc(O)c4c(O)c3c2O)cc1
C=C(C)c1cc(O)c2c(O)c3c(O)c(C(=O)C=Cc4ccc(OC)cc4)c(O)cc3c(O)c2c1
CCOP(=O)(OCC)c1ccc(N=c2cc(C(F)(F)F)[nH]c(=Nc3ccc(-c4cccc(C(F)(F)F)c4)cc3)[nH]2)cc1
O=C(NCc1ccco1)C(F)(F)C1OC(n2cc(F)c(=O)[nH]c2=O)C(O)C1O
COc1cnc2[nH]c(-c3ccc(F)c(C(=O)NCc4ccc(F)c(Cl)c4)c3)nc2c1
N[C]1N=C[N]c2cccc(-c3ccc(NC(=O)c4ccccc4)cc3)c21
O=C(Nc1ccc2[nH]ncc2c1)C(c1ccc2c(c1)OCO2)N1CCCC1
O=C(NC1CCCCC1NC(=O)c1cc2cc(OCCN3CCCC3)ccc2[nH]1)c1ccc(F)cc1
O=C(Nc1cccc(CNc2cccc(C(O)=NO)c2)c1)c1ccc(OCCCN2CCCCC2)cc1
N#Cc1ccc(-c2cc3cc[nH]c3c(F)n2)c(C(=O)NC2CCN(C3CCN(C(=O)C(F)(F)F)CC3)C2)c1
N[C]1N=C(c2ccc(C(=O)N3CCN(Cc4ccccc4)CC3)cc2)[N]c2ccccc21
COc1ccc(C(=O)C(=O)Cc2ccc3[nH]nc(-c4ccccc4)c3c2)cc1
Oc1ccc(-c2ccc(-c3cccc(=NC4CC5CCC4C5)[nH]3)cc2)cc1
O=[N+]([O-])c1ccc([CH][N]NC2=N[C](Nc3ccccc3)c3ccccc3[N]2)cc1
O=C(NC1CCCCC1NC(=O)c1ccccn1)c1ccc2[nH]c(=O)[nH]c2c1
CC(=O)N1CCN(C2Nc3c([nH]cnc3=Nc3ccc(N4CCOCC4)cc3)C(N=c3cc3)N2)CC1
N=C1N=C(N)[N]C2=NC(Nc3ccc(F)cc3)=N[C](N)C12
ON=C(O)CC(C(O)=NO)c1ccc(Oc2ccc3cc(-c4cccc(CN5CCCCC5)c4)[nH]c3c2)cc1
ON=C(O)c1ccccc1Nc1ccc(Oc2nc(-c3ccccc3)c[nH]2)cc1
O=C(N=c1cc2[nH]nc(OCC3CCCCC3)c2c[nH]1)c1ccc(C(=O)N2CCCC2)cc1
CC1(C)C=Cc2c(cc3c(O)c4cc(C5=CC(=O)C(=O)C(=O)C5)cc(O)c4c(O)c3c2O)O1
O=C(NC1CC(C(=O)NCc2cnc3ccccn23)C(O)C1O)c1cc(Cl)ccc1F
COc1cccc(CNC(=O)c2cccc(-c3cccc(CO[PH](=O)(=O)O)c3)c2)c1
CN1CCN(c2ccc(N=c3nc4c(c[nH]3)cc(C(=O)c3ccccc3)c(=O)n4C)cc2)CC1
COc1cccc(NC(=O)c2cccc(-c3cc(C4CCC(CC(O)=NO)CC4)[nH]n3)c2)c1
CC(=O)N1CCN(C2CCC(n3c(=O)c(C(=O)c4ccccc4C#N)cc4c[nH]c(=N)nc43)CC2)CC1
N=c1ccc2c([nH]1)NC(c1ccccc1)CC2c1ccc(F)cc1
Cc1ccc(C(C)NC(=O)c2ccc3[nH]c(-c4ccc5c(c4)OCCO5)nc3c2)cn1
N=c1nc(N2[CH]NC(=O)C=C2)c2c([nH]1)-c1ccc(Cl)cc1CC2
CC(=O)Nc1ccc(C2=N[C](Nc3ccc(F)cc3)c3ncn(C)c3[N]2)cc1
O=C(O)c1ccc(-c2nc(=NC3CCC(F)CC3)c3c([nH]2)CCCC3)cc1
O=C(Nc1ccc(NC2CCCCC2)c(C(O)=NO)c1)c1ccc(C2CCCCC2)cc1
O=C(Nc1ccc2[nH]cnc(=Nc3ccc(N4CCOCC4)cc3)c2c1)c1ccccc1
CC(C(=O)C=Cc1ccco1)c1oc2c(O)c3c(O)c4c(O)cccc4c(O)c3c(O)c2c1O
OCc1ccc(F)c(CNCc2ccc(-c3cccc(C(O)=NO)c3)cc2)c1
O=C(NC(CC(O)=NO)C(=O)Nc1ccc(Oc2cc(-c3ccccc3F)[nH]n2)cc1)c1ccccc1
CC12CCC3C(CC=C4CC(=O)CCC43C)C1CC[C]2[N]N=Cc1ccco1
CS(=O)(=O)c1cccc(N=c2[nH]c(=Nc3ccc(N4CCNC4=O)cn3)[nH]cc2Cl)c1
O=C(NCc1ccc(F)cc1)c1cccc(-c2ccc3[nH]c(=O)[nH]c3c2)c1F
COc1ccc(N=c2[nH]c3c(c(=NC(C)=O)[nH]2)CCCCC3)cc1
CNCc1cccc(Oc2ccc(-c3ccc(Oc4ccc(C(F)(F)F)cc4)c(C(O)=NO)c3)cn2)c1
COc1ccc(N=c2[nH]cnc3[nH]cnc(=NCc4ccccc4)c23)cc1
CC1(C(F)(F)F)O[C]2C(=O)N[C](C=C3CCCC3=O)N=C2O1
O=C(c1ccc(F)cc1)c1c[nH]c2ccccc2c1=O
FC(F)(F)C1=CN(Cc2c[nH]c(OCC3CCCCC3)n2)[CH]C=C1
O=C(NCc1ccc2c[nH]nc2c1)c1ccc2c(c1)OCCO2
CN1CCN(c2ccc(N=c3ncc(-c4ccc5ncn(CC(F)(F)F)c(=O)c5c4)c[nH]3)nc2)CC1
O=C(NCCCC(O)=NO)c1cccc(C(=O)Nc2cccc(CN3CCCCC3)c2)c1
CNC(=O)c1ccc(C2CN(C(=O)c3ccc4[nH]c(=O)[nH]c4c3)CCO2)cc1
CCn1cnc2ccc(-c3cnc(=Nc4ccc(N5CCN(C(C)=O)CC5)cn4)[nH]c3)cc2c1=O
O=C(N=Nc1c(O)[nH]c2ccccc12)c1ccccc1
O=C(N=c1c(C(O)=NO)c[nH]c2ccccc12)c1ccc(Cl)cc1
O=C(Nc1cccc(C(O)=NO)c1)c1ccc(-c2cc(F)cc(F)c2)cc1
CC(=O)NC(CC(=O)Nc1ccc(OC2=N[C](c3ccccc3F)N[CH]2)cc1)C(O)=NO
CCOc1ccccc1NC(=O)c1cnc2[nH]c(=N)[nH]c(=N)c2c1
ON=C(O)c1ccc(CNc2ccc3nc(-c4cccc(F)c4)oc3c2)cc1
OCCn1ccc(N=c2nc(-c3ccc4ccncc4c3)cc[nH]2)n1
Fc1ccc(N=C2N=C[N]C3C(=NC4CCCC4)N=C[N]C23)cc1
Cc1c(CN2C=CC=C3[CH]C=CC=C32)[nH]c(=O)n(C2CCCCC2)c1=O
COc1ccc(-c2cc3c(cn2)[N]C=N[C]3NC2CCCCC2)cc1
COc1ccccc1CNC(=O)c1ccc2[nH]c(=N)[nH]c(=N)c2c1
O=C(NCc1ccc(F)cc1)c1cc2ncnc(Oc3ccccc3)c2[nH]1
NC(=O)C(Cc1c[nH]c2ccccc12)=NC(=O)CCc1ccc(OCc2ccc(C=CC(O)=NO)cc2)cc1
COc1[nH]nc2ccc(NC(=O)c3ccc(C4CCN(C(=O)c5ccc(F)cc5)CC4)cc3)cc12
COc1cc2ccc3c(c(=O)c2cc1OC)CC1COC(c2ccc(O)cc2)C(=O)C1C3O
O=C(Nc1ccc(CN2[CH]CC(=O)c3[nH]c(=O)[nH]c32)cc1)c1cccc(-c2ccc(C(F)(F)F)cc2)c1
O=C(Nc1ccc(S(=O)(=O)N2CCCCC2)cc1)c1cccc2c(=NC3CC3)[nH]c(OCC(F)(F)F)nc12
O=C(CCc1[nH]ccc1Cl)N=CC1(CNC(=O)c2ccccc2Cl)CCCC1
O=C(NCc1ccccc1C(O)=NO)c1cccc(NC(=O)c2cccc(CO)c2)c1
COc1[nH]nc2ccc(C=CC(O)C(F)(F)COC(C(F)(F)F)(C(F)(F)F)C(F)(F)F)cc12
COc1ccc(C=CC(=O)Nc2ccc3c(c2)CC2CC(c4ccco4)=CCC2C3)cc1
COc1nc(=N)c2cc(C(=O)NC(C)c3ccc(OCC4CC4(F)F)c(F)c3)ccc2[nH]1
N=c1[nH]c(=N)c2cc(C(=O)c3ccccc3)c(=O)n(CC3CCC(O)CC3)c2[nH]1
O=C(c1ccc2c(c1)C([N][CH]c1ccc[nH]1)C(O)C(CO)O2)N1Cc2ccccc2C1
Oc1ccccc1CN=c1cc(-c2ccccc2)[nH]c2ccccc12
O=C(Nc1ccc(-c2ccnc(N3CCOCC3)n2)cc1)c1ccccc1
NC(=O)Nc1ccc(=Nc2nc3ccc(-c4cccnc4)cc3s2)[nH]c1
CN(C)Cc1ccc(C(=O)Nc2ccc(-c3nc(-c4cccc(C(O)=NO)c4)c(-c4ccccc4)[nH]3)cc2)cc1
O=C(C1CC1)N1CCN(c2ccc(N=c3nc(-n4c(=O)n(C5CCCC5)c5ccccc54)cc[nH]3)nc2)CC1
OCc1cc[nH]c(=N[C]2N=C3N=C(c4ccncc4)[CH]C=C3N2C2CCCC2)c1
O=C(N=Nc1c(O)[nH]c2ccccc12)c1ccc(NC(=O)c2ccc(C(F)(F)F)cc2)cc1
COc1cccc(CNC(=O)c2cnc3[nH]c(=N)[nH]c(=N)c3c2)c1
CC(=O)NCc1cc(F)cc(NCc2cccc(-c3ccc(C(O)=NO)cc3)c2)c1
CCn1c(=O)c(C(=O)Nc2ccccc2)cc2c(=N)[nH]c(=N)[nH]c21
O=C(Nc1ccccc1C(O)=NO)c1ccc(CN2CCCC2=O)cc1
NC(=NO)c1ccc2c(c1)CCC(CC(=O)NCc1ccco1)C2O
CC(O)c1cccc(-c2csc(N3CCC(c4ccccc4C(O)=NO)CC3)n2)c1
COc1ccc(N=c2[nH]c3ccc(Cl)cc3c3ccccc23)cc1
Cc1ccccc1C(=O)N=Nc1c(O)[nH]c2ccccc12
O=C(NN=CC(C(=O)NN=Cc1ccc(Cl)cc1)C(=O)Nc1ccccc1)c1ccccc1
O=C(NC(CC1CCCCC1)C(O)=NO)C1CCCN(Cc2cccc(Oc3ccc(CN4CCCCC4)cc3)c2)C1=O
O=C(NC1CCCc2cc(Oc3ccc(C(F)(F)F)cn3)ccc21)C(CC(O)=NO)Cc1ccc(F)cc1F
C=C(C)C(=O)n1c(O)c(C2=CCN(C(=O)c3ccc(NC(=O)c4ccc(F)cc4)cc3)CC2)c2ccccc21
Cc1ccc(S(=O)(=O)N(CC(O)=NO)Cc2ccc(-c3ccc(-c4ccccc4)[nH]3)cc2)cc1
COc1cccc(NC(=O)c2ccc3c(O)c4cc(C=O)ccc4c(O)c3c2)c1
O=C(Nc1ccc2[nH]cnc(=Nc3ccccc3)c2c1)c1ccccc1
COC1=C[CH]N(C2=C(Cl)N=C(N)N(Cc3ccccc3)[N]2)C=C1
OC(NCC1=Nc2ccccc2C(O)N1)=C1CC(Cn2ccnn2)C(O)C1O
COc1ccc(-c2[nH]nc3ccc(CC(=O)C(=O)C(O)c4ccc(OC)cc4)cc23)cc1
NC(=O)CC(NC(=O)c1cc(-c2ccc(-c3ccccc3-c3nn[nH]n3)[nH]c2=O)ccc1Oc1ccccc1)C(O)=NO
O=C(Nc1ccc2ccccc2c1C(O)=NO)C(=O)NC1CCCCC1
CC(=O)N1CCN(c2ccc(=NC3=N[CH]c4nc(-c5ccncc5)cc(N5CCOCC5)c4[N]3)[nH]c2)CC1
O=C(NN=Cc1ccco1)c1ccc2c(c1)S(=O)(=O)N=C(c1cccs1)N2
O=c1[nH]c(Oc2ccc(OCc3ccccc3C(O)=NO)cc2)ncc1C(F)(F)F
Cc1ccc(S(=O)(=O)Nc2ccc(N[C]3N=C[N]c4ccccc43)cc2)cc1
NCc1cccc(Oc2ccc(-c3ccc(C(F)(F)[PH](=O)(=O)O)cc3)cn2)c1
Oc1ccc(CN=c2c3ccccc3[nH]c3ccccc23)cc1
COc1ccc(C(=O)C2C(=O)OC(=Cc3ccc4[nH]c(=O)[nH]c4c3)C2=O)cc1
CC(C)C1CNC(=O)N1c1ccc(N=c2nc3c(c[nH]2)c(N2CCOCC2)cc(=O)n3C2CC2)nc1
O=C(NCc1ccc(Cl)cc1)c1ccc2c(=O)cc(C(=O)NCc3ccco3)[nH]c2c1
COc1ccc(C(C(=O)Nc2ccc3[nH]nc(OCC4CCCCC4)c3c2)N2CCCC2)cc1
COc1ccc(C(=O)N=c2[nH]c3cc(Cl)ccc3c3[nH]cnc(=N)c23)cc1
O=C(NC(CC(O)=NO)CC(O)=NO)c1ccc(OCc2cccc(F)c2)cc1
COc1ccc(CNC(=O)c2ccc3c(c2)c2[nH]cnc(=O)c2n3C)cc1OC
ON=C(N=Nc1c(O)[nH]c2ccccc12)c1ccccc1O
NCc1cccc(-c2csc(Oc3ccc(C(=O)Nc4ccccc4C(O)=NO)cc3)n2)c1
O=C(NC1CCC(C(=O)O)CC1)c1cnc2c(c1)[CH]C(Oc1ccc(NC(=O)N3CCC(C(F)(F)F)CC3)cc1)=N[CH]2
O=C1c2c([nH]c3ccccc23)CCN1CC(O)Cn1cnc2c(=O)[nH]cnc21
CCCNC(=O)c1ccc2[nH]c(N3CCCC3)nc(=Nc3ccc(OC)cc3)c2c1
COc1cccc(Oc2ccc(C(=O)NC(CC(O)=NO)c3ccc4[nH]ccc4c3)nc2)c1
COc1cccc(Oc2cc(-c3ccc(CC(NC(=O)c4cccc(OC)c4)C(O)=NO)cc3)[nH]n2)c1
CC(C)n1c(-c2cccnc2)cc2c[nH]c(=Nc3ccc(N4CCNCC4)cn3)nc21
COc1[nH]nc2ccc(NC(=O)c3cc(N4CCOCC4)cc(-c4ccc(C)cc4)n3)cc12
O=C(NCc1ccc[nH]c1=O)c1ccc(C(=O)N2Cc3cccc(O)c3C2)cc1Cl
O=C([C]1C=CC=CN1Cc1nc(=O)c2ccccc2[nH]1)c1ccccc1
COc1ccc(CNC(=O)c2cc(-c3cnc4[nH]ccc4c3)ccc2O)cc1
O=NC(=O)c1c(O)ccc2c(O)c3ccccc3c(O)c12
COc1ccc(CNc2ccc(S(=O)(=O)c3ccc4[nH]c(=N)ncc4c3)cc2)cc1
CN1CCc2cc(Oc3ccc(C(=O)NC(CC(O)=NO)c4ccccc4)cn3)ccc2C1
Cc1nn(C)c2[nH]c(-c3ccccc3)nc(=Nc3ccc(F)cc3)c12
COc1ccc(N[C]2N=C(N3CCCCC3)[N]c3ccccc32)cc1
CNC(=O)c1ccc2[nH]c(=Nc3ccc(N4CCN(C)CC4)cn3)[nH]c(=NC3CCC(C)(O)C3)c2c1
CNC(=O)Nc1ccc(=Nc2nc3cc(-c4cccnc4)ccc3s2)[nH]c1
N=c1[nH]c2c([nH]1)C(NC(=O)c1ccccc1)CC(c1ccc3c(c1)OCO3)C2
O=C(NC1CCCc2ccc(OCC3CC3)cc21)c1ccc2c(=O)[nH]cnc2c1
COc1cccc(C(=O)Nc2ccc3c(c2)C(=O)c2c(cccc2-c2cc(OC)[nH]n2)C3=O)c1
O=C(NNC1CC(CCc2cccs2)C(=O)C(=O)C1O)c1cccc2ccccc12
Oc1ccc(-c2ccc3c(c2)[N]C(N2CCOCC2)=N[C]3NCCN2CCOCC2)cc1
COc1ccc(C(=O)Nc2ccc3[nH]c(O)c(CC(=O)N=Cc4ccco4)c3c2)cc1
CC(C)(C)[C]1N=C2[N]C(c3ccccc3)=C(c3ccc(OCc4ccccc4)cc3)N=C2C(=O)N1
COC1=N[C]2C=CC(C(=O)NCc3ccc(F)c(C(F)(F)F)c3)=CN2[C]1c1ccnc(OC)c1
CNC(=O)c1cc2c(n1C1CCCC1O)[N]C(N=c1ccc3cc(-c4cnn(C)c4)ccc3[nH]1)=N[CH]2
N=c1nc2c(c[nH]1)cc(C(=O)NC(CO)c1ccccc1)c(=N)n2CC1CCCCC1
COc1cccc(-c2ccc3c(c2)[N]C=N[C]3Nc2ccc(Cl)cc2)c1
O=c1[nH]cnc2c1ncn2C1OC(CNS(=O)(=O)c2ccc3ccccc3c2)C(O)C1O
NCc1nc(-c2cccc(NC(=O)c3ccc(F)c(C(F)(F)[PH](=O)(=O)O)c3)c2)ccc1CO
O=C(O)c1ccc(N[C]2N=C[N]c3ccc(-c4ccc(F)cc4)cc32)cc1
O=C(NCc1ccco1)N1CC[C]2N=C(Nc3ccc(F)c(F)c3)N=C([N]C3CC3)C2C1
c1ncc(-c2ccc3c(c2)[nH]c(=Nc2ccc(N4CCNCC4)cn2)n3C2CCNCC2)cn1
ON=C(O)CCCCc1ccc(C(c2ccc(-c3cnc4ccccc4c3)cc2)C(F)(F)F)cc1
CC(C)(C)NC(=O)c1ccc2[nH]c(-c3cccc(C(=O)NCC4CCC(O)CC4)c3)nc2c1
O=C(Cc1cnc2[nH]ccc2c1)C(=O)NC1CCC(c2ccccc2)CC1
NC1=N[C](Nc2ccc(N3CCOCC3)cc2)c2cc(C(=O)NC3CCCCC3)ccc2[N]1
Cc1nc2cc(-c3cnc(=N)[nH]c3)ccc2[nH]c1=Nc1ccc(N2CCN(C)CC2)cn1
NC(=O)CC(NC(=O)c1ccc(Oc2ccc3c(c2)CCNC3=O)cc1)C(O)=NO
O=C(NCc1ccco1)c1ccc2c(c1O)C(=O)c1ccc3c(c1C2=O)OCO3
Cc1c(C(F)(F)F)cnn1Cc1ccc(C(=O)Nc2ccc3[nH]c(=O)[nH]c3c2)c(F)c1
O=C(NC(CC(=O)N1CCCC1)C(O)=NO)C1CCC(c2nc(-c3cc(F)cc(F)c3)no2)CC1
CC(C)C(NC(=O)c1ccc(-c2n[nH]c(-c3cccc(CN)c3)n2)cc1)C(O)=NO
ON=C(O)c1cccc(-c2ccc(Cn3cc(-c4cccc(O)c4)nn3)cc2)c1
Cc1ccc2cc(-c3cnc(=Nc4ccc(N5CCN(C)CC5)cn4)[nH]c3)ccc2n1
N=c1c2cccc(F)c2[nH]c(=O)n1CC(O)CNC(=O)C1Cc2ccccc2CN1
CN1CCN(c2ccc(NC(=O)c3ccc([C]4N=CN=C5[CH]N=C(N6CCOCC6)N=C45)cc3)cc2)CC1
CCCNC(=O)c1ccc(N[C]2N=C(N3CCCC3)[N]c3ccccc32)cc1
CN1CCN(c2ccc(=NC3=N[CH]c4c(cc(-c5ccc(=N)[nH]c5)nc4C(F)(F)F)[N]3)[nH]c2)CC1
O=C(C(=O)C(=O)C(O)C(O)CCc1ccc(OCc2ccccc2)cc1)C(=O)C(O)CCc1ccco1
Cc1cc(-c2[nH]nc3ccc(NC(=O)C4(O)CCN(c5ccncc5F)CC4)cc23)ccn1
O=C(O)c1ccccc1C(=O)Nc1ccccc1C(O)=NO
Oc1ccccc1[CH][N]NC1=N[C](c2ccccc2)c2ccccc2[N]1
N=c1[nH]c(N)c(N=C2c3ccccc3C(=O)N2CC(=O)NN=Cc2ccco2)c(=O)[nH]1
O=C(NCc1ccc(Cl)s1)c1cc(O)c2c(c1)CCNC2Cc1cc(=O)[nH][nH]1
CS(=O)(=O)NC1CCC(NC(=O)c2cc(-c3cc(Cl)ccc3OC(F)(F)F)cc3[nH]cnc23)CC1
O=C1N=c2ccc(C(=O)O)cc2=C1Cc1ccccc1
COCc1cccc(-c2nc3cc(-c4ccc(Oc5ccccc5)c(C(O)=NO)c4)ccc3[nH]2)c1
COc1ccc2c(c1)OCc1cc(C(=O)Nc3cc[nH]c(=O)c3)ccc1-2
COc1ccc2[nH]nc(-c3ccc(C(=O)NC4CCC(O)CC4)c(F)c3)c2c1
CCOP(=O)(Cc1cccc(N[C]2N=C[N]c3ccc(Nc4cccc5ccc(C)cc45)cc32)c1)OCC
ONC(O)c1cc(-c2ccccc2)c2c(O)n(Cc3ccccc3)c(O)c2c1
N=c1cnc(-c2ccc(C3(O)CCN(c4ncccc4C(F)(F)F)CC3)cc2F)c[nH]1
N=c1nc2c(c[nH]1)cc(C(=O)Nc1ccc(N3CCOCC3)cc1)c(=O)n2CC1CCCC1
CC(=O)N(CC(O)=NO)CC1CCC(c2nc(-c3ccccc3F)no2)CC1
O=C(Nc1ccc(S(=O)(=O)N2CCCCC2)cc1)c1n[nH]c(=O)c2ccccc12
ON=C(O)CCCCCCCCN1CCc2ccc(-c3ccc4c(c3)OCO4)cc2C1
NC(CNC(=O)c1ccc2[nH]ncc2c1)Cc1ccc(F)cc1
O=C(Cc1cc[nH]c(=O)c1)c1ccc(C(O)c2ccc(F)cc2)cc1
CCCCn1c(=N)c(C(=O)Nc2ccccc2OC)cc2c(=N)[nH]c(=N)[nH]c21
O=c1cc(-c2ccc(F)cc2)[nH]c(C2=CCCCC2)n1
Cc1c(CC2OC(c3ccc(-n4cccc4)c(Cl)c3)C(O)C(O)C2O)[nH]c(=N)[nH]c1=O
Cn1cnc2c(c(=Nc3ccc(F)cc3)[nH]c3ccccc32)c1=O
ON=C(O)CCN=c1cc(-c2ccc(Oc3ccccc3F)cc2)cc[nH]1
COc1[nH]nc2nc(-c3ccc(C(=O)N4CCC(F)(c5ccccc5)CC4)cc3F)ccc12
COc1ccc(CNC(=O)c2ccc3[nH]c(-c4ccc5[nH]ncc5c4)nc3c2)cc1
O=C(Nc1ccccc1C(O)=NO)C(=Cc1ccccc1)C(O)=NO
CC(=O)N1CCN(c2ccc(=NC3=N[CH]c4cc(-c5cccnc5)ccc4[N]3)[nH]c2)CC1
COc1cccc(-c2ccc3c(c2)NC2C(O)NC(=O)C32)c1
COc1ccc2c(O)c3ccc(C(=O)C=CCC(=O)N=O)cc3c(O)c2c1
O=C(Nc1ccc(-c2ccc(C3(O)CCCNC3)cc2)nc1)c1cnc2[nH]ncc2c1
CC(=O)N1CCC(n2ccc(=NC3=NN4[CH]C(c5nc6ccccc6nc5C)=CC=C4[N]3)[nH]2)CC1
COc1nc(=O)c2nc(C(=O)NCc3ccc(F)cc3)c3cccn3c2[nH]1
COc1[nH]nc2cc(C(O)C3(O)CCN(C(=O)C4CCCCC4)CC3)ccc12
CC(C)(O)c1cccc(-c2nc(Cc3cccc(C(O)=NO)c3)no2)c1
O=C1N=C(Cc2ccc(F)cc2)C(=O)N1C(=O)c1ccccc1O
CC(C)(C)c1ccccc1O[PH](=O)(=O)C1=N[C](c2ccccc2)c2ccccc2[N]1
CS(=O)(=O)c1ccc(N=c2[nH]ccc(=Nc3ccccc3CO)[nH]2)cc1
Oc1cccc(N=c2ccc3c(O)cccc3[nH]2)c1
CC1(C(=O)O)Cc2c(c(O)c3c(O)c4cc(O)cc(O)c4c(O)c3c2O)C(=O)C1=O
CC(NC(=O)c1cnc2[nH]nc(OCC(F)(F)F)c2c1)c1ccc(F)c(F)c1
Oc1ccc(-c2ccc(-c3n[nH]c(C45CC6CC(CC(C6)C4)C5)n3)cc2)cc1
O=S(=O)(Nc1ccc2[nH]cnc(=Nc3ccc(N4CCOCC4)cc3)c2c1)c1ccccc1
COc1ccc(CNC(=O)c2cccc(-c3cc4[nH]nc(OC)c4c(C(F)(F)F)n3)c2)cc1
O=S(=O)(c1ccc2[nH]c(=Nc3ccc(N4CCNCC4)cn3)ncc2c1)N1CCCCC1
[N]=c1[nH]cnc2c1[CH]CC(=NC(=O)C(c1ccc3[nH]ccc3c1)N1CCCC1)C2
COc1ccc(C(=O)Nc2cccc(-c3nc(=O)c4ccccc4[nH]3)c2)cc1
CC1=C(Cc2ccc(F)cc2)C(=O)C([CH]c2cc3[nH]c(=O)[nH]c3cc2O)[N]1
COc1ccc(CNC(=O)c2c[nH]c3ncc(-c4ccccn4)cc23)cc1
O=C(NCc1ccco1)c1ccc2ccc(C(=O)NCc3ccco3)cc2c1
COc1cccc(-c2ccc3c(ccn3CCCCCN3CCC(C(O)=NO)CC3)c2)c1
Fc1ccc([C]2N=C(c3ccc(F)cc3)[N]c3[nH]cnc32)cc1
CC1CC(N=c2[nH]c(=NC3=N[CH]c4cc(C(=O)N5CCCC5)ccc4[N]3)[nH]cc2C(F)(F)F)C(O)C1O
O=C(c1cccc(Br)c1)N1CCc2ccccc2C=C1C(O)=NO
Cc1cc(-c2cnc(=Nc3ccc(N4CCN(C)CC4)cn3)[nH]c2)c2ccccc2n1
O=C(NCc1ccc(F)c(Cl)c1)C1CCC([C]2N=CC(F)C([N]C3CCCC3)=N2)C(=O)C1
CCCN[C]1N=C(Nc2ccc(N3CCN(C)CC3)cc2)[N]c2ccc(C(=O)N3CCCC3)cc21
COc1ccc(C(CC(O)=NO)NC(=O)c2ccc([C]3N=C(COc4ccccc4)[N]N3)cc2)cc1
CC(C)(C)c1ccc(C2C[C](c3ccccc3F)N=C3[N]N=CC3N2)cc1
C=CC(=O)N1C2CCC1CC(n1c(=O)c(C(=O)c3ccccc3C(F)(F)F)cc3c[nH]c(=N)nc31)C2
O=C([N]C1=C[CH]N=CC1)c1ccc2c(c1)C1(CCC(Cn3cccn3)CC1)C(=O)N2
N[C]1N=C(N)[N]c2ccc(NC(=O)c3ccccc3)cc21
OCc1cccc(OCc2cn(Cc3ccc(C(O)=NO)cc3)nn2)c1
[NH][C]1NC(=O)c2ccc(C(=O)NCc3ccc(OC(F)(F)F)cc3)nc2N1
CC(Nc1cc(C(=O)NC2CCCCC2)cc2c1-c1c[nH]c(=N)nc1CC2)c1ccc(C(C)(C)C)cc1
CC(=O)NC(Cc1ccc(OCCc2cc(F)cc3c2CCN3)cc1)C(=O)N1CCCC1C(O)=NO
c1cncc(-c2ccc3[nH]c(=Nc4ccc(N5CCNCC5)cn4)ncc3c2)c1
Cn1c(=N)c(C(=O)Nc2ccccc2)cc2c(=N)[nH]c(=N)[nH]c21
O=C(O)CC(NC(=O)c1cccc(-c2ccc(-c3ccccc3F)cc2)n1)C(O)=NO
Cc1cc(NC(=O)c2ccc3[nH]c(=Nc4ccc(N5CCN(C)CC5)cc4)ncc3c2)cc(C(F)(F)F)c1
C[C]1N=C([N]C2CC2)c2ccc(NC(=O)c3ccc(C4(O)CCCC4)cc3)cc2N1
O=C(N=c1[nH]ccs1)c1cccc(-c2nc(CC(O)Nc3cccc(C(F)(F)F)c3)c(=O)nc3ccccc23)c1
COc1ccc(-c2[nH]c(=N)nc(-c3ccccc3)c2C)cc1
CCOc1cccc(C(=O)C(=O)Nc2ccc3c(O)c4ccsc4c(O)c3c2)c1
O=C(NCCc1ccc(F)cc1)c1ccc2c(OC3CCCC3)[nH]nc2c1
COc1cccc(NC(=O)c2c[nH]c3cc(-c4ccc(OCc5ccccc5)c(C(O)=NO)c4)ccc23)c1
NC(=O)CC(CC(O)=NO)NC(=O)c1ccccc1-c1nc(COc2ccccc2F)cs1
CS(=O)(=O)Nc1cc(-c2cnc3cc(F)c(F)cc3n2)ccc1C(=O)NC1CCC(O)CC1
OCCNc1ccc(N=c2[nH]c3cc(-c4ccncc4)ccc3n2C2CCCCC2)nc1
COC1=N[CH]N(C2Cc3cc(-c4ccccn4)c(Cl)cc3C(NC(=O)Cn3ccc4cc(F)ccc43)C2O)[CH]1
CC(=O)N1c2ccc(OCC3CCC(COc4ccccc4C(O)=NO)CC3)cc2CCC1C
O=C(C=CC=CCc1ccc(O)c(O)c1)CCc1ccc(O)c(O)c1
CN1CCN(c2ccc(=NC3=N[CH]c4cc(C(=O)NCCN5CCCCC5)ccc4[N]3)[nH]c2)CC1
c1ccc(CN[C]2N=C(N3CCOCC3)[N]c3ccccc32)cc1
CS(=O)(=O)Nc1ccc2c(c1)=NC(=O)C=2Cc1ccc2[nH]c(=O)[nH]c2c1
NCc1cccc(-c2c[nH]c(=NC(=O)C3CCC(C(O)=NO)C(C(O)=NO)C3)[nH]2)c1
NC(=O)c1cc(-c2ccc3oc(=Nc4cccc(CN5CCOCC5)c4)[nH]c3c2)ccc1N1CCOCC1
O=C1C2=C([CH]N1O)OC=C1c3c(O)cccc3CCN1[CH]2
Cc1[nH]c2ncc(CNC(=O)c3cc(C(N)=O)cc(C(F)(F)F)c3)cc2c1C(N)=O
O=C(Cc1cc2[nH]ccc2cc1F)C(=O)NCc1ccc(F)cc1
CS(=O)(=O)c1ccc(-c2cnc(N=c3nc4c(c[nH]3)CC3(C4)NC(=O)NC3=O)c(OC3CCCC3)c2)cc1
O=C(NCC1CCC(=CCn2ccnc2)CC1)c1ccc(O)c(-c2ccc(F)cc2)c1
COc1ccc(C(=O)Nc2ccc3[nH]c4ccccc4c(=O)c3c2)cc1
COc1cc2c(cc1C)cc(O)c1c(O)c3c(C=NC(=O)C(F)(F)F)c(O)cc(O)c3c(O)c12
COc1cccc(-c2cccc(COc3cccc(CC(CC(O)=NO)NC(C)=O)c3)c2)c1
O=C(Nc1c(C(F)(F)F)cc(C(F)(F)F)cc1[PH](=O)(=O)C(F)(F)F)c1ccc(Cl)cc1
O=C1C=CN(C2=C(c3ccccc3)CCC(C(F)(F)F)C2)[CH]N1
COc1nccn1-c1ccc(Cl)c([C]2[N]C(Cc3ccc4c(c3)COC4=O)C(O)C2O)c1
O=C(O)c1cccc(OCc2cccc(NC(=O)c3ccc(OCC(O)=NO)cc3)c2)c1
CN1CCN(c2ccc(N=c3ncc(-c4cnc5cccc(C(N)=O)n45)c[nH]3)nc2)CC1
NC(=O)c1ccc(Oc2cccc(=Nc3cccc(CCO)n3)[nH]2)cc1
O=C(c1ccc(Oc2ccccc2)cc1)C(F)Cc1ccc2c(=O)[nH][nH]c2c1
COc1ccc(C=CC(=O)C(=O)CC(=O)c2c[nH]c3ccc(OCc4ccccc4)cc23)cc1OC
O=C1OC(C(=O)Nc2ccccc2)C(c2ccccc2O)=Nc2ccccc21
COc1ccc(C2COc3ccc(-c4ccnc(OC)c4)nc3C(=O)N2)cc1
COc1ccc(CNC(=O)c2cncc(-c3[nH]nc4ccccc34)c2)cc1
CCCCNC(=O)C(C)NC(=O)C(Cc1ccc(-c2ccccc2)cc1)NC(=O)c1ccc2[nH]c(OCCOc3ccccc3)nc2c1
N=c1ccc(C2=N[C](N3CCOCC3)c3[nH]c(=NC(=O)NC4CC4)ccc3[N]2)c[nH]1
COc1ccc(C=NC(=O)C2=CC[C]3N=C([N]C4CCCCC4)CN=C3C2)cc1OC
CN1CCN(c2ccc(N=c3ncc(-c4cccc(C(N)=O)c4)c[nH]3)nc2)CC1
CCCNC(=O)c1ccc2[nH]c(=N)[nH]c(=Nc3ccc(F)c(Cl)c3)c2c1
O=C(O)c1c(-c2ccc3c(c2)C(O)(C(O)(CN2[CH]N=C[N]2)c2ccc(F)cc2)C(=O)OC3)[nH]c2cc3c(cc12)OCO3
COc1ccc(C2=NC3=C(CC=C[CH]3)N3[C]4C(=N)N=CN=C4N=C23)cc1
NC(Cc1ccc2c(=O)[nH][nH]c2c1)C(=O)NCc1ccc(F)c(F)c1
CC(=O)N1CCN(c2ccc(N=c3[nH]c4ccc(-c5cnc(=N)[nH]c5)cc4n3C3CCCC3)nc2)CC1
O=C(O)c1ccc(-c2nc(-c3cccc(=NC(=O)C4CCOC4)[nH]3)cs2)cc1
O=C(O)c1ccc(C(=O)Nc2ccc3c(OCC4CCCCC4)[nH]nc3c2)cc1
O=C(Nc1ccc2[nH]cnc(=NCCCN3CCCCC3)c2c1)C1CC1
O=C(NCCCCCCC(O)=NO)c1csc(-c2cccc3ccc(F)cc23)n1
CCCN1[CH]C=CC=C1c1nc(-c2ccccc2)c(-c2nc3ccccc3[nH]2)[nH]1
COc1ccccc1-c1ccc2c(c1)C(=O)CC(=Nc1ccc(-c3ccccc3OC)c(OC)c1)C2=O
CNC(C(=O)N=c1ccc2c(=N)[nH]c(OCC3CCCC3)nc2[nH]1)c1ccc(N2CCOCC2)cc1
CN1CCN(c2ccc(N=c3nc4c(c[nH]3)cc(C(=O)c3ccc(C(F)(F)F)cc3)c(=O)n4C)cc2)CC1
O=c1[nH]c(CN2[CH]C=C(N3CCCCC3)C=C2)nc2ccccc12
COc1ccc(CNC(=O)c2cc3[nH]cnc(=N)c3c(OCC3CCCCC3)n2)cc1
CN1CCN(c2ccc(NC3=N[C](NC4CC4)c4cc(C(=O)NC5CCCCC5)ccc4[N]3)cc2)CC1
O=C(CCCCCC(O)=NO)Nc1cccc(-c2noc(-c3cccc(CO)c3)n2)c1
OC1CCCN1c1ccc(=NC2=N[CH]c3cc(-c4cccnc4)ccc3[N]2)[nH]c1
Cn1nc2c(c1C(O)=NO)C(=O)N(C1CCCCC1)C2=O
Cc1ccc2[nH]cnc(=Nc3ccc(C(=O)Nc4c(C)cccc4Cl)cc3)c2c1
O=C(NC(CC(O)=NO)c1ccccc1)c1ccc2c(c1)CCC(CN1CCc3ccccc3C1)C2
O=C(NCc1ccc(F)c(-c2ccccn2)c1)c1cnc2c(O)cccc2c1
CC(=O)N(C)Cc1ncccc1-c1ccc(-c2cccc(Oc3ccc(C(O)=NO)c(N4CCOCC4)n3)c2)cc1
CCN[C]1N=C(Nc2ccc(N3CCN(C)CC3)cc2)[N]c2ccc(C(=O)NCc3ccccc3)cc21
Cc1cc(C(=O)N2CCCCC2)cc2c(=N)[nH]c(=N)[nH]c12
CC1(C)CC(Nc2ccc(C(=O)Nc3cc(C(C)(C)C)ccc3C(O)=NO)cc2)c2ccc(Cl)cc2O1
O=C1N=C(c2ccccc2)N=C1Cc1ccc2cc(O)ccc2c1
O=C(c1ccccc1)N1Cc2ccccc2CC1c1nc(=O)c2ccccc2[nH]1
O=C(Nc1ccc(F)cc1)C1C2C=CCC1c1c2c(O)n(-c2ccc(C(F)(F)F)cc2)c1O
O=C1C=NC(=CCc2ccccc2)CCCCCCCCc2ccccc2N1
O=c1[nH]c2c(ccc3ccc(cc3)[nH]c3ccccc13)=NC(c1ccccc1)CC=2
Oc1c2c(c(-c3ccc(Cl)cc3)n1-c1ccc(-c3ccccc3)cc1)C(O)[N][C]2c1ccc(Cl)cc1
O=C(Nc1ccccc1-c1ccc(=O)[nH]n1)c1ccc2ccccc2c1
O=C1N=CC(c2ccccc2C=Cc2ccccc2)Nc2ccccc21
Oc1ccc([C]2N=C(Nc3ccccc3)[N]c3ccccc32)cc1
Cn1c(=O)c(=NC(=O)CCC(=O)Nc2ccccc2)nc(-c2ccccc2)c2ccccc21
Fc1ccc(N=c2[nH]c(-c3ccccc3)nc3c2Cc2ccccc2-3)cc1
N=c1nc(-c2ccc3c(c2)OCO3)c2c([nH]1)N(C(=O)c1ccc3ccccc3c1)CCC2
c1ccc2c(c1)c(N1CCCCC1)nc1c[nH]c(=Nc3ccc(N4CCOCC4)cc3)cc12
Oc1ccc2c(c1)=NC(c1ccccc1)c1c(c(O)c3ccccc3c1O)N=2
CN1C(=O)C=C(c2ccncc2)C[C](c2ccc(C(F)(F)F)cc2)[N]c2ccccc21
Fc1ccc(N=c2nc(-c3ccc(F)cc3)c3c([nH]2)-c2ccccc2C3)cc1
O=C(Nc1ccc(F)cc1-c1ncccn1)c1ccc(-c2nc(=NC3CCCCC3)cc[nH]2)cc1
CC1(C)CN(Cc2ccc(C(F)(F)F)cc2)C(=O)c2cc(C(=O)Nc3ccc(F)cc3)cnc2NC1=O
COc1ccc(C2c3ccccc3Cc3c2c(O)n(-c2ccccc2)c3O)cc1
O=c1oc2c(c(C(c3ccccc3)c3ccccc3)c(O)c3ccccc32)c(=O)c2ccccc12
Oc1c(C=CC2=CCCCC2)c2ccccc2n1-c1ccc(-c2ccccc2)cc1
NC(=O)C=Cc1ccccc1
CO[C]1C=C[C]2C(=CC1=O)C(=O)C1=C(C(=O)c3cc(OC)ccc3C1=O)c1ccccc12
O=C1NC(Cc2ccc(F)cc2)C(=O)N=CCCCCCCCCCc2ccccc21
O=C1C=CCC(F)C(=O)N=C(C(=O)O)Cc2cc(F)ccc2CCCCCCCCCCO1
O=C(Nc1ccc(Cl)cc1)C1=Nc2ccccc2NC(c2ccc(Cl)cc2)C1
COc1cc2c(cc1OC)CN(C(=O)c1ccc(-c3ccc4c(c3)[N]C(C(F)(F)F)=N[C]4N3CCC(N)CC3)cc1)CC2
N=c1[nH]c(=N)c2c([nH]1)=NC(c1ccc(-c3ccccc3)cc1)CC(c1ccc(F)cc1)N=2
CN1Cc2cc3ccc2-c2[nH]c(=O)ccc2CC(CCCCCCCCCCC(=O)N3)C1=O
COc1ccc(Cc2nc(=O)c3ccccc3n(Cc3ccc(F)cc3)c2=O)cc1
O=c1c2cc(-c3cccc(C(F)(F)F)c3)ccc2cc(O)n1Cc1ccccc1
O=C1C=CC2=CC(=CC1)CCCCCCCCCCCCCCCCCCCCCCCCCCCCCCCCCCCCC2
O=C1NC(c2cc(F)cc(-c3cn[nH]c3)c2)CCOc2ccc(-c3ncccc3F)cc21
Cc1cc(-c2ccccc2)c(=O)n(Cc2ccc(-c3ccccc3)cc2)c1O
COc1ccc(-c2cc(=O)n(C3=CC(=O)c4ccccc4C3=O)[nH]2)cc1
Cc1[nH]c(O)c2n(c(=O)c(=O)[nH]c3ccc(cc3)cc(C(O)NCc3ccccc3)[nH]c1O)CCC2
COc1ccc(NC(O)c2c(-c3ccc(F)cc3)c3ccccc3c3c2=C(O)CC(C)(C)C=3)cc1
CC1C(=Nc2ccc(-c3ccccc3)cc2)CC(c2cccc3ccccc23)n2c1cccc2=O
C[C]([N][N]c1c2c(nc3c1C(=O)c1ccccc1C3=O)CC=C[CH]2)c1ccccc1
NC(=O)c1ccc2[nH]ccc(=NC(=O)c3ccc(-c4ccccc4)cc3)c2c1
O=C(NNc1cc2ccccc2c2ccccc12)c1ccccc1
O=c1[nH]c2cc(C(O)N3CCCCC3)ccc2c2c1ON=C(c1ccc(F)cc1)C2
Cc1ccccc1NC(=O)C1C=Nc2ccccc2NC(=O)CC1c1ccccc1
O=C(c1ccc2ccccc2c1)N1[N][C](c2ccc3ccccc3c2)CC1c1ccccc1
O=c1[nH]c(Cc2cccc3ccccc23)c(O)[nH]c2ccccc2c2ccccc12
Clc1ccc(C2CC(c3ccc4ccccc4c3)N=c3ncnc(Cl)c3=N2)cc1
[CH]([N][N][C]1CCCCC1C=Cc1ccccc1)c1ccccc1
COc1ccc(C2=C3C(=O)c4ccc(F)cc4C(=O)C3C3c4ccccc4C(=O)N23)cc1
Cc1cnccc1-c1ccc2c(c1)-c1[nH]c(=Nc3ccc(C#N)cc3)ncc1CC2
[O]C1=c2ccccc2=CC=C(c2ccc(F)cc2)[CH]1
[C]1CC[C]2[C]1[C]2c1nc(N2CCOCC2)nc2ccc(-c3ccccc3)nc12
O=C1C=NC(c2ccccc2)c2cc(-c3ccccc3F)ccc2N1
O=C1Nc2ccccc2-c2ccnc(n2)N=C2CCCNC1CCCCc1ccccc12
Fc1ccc(C=NN=C2C(c3ccc(F)cc3)CCC3CCCCC23)cc1
[CH]C1([N]C([O])=C2CCCCC2C(=O)NC(c2cccc(C(F)(F)F)c2)C(F)(F)F)[C]2OCCOC([CH2])=C21
O=c1[nH]c(C(O)Nc2cccc(-c3ccccc3)c2)cc2ccccc12
O=C(Nc1ccc(Cl)cc1)C1=NC(c2ccccc2)Oc2ccccc2C1
CC1=NC(=O)CCCCCCCCCCCCCc2ccccc2NC1=O
O=C1CCCC2C1c1c(c3ccc(-c4ccc(F)cc4)cc3[nH]c1=O)N2c1ccccc1
Cc1nc(=N[C]2N=C[N]c3ccccc32)cc(Nc2cccc3ccccc23)[nH]1
Oc1ccc(CCc2c[nH]c(=Nc3ccccc3)c3ccccc23)cc1
CC1(C)CC(=O)C2=C(c3ccc4ccccc4c3)Cc3c(ccc4ccccc34)N=C2C1
[CH]1[N]c2ccccc2N=C(c2ccccc2)NCCc2ccccc21
COc1ccc2c(c1)c(=O)n(Cc1ccccc1)cc(O)nc(-c1ccccc1)c1ccccc12
Oc1ccc2c(c1)CCN=CC(Nc1ccccc1)CCCCCCCCCC2
COc1ccc(C2C[C](c3ccc(F)c(F)c3)[N]N2C(=O)c2ccc(-c3ccccc3)cc2)cc1
COc1ccc([C]2[N]N(C(=O)c3ccc(OC)cc3)CC(=O)Nc3ccccc32)cc1
[CH]([N][N]C1[C]2C(=NC3CCCCC3)N=C(c3ccccc3)N=C2c2ccccc21)c1ccccc1
CC(=O)Nc1ccc(-c2ccc3[nH]c(N4CCOCC4)nc(=NC(=O)c4ccc5ccccc5c4)c3c2)cc1
CC(=O)Nc1ccc(-c2ccc(C(=O)Nc3cccc4cc(S([O])([O])O)ccc34)cc2)cc1
O=C(N=Nc1c(O)[nH]c2ccccc12)c1ccc(NC(=O)c2ccc(-c3ccccc3)cc2)cc1
Cc1n[nH]c2c(-n3cnc4ccccc4c3=O)cc(O)[nH]c3ccccc3n12
O=C(NN=Cc1ccccc1Cl)c1cc2ccccc2oc2ccccc2[nH]1
O=C1CCNC(=O)CCc2ccccc2CCCCCCCCCCCCCCCCCCCCN1
CN1CCN(CCCNC(=O)c2ccc3c(c2)[nH]c(O)c(Cc2ccccc2)[nH]c(=O)c2ccccc23)CC1
Oc1c2c(c(O)n1-c1ccc(F)cc1)C1c3ccc(Cl)cc3CCN1C2c1ccc(F)cc1
O=C1[N]C2=C3[CH]C=CC=C3N=C(c3ccccc3)N2C(=O)C1=Cc1ccccn1
COc1ccc(C2=C3[C]4[C](OC(=O)C3C(=O)C3CCCCC23)N(C)C(=O)c2ccccc24)cc1
O=C(N=Nc1c(O)[nH]c2ccccc12)c1ccc2[nH]c3ccccc3c2c1
O=C1CCCCCCNC(=O)c2cc(O)ccc2CC=NC(=O)C(Cc2ccccc2)N1
Cc1c2c(=O)nc3ccc(-c4ccccc4)cc3nc2c(O)n1Cc1ccccc1
CN(C)CCn1c(=O)c(=Nc2c(O)[nH]c3ccccc23)c(=O)n(Cc2ccccc2)c2ccccc2c1=O
O=C1C(Cc2cccc(O)c2)=Nc2ccccc2C2=NCC(c3ccccc3)N12
Cc1nc(-c2ccc(F)cc2)c2ccccc2c2nc(-c3ccc(F)cc3)ccc2[nH]c1O
Oc1c2ccc3c(c2c(O)n1-c1ccc(C(F)(F)F)cc1)C(O)N(c1ccc(F)cc1)C3O
Cc1ccc(NC(=O)c2c(C)[nH]c3ccccc3[nH]c(=O)c(Cc3ccccc3)nc2=O)cc1
COc1ccc(C(=O)c2c(O)c3ccccc3c3c4ccccc4c(=O)n(C)c23)cc1
O=C1Cc2ccc(O)cc2C=C(Cc2ccccc2)C(=O)Nc2ccccc2N1
O=C1C(=Cc2ccc(F)cc2)[N]C2=C3C=CC=C[C]3N=C(c3ccc(F)cc3)N12
O=C1N=c2ccccc2=C(Nc2ccc(-c3ccccc3)cc2)Nc2ccccc21
Cc1ccc(NC(=O)C(=O)N=Nc2c(=O)n(-c3ccccc3)c(O)c3ccccc23)cc1
O=c1cnc(O)c[nH]c(O)c[nH]c(O)coc2cc(NC(O)C=Cc3ccccc3)ccc2[nH]1
C(=N[N][C]1CCc2ccccc2N1)c1ccc2ccccc2c1
CCOC(=O)c1ccc(NC(=O)[C]2C=c3ccccc3=C3[N]c4ccccc4C(=O)N23)cc1
Cc1cccc(-n2c(O)c3ccc4c(c3c2O)C(O)N(c2ccc(-c3ccccc3)cc2)C4O)c1
O=c1c2ccccc2c2ccc(-c3ccccc3)cc2[nH]c(O)c2n1CCC2
Cc1ccc(NC(=O)CSC2=N[C](N3CCOCC3)c3cnn(-c4ccccc4)c3[N]2)cc1
O=C(NCc1ccccc1)c1ccc(NC(=O)C2CCCN2C(=O)C2CCCCC2C(O)=NO)cc1
O=C(N[N]C1=c2ccccc2=C2C=CC=C[C]21)c1ccc(OC(F)(F)F)cc1
O=C1CC(c2ccc(F)cc2)N=c2cc(C(=O)NCc3ccccc3)ccc2=N1
c1ccc(-c2[nH]c(=Nc3ccc(N4CCOCC4)cc3)nc3c2Cc2ccccc2-3)cc1
CCOC(O)c1ccc2nc(-n3c4ccccc4c4ccccc43)cc(=O)nc2c1
O=C(NC(Cc1ccccc1)C(=O)Nc1ccc2[nH]cnc(=O)c2c1)c1ccccc1
COc1ccc([C]2[N]c3ccccc3C(=O)N(Cc3ccccc3F)C(=O)c3ccccc32)cc1
O=C1Nc2ccccc2C2c3c(c(O)n(-c4ccc(-c5ccccc5)cc4)c3O)CCC12
O=C(Nc1ccc2ccccc2c1)C1=NC(=O)C(C(F)(F)F)(C(F)(F)F)Oc2ccccc2C1
Cc1c(O)[nH]c2ccc(-c3ccccc3)cc2c(=O)n(Cc2ccccc2)c(O)c1C
CC(=O)N1C(c2c3ccccc3nc3ccccc23)Cc2c(c(O)n(-c3ccc(F)cc3)c2O)C1c1ccc(C(F)(F)F)cc1
O=C([C]1[C]2CCCC1Cc1ccccc12)c1ccc(-c2ccccc2)cc1
COc1ccc(C(=O)c2c3c(c(O)c4ccc(OC)cc24)Cc2cc(Cl)ccc2-3)cc1
O=C1C(=Cc2ccc(O)cc2)[N]C2=c3c1cccc3=C1C=CC=C[C]12
O=c1c2cc(F)ccc2[nH]c(O)ccc2n1CCc1ccccc1-2
COc1ccc(-c2cc(-c3ccccc3)c(C(O)Nc3ccccc3NC(C)=O)nn2)cc1
COc1ccc(-n2c(O)c3c(-c4ccccc4)c4ccccc4c(O)c3c2NC(C)=O)cc1
O=C(NC1CCCCC1)c1ccc2cnc(Cc3ccccc3)c(=O)nc2c1
Cc1nc(-c2ccccc2)c2ccccc2c2cc(NC(=O)C(F)(F)F)ccc2[nH]c1O
COc1ccc(-c2cc(O)c(-c3ccc(F)cc3)cc(=O)c2)cc1
O=c1c(Cc2ccc(O)cc2)nc(-c2ccc(F)cc2)c2n1CCCC2
O=C(Cc1ccc(O)cc1)N1[N][C](c2ccccc2)CC1c1ccccc1
CC1C(Cl)CC(c2ccc(F)cc2)CC1NC(=S)NS(=O)(=O)c1ccccc1
O=C(c1cccc2c1c(=O)n(Cc1ccc3c(c1)[N]C=N[CH]3)c(=O)c1ccccc12)N1CCCC1
COc1ccc(-c2[nH]c(=N)nc3c4ccccc4c(=O)n(Cc4ccccc4)c23)cc1
O=C1CC=c2ccccc2=NC(c2ccc(C(F)(F)F)cc2)NC(=O)CN1
CC(=O)Nc1ccc2c(c1)c(=O)n1c(c(O)[nH]c3cc(F)ccc32)CCC1
Cn1c(O)c2c(c1O)C(c1ccc(F)cc1)N(C(=O)c1ccc(F)cc1)C2c1ccc(F)cc1
COc1ccc(-c2c3cc4c(cc3nc3c(O)c5ccccc5c(O)c23)OCO4)cc1
C[C]1N=C(N)C2(C(=O)N(C)c3ccccc3)Cc3ccccc3C(=O)[C]1C2c1ccccc1
O=c1cc(-c2ccc(F)cc2)[nH]n2c(=S)[nH][nH]c2c2ccccc2n1
CCN(C(=O)C1=CC=CC1=O)c1c(O)c2ccccc2c2ccccc12
O=C(O)c1ccc2nc(=O)cc(C(O)Nc3ccc(C(F)(F)F)cc3)nc2c1
CNC(=O)c1ccc2c(c1)C1CCCCC1C(=Nc1ccc(OC(F)(F)F)cc1)C2
O=C1Nc2ccccc2N[C](Nc2ccc(O)cc2)[N]c2ccccc21
CNC(=O)c1ccc(F)c(NC(=O)c2ccc3c(c2)-c2nc4ccccc4c(=O)n2CC3)c1
O=C(N=c1ccc2c(c1)c(O)cc1cc(-c3ccc(C(F)(F)F)cc3)c[nH]c12)C1CCC(F)(F)CC1
O=c1[nH]c2c(nc3cc(F)ccc3c3cccc1n3)N=CC(c1ccncc1)C=2
COc1ccccc1-c1ccc2[nH]cnc(=NCc3ccccc3)c2c1
COc1ccc(Cc2nc3c(n(CCCN4CCN(c5ccccc5)CC4)c2=O)CCc2ccccc2-3)cc1
O=C1C(=C2C(=O)c3ccccc3C(=O)C2C=Cc2ccccc2)C(=O)c2ccccc21
COc1ccc(C(=O)Nc2ccccc2-c2nc(=Nc3ccccc3)cc(C)[nH]2)cc1
O=C(Nc1ccccc1-c1nn[nH]n1)C1CC(c2ccccc2)CN1C(=O)C1CCCCC1
[CH]([N][N][C]1Cc2ccccc2-c2ccccc21)c1ccccn1
FC(F)(F)c1ccc(N=c2nc(-c3cccc4ccccc34)cn[nH]2)cc1
[CH][CH][C]1[C]2[C][C](O[CH]C=CC([CH])=C[CH]C(=O)[N]CC[CH2])[CH]C21
O=c1[nH]c2ccc(S(=O)(=O)N=c3nccc[nH]3)cc2c2ccc(F)cc12
CC1=Nc2nc(-c3ccccc3)nn2C(c2ccc(C)cc2)C1C(=O)Nc1ccccc1
[C]C1[CH]C([C]CC[N][C]C2[CH]C([C])[CH]2)[CH]1
O=C(CCc1ccccc1)N=C1Cc2ccc(cc2)NC(=O)C(Cc2ccccc2)NC1=O
O=C1C=NC(c2ccc(F)cc2)=CC2c3ccccc3C(CN3CCCCC3)CN12
O=C(Nc1ccccc1)c1c(-c2ccc(F)cc2)oc(O)c1Nc1ccc(S(=O)(=O)N=c2nccc[nH]2)cc1
O=c1nc2ccc(-c3ccccc3)cc2c(C(F)(F)F)nc1C(O)Nc1ccccc1
[CH]([N]N=C1c2cccnc2CCN1Cc1ccccc1)c1ccccn1
COc1ccc(C=N[N][C]2C(=O)c3ccccc3C3=C2C(=O)c2ccccc2C3=O)cc1
O=C(O)c1ccc2c(c1)C1C[C](c3ccc(-c4ccccc4)cc3)[N]N1C(=O)C2
Oc1c[nH]c2cc(-c3ccccc3)ccc2c(-c2ccc(Cl)cc2)n[nH]1
O=C1CC[C]([N][N][C]2CCCCC2)c2ccccc2N1Cc1ccccc1
O=C1c2ccccc2N2CCCC(C2=O)c2c1c(O)n(-c1ccccc1)c2O
CCCCN1[C]2[C](C(=O)N(CCC)c3ccccc32)C2=C(C1=O)C(c1ccccc1)n1cccc1C2
Cc1nc(-c2ccc(Cl)cc2)c2cc(NC(O)C3CCCCC3)ccc2nc1=O
CC1C=C(c2ccccc2)C2C(=O)N(C)c3ccccc3-c3ccccc3C2C1
Cc1ccc[nH]c1=NC(=O)Nc1ccc2c(c1)C(=O)N(C)C(C)C(=O)N2Cc1ccccc1
O=c1cc(-c2ccc(-c3ccccc3C3=N[N]N[N]3)cc2)[nH]c2ccccc12
Cn1c(O)cc(-c2ccccc2)c(-c2ccccc2)[nH]c2cc(-c3ccccc3)ccc21
O=C(c1cc(O)c2ccccc2c1)N1Cc2ccccc2C1
N=c1ncc(-c2ccc3c(c2)-c2ccc(-c4ccc(N5CCOCC5)cc4)cc2CC3)c[nH]1
N=C1[N]C2=C([CH]C(c3ccc(C(F)(F)F)cc3)C=N2)C(c2ccc(F)cc2)=N1
COc1cccc(NC(=O)c2c(O)nc(-c3ccccc3)c3nc4ccccc4c(=O)n23)c1
COc1ccc([C]2C=C3N4N2C(=O)c2ccccc2C2=C[CH]C=CC234)cc1
Fc1ccc(-c2[nH]nc3c2Cc2ccc(-c4ccccc4)cc2-3)cc1
Cc1cc(C)c(N=c2c3ccccc3[nH]c3ccc(-c4ccc(CN5CCOCC5)cc4)cc23)c(C)c1
O=C(Nc1ccc2c(c1)OCC1COCCN1C1=N[C]2[CH]C(N2CCOCC2)=N1)c1cccc(C(F)(F)F)c1
O=C1c2cc(N=c3nccc[nH]3)ccc2-n2cccc2C(c2ccc(F)cc2)N1CCN1CCOCC1
O=c1c2ccccc2nc(-c2ccc(F)cc2)n1CCC1=C[C]2C=C[C]1O2
CC1=Nc2ccccc2N(C(=O)CN2CCCCC2)C(c2ccc(Cl)cc2)C1C(=O)Nc1ccccc1
C1=CC(c2ccccc2)Nc2ccccc2C[C]1[N]N=Cc1ccccc1
[C][C]C1=CC=C([O])[CH]C1
O=C(N=Nc1c(=O)n(-c2ccc(O)cc2)c(O)c2ccccc12)c1ccccc1
COc1ccc(-c2c3c(c(O)c4ccccc24)C(c2ccccc2)Oc2ccccc2C3O)cc1
CC1=NC(=O)C2CCCCNC(=O)CCC(CC(=O)NC(Cc3ccccc3)C(=O)N2)NC1=O
COc1ccc(C(=O)C2C(=O)c3ccccc3C(=O)C2=Nc2ccc(F)cc2)cc1
C(=N[N][C]1CCCC2=Cc3ccccc3CCC12)c1ccccc1
Oc1cc(-n2cc(Cc3ccccc3)cc2O)c(O)[nH]c2cc(Cl)ccc2[nH]1
Cc1ccc(NC(O)c2c(-c3ccccc3)[nH]c(=O)c3c(O)n(C)c(O)c23)cc1
Fc1ccccc1C=N[N]C1=c2cc(C(F)(F)F)ccc2=C2C=CC=C[C]21
O=C1Nc2ccc(cc2)[N][CH]c2ccccc2Oc2ccc(N=Cc3ccccc3)cc21
O=C1Nc2c3ccccc3cc(=O)n2CC1=Cc1ccccc1
O=C1NCCN(C(=O)c2cccc3nc4ccccc4cc23)C1=CCc1ccccc1F
O=C(O)c1ccc(NS(=O)(=O)c2ccccc2-c2ccc(N[C]3CCC[N]3)cc2)cc1
CN1CCN(c2ccc(NC3=N[N]c4ccc(NC(=O)c5ccc(F)cc5)cc4[N]3)cc2)CC1
CC(=O)N1[N][C](c2ccc3ncccc3c2)C(C(=O)Nc2ccc(C)cc2)C1c1ccc(N(C)C)cc1
CC(=O)Nc1ccc(NC(=O)C2=C(C(=O)Nc3ccc(C)cc3)Oc3ccccc3C2)cc1
O=C1CCCCCCCCCCCCCCC(=N[N][CH]c2ccccc2)CC(=O)Nc2ccc(cc2)N1
CN1[N]C(C(N)=O)=C2CCc3ccc(-c4ccc(F)cc4)cc3-c3cc(S(=O)(=O)N4CCCC4)ccc3[C]21
CC(=O)N1[N][C](c2ccccc2)CC1C=C1CCN(C)c2ccccc21
Oc1ccc2c(c1)CCN=C(Nc1ccccc1-c1ccccc1)N2
CC(=O)Nc1ccc2c(c1)NC(=O)CC=NC(=O)C(Cc1cccc3ccccc13)NC2=O
CC1(C)Cc2nc3cc(NC(O)c4ccccc4)ccc3nc(=O)c2C(c2ccc(Cl)cc2)C1
O=C1N=C(c2ccccc2)c2ccccc2C[C]1[N]N=Cc1ccccc1
CC1(C)CCCC23C=CC(=O)CC2C(=O)[CH][C]2c4cc5ccccc5cc4CC1C23
[CH2]CC(=O)[N]c1cc(N2CCOCC2)c[c]c1[C]([N])O
O=C1C(=Cc2ccccc2)[N]C2=C3C=CC=C[C]3N=C(c3ccccc3)N12
O=C(N[C]1N=C[N]c2ccc(Nc3ccccc3)cc21)C1CCCCC1
O=C1Nc2ccccc2-c2ccccc2-c2c1c(O)n(-c1ccccc1)c2O
O=c1[nH]c(-c2ccccc2)nc2ccccc2c1=Nc1ccc(Cl)cc1
O=c1c2ccccc2nc(-c2ccccc2)c2c(O)n(-c3ccccc3)c(=O)n12
NC(O)c1ccc2nc3ncc(-c4ccccc4)cc3c(=O)nc2c1
O=C(N=Nc1c(O)n(Cc2ccccc2)c2ccccc12)c1ccccc1
O[C]([N][N]C1=c2ccccc2=C2C=CC=C[C]21)c1ccc(F)cc1
C=C(N=NC(=O)c1ccccc1)c1c(Nc2ccccc2)c(O)c2ccccc2c1O
CN1C(=O)c2ccccc2[N][CH]c2c(C=CC(=O)N3CCCCC3)ncn2-c2ccccc21
N=c1ncc(-c2ccc3c(c2)N(Cc2ccccc2)C(=O)c2cc4c(cc2O3)OCO4)c[nH]1
Cc1nc2c(O)c3ccccc3c(O)c2c(-c2ccc3ccccc3c2)c1C#N
O=c1cc(C(O)N=c2cc[nH]c3ccccc23)c(-c2ccccc2)n[nH]1
CC1CC(=Cc2ccc(F)cc2)C(=O)NC(=O)C(=Cc2ccc(F)cc2)C=CCC1=O
O=c1nc(-c2ccc(F)cc2)c(C(O)Nc2ccc(Cl)cc2)nc2ccccc12
CC1=NC(=O)NC(c2ccc(-c3ccc(CN4CCCCC4)cc3)cc2)C1C(=O)c1ccccc1
c1ccc2c(-c3cc[nH]c(=Nc4ccc(N5CCOCC5)cc4)n3)cccc2c1
COc1ccc(NC(=O)c2cc(O)c3ccc4cc([N+](=O)[O-])ccc4c3c2)cc1
O=c1cc(-c2ccccc2)[nH]n1[C]1N=C(c2ccccc2)[N]c2ccccc21
Fc1ccc(C2CC(c3ccc(F)cc3)N=c3ncccc3=N2)cc1
Oc1c2c(c(O)c3ccccc13)CC(=Cc1ccncc1)CC2
O=C1CNCCCCCCCCCCCCCCc2ccccc2NC(=O)CN1
Cc1cccc(NC(=O)c2c(-c3ccccc3)c(O)n(N=Cc3ccc([N+](=O)[O-])cc3)c2-c2ccccc2)c1
Oc1ccc2c(ccc3c(O)c4ccc(-c5ccccc5)cc4c(O)c32)c1
Oc1ccn2c(c1-c1ccccc1)c(O)c1cc(-c3ccccc3)ccc12
[CH2]N(C)[CH]C1=[C][C](OC(=O)N([CH]C)Cc2ccccc2)C2c3ccc(n32)[CH]1
CN1C(=O)c2ccc(-c3ccc(F)cc3F)cc2N(C)c2cc(-c3cnc(=N)[nH]c3)ccc21
O=C1C(=CCc2ccccc2)C(=O)C(F)(F)C(F)=C1N1C(=O)c2ccccc2C1=O
COc1ccc(CC(=O)N[C]2N=C[N]c3ccc(C(=O)Nc4ccc(F)cc4)cc32)cc1
c1ccc(-c2cc[nH]c(=Nc3ccc4ncc5c(c4c3)CCCC5)n2)cc1
Cn1cnc2nc3c(O)c4ccccc4c(=O)c3c(-c3ccc(Cl)cc3)c2c1O
CC1(C)CC(=O)c2c(Nc3ccc4ccccc4c3)nc(=Nc3ccccc3)[nH]c2C1
O=C1C(Cc2cccc(F)c2)=Nc2ncccc2CN1Cc1ccccc1
FC(F)(F)c1ccc(N=c2[nH]c(-c3ccc(C(F)(F)F)cc3)nc3c2CN(c2ncccc2C(F)(F)F)CC3)cc1
Cc1c(Cc2ccc(O)cc2)c(N(C)[CH]c2ccccc2)c2n(c1=O)C(=O)c1ccccc1-2
CNC(=O)C1=C(CCc2[nH]nc3ccc(-c4[nH]c(=N)[nH]c(=N)c4C#N)cc23)[C](c2ccc(C(C)(C)C)cc2)N(c2ccccc2)[N]1
CC(=O)N1[N][C](c2ccc(F)cc2)CC1C(=O)N=c1cc(C)[nH]c2ccc(Cl)cc12
O=C1C[C](C(=O)NCc2ccccc2)[N]C(=O)c2cc(-c3ccccc3)ccc2N1
NC(=O)c1ccc2c(c1)=C(Nc1ccccc1Nc1ccccc1)C(=O)N=2
COc1ccc(-n2c(O)c3c(c2O)C2c4ccccc4C3c3ccccc3N2C)cc1
O=c1c2cnccc2c2[nH]cnc(=Nc3ccccc3)c2n1Cc1ccccc1
CN=c1cccc(-c2ccc3c(c2)Oc2ccc(F)cc2CC(=O)N(C)CC(C)O3)[nH]1
CN1C2=C(c3ccc(O)cc3)C[C]3[C](c4ccccc4C(=O)C3C2)c2ccccc21
CNC(=O)c1ccc(-c2ccc3c(c2)-c2[nH]c(=Nc4ccc(OC(F)(F)F)cc4)nc(C(N)=O)c2CC3)cc1
COc1ccc(C(=O)N=C2C(=O)c3ccccc3C(=O)C2c2ccccc2)cc1
N=c1nc(-c2ccc3ccccc3c2)c(-c2ccc(-c3ccccc3)cc2)c(Cl)[nH]1
Fc1ccc(N[C]2N=C[N]c3ccc(-c4ccc(F)cc4)nc32)cc1
O=C1C([N][CH]c2ccccc2)N=C(c2ccccc2)c2ccccc2N1Cc1ccccc1
COc1ccc(C2c3c(c(O)n(-c4ccccc4)c3O)C3c4ccccc4CCN23)cc1
N=c1nc(N2CCc3c(c(C(F)(F)F)nn3-c3ccc(F)cc3)C2)cc[nH]1
O=C(C=Cc1ccccc1)N1[CH][N]c2ccccc2C=Nc2ccccc2CC1
Cc1ccc2c(c1)S(=O)(=O)[N]c1c3ccccc3c([N]c3ccccc3F)n1-2
O=c1[nH]c(C(O)Nc2ccccc2-c2ncccn2)cc2ccccc12
O=C(Nc1ccc(-c2cccc3[nH]cnc(=Nc4ccc(F)cc4F)c23)cc1)c1ccc(F)cc1
CC(=O)N1c2ccccc2NC(=O)CC1C(=O)Nc1cccc(C(F)(F)F)c1
CC(=O)Nc1ccc(C(=O)N=Nc2c3ccccc3c(O)c3c(NC(C)=O)cccc23)cc1
Cn1c(=O)c2c(c3ccccc31)CCC1=C(c3ccccc3)C(C#N)C(=O)CC12
C[C]([N][N][CH]c1ccccc1)C1C(=O)N(C)c2ccccc2SC1=Nc1ccccc1
COc1ccc(C=CC(=O)C2C(=O)C(=O)c3ccccc3C2=O)cc1Cl
O=C(N=CC1C(=O)C(=O)N(Cc2ccccc2)C1=O)c1cccc(-c2ccccc2)c1
O=C(Nc1ccccc1-c1ccccc1)C1C(=O)OC(c2ccccc2)C(O)(C(F)(F)F)C(F)(F)C1=O
N[C]1N=C(Nc2ccc(C3=CCN(CC4CCCCC4)CC3)cc2)[N]c2ccccc21
COc1ccc(NC(=O)c2c(-c3ccc(OC)cc3)oc3ccccc3n3cn[nH]c3c2-c2ccccc2)cc1
CC(C)(C)OC(=O)NC(Cc1ccccc1)C(=O)N1CCCC1C(=O)Nc1ccc(-c2c(O)c3ccccc3c3ccccc23)cc1
O=C1CC=NC(=O)C(Cc2ccccc2)NC(=O)c2ccccc2CCCN1
O=C(CN1[CH]C=CC=C1[N]c1ccccc1)N=Nc1c(O)[nH]c2ccccc12
O=C(C=Cc1ccccc1)N[N][C]1c2ccccc2C(=O)c2ccccc21
CC(C)C(=NC(=N[N][CH]c1ccccc1)c1ccccc1)N[N][CH]c1ccccc1
O=c1[nH]c(SCc2ccc(C(F)(F)F)cc2)nc(-c2ccccc2)c1C(F)(F)F
O=C1[C]([N][N][C](O)C(F)(F)F)C2CCCCC2C(=O)N1c1ccc(C(F)(F)F)cc1
CC(C)(C)c1ccc(C2=Nc3ccccc3[C]3N=C(c4ccccc4)[N]N3C2)cc1
CC(C)c1ccc(NC(O)=c2c(=C(O)Nc3ccc(Cl)cc3)ccc3ccccc23)cc1
O=C(O)c1ccc(-n2c(O)c3ccc(C(O)Nc4ccc(C(=O)NCCCN5CCCCC5)cc4)cc3c2O)cc1
COc1ccc(Cn2c(O)c(N=NC(=O)C=Cc3ccc(F)cc3)c3ccccc32)cc1
O=C(Nc1ccc2c(c1)-c1[nH]c(=Nc3ccc(N4CCOCC4)cc3)ncc1CC21CCCCC1)C(F)(F)F
Cc1ccc(-n2c(O)c3ccc4c(c3c2O)C(O)N(c2ccc(-c3ccccc3)cc2)C4O)cc1
O=C1Nc2ccccc2N(Cc2ccccc2)C(=O)[C]1[N][N][CH]c1ccccc1
O=C1N=c2ccccc2=C(N2CCCCC2c2ccc(F)cc2)Nc2ccccc21
Oc1[nH]c2ccc(-c3ccccc3)cc2[nH]c(O)c2c1CCCC2
O=C(N=Nc1c(O)c2ccccc2n(Cc2ccccc2)c1=O)c1ccccc1
[CH]([N]N=C1CN=C(c2ccccc2)CN1C1CCCCC1)c1ccccc1
CC1=NC(=O)NC(c2ccc3ccccc3c2)C1C(=O)Nc1ccc2ncccc2c1
O=C1C([N][N]c2ccccc2)=CC(=NN=Cc2ccccc2)c2ccccc21
O=c1c2cccn2c2cc(C(F)(F)F)ccc2[nH]c(O)cn1Cc1ccc(F)cc1
CC(=O)N=c1cc[nH]c(-c2ccc3c(c2)c(=O)n(C)c2ccc(C#CC4CC4)cc32)n1
O=C(C=Cc1ccccc1F)N1[N][C](c2ccc(F)cc2)CC1c1ccccc1
Oc1c2ccc3c(c2c(O)n1-c1ccc(F)cc1)C(O)N(c1ccc(F)cc1)C(O)C3
[CH]1[C]2CCCCCCCCCCCCCCCCCCCCCCCCCCCCCCCCCCCCCCCCCCC12
O=C1CCCCCCCCCCC2C(=Nc3ccccc3)CCN2c2ccccc2N1
O=C1Nc2ccccc2-c2nc(-c3ccccc3)ccc2CCc2ccccc21
O=C1N=CC(Nc2ccc(-c3ccccc3)cc2)Nc2ccccc21
O=C(C=Cc1ccccc1)N=Nc1cc(O)c2ccccc2c1O
c1ccc(NC2=NCCCCCCCNCCCNc3ccccc3CCN2)cc1
COc1ccc(Cc2nc(-c3ccc(F)cc3)c3cc(F)ccc3nc2=O)cc1
Cc1ccccc1NC(=O)c1cc(O)n(Cc2ccccc2)c2ccccc2[nH]c1O
O=C(Nc1ccccc1)C(O)c1cc2ccc(Cl)cc2c(-c2ccccc2)n1
Fc1ccc2cnc3c(c2c1)CCc1c[nH]c(=Nc2ccccc2)nc1-3
Oc1ccc2c(c1)=CCc1ccccc1C(c1ccc(Cl)cc1)N=2
Fc1ccc(Nc2cc3ccccc3[nH]c3cc(F)ccc3[nH]2)cc1
CC(C)(C)c1cc(C(=O)Nc2ccc3c(c2)CCc2c[nH]c(=Nc4ccc(C(F)(F)F)cc4)nc2-3)cc(C(F)(F)F)c1
COC1=C[C]2OCCCCO[C]1C=C2C(=O)N1Cc2cc(-c3ccccc3)ccc2NC(=O)C1C
CN1CCc2cc(-c3ccccc3)ccc2OCC2=CN([N][N]2)c2ccccc2C1=O
COC(=O)c1ccc2nc3c(O)c4ccccc4c(O)c3c(-c3ccc(F)cc3)c2c1
O=c1[nH]c2ccccc2c(O)c1C=NC(=Nc1ccccc1)N1CCCCC1
O=c1[nH]c(C(F)(F)F)c2ccccc2c2c(c(=O)[nH]c1=Cc1ccccc1)=NCCC2
Oc1cnc(Cc2cccc(F)c2)c(-c2ccc(F)cc2)c1
CC1=Nc2nc(-c3ccc(F)cc3)nn2C(c2ccc(F)cc2)C1C(=O)c1ccc(F)cc1
COc1ccc(C2C=C(c3ccc4ccccc4c3)C(C)C(=O)N2c2ccc(OC)cc2)cc1
CCC(=O)Nc1cccccc(O)[nH]c2ccc(C(O)NC(c3ccccc3)C(F)(F)F)cc2[nH]c1O
COc1ccc(C2[C]3[N]CC(=O)N(c4ccc(-c5ccc(F)cc5)cc42)C3c2ccc(OC)cc2)cc1
O=c1[nH]c2ccccc2c(=Nc2ccccc2)nc1Cc1ccccc1
N=c1nc(-c2ccccc2NC(=O)C=Cc2ccc3ccccc3c2)cc[nH]1
C(=Cc1[nH]nc2ccc(-c3ccccc3)cc12)c1ccccc1
O=C1C(=O)C(C2=NS(=O)(=O)c3ccccc3N2)C(c2ccccc2)=C1Cl
CN1c2ccc(-c3ccccc3)cc2C(=O)c2c(c(O)n(Cc3ccccc3)c2O)C1c1ccc(Cl)cc1
[C]C(C=CC(=[CH])Cl)O[C]1[C]2[C]3[C]C3C12
Cc1ccc2c(c1)c(=O)nc(Cc1ccccc1)c(=O)n2Cc1ccccc1
O=C1CCCCCCCCCCc2cc(O)ccc2CC=NC(=O)C(Cc2ccccc2)N1
O=C(Nc1ccccc1-c1nn[nH]n1)c1ccccc1CCc1cccc2ccccc12
O=c1c(C=Cc2ccccc2)c(-c2ccccc2)cc(O)n1Cc1ccccc1
COc1ccc(C2=NC(=O)C(Cc3ccc4ccccc4c3)=N2)cc1
COC(=O)c1ccc([C]2CC(c3ccc(F)cc3)N(c3ccc(F)cc3)[N]2)cc1
O=C1CCCCCCOc2ccc(cc2)CCc2cc([CH][N]O)ccc21
Cc1ccc2[nH]c(=NC(=O)N3Cc4ccccc4-c4ccccc43)cc(C)c2c1
O=c1[nH]c2ccc(-c3ccccc3)cc2c(=O)c(=O)nc1Cc1ccccc1
O=c1[nH]c2ccc(Cl)cc2c(=O)nc1Cc1cccc2ccccc12
C=C(C)c1ccc2c(O)c3cc(C(=O)C=Cc4ccc(OC)cc4)ccc3c(O)c2c1
O=c1c(Cc2ccc(O)cc2)nc(O)c2n1C(c1ccc(O)cc1)c1ccccc1C2
O=C1C(CC2CCCCC2)N(CC2CCCCC2)C(=O)CN1Cc1ccc(-c2ccccc2C2=N[N]N[N]2)cc1
O=C(Nc1ccc2ccccc2c1)Nc1cccc2cccnc12
CC(C)(C)c1cccc(NC2=Nc3ccccc3CN2C(=O)C=Cc2ccccc2)c1
CC(=O)N=c1ccc2cc(Cn3c(=O)c4ccccc4n(Cc4ccccc4)c3=O)ccc2[nH]1
N#Cc1ccc(-n2c(O)c3ccc4c(c3c2O)-c2ccccc2NC4O)cc1
COc1ccc([C]2CC(c3ccc(F)cc3)CC(=O)Nc3ccccc3[N]2)cc1
O=C(O)c1ccc2[nH]c(C(F)(F)F)ncc(O)nc(-c3ccccc3)c2c1
c1ccc(-c2nc(=Nc3ccc4cccnc4c3)c3c([nH]2)CCCC3)cc1
Clc1ccc([CH][N][N]C2=c3ccccc3=C3C=CC=C[C]32)c(Cl)c1
N#Cc1c(-c2ccccc2)nc(=Nc2ccc(N3CCN(C(=O)c4ccccc4)CC3)cc2)[nH]c1-c1ccccc1
O=c1nc2cc(C(O)NCCCN3CCCCC3)ccc2nc2cc(-c3ccccc3)ccc12
Oc1cnc(-c2ccccc2)c2ccccc2c2cc(N=Cc3ccccc3F)ccc2[nH]1
O=C1CCNC(=O)CCCCCCCNC(=O)CC=c2cc(C(F)(F)F)ccc2=N1
CC1N=C(c2ccc3nc(=O)cc(-c4ccc(OC(F)(F)F)cc4)nc3c2)CCN1
CN(C)CCN[C]1N=C[N]c2ccc(Cn3c(=O)c4ccccc4c4ccccc43)cc21
COc1ccc2c(c1)Oc1ccccc1C(=Nc1ccc(F)cc1)CC2=O
O=C1N=C(Cc2ccc(F)cc2)C(=O)N1Cc1ccccc1-c1ccccc1
Cc1cc(C=CC(=O)Nc2ccccc2-c2ccccc2)c(=O)[nH]c1O
O=c1ccc(C(O)Nc2ccccc2-c2[nH]nc3ccccc23)n[nH]1
Cc1ccccc1N1C(=O)C(=Nc2ccccc2)C(C2=NS(=O)(=O)c3ccccc3N2)C1=O
C[C]1N=C(Nc2ccc(N3CCN(C)CC3)cc2)[N]c2ccc(-c3ccc(NC(=O)c4ccccc4)cc3)cc21
CC(O)Nc1ccc2nc(=O)cc(-c3ccc4ccccc4c3)nc2c1
CN(C)c1ccc(C(=O)N[N]C2=c3c([nH]c4ccccc4c3=Nc3ccc(N4CCOCC4)cc3)=C3C=CC=C[C]32)cc1
CC(=O)N1[N][C](c2ccc(-c3ccc(F)cc3)cc2)CC1c1ccccc1
CC(C)(C)OC(=Nc1ccc2c(c1)CCc1ccccc1-2)c1c(O)[nH]c2ccccc12
O=C1CCCCCCCCCCCCCCCCCCCC1NC1=N[CH]c2ccccc2[N]1
Cc1ccc(N=C2NC(=O)C(=C3c4ccccc4C(=O)N3Cc3ccccc3)CS2)cc1
CN1c2cc(-c3ccccc3)ccc2-n2c(c(-c3ccccc3)ncc2=O)C1O
O=C(c1ccc(-c2ccccc2C2=N[N]N[N]2)cc1)N1CCc2ccccc2C1
CSC1=NC(=O)C(=Cc2ccc3ccccc3c2)c2ccccc2N1
COC(O)c1c(C)nc2cc(-c3ccccc3)cc(O)c2c1C(O)Nc1ccc(-c2ccccc2)cc1
O=C(NCCCN1CCCCC1)c1cccc(NC2=N[CH]c3ccccc3[N]2)c1
O=c1nc2ccc(F)cc2c(-c2ccccc2)nc1C(O)Nc1ccc(Cl)cc1
CCOc1ccc2cccc(CCc3ccccc3C(=O)Nc3ccccc3N)c2c1
O=C(NNc1c2c(c(Nc3ccccc3)c(=O)c3ccccc13)CCCC2)c1ccccc1
CC(=O)NC(Cc1ccccc1)C(=O)NC(Cc1ccc(OCc2ccccc2)cc1)C(=O)[N]C(Cc1ccc(OCc2ccccc2)cc1)C(=O)NC1[CH]CCCC1
O=C(NC1Cc2ccc(cc2)CCCCCCCCCCCNC1=O)c1ccc(F)cc1
CN(C)c1ccc(C2C[C](c3ccc(F)cc3)[N]N2C(=O)c2ccc(-c3ccccc3)cc2)cc1
O=C(NC1CCCCC1)c1ccc2c(c1)CCc1c[nH]c(=Nc3ccc(Cl)cc3)nc1-2
COc1cc2c(cc1OC)C1Cc3ccc(N=c4ccc(-c5ccc(F)cc5)c[nH]4)cc3C(=O)N1CC2
COc1ccc(NC(O)c2cccc3c(O)c4ccccc4c(O)c23)cc1
COc1cc2c(=O)n3c(c(Nc4ccccc4Cl)c2cc1-c1cccc(F)c1)CCC3
Cc1[nH]c2ccccc2[nH]c2ccccc2cc(O)nc2ccccc12
COc1ccc([C]2CC3c4ccccc4Nc4cc(C)ccc4C(=O)N3[N]2)cc1
C1CCCCCCCCCCCCCCCCCCCCCCCCCCCCCCCCCCCCCCCCCCCCCCCCCCCCCCCCCCCC1
COc1ccc(-c2ccc3c(c2)C(=O)Nc2cc(-c4ccccc4)ccc2C(=O)N3)cc1
O=c1[nH]c2ccccc2c2cccc(c2)c(=O)[nH]c1=CCc1cccnc1
COC(=O)C(=Cc1ccccc1)[C]1N=c2ccccc2=C2[N]C(=Cc3ccccc3)C(=O)N12
O=c1[nH]c2ccccc2c(=O)nc1Cc1ccc(OCc2ccccc2)cc1
Oc1c2c(c(O)n1-c1ccc(F)cc1)C1CCCC(=Cc3ccc(F)cc3)C1CC2
COc1ccc([C]2CC(c3ccc(F)cc3)N(c3ccc(F)cc3)[N]2)cc1
O=C1NCCc2ccccc2CCCCCCCCC1[N][CH]c1ccccc1
Oc1c(C=Cc2ccc(Cl)cc2)c(C2=CCCCC2)c(O)n1Cc1ccccc1
COc1ccc(C=C2CCC(C)(C)C=C2c2c(O)[nH]c3ccc(-c4ccccc4)cc23)cc1
COc1cc(F)ccc1NC(=O)N=c1[nH]c2c(-c3ccccc3)cccc2c(=O)n1C
COc1cc2c(cc1OCCN1CCOCC1)OCC1C2CC(=O)C(=O)C1c1ccc2ccccc2c1
O=c1c2ccccc2c2nc(O)cn2c(O)cn2c(=O)c3ccccc3nc12
N=c1nc(-c2cc(C(F)(F)F)ccc2NC(=O)c2ccc(-c3ccc(F)cc3)cc2)cc[nH]1
Cc1ccc2[nH]c(=O)c(-c3c(O)[nH]c4ccc(C)cc34)cc2c1
O=C(Nc1ccc(-c2ccccc2)cc1)C1=CCc2ccccc2O1
O=C(C[N][N]c1ccccc1)N1[N][C](c2ccc(Cl)cc2)CC1c1ccccc1
Cc1[nH]c(=N)[nH]c(=N)c1-c1ccc2c(c1)C(=O)c1ccc(-c3ccc(F)cc3)cc1CC2
c1ccc2c(c1)COc1ccc(C3=N[C](N4CCOCC4)c4ccccc4[N]3)cc1-2
O=c1c2ccccc2c2cc(-c3ccccc3)ccc2[nH]c(O)c2n1CCC2
O=C(NCC(F)(F)F)C1=NC(=O)c2cccnc2CCCCCOc2ccc(cc2)C1
O=c1c2ccccc2c(O)c2n1C(c1ccc(-c3ccccc3C3=N[N]N[N]3)cc1)CCC2
c1ccc(N=Nc2ccc([N][N]c3cccc4ccccc34)c3ccccc23)cc1
CC(=N[N][C]1Sc2cc(-c3ccccc3)ccc2NC1=O)c1ccccc1
CC1[N]S([O])(c2ccc(F)cc2)c2cc(-c3ccc(C(F)(F)F)cc3)ccc2N(C)C1=O
O=C1N=c2ccccc2=C(N[N][CH]c2ccccc2)C2CCCCC12
O=C(Nc1cccc2ccccc12)c1cc(=O)n(C=Cc2ccccc2)[nH]1
COc1ccc(C=C2C(=O)N=C(c3ccccc3)Nc3ccccc32)cc1
O=c1n(CCCN2CCCCC2)c(=N[N][CH]c2ccccc2)c2ccccc2n1Cc1ccccc1
O=c1[nH]c2ccc(-c3ccccc3)cc2c(=O)nc1Cc1cccnc1
CC(=N[N][C]1NC(=O)c2ccccc2NC1=O)c1ccccc1
O=C(NC1CCCCC1)c1ccc2c(c1)Cc1c(c(O)n(-c3ccc(OC(F)(F)F)cc3)c1O)C2
O=C1N=C2C(=O)c3ccccc3C(=O)C2C(=O)C1=Cc1ccc(O)cc1
O=C(O)c1ccc(N=C2C(=O)c3ccccc3C(=O)C2C(=O)Nc2ccc(-c3ccccc3)cc2)cc1
CC(=O)N1CC2CC1CN2[C]1N=C(c2ccc(-c3ccccc3C3=N[N]N[N]3)cc2)[N]c2ccccc21
COc1ccc(-c2cc(O)cc(-c3c(O)[nH]c4ccc(Cl)cc34)c2)cc1
O=C1C(=Cc2ccccc2)[N]c2c([N]c3ccccc3)c3ccccc3n21
O=C1C=CCCC(=O)NCCc2ccc(O)cc2CCCCCCC1
COc1ccc(NC(=O)C2=NC(c3ccccc3)Cc3ccccc3C2)cc1
O=c1nc(Cc2ccccc2)c(=O)n2c(c(O)[nH]c3ccc(cc3)[nH]1)CCC2
O=c1c(=O)n(-c2ccc(-c3ccccc3)cc2)c(O)cn1Cc1ccccc1
CC1=CCC(C(=O)N=C(Cc2ccccc2)C(=O)Nc2ccc3ccccc3c2)CC1
NCCCC1=Nc2ccccc2C(c2ccccc2)NCCOc2ccccc2C=NCCCNC1=O
O=c1c2coc3ccccc3c-2c(O)n1-c1ccc(-c2ccccc2)cc1
CN1[N][C]2CC(c3ccccc3)=Nc3ccccc3[C]2[N]N=C(c2ccccc2)CS1
COc1ccc(C2=NN(C(=O)C[N][CH]c3ccc(Cl)cc3)C(C)c3ccccc3NC2)cc1
O=c1c2ccccc2[nH]c2c(=O)n(Cc3ccccc3)c(=O)c3ccccc3c12
COc1ccc(-n2c(O)c3c(c2O)C(c2ccc(F)cc2)c2cc(OC)ccc2C3)cc1
Cc1cccnc1-c1ccc2c(c1)CCc1c[nH]c(=Nc3ccccc3)nc1-2
CC(=O)N1Cc2cc(C(N)=O)ccc2N=C(NC(=O)c2ccccc2)S1
O=c1cc(C(O)Nc2ccc(F)cc2)c(-c2ccc(F)cc2)n[nH]1
O=C1C(=CCc2ccccc2)C(C=CC=Cc2ccccc2)Oc2ccccc21
O=C1CCCC2=Nc3cc(-c4ccccc4)cc(C(F)(F)F)c3NC(c3ccc(F)cc3)C12
O=C(N=c1cc[nH]cc1)C1=Cc2ccccc2C=Cc2ccccc21
COC(=O)c1c(-c2ccc(OC)cc2)c2cc3c(cc2oc1=O)c(O)c(O)c1ccccc13
O=C(C=Cc1ccccc1)C(=O)C1C(=O)c2ccccc2C1=O
O=C1C([N][N]c2ccccc2)=Nc2ccccc2CN1c1ccc(Cl)cc1
NC(=O)Cc1c(O)[nH]c2cc3cc(O)ccc3c(=O)n1CCCCCCCCCCCCCCCCCNC2O
O=C(CCc1ccccc1)N=C(Cc1ccccc1)C(=O)Nc1ccccc1C(=O)O
O=C(NN=c1c(=O)c(=NC(O)c2ccccc2)c(=O)c2ccccc12)c1ccncc1
CN1CCN(c2ccc(NC3=N[CH]c4ccc(C(=O)N5CCc6ccccc6C5)cc4[N]3)cc2)CC1
COc1ccc(Cc2nc(-c3ccc(F)cc3)c3ccccc3nc2=O)cc1
COc1ccc(C2=Nc3ccccc3NC(C(=O)Nc3cccc(C)c3)C2)cc1
C[C]([N][N][C]1CC(=O)N(Cc2ccccc2)C2CCCCC12)c1ccccc1
O=c1nc2c(C(O)Nc3ccc(NC4CCCCC4)cc3)cccc2nc2ccccc12
Oc1c(C=CC=CC2CCCCCC2)cc2n1CCc1ccccc1C=C2
O=C(Nc1ccc2c(c1)-n1cnnc1-c1ccccc1O2)c1ccc(C(F)(F)F)nc1
Cc1nc(-c2ccc(F)cc2)c2cccc(NCc3ccccc3)c2nc1=O
O=C(CCc1ccccc1)N=C1CCCCc2ccccc2CCNC1=O
O=C1CC2c3ccccc3CCN2C[C]1[N]N=Cc1ccccc1F
CC(C)NC(=O)C1CCCN1C(=O)c1ccc2c(c1)CCc1ccncc1-2
Cc1ccc([N]C2=N[C]3Nc4ccccc4CN3C(=Nc3ccccc3)S2)cc1
COc1ccc(NC(O)Cc2nc(=O)c3ccccc3n(C3CCN(C4CCCCC4)CC3)c2=O)cc1
CC1NN(c2ccccc2)C(O)c2ccc3c(O)n(-c4ccccc4)c(O)c3c21
O=C1CCC(=O)NC(=O)COc2ccc(-c3ccc(F)cc3)cc2CCC=N1
CC1(C)CCCCCOc2ccccc2[CH][N]NC(=O)c2ccc(cc2)NC1=O
O=C1CCCCCCCCC(c2ccccc2)=Nc2ccccc2-c2ccccc2N1
C=C1C(=O)c2ccccc2C(=O)C1=Cc1c(O)c2ccccc2n1C
COc1ccc(-c2nc(-c3ccccc3)nc3c(O)c4ccccc4c(O)c23)cc1
CC1=C2[C](c3ccccc3C(=O)N(CCN(C)C)C2c2ccc(F)cc2)N(c2ccc3c(c2)OCO3)[N]1
N=c1nc2c(c[nH]1)CCc1cc(-c3nc4ccc(C(F)(F)F)cc4nc3C(F)(F)F)ccc1-2
CSc1ccc(-c2ccc3c(c2)CCc2c(-c4ccccc4)nc(=N)[nH]c2-3)cc1
COc1ccc(C2=CC(c3cccnc3)N=c3nc(-c4ccc(Cl)cc4)ncc3=N2)cc1
O=c1c2ccccc2c2ccc(C(F)(F)F)cc2[nH]c(O)c2n1CC2
O=C(N=Nc1c(O)[nH]cc(O)[nH]c2ccccc12)c1ccc(F)cc1
O=c1c2ccc(F)cc2cc(O)n1Cc1ccc2ccccc2n1
O=C(Nc1cccc2ccccc12)c1cc(=O)n(-c2ccc([N+](=O)[O-])cc2)[nH]1
COc1cc2c(cc1OC)C(=O)N(Cc1ccc(Cl)cc1)c1cc(-c3ccc(C(F)(F)F)cc3)ccc1[N][CH]2
O=C(N[N][C]1C(c2ccc(O)cc2)=CC(=O)c2c(O)cccc21)c1ccccc1
COc1ccc(NC(=O)Cn2c(=O)c3ccccc3c3ccccc32)cc1
CC(=O)NCCCNC(=O)c1ccc2c(c1)=NC(c1ccccc1)c1ccccc1N=2
O=C(NNC(c1ccccc1)c1cc(=O)[nH]nc1-c1ccccc1)C1CCCCC1
CCCC(=O)Nc1ccc2c(c1)CCC(=NC(=O)CCc1ccncc1)C(=O)N2C
O=C1CN2[C]([N]1)c1ccc(cc1)OCCCCC(=Cc1ccc(F)cc1)C2=O
NC(=O)C1=CC2=c3ccccc3=C([N]c3ccc(F)cc3)[C]2C=C1c1ccc(NC(=O)c2ccccn2)cc1
CC1=NC(=O)CCCCCCCCCCCCCc2cc(Cl)ccc2CCNC1=O
COc1ccc(C2C[C](c3ccc(-c4ccccc4)cc3C(F)(F)F)[N]N2c2ccc(-c3ccccc3)cc2)cc1
O=C(Nc1ccc(N=C2C=CN(Cc3ccccc3)[CH]C2)cc1)c1ccc(-c2ccc(NS(=O)(=O)c3ccccc3)cc2)cc1
CC12C(=O)Nc3ccc(Cl)cc3N1CCc1ccc(=NC(=O)c3ccc(C(F)(F)F)cc3C(F)(F)F)[nH]c12
O=C(CCc1ccccc1)N=C1Cc2ccccc2CNCCCCNC1=O
O=c1[nH]c(Cc2ccc(F)cc2)c(O)[nH]cccc(O)[nH]c2ccccc12
O=C1C[N][C](c2ccccc2)CN1c1cccc(-c2ccccn2)c1
O=C(N=c1cc[nH]cc1)C1c2ccccc2CCN1C(=O)C=Cc1ccc(Cl)cc1
O=C(CCl)N1[N][C](c2ccc(-c3ccccc3)cc2)CC12CCN(Cc1ccccc1)CC2
Cc1ccc2nc(N3CCOCC3)cc(C(=O)Nc3ccc4[nH]cnc(=Nc5ccccc5)c4c3)c2n1
Fc1ccccc1NC1=NCCc2ccccc2Nc2ccccc2N1
COc1ccc(C2C(=Cc3ccc(F)cc3)C3=C(c4ccc(F)cc4)[N][C]3C3CCCN32)cc1
COc1ccc(-c2nc(=O)c3ccccc3nc2C(O)Nc2ccc(C)cc2)cc1
O=c1[nH]c(Cc2ccccc2)c(O)[nH]c2cc(C(O)O)ccc2c(=O)nc1Cc1ccccc1
COc1ccc([C]=C(C=[C][CH]C=[C]C(C)C)c2ccc(OC)cc2)cc1
COc1cc2c(cc1OC)C(=O)c1c(c(O)c3cc4c(cc3c1O)OCO4)C(c1ccccc1)C2
O=C(Nc1ccc(C(F)(F)F)cc1)C1=Cc2cc(F)ccc2OCC1
O=C1NCCc2cc(S(=O)(=O)Nc3ccccc3)ccc2OCCN=C1Nc1ccccc1
CC1=C(C(=O)NC(=O)c2ccccc2)CC(C)(C)C(c2ccc(F)cc2)=N1
O=C(O)c1ccc2[nH]c(O)cc(-c3ccccc3)c(-c3ccccc3)[nH]c2c1
COc1ccc(-n2c(O)c(N3C(=O)c4ccccc4N(C)C(=O)C3(C)C)c3ccccc3c2=O)cc1
CC1CN(Cc2ccccc2)C(=O)c2cc([N][C][S])ccc2OC1CN(C)C(=O)Nc1ccccc1
Nc1ccc(C2C[C](c3ccc(NC(=O)C4CCCCC4)cc3)[N]N2C(=O)C2CCCCC2)cc1
CC1CN(CCCN2CCCCC2)C(=O)c2ccc(N=c3nc(-c4ccc(F)cc4)c(Cl)c[nH]3)cc2O1
O=C1C=CCCC(=O)Nc2ccc(cc2)C(=O)NC(=O)C(Cc2ccccc2)=N1
O=C(O)c1ccc(NC(O)c2cc3cc(-c4ccccc4)ccc3c(=O)[nH]2)cc1
Cc1nc2nc(-c3ccccc3)nn2c(C(=O)N2CCCC2)c1C(O)Nc1ccccc1-c1ccccc1
CN1CC(=O)N=c2cc(C(=O)NCCCN3CCCCC3)ccc2=C(c2ccccc2)NCC1=O
Cn1c(C2=NC(c3ccc(F)cc3)=NC2=O)c(O)c2ccc(F)cc21
O=C1CCCCCCCCCCCCCCC[C]1[N][N][CH]c1ccccc1O
Oc1ccc(-c2c(O)cc(O)cc2-c2ccc(-c3ccccc3)cc2)cc1
COC(O)Cc1ccc2c(O)[nH]c3cc(-c4ccccc4)ccc3[nH]c(O)c2c1
O=C1CC2Cc3ccccc3C(=O)C2C(=O)C1=Cc1ccc(O)cc1
Cn1c2ccccc2[nH]c(O)c(N=NC(=O)c2ccccc2)c2ccccc21
Oc1ccccc1[CH]c1[nH]c(-c2ccccc2)nc1[N]c1ccccc1O
O=c1cc(Nc2ccc(Cl)cc2)cc(-c2ccc(F)cc2)[nH]1
O[C](C=Cc1ccccc1)[N][N][C](c1ccccc1)c1ccccc1
C[C]([N]N=C1C(=O)N(c2ccccc2)C(=O)c2ccccc21)c1ccccc1Cl
O=C1C[N][C](c2ccccc2)NC(c2ccccc2)CC(=O)Nc2ccc(Cl)cc2N1
COc1ccccc1N1C(=O)[C]2[CH]C(=O)c3c(c(O)n(-c4ccc(F)cc4)c3O)C2C1=O
O=C1C(c2sc(=O)n(-c3ccccc3)c2O)=Nc2ccccc21
O=C1C(=Cc2ccncc2)[N]C2=C3C=CC=C[C]3N=C(c3ccccc3)N12
O=C1[C]([N][N][CH]c2ccc(F)cc2)CCC2c3ccccc3CCN12
O=c1[nH]c(O)cc(N=Nc2ccccc2)c(O)[nH]c2ccccc12
Cc1[nH]c(O)c(NCCc2ccccc2)ccccc2ccccc2[nH]c1O
Oc1ccccc1C=NC(=N[N][CH]c1cccnc1)c1ccccc1
CC1(C)N=C(C=CC(O)=NO)CCCCCCCCCCCCOc2ccc(cc2)NC1=O
O=C1N[N][C]2c3ccccc3N=C(c3ccc(-c4ccccc4)cc3)C21
COc1ccc(NC2=NCCCCCCCC(=O)Nc3ccc(cc3)S(=O)(=O)N2)cc1
Clc1ccc(N=c2cc(-c3ccc(Cl)cc3)[nH]c3ccc(Cl)cc23)cc1
O=C(Nc1ccc(Cl)cc1)C1CCCn2c1c(O)c1ccc(C(F)(F)F)cc1c2=O
CN1CC(=O)N=c2cc(C(F)(F)F)ccc2=C(c2ccccc2)NCC1=O
COc1ccc(-n2c(O)c3c(-c4ccccc4)nn(-c4ccccc4)c(=O)c3c2O)cc1
COc1ccc(NC(=O)C2=NC(=O)c3ccccc3COc3ccccc3C2)cc1
COc1ccc(C(=O)N2[N][C](c3ccc4ccccc4c3)CC2c2ccccc2)cc1
O=C(N=c1cc[nH]cc1)c1cc(-c2ccc(F)cc2)c2ccccc2n1
COc1ccc(C2C3[C]([N]N2C(C)=O)c2ccccc2-c2nc4ccccc4nc23)cc1
COc1ccc([C]2CC(c3ccc(OC)cc3)N3[N]C(c4ccccc4)=NC3=N2)cc1
CNC(=O)c1ccc2c(c1)N=C(C)C(=N)NC1(CC3CCC1CC3)c1cc(F)ccc1-2
CN1C(=O)c2ccc([N][C][S])cc2N=C(C(=O)NC2CCCCC2)C1c1ccc(Cl)cc1
Oc1ccc(C2C[C](c3ccccc3)[N]N2c2nc3ccccc3s2)cc1
O=c1nc2ccccc2c(-c2ccccc2)nc1Cc1ccc(O)cc1
COc1ccc(N2C(=O)c3c(c(-c4ccccc4)c4cc5c(cc4c3O)OCO5)C2O)cc1
CNC(=O)c1ccc2c(c1)CC(NC(=O)c1cccc(C(F)(F)F)c1)C(=O)N2Cc1ccc(F)cc1
Oc1ccc(C2=NCCc3ccccc3-c3ccccc3N2)cc1
CC(=O)N1CCN(c2ccc(N=c3[nH]c(=NC4CCCC4)[nH]c4c3CCN(C(=O)c3ccccc3)CC4)cc2)CC1
Clc1ccc(C2CCCCC2N=C2COCc3ccc(Cl)cc3N2)cc1
O=c1c2cc3cc(F)c(F)cc3oc-2c(O)n1-c1ccc(F)cc1
c1ccc(CN[C]2N=C(c3ccc4c(c3)OCO4)[N]c3ccncc32)cc1
Oc1cc(-c2ccc(-c3ccccc3)cc2)c(O)[nH]c2ccc(-c3ccccc3)cc2[nH]1
Cc1cccc(-n2c(O)c3ccc4c(c3c2O)C(O)N(Cc2ccccc2)C4O)c1
COc1ccc(C2=CC(c3ccc(F)cc3)N=c3cc(NC(C)=O)ccc3=N2)cc1
Cc1cc(-c2ccc(-c3ccccc3)cc2)[nH]c2ccccc2n(C)c1O
COc1cccc(C(=O)N[C]2N=C[N]c3ccc(-c4ccc(N5CCN(C)CC5)cc4)cc32)c1
Oc1ccc(-c2cc3ccccc3c3c2Cc2ccc(O)cc2N3)cc1
O=c1[nH]c2ccc(F)cc2c(=O)nc1C(O)Nc1ccc(F)cc1
CN(C)c1ccc(C=C2[N]C3=C4C=CC=C[C]4N=C(c4ccccc4)N3C2=O)cc1
C[C]([N]N=C(c1ccccc1)c1ccccc1)C1=Cc2ccccc2CC1
COc1ccc(NC(=O)C2=NCc3cc(Br)ccc3Oc3ccccc3C2)cc1
CC(=O)Nc1ccc2c(c1)NC(=O)CC(c1ccc(Cl)cc1)Oc1c[nH]c(=Nc3ccc(F)cc3)nc1-2
O=C1C(=Cc2ccccc2)c2ccccc2NC(=S)N1Cc1ccccc1
CN1c2ccc(F)cc2Cc2c1cc(=O)n(Cc1ccccc1)c2O
O=c1[nH]c(C(O)Nc2ccc(-c3ccccc3)cc2)cc2ccccc12
CC(C)C(COc1cccc2ccc(C(N)=O)cc12)NC(=O)c1ccc(F)cc1
O=c1cc(C(O)Nc2ccc(Cl)cc2)c(-c2ccc(Cl)cc2)n[nH]1
O=C1C(=O)C(C(=O)C=Cc2cccc(O)c2)C(=O)c2ccccc21
COc1ccc2c(c1)C=C(N=C1C(=O)N(C)C(=O)C1c1ccccc1)C2=O
C[C]([N][N][C]1Cc2ccccc2N(Cc2ccccc2)C1=O)c1ccccc1
[CH]([N][N][C]1CCC(=Cc2ccccc2)C2CCCCC12)c1ccccc1
O=C1CCCCC2[N][C](c3ccccc3)C(=O)N(Cc3ccc(Cl)nc3N1)C2=O
COc1ccc(C2c3c(c(O)n(C)c3O)-c3ccc(-c4ccccc4)cc3N2C(C)=O)cc1
O=C(C1CCCCC1)N1[N][C](c2ccc(O)cc2)CC1c1ccccc1
O=C(N=c1ccc(C(F)(F)F)c[nH]1)c1cc(NC(=O)N2CC3CCC2CC3)c2ncccc2c1
CC(=O)NN=C(C(=O)NNc1cc2ccccc2[nH]c1=O)c1ccccc1
Cn1c(O)c(N=NC(=O)C=Cc2ccccc2)c2ccccc2c1=O
COc1ccc(-c2ccc3c(ccc4c(O)c5cc(OC)ccc5c(O)c43)c2)cc1
CN1[CH]C=C2[C](C(=O)NN=Cc3ccccc3)C(=O)C=C(c3ccc(F)cc3)C2=C1
O=C(N=c1ccc(F)c[nH]1)C1Cc2ccccc2CN1C(=O)CCl
Cc1ccccc1-n1c(O)c2c(c1O)C(c1ccc(Cl)cc1)C1=C2C(=O)N(c2ccc(F)cc2)C1=O
O=C1NC(N2C(=O)c3ccc(O)cc3C2=O)C(=O)Nc2ccc(Br)cc21
[C]=C1[C](O)N1C(=O)c1ccccc1[N]
O=C1c2c(c(O)n(-c3ccc(-c4ccccc4)cc3)c2O)C(=O)N1Cc1ccccc1
O=C(NC1N=C(c2ccccc2)c2ccccc2NC1=O)c1ccccc1
COc1ccc(N=C2C(=O)c3ccccc3C(=O)C2C(=O)c2ccc(F)cc2)cc1
O=C(O)c1ccc2c(c1)C(c1ccccc1)=NC([N][CH]c1ccc(Cl)cc1)C(=O)N2CC(F)(F)F
O=c1c(-c2ccccc2)c(-c2ccc(C(F)(F)F)cc2)cc(O)n1-c1ccc(F)cc1
CC(=O)Nc1ccc2c(c1)Cc1c(O)[nH]c3ccc(F)cc3[nH]c(O)c1C2
CN1CCN(c2cc(NC(=O)c3ccc(N=c4[nH]cnc5c4[N]C(N(C)C)=N[CH]5)cc3)cc(C(F)(F)F)c2)CC1
CC(=O)Nc1ccc2[nH]c(=O)c3cc(C(=O)N=c4cccc[nH]4)ccc3c2c1
O=C1CC(c2cccnc2)N(Cc2ccccc2)C(=O)N1Cc1ccc(-c2ccccc2C2=N[N]N[N]2)cc1
COc1ccc(Cc2cc(=O)c(Cc3ccccc3)ccc2O)cc1
O=c1c([N][N]c2ccccc2)nc2ccccc2c2ccccc12
O=C(O)c1ccc(-c2cc(O)cc(O)c2-c2ccc(F)cc2)cc1
COc1ccc(NC(=O)c2cc(=O)c3ccccc3c3coc(O)c23)cc1
COc1ccc(NC(=O)C2C(C)=N[C]3N=C[N]N3C2c2ccc(F)cc2)cc1
O=C(NNc1cc(=O)[nH]c2ccc(S(=O)(=O)Nc3ccccc3)cc12)c1ccncc1
CN(C)CCNC(=O)c1ccc2[nH]cnc(=Nc3ccc4c(c3)CCc3ccccc3-4)c2c1
CC1C(=O)N=C(Cc2ccc(F)cc2)C(=O)Nc2cc(S(=O)(=O)N3CCCC3)ccc2S1(=O)=O
CC(=O)Nc1ccc2c(O)n(C3=Cc4ccccc4C(=O)CC3)cc2c1
CCc1ccc(C2=Nc3ccccc3Nc3c2c(O)c2cc(OC)c(OC)cc2c3O)cc1
Oc1[nH]c2ccccc2nc(-c2ccc(-c3ccccc3F)cc2)n2c1CCC2
O=C1Nc2ccccc2CCCCCCCCCCCCC[C]1[N]N=Cc1ccccc1
O=c1cc(C(O)N=c2cc(-c3ccccc3)[nH]cn2)c(-c2ccccc2)n[nH]1
C[C]([N][N][C]1c2ccccc2C(=O)NC2CCCCC12)c1ccccc1
CC(=O)Nc1ccc2[nH]c(=O)cnc(-c3ccccc3)ccc(O)c2c1
Cn1c(=O)c(CCc2ccc(C(F)(F)F)cc2)nc(=N)c2cc(C(F)(F)F)ccc21
COc1ccc(C2=C3N=C4CC(C)(C)CC(=O)C4C(c4ccc(OC)cc4)N[C]3N(c3ccccc3)[N]2)cc1
CC1(C)C=C2C(C(=O)C1)C(c1ccccc1Cl)C1=C(CCCC1=O)N2c1ccc(Cl)cc1
COc1ccc(C(=NNC(O)c2cc(=O)[nH]nc2C)C2CCCCC2)cc1
O=C1c2ccccc2-c2nncn2CC2C[C](c3ccccc3)[N]N12
[CH]O[C]C1([C]C=[C]C(=O)[N]c2ccc(OC)cc2)C(=[N])[C]2OC=C[CH]C=C21
COc1ccc(CC2C(=O)c3ccccc3C(=O)C2=Nc2ccccc2)cc1
O=C(N=Nc1c(O)n(Cc2ccccc2)c2ncccc12)c1ccc(Cl)cc1
Cc1cc(-c2ccccc2)c(C(O)NN=Cc2ccccc2)[nH]c1=O
COc1ccc(C2CC(=O)C3=C([N]c4cccc(C)c4)C4=CCC=C[C]4N=C3C2)cc1
COc1ccc(C2CC(c3ccc(C(C)(C)C)cc3)N=c3nc(-c4ccc(F)cc4)ncc3=N2)cc1
CC1=NC(c2ccccc2)=NC(c2ccccc2)N(c2ccc(-c3ccccc3)cc2)C1=O
C=c1c(C2=NS(=O)(=O)c3ccccc3N2)c(O)[nH]c1=Cc1ccc(Cl)cc1
Oc1ccc2c3c(oc2c1)CC(=Cc1ccccc1)Sc1ccccc1N3
COc1ccc2c(c1)N=c1ccc(=CNS(=O)(=O)c3ccc(C)cc3)cc1C(=O)N2
CCOC(=O)C1=C(C)N=C(C)C(C(=O)N2CCc3cc(-c4ccccc4)ccc3C2)C1c1ccccc1
COc1ccc(-c2[nH]c(C)c(C(=O)Nc3ccccc3C)cc(O)nc3ccccc23)cc1
O=C1c2cc(-c3ccccc3)ccc2N=C(Nc2ccccc2)C2CCCN12
COc1ccc(N2C(=O)C3CCCCC3c3c2c(O)n(-c2ccc(C)cc2)c3O)cc1
O=c1[nH]c2ccccc2cc(O)[nH]c2ccc(cc2)c2ccccc12
COc1ccc(Cc2nc(-c3ccccc3)c3ccccc3nc2=O)cc1
C[C]([N][N][C]1C(=O)Nc2ccccc2Nc2cccc1c2)c1ccccc1
O=C1C(=O)c2ccccc2C(=O)C1=C1CC(=O)c2ccccc2C1=O
O=c1c2c[nH]c(=Nc3ccccc3)nc2c2ccccc2n1CCCN1CCOCC1
COc1ccc2c(c1)CCc1cc(N[C]3N=C[N]c4ccc(OC)cc43)ccc1-2
Cc1[nH]c(=NC(=O)CCc2ccc(Cl)cc2)c(=O)nc2ccc(Cl)cc12
O=C1CCc2ccccc2CCc2ccccc2CNC(=O)C=N1
COc1ccccc1C(=O)N[C]1[C](Nc2ccccc2)C(=O)c2ccccc2C1=O
[CH]=CC1[C]2N(C23[C]C2([C]C=C[C]O[O])[C]([S])N[C]23)C12[CH]C=C([N]C(C)=O)C=C2
O=c1cc(C(O)Nc2ccccc2)[nH]c2ccccc2[nH]c(=O)c2ccc(cc2)[nH]1
O=C(O)c1ccc2nc(=O)c3cc(NC(O)c4ccccc4)ccc3nc2c1
CC1(C)C=C2Sc3cc(F)ccc3NC(c3ccc(-c4ccccc4)cc3)C2C(=O)C1
O=C(N=c1cc[nH]cc1)N1Cc2ccccc2CCc2cc(Cl)ccc2C1
COc1ccc(-n2c(O)c(C(=O)c3ccc4ccccc4c3)c3ccccc3c2=O)cc1
O=c1ccc2ccc(cc2)oc2ccc(cc2)[nH]c(O)c(C2CCCCC2)[nH]1
COc1ccc(C=C2C(=Nc3ccc([N+](=O)[O-])cc3)CC(=O)c3ccccc32)cc1
COc1ccc(N=c2scc3n2C(=O)C(=Cc2ccc(F)cc2)c2ccccc2N3)cc1
O=C(Nc1ccc2ccccc2c1)N1CCc2ccccc2C1
COc1ccc(-c2ccc(=O)c3ccc(C)cc3[nH]c(O)cn2)cc1
CC1C(=O)N(Cc2ccccc2)C(C)C(=O)NCCC(N=Cc2ccc(F)cc2)C(=O)N1Cc1ccc(F)cc1
CC(=O)Nc1ccc(-c2cc(=NC(=O)C3CCCCC3)c3ccccc3[nH]2)cc1
COc1ccc(C(O)c2c(O)ccc3c(O)c4ccccc4c(O)c23)cc1
O=C(N=c1cc[nH]cc1)c1ccc2c(c1)CCc1ccc(F)cc1C2=O
O=C(C=Cc1ccccc1)N1CCCCC1C(=O)N1CCCCC1c1nc(=O)c2ccccc2[nH]1
COc1ccc2cc3c(=O)[nH]c(-c4ccccc4)cn3c(=O)c2c1
O=C1N=c2ccc(F)cc2=C1Nc1ccccc1-c1ccccn1
Cc1cccc(-n2c(O)c3ccc4c(c3c2O)C(O)N(c2ccccc2C)C4O)c1
NS(=O)(=O)c1ccc(N=C([N][N]c2ccc(S(=O)(=O)N=c3nccc[nH]3)cc2)c2ccccc2)cc1
O=c1ccc(=O)[nH]c2ccccc2c(=O)[nH]cc(O)[nH]c2ccc(cc2)[nH]1
Cc1ccccc1N1C(=O)N=C(Nc2ccc(F)cc2)C1=O
O=c1[nH]c2ccc(Cl)cc2c(=O)nc1-c1c(O)[nH]c2ccc(Cl)cc12
COc1ccc(-c2cc(-c3ccccc3)[nH]c(=Nc3ccc4ncccc4c3)n2)cc1
CC(C)=c1ccc2c(O)[nH]c3cc(=C(O)Nc4ccccc4N)ccc3c[nH]c2c1
CCOC(=O)C1C(=Nc2ccc(NS(C)(=O)=O)cc2)c2ccccc2OC1c1ccc2ccccc2c1
COc1cc(OC)c2c(=O)c3cc(CCc4ccccc4)cc(O)c3oc2c1
O=C(C=Cc1ccccc1)N=c1cc(-c2ccc3ncccc3c2)[nH]cn1
CC(C)(C)C(NNC(=O)c1nc(-c2ccccc2)c2ccccc2nc1=O)C(=O)N1CCCC1
COc1ccc(C=C2[N]C3=C4C=CC=C[C]4N=C(c4ccccc4)N3C2=O)cc1
CS[C]1N=c2ccccc2=C2[N]C(=Cc3ccc4ccccc4n3)C(=O)N12
COc1ccc(N=C2CC(=O)Nc3ccc(cc3)C#CCOCCOc3ccccc32)cc1
COc1ccc(C(=O)N[C]2N=C[N]c3ccc(-c4ccc(Cl)cc4)cc32)cc1
COc1ccc(NC(=O)c2cc3ccccc3c(O)c2[N][CH]c2ccccc2)cc1
O=c1cc(C2=NNC(c3ccc(F)cc3)C2)[nH]c2ccccc12
O=C(CCc1cccc(F)c1)N=C1C(=O)NCCCCCCCCC(=O)Nc2cccc1c2
O=c1[nH]c(Cc2ccc(F)cc2)c2[nH]ncn2c2ccccc2c2ccccc12
COC1CC(=O)c2c(O)c3cc4ccccc4cc3c3c2=C1CC(C)(C)C=3
CC1=NC(=O)CCc2ccc(cc2)OCCCCOc2ccc(cc2)NC1=O
COc1ccc([C]2Cc3c4ccc(C(O)Nc5ccccc5)cc4cc(=O)n3[N]2)cc1
COc1ccc(-c2c3c(c(O)c4ccccc24)CCN(Cc2ccccc2)C3O)cc1
O=[C]n1cccc1C(=O)[N]c1ccc(-c2ccccc2)cc1
Cc1cc(=O)c(C=NNC(=O)C2Cc3ccccc3CN2c2ccccc2)c(O)o1
O=C1C=NC(=O)CCc2ccc(cc2)OCOc2ccccc2C=N1
COc1ccc2c(O)c3ccc4cc5c(cc4c3c(O)c2c1)OCO5
O=C(N=c1cc(-c2ccccc2)[nH]c(=Nc2ccncc2)[nH]1)C1CCCCC1
COc1ccc2c(c1)[N]C=N[C]2NC1Cc2ccccc2-c2ccccc21
COC(=O)C1C(c2ccccc2)=Nc2ccccc2N(C(C)=O)C1c1ccc2ccccc2c1
O=C(N=c1ccc2cc(Cl)ccc2[nH]1)N1CCc2ccccc2C1
CCOC(=O)c1c(Nc2ccc(N3CCOCC3)cc2)c(O)n(-c2ccc(OC)cc2)c1-c1ccc(F)cc1
CN1C(=O)C(=NC(=O)CCc2ccc(Cl)cc2)CCc2cc(Br)ccc21
Cn1c(=O)c(=NC(=O)CCc2ccc(F)cc2)nc(-c2ccccc2)c2ccccc21
O=c1[nH]c2ccccc2c(=NNc2ccc(F)cc2)c(=O)nc1C(O)NO
COc1ccc(Cn2c3c(c4ccc(F)cc4c2=O)CCC(=O)C3)cc1
CCOC(=O)C1C=c2ccc(cc2)=NC(=O)C=Cc2ccc(cc2)Oc2ccc(cc2)C1
CC1=NC(c2ccccc2)c2cc(S(=O)(=O)Nc3ccccc3)ccc2NC1=O
CO[C][C]C=[C]CCc1ccccc1C(=N[O])c1ccc(-c2ccccc2)cc1
COc1ccc(C2C3COc4cc5ccc(=O)oc5cc4[C]3[N]N2C(C)=O)cc1OC
CC(C)(C)c1ccc2c(c1)C(=O)c1cc(C3C(=O)c4ccccc4C(=O)C3(C)C)ccc1C2=O
O=C1N=C(c2ccccc2)N=C1Cc1ccc2c(c1)OCCO2
Cc1ccc2cccc(N=c3scc(O)n3Cc3ccccc3)c2n1
CN1C(=O)C(=O)C2[C](c3ccc4ncccc4c3)[N]C3CCCCC3N2c2ccccc21
O=C1c2ccccc2[N][C](c2ccc(F)cc2)c2ccccc2N1CCCN1CCCCC1
O=C(N=c1cc[nH]cc1)C1c2ccccc2CCN1S(=O)(=O)c1ccc(F)cc1
Cc1ccc(NC(=O)c2cccc3c2=NC(=O)CNC=3c2ccccc2)cc1
COc1ccc(C=C2[N]C3=C4C=CC=C[C]4N=C(c4ccc(OC)cc4)N3C2=O)cc1
c1ccc(C2=N[C]3C4CCCCN4Cc4ccccc4CCN3[N]2)cc1
CC(C)NC(=O)C1=CC2C(=O)N(C)CC(C)C(C)Oc3ccc(C#CC4CC4)cc3C(=O)N=C2C=CC=C1
COc1ccc([CH][N]C2C(=O)N(C)c3ccccc3N(Cc3ccccc3)C2=O)cc1
COc1ccc(C2c3c(O)c(-c4ccccc4)c4ccccc4c3OC(=N)C2C#N)cc1
O=C(NCC(=O)N1Cc2ccccc2Cc2cc(Cl)ccc21)c1ccccc1Cl
COc1ccccc1CCc1nc(-c2ccccc2)c2ccccc2nc1=O
NC(=O)c1ccc2c3n(c(=O)c(Nc4ccc(C(F)(F)F)cc4)c2c1)CCC3
Cc1[nH]c(C)c(-c2ccc(F)cc2)c(=O)c1C(=O)CC(=O)c1ccc(F)cc1
O=c1c2ccccc2[nH]c2nnc(C(O)Nc3ccc(F)cc3)cc12
COc1ccc(C2OC(O)c3c2c(O)c2cc4c(cc2c3-c2ccc3c(c2)OCO3)OCO4)cc1
NC(=O)[C]1C=C2N=C3CC(c4ccccc4)C=C[C]3N=C2N=C1c1ccccc1
CC1Cc2c(ccc3c(O)c4ccc(F)cc4c(O)c23)C2CC(=O)CCC12C
O=C1c2ccccc2C(=O)N1c1cc(O)n(-c2cccc3ccccc23)c1O
O=C1Nc2ccc(S(=O)(=O)N=c3nccc[nH]3)cc2C1=Cc1ccccc1Cl
Nc1ccccc1NC(=O)c1n[nH]c(=Nc2ccc(Cl)cc2)c2ccccc12
O=C(NCCCN1CCCCC1)c1ccc(C=CC(=O)N2[N][C](c3ccc(F)cc3)CC2c2ccc(F)cc2)cc1
O=c1[nH]c2ccccc2c(=NN=Cc2ccccc2)nc1Cc1ccccc1
COC(=O)C1C(c2ccc(F)cc2)=Nc2ccccc2SC1C(=O)NS(=O)(=O)c1ccc(NC(C)=O)cc1
COc1ccc(NC(=O)C2CCCc3c2c(O)n2c3Nc3ccccc3C2)cc1
O=c1[nH]c(C(O)N=c2cc[nH]c3ccccc23)cc2ccccc12
COc1ccc(C2Nc3ccccc3Nc3c2cn(C(=O)c2ccc(F)cc2)c3O)cc1
O=C(CCc1ccccc1)N=C1Cc2ccccc2CCNC1=O
O[C]([N]N=C1c2ccccc2COc2ccccc21)C1CCCCC1
O=C(N=Nc1c(O)[nH]c2ccccc12)c1ccc2ccccc2n1
Oc1cc(Cc2ccccc2)cc2c1CCC=C(Cc1ccccc1)C2
Fc1ccc(CSC2=N[C]3C(c4ccccc4)=CC=CN3[N]2)cc1
O=C1C=C(Cc2ccccc2)C(=O)C1=Cc1ccc(O)cc1
COc1ccc(Cc2nc3c(n(Cc4ccc(OC)cc4)c2=O)CCc2ccccc2-3)cc1
COc1ccc(N=C2Cc3ccccc3NC(c3ccccc3)C2)cc1
C[C]([N][N][C]1C=Nc2ccccc2CC1)c1ccc2ccccc2c1
COc1ccc(CN2C(=O)c3ccc(C(F)(F)F)cc3NC(=O)C2c2ccc(C(=O)NC3CCCCC3)cc2)cc1
COc1ccc(C=C2C(=O)c3ccccc3C(=O)C2c2ccc(OCCN3CCOCC3)cc2)cc1
CC(=O)N1CCc2cc3c(cc21)=NC(=O)CNC=3c1ccc(Cl)cc1
O=C(N=Nc1c(O)[nH]c2ccc(C(F)(F)F)cc12)c1ccccc1
C[C]([N]N=C1Cc2ccccc2Oc2ccccc21)c1ccccc1
O=C1CCc2ccc(cc2)OCCCC=NC(=O)C(Cc2ccccc2)=N1
Cc1cccc(C)c(O)c2ccccc2cc(C(=O)NCc2ccccc2)[nH]c(O)c1
CC(=O)N1Cc2ccc(cc2)OCCCCCOc2ccc(C=CC(O)=NO)cc2C1
CO[C]1[C]2[C]3[C](c4cc(C(=O)[N]N=Cc5ccc(Cl)cc5)nn4-c4ccc(F)cc4)C3C12
COc1ccc(Cn2c(=O)c3cc(=NC(=O)C(F)(F)F)[nH]n3c3ccccc32)cc1
COc1ccc(Cc2nc(-c3ccc(Cl)cc3)c3ccccc3nc2=O)cc1
c1ccc(-c2ccc(C3=NCCc4ccccc4N3)cc2)cc1
C=C(C)C1C=CC(C(=O)C=Cc2ccc3ccccc3c2)CC1
O=C(c1ccc(O)cc1)N1[N][C](c2ccc(O)cc2)CC1c1ccccc1
COC(=O)c1cn(Cc2ccccc2)c(=O)c([N][N]c2cccc3ccccc23)c1C
C[C][N]N=Cc1ccccc1
Cc1ccc(NC(O)c2cc(=O)[nH]nc2-c2ccc(F)cc2)cc1
COc1ccc(-c2nc(C)c(C(=O)Nc3ccc(C)cc3)c3c2CC(C)(C)CC3O)cc1
Cc1cc(C)c2[nH]ccc(=NC(=O)Nc3cccc4ccccc34)c2c1
O=C(N=c1cc[nH]cc1)C1c2ccccc2CCN1C(=O)c1ccccc1
O=C1Oc2ccccc2C([N][N]c2ccccc2)=NC1=Cc1ccccc1
CC1=Nc2ccccc2NC(=O)C1=CCc1ccc2cc(F)ccc2n1
CC(C)N=c1cc(-c2ccc3c(c2)-c2[nH]c(=Nc4ccc(N5CCN(C)CC5)cc4)ncc2CC3)[nH]cn1
O=C(C=Cc1ccccc1)n1cc(O)nc(Cc2c[nH]c3ccccc23)c1=O
COc1ccccc1C=Nc1ccc(N=C2Nc3ccccc3SC2CC2CCCCC2)cc1
O=C1C(=O)C(C(=O)Nc2ccccc2)C(=O)c2ccc([N+](=O)[O-])cc21
Cn1[nH]c(-c2ccc(NC(=O)C3CCc4ccccc4C3)cc2)cc1=O
O=C1C[N][C](c2ccccc2)CN1c1ccc2ccccc2c1
CN(C)c1ccc2c(O)cc(N3[CH]C=C([N]c4ccccc4)C=C3)cc2c1
COc1ccc(-n2cc(C(O)NC3CCCCC3)cc2CC(=O)Nc2ccccc2)cc1
CC1CN(c2ncnc3c2[N]c2ccccc2[N]3)CCC1c1ccc2c(c1)OCO2
Cc1nc2ccc(F)cc2c(=O)nc1C(O)Nc1ccc(F)cc1
COc1cccc(C=NNC(=O)c2c(-c3ccccc3)c(O)c3ccccc3c2O)c1
Oc1cc2cc(F)ccc2oc2ccc(-c3ccccn3)cc2[nH]1
O=C1c2c(C(F)(F)F)n[nH]c2-c2ccccc2C(c2ccccc2)N1c1ccc(F)cc1
CC1(C)CN(C(=O)Nc2ccc(F)cc2F)Cc2cc(C(F)(F)F)ccc2O1
O=C(Nc1cc(F)ccc1NC(=O)C(F)(F)F)c1coc(O)c1-c1ccncc1
O=C1C(=O)C(C(=O)C=Cc2ccccc2)C(=O)c2ccccc21
O=C1NC(Cc2ccccc2)C(=O)N=CCCCCCCCCC1CCc1ccc(F)cc1
O=C1N[N][CH]c2ccccc2OCCCCCCC1=Cc1ccccc1O
O=c1nc2ccc(Cl)cc2c(-c2ccccc2)nc1Cc1ccccc1
O=C(Nc1ccc2c(c1)OCc1ccccc1CNC2)c1ccccc1Cl
O=C1N[C](C(F)(F)F)[N]c2ccccc2-c2ccc(-c3ccncc3)cc21
COc1ccc(C(=O)N[C]2[N]OC3Cc4ccccc4CC23)cc1
N[C]1N=C[N]c2ccc(NC(=O)c3ccc(C(=O)Nc4ccc(F)cc4)cc3)cc21
O=C(NC1CCN(C2CCCCC2)CC1C(=O)c1ccccc1)c1ccccc1
O=C1Nc2ccc(Cl)cc2C[C]1[N][N][CH]c1ccccc1F
CC1CC(=NO)CCCCCCCCc2ccccc2OCC=NC1=O
COc1ccccc1-c1ccc2c(c1)-c1[nH]cnc(=Nc3ccccc3)c1CC2
COc1ccc([C]2N=C([CH]c3ccccc3)C(c3ccccc3)=NN2)cc1
COc1ccc(C=C2Cc3c(O)oc(C)c3C(=Cc3ccc(OC)cc3)C2=O)cc1
CCn1c(=O)c2ccccc2c2[nH]c(N3CCOCC3)nc(=Nc3ccc(F)cc3)c2c1=O
O=C1Nc2cc(-c3c[nH]ccc3=NC(=O)C3CC3)ccc2C(O)(C(F)(F)F)c2ccccc21
CC(C)N1[N][C](c2ccccc2)CC1c1ccc(-c2ccccc2)cc1
COc1ccc(-c2c(C(=O)NC3CCCCC3)c(-c3ccccc3)c(O)n2-c2ccc(C)cc2)cc1
O=c1c2ccccc2[nH]c(=Nc2ccc([N+](=O)[O-])cc2)n1N=Cc1ccccc1O
O=c1cc(C(O)Nc2ccc(O)cc2)c(-c2ccccc2)n[nH]1
COc1ccc(-n2c(O)c3c(c2O)-c2c(c(O)n(-c4ccccc4C)c2O)C3)cc1
O=C1CC(C(=O)Nc2ccc(C(F)(F)F)cc2)=Nc2cc(F)ccc2N1
COc1ccc(C2=C(C)C(C)N=c3c(cc(O)c4ccccc34)=C2)cc1
Cc1ccc2c(c1)N(C)c1ccc(-c3cc(=O)[nH][nH]3)cc1C(=O)N2
[CH]C1C(=O)[N]c2ccc(OC)cc2[CH]N1[CH]O
CO[C]1C=CC([CH][CH]C[C]2[C][C]([C]C=C[C]=C([O])[C][NH])[CH]2)C=C1
O=C1C[C]([N][N][CH]c2ccccc2F)c2ccccc2N1
CC1(C)C=C(N=c2cc[nH]c(F)c2)c2cc(C(=O)N=c3ccc(C(F)(F)F)c[nH]3)ccc2O1
O=C1Nc2ccccc2C2C[C]([N][N][CH]c3ccccc3)CCC12
COc1ccc2c(c1)oc(=O)c1c(-c3ccccc3)c3c(=O)c4ccc(OC)cc4c(O)c-3oc12
ON=C(C=CC(F)(F)F)C1=NCCOc2ccc(C(F)(F)F)cc2N1
CSc1ccc2c(=NC(=O)Cc3ccc(-c4ccccc4)cc3)cc[nH]c2c1
Nc1ccccc1N=c1cc(NNc2ccccc2)c(=O)[nH]c2ccc(Br)cc12
Fc1ccc(N=c2[nH]cncc2-c2ccc3ncccc3c2)cc1
O=C(CCl)Nc1ccc2c(=NC(=O)c3ccc(-c4ccccc4)cc3)cc[nH]c2c1
O=C1c2ccccc2C(=O)N1CC1=N[C]2c3ccccc3CCN2[N]1
Nc1ccc(N=C2CCCCCCCCCCC(=O)Nc3ccccc3N2)cc1
COc1ccc([C]2CC(c3ccc(Cl)cc3)N(C(=O)c3ccc(-n4cccc4)cc3)[N]2)cc1
O=C(C=Cc1ccc(Cl)cc1)NN=C(c1ccccc1)c1c(O)[nH]c(=O)[nH]c1=O
CC(=O)Nc1ccc(C2C=C(c3ccc(F)cc3)CC(=O)C2)cc1
COc1ccc(-n2c(O)c3c(-c4ccccc4)cc4c(O)n(C)c(O)c4c3c2O)cc1
COc1cccc2c1N=c1c(c(O)n(-c3ccccc3)c(=O)c1=Cc1ccccc1)C2
COC(=O)c1ccc2nc(=O)cc(C(O)Nc3ccccc3C)cc2c1
COc1ccc(NC(=O)[C]2[CH]c3ccccc3Oc3ccccc3C(=O)N2)cc1
Nc1ccccc1NC(O)c1ccc2c(-c3ccccc3)ncc(=O)nc2c1
O=C(NCC#Cc1cccc(Cl)c1)c1cccc(Cc2ccco2)c(=O)n1
COc1ccc(-c2ccc3[nH]c(O)c(-c4ccc(OC)cc4)cc(O)[nH]c3c2)cc1
O=C(O)[C]1CC(=O)c2ccccc2CCCCCCCCCCC(c2ccccc2)=N[N]1
COc1ccc(C2CC(=O)CC(=Nc3ccc(C(F)(F)F)cc3)C2)cc1
COc1ccc(-c2c(C(=O)C=Cc3ccc4c(c3)OCO4)coc2O)cc1
CC(=O)N=c1ccc2c(C(=O)Nc3ccc(NC(C)=O)cc3)cccc2[nH]1
CC1(C)CC2=C([CH]C(=O)C1=Cc1ccccc1)O[C]1C=CC=CC1=C2
O=c1c(-c2ccccc2)ncc(O)n1-c1ccc(F)cc1
O=C1C([CH]c2ccccc2)=NC2=C3C=CC=C[C]3NC(=S)N12
COc1ccc([C]2[N]N(C(=O)c3ccc(C)cc3)C(c3ccc(OC)cc3)C2C(=O)NC2CCCCC2)cc1
CC(=O)N=C1C=CC(=Nc2nc(=N)c3c(O)c4ccccc4c(O)c3[nH]2)C=C1
O=C1CCC(c2ccc(F)cc2)c2c(-c3ccc(F)cc3)[nH]c3ccccc3[nH]c(O)c21
COc1ccc(N[C]2N=C[N]c3ccc(-c4ccc(CN5CCOCC5)cc4)cc32)cc1
COc1ccc([C]2CC(c3ccccc3)N(c3nc(-c4ccccc4)cs3)[N]2)cc1
COc1ccc(C(O)Nc2ccc3nc(=O)cc(-c4ccc(F)c(OC)c4)nc3c2)cc1
O=C(Nc1ccccc1)Nc1ccc2c(c1)OCCOCCOc1ccccc1-2
O=C(N[N][CH]c1ccccc1O)c1cccc(-c2ccccc2)c1
CC1Cc2ccccc2C(=O)C(C)C1=Nc1ccc(-c2ccccc2)cc1
Cc1ccc(NC(=O)C2C=c3ccccc3=NC(=O)C(=NNC(=O)c3ccccc3)C2)cc1
O=C(Nc1ccc(C(F)(F)F)cc1F)c1ccc2c(c1)N(C(=O)Nc1cncnc1)Cc1cccnc1-2
O=C(Nc1ccc(F)cc1)C1CCCc2c1c(O)n(-c1ccccc1)c2O
O=C1C=CC=Cc2ccc(cc2)OCC[N][CH]c2cc(Cl)ccc2N1
O=C1C[C](c2ccc(F)cc2)N=C2N=C(c3ccccc3)C=C[C]2N1
Cc1cccc(=NC(O)c2cc(=O)n(C)c3ccccc3c2=O)[nH]1
C[C]([N][N][C]1CCC(=O)Nc2cccc(c2)NC1=O)c1ccccc1
CC(=O)N1c2ccccc2N(C)C(=O)CC1c1ccc(C(=O)N=c2cc(C)cc[nH]2)cc1
CC=C1CCCC2C1C=C(Cc1ccc(OC)cc1)C1C(=O)Oc3ccccc3C12
Cc1[nH]c(=O)c2ccc(cc2F)c2ccccc2c2ccc(cc2)cc(C(O)NCCCCCCC(N)=O)[nH]c1O
O=C1OC2CCCCC2C(=Nc2ccc(-c3ccccc3)cc2)C1Cl
COc1ccc(Cc2c(N=NC(=O)c3ccc(Cl)cc3)c3cc(F)ccc3[nH]c2=O)cc1
COc1ccc(-c2n[nH]c(=O)cc2C(O)Nc2ccc(C)cc2)cc1
CN1CCN(c2ccc(-n3cc4cc5occ(C(=O)Nc6ccc(F)cc6)c(=O)c5cc4c3O)cc2)CC1
O=C(NC1Cc2ccc(Cl)cc2NC1=O)c1cccc(C(F)(F)F)c1
O=C1C(=Nc2ccc(N=Cc3ccccc3)nc2)C(Cl)C(=O)c2ccccc21
O=c1[nH]c(O)c(Cc2ccccc2)[nH]c(O)c(Cc2ccccc2)[nH]c(O)c(Cc2ccccc2)[nH]1
COc1ccc(C2=NNC(=O)C[N][CH]c3ccccc3NC(=O)CC2)cc1
O=C(N=Nc1c(O)[nH]c(=O)n(-c2ccccc2)c1=O)c1ccc2ccccc2n1
COc1ccc(C2=NC(c3ccc(F)cc3)C3C(=O)N(C)NC(c4ccc(F)cc4)C23)cc1
Cc1ccccc1NCc1cc(=O)[nH]nc1C(=O)Nc1ccccc1
CN(C)CCN=c1c2c(=O)c3ccccc3c(=O)c2[nH]c2c1c(=O)c1cc3c(cc12)OCO3
O=C1Nc2ccc([N+](=O)[O-])cc2C[C]1[N][N][CH]c1ccc(F)cc1
Oc1c2c(c(O)n1-c1ccc(-c3ccc4c(c3)C(O)(C(F)(F)F)c3ccccc3-4)cc1)CCCC2
O=C1NCCNCCc2ccc(Cl)cc2CCNC[C]1[N]N=Cc1ccccc1
O=C(C1CCCCC1)N1CCN(c2ccc(-n3c(O)c4c(c3O)C3C=CC4C3)cc2)CC1
O=C(N=c1ccc(C(=O)N2CCC(F)C2)c[nH]1)c1ncccc1-c1ccc(F)cc1
O=C1Nc2ccc([N+](=O)[O-])cc2N[C]1[N]N=Cc1ccc(F)cc1
COc1ccc2c(O)c3c(ccc4c(O)n(-c5ccccc5)c(O)c43)c(O)c2c1
[CH]([N]N=C1CC(c2ccccc2)Cc2ccccc21)c1ccccc1
O=C(Nc1cccc2ccc(=NCCO)[nH]c12)c1ccc2ccccc2c1
COc1ccc(C2C[C](c3ccc(F)cc3)[N]N2C(=O)c2ccccc2-c2ccc(C(=O)O)cc2)cc1
O=C1CC(C=Cc2ccccc2)Oc2ccccc2CNC(=O)C=N1
Cc1cccc(NC(=O)C2C[C](c3ccc(-c4ccccc4)cc3)[N]O2)c1
O=c1[nH]c2nc(c1CCc1ccc(Oc3ccccc3)cc1)CCCCCOc1ccccc1-2
COc1ccc2c(c1)CCN=C(Nc1ccccc1)c1ccccc1-2
O=c1[nH]c2ccc(Cl)cc2c2c1=CC(c1ccc(F)cc1)NN=2
CC(C)C(=O)Nc1ccc2c(c1)C1CCOC1c1cc(NC(=O)c3ccc(F)cc3)ccc1O2
O=C(c1ccccc1-c1ccccc1)N1C(c2ccccc2)c2c(O)oc(O)c2C1c1ccccc1
COc1ccc2c(c1)CCc1cc3c(cc1-2)=NC(=O)c1ccccc1NC=3C
COc1cc2c(cc1OC)CN(C(=O)c1ccc3[nH]c(=N)nc(C)c3c1)CC2
O=c1[nH]c2ccccc2nc1Cc1ccc(-c2ccccc2)o1
CC(=NNC(=O)c1ccccc1[N][CH]c1ccccc1O)c1ccccc1O
C[C]1[N][N][C](c2ccccc2)CCc2ccccc2NC1=O
O=C(NC1Cc2cc(-c3cccnc3)ccc2NC1=O)c1ccccc1Cl
CC(=O)Nc1ccc(NC(=O)c2cc(=O)n(-c3ccc(-c4ccccc4)cc3)[nH]2)cc1
COc1ccc(N[C]2N=C[N]c3cccc(NC(=O)c4ccc(NC(=O)c5ccc(NC(C)=O)cc5)cc4)c32)cc1
CC(=O)Nc1ccc(-c2nc3cc(NC(O)C4CCCCC4)ccc3nc(=O)c2C)cc1
COc1ccc(CC2=NC(=Nc3ccccc3)CC=c3ccccc3=NC2=O)cc1
Oc1cnc2n1CCc1ccc(cc1)Oc1ccccc1C=CC=C2
CC(=O)Nc1ccc2nc(=O)cc(C(O)c3ccc(F)cc3)nc2c1
C[C]([N]N=C1C(=O)N(Cc2ccccc2)c2ccccc21)c1ccccc1
CC1COc2ccccc2C[C]([N]N=Cc2ccccc2)C1
COc1ccc(C=CC(=O)C2C(=O)C(=O)c3ccccc3C2=O)cc1
O=C(NC1N=C([N][N]c2ccc([N+](=O)[O-])cc2)c2ccccc2NC1=O)c1ccccc1
CCC=Nc1cccc2c(O)n(C3NC(=O)c4cc(C)ccc4NC3=O)c(O)c12
CC(=O)N1CCN(C(=O)c2ccc(C(=O)Nc3ccc4c(O)n(-c5ccc(C(=O)N6CCN(C)CC6)cc5)cc4c3)cc2)CC1
O=C(C=Cc1ccccc1)N=C1CC(=O)C(=Cc2ccccc2)OC1=O
O=C1CC(c2ccccc2)=N[N][C]2c3ccccc3CCN21
COc1ccc(NC(=O)C2C(C)=N[C]3N=C(c4ccco4)[N]N3C2c2ccc(OC)cc2)cc1
COc1ccc(N=C2c3cc(C)ccc3C(=O)C(=O)C2c2ccc(OC)cc2)cc1
c1ccc(-c2n[nH]c3c4ccccc4nc(=Nc4ccc(N5CCN(C6CCCCC6)CC5)cc4)n23)cc1
NC(O)c1cc2ccc(cc2)cc(O)[nH]c(Cc2ccccc2)c(O)[nH]c(Cc2ccccc2)c(O)[nH]1
COc1ccc(-c2nn(-c3ccccc3)c(=O)c3c(O)n(-c4ccc(C)cc4)c(O)c23)cc1
O=C1Cc2c(c(O)n(-c3ccc(F)cc3)c2O)-c2cc(F)ccc2N1
COc1ccc(C(O)c2c3cc4ccccc4c(=O)c2C(O)OC3)cc1
O=C(Nc1ccc(C(=O)N2CCCC2)cc1)c1ccc(-c2ccccc2C2=N[N]N[N]2)cc1
CN=c1ccc2c([nH]1)-c1ccccc1CN(C(=O)Nc1ccc(F)cc1)C2
COc1ccc2c(c1)Nc1c(cc(O)c(OC)c1-c1ccc(F)cc1)C21N=C(N)N(C)C1=O
COC(=O)c1ccc2cc(=C(O)Nc3ccc(C)cc3)c(=C(O)NC3CCCCC3)cc2c1
COc1cc(C(C)(C)C)ccc1N=c1cc(C)[nH]c(N2C(=O)c3ccccc3C2=O)n1
O=C1c2ccccc2-c2ccc([CH][N][N][C]3CCCCC3)cc21
COc1ccc(Cc2nc(=O)c3cc(S(=O)(=O)N4CCOCC4)ccc3n(Cc3ccco3)c2=O)cc1
CC1=NC(=O)NC(c2ccc(F)cc2)C1C(=O)Nc1ccc(F)cc1
O=C1CCCCCCCCCCCCCCCCC[C]1[N][N][CH]c1ccccc1
O=C(C=Cc1ccc(C(=O)Nc2ccc(N3CCOCC3)cc2)cc1)Nc1ccc(S(=O)(=O)N=c2nccc[nH]2)cc1
O=c1[nH]c2cc(C(F)(F)F)ccc2c(=O)nc1Cc1cccnc1
C[C](C)[N][N]C1=C2C=CC=C[C]2N(C=C2C(=O)NC(=O)NC2=O)c2ccccc21
O=c1c(Cc2ccccc2)nc(Nc2ccccc2)c2n1CCC2
COc1ccc(N2Cc3ccccc3N=C(Nc3ccc(F)cc3)C2=O)cc1
COc1ccc(-n2c(O)c3c(c2O)C2=C(CCCc4ccccc42)C3=O)cc1
COc1ccc(Cc2c(O)nc3n2CC(C)c2cc(F)ccc2-3)cc1
COc1cc2c(O)c3cc4cc5c(cc4c(O)c3c(O)c2cc1OC)OCO5
O=C([N]C1=C[CH]N=CC1)Nc1ccc(C(=O)Nc2ccc(F)cc2)cc1
COc1ccc(C=C2CCC(=O)N=c3ccc(cc3)=CCCCCC2=O)cc1
COc1ccc(C2C[C](c3ccc(-c4ccccc4)cc3)[N]N2c2ccc([N+](=O)[O-])cc2)cc1
COc1ccc(-c2ccc(-n3[nH]c4c(c3=O)C(=O)c3ccccc3C4=O)cc2)cc1
CCOC(=O)C1C(c2ccc(OC)cc2)=N[C]2N=C(c3ccccc3)[N]N2C1c1ccc2ccccc2c1
COc1ccc(C2=Nc3ccccc3N[C]3[N]C(=O)CC(c4ccc(C)cc4)C32)cc1
COc1ccc(-c2[nH]n(-c3ccccc3)c(=O)c2C=Cc2ccccc2)cc1
COc1ccc2c(c1)Cn1c(c(O)nc(Cc3cccc(Cl)c3)c1=O)C2
COc1ccc(C2CCCc3c(N[N][C]4CCCCC4)c4ccccc4c(=O)n32)cc1
COc1ccc(Cc2nc3ccccc3c(-c3ccc(Cl)cc3)nc2=O)cc1
COc1ccc2c(c1)CCN=C(Nc1ccccc1)c1ccccc1CC2
COc1ccc(C=CC(=O)Cc2ccc3ccc(NC(C)=O)cc3c2O)cc1
CC(C)c1nc(-c2ccccc2-c2ccccc2)n(-c2cc(C(F)(F)F)cc(C(F)(F)F)c2)c1O
CCOC(=O)c1ccc(NC2=N[CH]c3c(nc(-c4ccccc4)nc3N3CCCC3)[N]2)cc1
Cc1nn(-c2ccccc2)c(=O)cc1C(O)Nc1ccccc1-c1ccccc1
O=C(Cc1cc(O)c2ccccc2c1)NN=Cc1ccccc1
[CH2][C]=C(C[O])C([O])c1[c]cc(OC)c(OC)c1
O=C(CCc1ccccc1)N=C1Cc2cccc(c2)NC(=O)CCCCCCNC1=O
COc1ccc(-c2ccc3c(O)c4c(cc3c2)C(=O)C4c2ccc(OC)cc2)cc1
CC(=O)N1[N][C](c2ccccc2)CC1c1ccc(-c2ccccc2)cc1
COC(=O)C1=C(c2ccc3ccccc3c2)CN2[N]C(c3ccccc3)=N[C]2N=C1C
Cc1ccc2nc(=O)cc(C(O)Nc3c(C)oc4ccccc4c3=O)cc2c1
COc1ccc(C2CC(=O)N(Cc3ccccc3)Cc3ccc(cc3)C(NC(=O)C(C)NC(=O)OCC(F)(F)F)C(=O)O2)cc1
O=C1CCCCCCCCCCCCCC1N=c1ccc(-c2ccccc2)n[nH]1
O=c1c2cccnc2cc(O)[nH]c2ccccc2n1Cc1ccccc1
Oc1ccc(Cc2ccc(C(O)c3ccc(O)cc3)cc2O)cc1
CC(C)(C)C1Sc2cc(C(F)(F)F)ccc2N(Cc2ccc(-c3ccccc3C3=N[N]N[N]3)cc2)C1=O
COc1ccc(C2=CC(=O)C(=CCc3ccccc3)OC(=O)C2)cc1
O=C1N=C(c2ccccc2)Nc2ccccc2C1=Cc1ccc(O)cc1
COc1ccc(-n2c(O)c3c(cc2=O)Nc2ccccc2NC3=O)cc1
O=C1CC[C]([N]N=Cc2ccc(Cl)cc2)c2ccccc2O1
[N][CH]C(C[C]1C2C3[C]([O])C3C12)=NO
O=C(NC1CCCCC1)c1cc(C(O)Nc2ccc(-c3ccccc3)cc2)[nH]n1
O=c1cc(-c2ccc(F)cc2)[nH]n1Cc1ccc(F)cc1
O=C1C=C(C=Nc2ccc(Cl)cc2)CCCOc2ccccc2C=NN1
COc1ccc(-c2nc3ccccc3c3c(C4=C[CH][C]5[CH][C]4OCO5)cccc23)cc1
CC(C)C(NC(=O)c1ccccc1)C(=O)N1CCN(Cc2ccccc2)C(=O)c2ccccc21
Cn1c(O)cc(-n2cc(C(=O)Nc3ccc(F)cc3)c3ccccc32)c1O
CC1(C)CCCC2(C)c3c(c(O)c4ccc(-c5ccccc5)cc4c3O)C=CC12
Cc1ccccc1N=c1[nH]cnc2c1CN(C(=O)C=Cc1ccccc1)CC2
COc1ccc(-c2ncnc3c2-c2ccc(-c4cnc(=N)[nH]c4)cc2C(C)(C)C3)cc1
CC(=O)N1C(=O)C(NC(=O)c2ccc(Cl)cc2)N=C(c2ccc(Cl)cc2)c2ccccc21
COC(=O)C1C(=Nc2ccc(F)cc2)c2ccc(-c3cccnc3)cc2NC1c1ccc(F)cc1
O=C(c1ccccc1-c1ccccc1)N1C2CCC1CC(n1cnc3c1[N]C=N[C]3N1CCCCC1)C2
[CH]([N][N][C]1NCCc2ccccc2-c2ccccc21)c1ccccc1
NC1=NC(N)CC(c2ccc3nc(=O)c4ccc(F)cc4nc3c2)=N1
COc1ccc(-c2nc(Cc3ccc(Cl)cc3)c(=O)nc3ccccc23)cc1
C1=Nc2cc(N=c3nc(N4CCOCC4)cc[nH]3)ccc2Oc2ccccc21
COc1ccccc1NC(=O)c1ccccc1N=c1cc[nH]c2cc(Cl)ccc12
COc1ccc(C2=Nc3cc(S(=O)(=O)N=c4nccc[nH]4)ccc3NC(=O)C2)cc1
COc1ccc(C2C(=O)c3ccc(OC)cc3CC2C[C]2C=CC34[CH]C23O4)cc1
O=c1nc(Cc2ccc(F)cc2)c(=O)n(Cc2ccccc2)c(=O)nc1Cc1ccc(F)cc1
CC(=O)c1ccc(NC(=O)C2=CC(=O)Oc3ccccc3C2)cc1
COc1ccc(NC(=O)Cn2c(O)c(N=NC(N)=O)c3ccccc3c2=O)cc1
O=C1C=NC(c2ccccc2)=CCC2=Nc3ccccc3CCN12
CCOC(=O)c1ccc2[nH]c(=O)c3ccc(cc3)[nH]c(=O)cc(-c3ccccc3)[nH]c2c1
COc1ccc2[nH]c(O)c(N=NC(=O)c3ccc4ccccc4c3)c2c1
CC(=O)c1cccc(NC(O)c2cc(=O)nc3ccc(C)cc3c2)c1
O=C(C=Cc1ccccc1)Cc1cc2ccccc2c(=O)n1Cc1ccccc1
Cc1nc(-c2ccccc2)c2cc(NC(O)c3ccccc3)ccc2nc1=O
COc1ccc(C2c3c(cccc3OC)Cc3c2c(O)n(Cc2ccccc2)c3O)cc1
CN1C(=O)C(=CCc2ccccc2)N=C(c2ccccc2)c2ccccc21
CN=C(N=C(Nc1ccc(OC)cc1)c1ccccc1)c1ccccc1
COc1ccc(NC(=O)C2=CC(=O)N(c3ccc(F)cc3)C3=C(C2)C(=O)CCC3)cc1
CNC(=O)C(Cc1ccc(F)cc1)=NC(=O)C1CC(=O)Nc2ccccc2N1
Cc1ccc2c(c1)c(=O)nc(Cc1cccc(-c3ccccc3)n1)c(=O)n2C
O=C1CCCN=c2ccc(cc2)=NC(=O)CCCCCCCCCC=N1
[CH]([N][N][C]1Cc2ccccc2CCc2ccccc21)c1ccccc1
COc1ccc2c(c1)CN(c1[nH]c(=N)nc3c1Cc1ccccc1-3)CC2
O=C(NC1CCCCC1)C1C[C](c2ccc(Cl)cc2)[N]N1C(=O)C=Cc1ccccc1
Cc1cc(C)c2c(c1)C(=O)NCC[C]([N][N][CH]c1ccccc1)CCCCCCCC2
Nc1ccc(Cc2nc(=O)c3ccccc3[nH]c(O)c3n(c2=O)CCC3)cc1
Cc1ccc(N=c2[nH]c3cc(N=c4cc[nH]cc4)ccc3n3ccnc23)cc1
O=C1NCCOCC1N[C]1N=C(c2ccccc2)[N]c2ccccc21
COc1ccc2c(c1)CCN=C(C=Cc1ccc(F)cc1)C2
O=c1cc(C(O)Nc2cc(Cl)ccc2Cl)c(-c2ccc(Cl)cc2)n[nH]1
COc1ccc(C=CC(=O)C2C(=O)C(=O)c3cc(OC)ccc3C2=O)cc1
O=c1c2c(N[N][CH]c3ccccc3)c3ccccc3c(=O)n2c(O)c2n1CCC2
Cc1ccc(-c2c(C(=O)c3ccc(Cl)cc3)c(O)c3ccccc3c2-c2ccc(Cl)cc2)cc1
COc1ccc(N=c2cc(-c3ccc(OC)cc3)[nH]c3ccccc23)cc1
COc1ccc(NC(=O)[C]2[C]3CCCC2N=C(C)C(C(=O)Nc2cccc(OC)c2)CO3)cc1
Oc1c2c(c(O)n1Cc1ccccc1)[C]([N][N][CH]c1ccccc1)CCC2
Cc1cccc(NC(O)c2ccc3nc4cc(C)ccc4c(=O)nc3c2)c1
COc1cccc(C(=O)NC2Cc3ccccc3CN(c3ccc(NC(C)=O)cc3)C2=O)c1
CN1C(=O)C(=CCc2ccc(OCCN3CCCCC3)cc2)C(=O)N(Cc2ccccc2)c2ccccc21
O=C(CCc1ccc(-c2ccccc2)cc1)N=C1Cc2ccccc2CNC1=O
CC1C2Cc3cc(O)ccc3C(=O)C2C2C3=C(CCC12)CC(=O)CC3
CC1=Nc2ccccc2N(Cc2ccccc2)C(=O)C1C(=O)[N][N]c1cccc(C(=O)O)c1
O=C1Nc2ccccc2NC(=O)[C]1[N]N=Cc1ccccc1
[truncated: 129,534 more rows]
