# Supplementary material for: A pharmacophore-guided deep learning approach for bioactive molecular generation
Source: Nat Commun. 2023 Oct 6;14:6234. doi: 10.1038/s41467-023-41454-9 (PMC10558534; doi:10.1038/s41467-023-41454-9)
Supplement: Supplementary file 4 — Supplementary data1 [file 41467_2023_41454_MOESM4_ESM.zip › Supplementary data1/SMILES of 15 targets obtained from ChEMBL database.xlsx]

## Sheet: Sheet1
smiles
CC[C@@H](COC)N1C(=O)C(CC(=O)O)C[C@H](c2cccc(Cl)c2)[C@H]1c1ccc(Cl)cc1
COc1nc(N(C)C)ncc1-c1nc2c(n1C(C)C)C(c1ccc(Cl)c(F)c1)N(c1cc(Cl)cn(C)c1=O)C(=O)N2
COc1ncc(-c2cc3c(n2C(C)C)C(c2ccc(Cl)cc2)N([C@H]2CC[C@H](O)CC2)C3=O)c(OC)n1
CC[C@@H](CN(C)S(=O)(=O)C1CC1)N1C(=O)[C@@](C)(CC(=O)NCCCO)C[C@H](c2cccc(Cl)c2)[C@H]1c1ccc(Cl)cc1
COc1ncc(-c2cc3c(n2C(C)C)C(c2ccc(Cl)c(F)c2)N(c2cc(Cl)c[nH]c2=O)C3=O)c(OC)n1
CCC([C@H](C)C(C)(C)O)N1C(=O)[C@@](C)(CC(=O)O)C[C@H](c2cccc(Cl)c2)[C@H]1c1ccc(Cl)cc1
COc1nc(N(C)C)ncc1-c1cc2c(n1C(C)C)C(c1ccc(C#N)cc1)N(c1cccc(Cl)c1F)C2=O
COc1nc(N(C)C)ncc1-c1cc2c(n1C(C)C)C(c1ccc(Cl)cc1)N(c1cc(Cl)ccc1C#N)C2=O
CN=c1nc(OC)c(-c2cc3c(n2C(C)C)C(c2ccc(Cl)cc2)N(c2c[nH]c(=O)c(Cl)c2)C3=O)c[nH]1
CC[C@@H](CS(=O)(=O)C1CC1)N1C(=O)[C@@](C)(CC(=O)O)C[C@H](c2cc(F)cc(Cl)c2)[C@H]1c1ccc(Cl)cc1
CC[C@@H](CNS(=O)(=O)c1ccccc1)N1C(=O)[C@@](C)(CC(=O)O)C[C@H](c2cccc(Cl)c2)[C@H]1c1ccc(Cl)cc1
COc1nc(N(C)C)ncc1-c1cc2c(n1C(C)C)C(c1ccc(Cl)cc1)N(c1cc(C)nn1C)C2=O
C[C@H](O)[C@H](C1CC1)N1C(=O)[C@@](C)(CC(=O)O)C[C@H](c2cccc(Cl)c2)[C@H]1c1ccc(Cl)cc1
COc1[nH]c(=N)ncc1-c1cc2c(n1C(C)C)C(c1ccc(Cl)cc1)N(c1cc(C)nn1C)C2=O
COc1ccncc1-c1cc2c(n1C(C)C)C(c1ccc(Cl)cc1C)N(c1cccc(Cl)c1F)C2=O
COc1ncc(-c2cc3c(n2C(C)C)C(c2ccc(Cl)cc2)N(c2cc(Cl)ccc2C#N)C3=O)c(OC)n1
COc1[nH]c(=N)ncc1-c1cc2c(n1C(C)C)C(c1ccc(C#N)cc1)N(c1cccc(Cl)c1F)C2=O
CNC(=O)Cc1cc(-c2cc3c(n2C(C)C)C(c2ccc(C#N)cc2)N(c2cccc(Cl)c2F)C3=O)c(OC)cn1
COc1ccccc1-c1cc2c(n1C(C)C)C(c1ccc(Cl)cc1C)N(c1cc(Cl)c(=O)n(C)c1)C2=O
CC[C@@H](CN1CCOC(C)(C)C1)N1C(=O)[C@@](C)(CC(=O)O)C[C@H](c2cccc(Cl)c2)[C@H]1c1ccc(Cl)cc1
CC[C@@H](CCO)N1C(=O)[C@@](C)(CC(=O)O)C[C@H](c2cccc(Cl)c2)[C@H]1c1ccc(Cl)cc1
CC[C@@H](CC(O)(C1CC1)C(F)(F)F)N1C(=O)[C@@](C)(CC(=O)O)C[C@H](c2cccc(Cl)c2)[C@H]1c1ccc(Cl)cc1
COc1ccc(C(=O)N(C)C)cc1-c1nc2c(n1C(C)C)C(c1ccc(Cl)cc1C)N(c1cc(Cl)ccc1C)C(=O)N2
COc1[nH]c(=N)ncc1-c1cc2c(n1C(C)C)C(c1ccc(Cl)cc1)N(c1cc(Cl)c(=O)n(C)c1)C2=O
COc1ccc(CC(=O)O)cc1-c1cc2c(n1C(C)C)C(c1ccc(Cl)cc1)N(c1cc(Cl)c(=O)n(C)c1)C2=O
COc1ccccc1-c1cc2c(n1C(C)C)C(c1ccc(Cl)cc1)N(c1cc(Cl)ccc1C#N)C2=O
CC[C@@H](CS(=O)(=O)CC1CCC1)N1C(=O)[C@@](C)(CC(=O)O)C[C@H](c2cccc(Cl)c2)[C@H]1c1ccc(Cl)cc1
COc1ccccc1-c1cc2c(n1C(C)C)C(c1ccc(Cl)cc1)N(c1cc(Cl)ccc1C)C2=O
CC[C@]1(CC(=O)O)C[C@H](c2cccc(Cl)c2)[C@@H](c2ccc(Cl)cc2)N([C@H](CS(=O)(=O)c2ccccc2F)C2CC2)C1=O
COc1ncc(-c2cc3c(n2C(C)C)C(c2ccc(Cl)cc2C)N(c2cc(Cl)c(=O)n(C)c2)C3=O)c(OC)n1
C[C@]1(CC(=O)O)C[C@H](c2cccc(Cl)c2)[C@@H](c2ccc(Cl)cc2)N(c2cnccn2)C1=O
CC[C@@H](CNC(C)=O)N1C(=O)C(CC(=O)O)C[C@H](c2cccc(Cl)c2)[C@H]1c1ccc(Cl)cc1
CCS(=O)(=O)C[C@H](C1CC1)N1C(=O)[C@@](C)(CC(=O)O)C[C@H](c2cccc(Cl)c2)[C@H]1c1ccc(Cl)cc1
COc1nc(N(C)C)ncc1-c1cc2c(n1C(C)C)[C@@H](c1ccc(C#N)cc1)N(c1cc(Cl)c[nH]c1=O)C2=O
CC[C@]1(CC(=O)O)C[C@H](c2cccc(Cl)c2)C(c2ccc(Cl)cc2)N([C@H](CN(C)S(=O)(=O)C2CC2)C2CC2)C1=O
CCC(CC)N1C(=O)[C@@](C)(CS(C)(=O)=O)C[C@H](c2cccc(Cl)c2)[C@H]1c1ccc(Cl)cc1
CC(C)N1C(=O)[C@@](C)(Cc2nn[nH]n2)C[C@H](c2cccc(Cl)c2)[C@H]1c1ccc(Cl)cc1
COc1ccc(C(=O)N(C)C)cc1-c1cc2c(n1C(C)C)[C@@H](c1ccc(Cl)cc1)N(c1cc(Cl)ccc1C)C2=O
COC[C@@H](C)n1c(-c2c[nH]c(=N)nc2OC)cc2c1[C@@H](c1ccc(Cl)cc1)N(c1ccc(F)c(Cl)c1)C2=O
CNC(=O)c1ccc(OC)c(-c2cc3c(n2C(C)C)[C@@H](c2ccc(Cl)cc2)N(c2cc(Cl)ccc2C)C3=O)c1
C[C@]1(CC(=O)O)C[C@H](c2cccc(Cl)c2)[C@@H](c2ccc(Cl)cc2)N(c2ncccn2)C1=O
CCCS(=O)(=O)NC[C@H](C1CC1)N1C(=O)[C@@](C)(CC(=O)O)C[C@H](c2cccc(Cl)c2)[C@H]1c1ccc(Cl)cc1
CCC(C(=O)N(C)S(=O)(=O)C1CC1)N1C(=O)[C@@](C)(CC(=O)O)C[C@H](c2cccc(Cl)c2)[C@H]1c1ccc(Cl)cc1
COc1nc(N(C)C)ncc1-c1cc2c(n1C(C)C)[C@@H](c1ccc(C#N)cc1)N(C1CCOCC1)C2=O
C[C@]1(CC(=O)O)C[C@H](c2cccc(Cl)c2)[C@@H](c2ccc(Cl)cc2)N(c2ccncn2)C1=O
CC(C)S(=O)(=O)NC[C@H](C1CC1)N1C(=O)[C@@](C)(CC(=O)O)C[C@H](c2cccc(Cl)c2)[C@H]1c1ccc(Cl)cc1
C[C@]1(CC(=O)O)C[C@H](c2cccc(Cl)c2)[C@@H](c2ccc(Cl)cc2)N([C@H](CS(=O)(=O)C(F)(F)F)C2CC2)C1=O
Cn1cc(N2C(=O)[C@@](C)(CC(=O)O)C[C@H](c3cccc(Cl)c3)[C@H]2c2ccc(Cl)cc2)cn1
CC[C@@H](C(O)C(F)(F)F)N1C(=O)C(CC(=O)O)C[C@H](c2cccc(Cl)c2)[C@H]1c1ccc(Cl)cc1
CCC(CN(C)S(=O)(=O)C1CC1)N1C(=O)[C@@](C)(CC(=O)NS(C)(=O)=O)C[C@H](c2cccc(Cl)c2)[C@H]1c1ccc(Cl)cc1
CCC(CC(C)(C)C#N)N1C(=O)[C@@](C)(CC(=O)O)C[C@H](c2cccc(Cl)c2)[C@H]1c1ccc(Cl)cc1
O=C(O)CC1C[C@H](c2cccc(Cl)c2)[C@@H](c2ccc(Cl)s2)C(CC2CC2)C1=O
C[C@]1(CC(=O)O)C[C@H](c2cccc(Cl)c2)[C@@H](c2ccc(Cl)cc2)N([C@@H](c2ccccn2)C2CC2)C1=O
CCC(CC)N1C(=O)[C@@](C)(Cc2cc(=O)[nH][nH]2)C[C@H](c2cccc(Cl)c2)[C@H]1c1ccc(Cl)cc1
CCC(CC)N1C(=O)[C@@](CC)(CC(=O)O)C[C@H](c2cccc(Cl)c2)[C@H]1c1ccc(Cl)cc1
CC[C@]1(CC(=O)O)C[C@H](c2cccc(Cl)c2)[C@@H](c2ccc(Cl)cc2)N([C@H](CNS(=O)(=O)C2CCCC2)C2CC2)C1=O
CCC(CC)N1C(=O)[C@@](C)(CC(=O)NS(=O)(=O)C(F)(F)F)C[C@H](c2cccc(Cl)c2)[C@H]1c1ccc(Cl)cc1
COc1ncc(-c2cc3c(n2C(C)C)[C@@H](c2ccc(Cl)cc2C)N(c2cc(Cl)c(=O)n(C)c2)C3=O)c(OC)n1
CCOC(=O)C(CC)N1C(=O)C(CC(=O)NS(C)(=O)=O)C[C@H](c2cccc(Cl)c2)[C@H]1c1ccc(Cl)cc1
O=C(O)CC1C[C@H](c2cccc(Cl)c2)[C@]2(C(=O)Nc3cc(Cl)ccc32)N(CC2CC2)C1=O
CC[C@@H](COCC1CC1)N1C(=O)C(CC(=O)O)C[C@H](c2cccc(Cl)c2)C1c1ccc(Cl)cc1
C[C@]1(CC(=O)O)C[C@H](c2cccc(Cl)c2)[C@@H](c2ccc(Cl)cc2)N([C@@H](CC(F)(F)F)c2ccccn2)C1=O
CCS(=O)(=O)C[C@H](C(C)C)N1C(=O)[C@@](C)(CC(=O)O)C[C@H](c2cccc(Cl)c2)[C@H]1c1ccc(Cl)cc1
C[C@]1(CC(=O)O)C[C@H](c2cccc(Cl)c2)C(c2ccc(Cl)cc2)N([C@H](CN(c2ccccn2)S(C)(=O)=O)C2CC2)C1=O
C[C@]1(CC(=O)O)C[C@H](c2cccc(Cl)c2)[C@@H](c2ccc(Cl)cc2)N(C(C2CC2)C2CC2)C1=O
CCC(CN(C)S(C)(=O)=O)N1C(=O)[C@@](C)(CC(N)=O)C[C@H](c2cccc(Cl)c2)[C@H]1c1ccc(Cl)cc1
CC(C)N1C(=O)C(CC(=O)O)C[C@H](c2cccc(Cl)c2)[C@@]1(C)c1ccc(Cl)cc1
COC[C@@H](C)n1c(-c2c[nH]c(=N)nc2OC)cc2c1[C@H](c1ccc(Cl)cc1)N(c1ccc(F)c(Cl)c1)C2=O
CC[C@@H](CN1CCCS1(=O)=O)N1C(=O)C(Cc2cccc(OC)n2)C[C@H](c2cccc(Cl)c2)[C@H]1c1ccc(Cl)cc1
CC[C@@H](CCC#N)N1C(=O)C(CC(=O)O)C[C@H](c2cccc(Cl)c2)[C@H]1c1ccc(Cl)cc1
CC[C@@H]([C@H](O)CO)N1C(=O)[C@@](C)(CC(=O)O)C[C@H](c2cccc(Cl)c2)[C@H]1c1ccc(Cl)cc1
C[C@]1(CC(=O)O)C[C@H](c2cccc(Cl)c2)[C@@H](c2ccc(Cl)cc2)N([C@@H](CC(F)F)c2ccccn2)C1=O
CC[C@@H](C(C)NS(=O)(=O)C(C)C)N1C(=O)[C@@](C)(CC(=O)O)C[C@H](c2cccc(Cl)c2)C1c1ccc(Cl)cc1
CCS(=O)(=O)C[C@H](C1CC1)N1C(=O)[C@@](C)(CC(=O)CO)C[C@H](c2cccc(Cl)c2)[C@H]1c1ccc(Cl)cc1
CC[C@H](c1cccc(C(C)(C)O)n1)N1C(=O)[C@@](C)(CC(=O)O)C[C@H](c2cccc(Cl)c2)[C@H]1c1ccc(Cl)cc1
C[C@]1(CC(=O)O)C[C@H](c2cccc(Cl)c2)[C@@H](c2ccc(Cl)cc2)N(c2ccnc(Cl)n2)C1=O
C[C@]1(CC(=O)O)C[C@H](c2cccc(Cl)c2)[C@@H](c2ccc(Cl)cc2)N([C@H](CN(c2cccnc2)S(C)(=O)=O)C2CC2)C1=O
CCS(=O)(=O)N(C[C@H](C1CC1)N1C(=O)[C@@](C)(CC(=O)O)C[C@H](c2cccc(Cl)c2)[C@H]1c1ccc(Cl)cc1)c1cccc(F)c1
C[C@]1(CC(=O)O)C[C@H](c2cccc(Cl)c2)[C@@H](c2ccc(Cl)cc2)N([C@@H]2CC[C@H](O)[C@@H]2O)C1=O
CC[C@@H](COCC1(C(N)=O)CC1)N1C(=O)C(CC(=O)O)C[C@H](c2cccc(Cl)c2)C1c1ccc(Cl)cc1
CCC(C(=O)OC(C)(C)C)N1C(=O)C(CC(=O)O)CC(c2cccc(Cl)c2)[C@H]1c1ccc(Cl)cc1
CCS(=O)(=O)N(C[C@H](C1CC1)N1C(=O)[C@@](C)(CC(=O)O)C[C@H](c2cccc(Cl)c2)[C@H]1c1ccc(Cl)cc1)c1ccccc1
COc1cccc(CN(C[C@H](C2CC2)N2C(=O)[C@@](C)(CC(=O)O)C[C@H](c3cccc(Cl)c3)[C@H]2c2ccc(Cl)cc2)S(C)(=O)=O)c1
CCC(CC)N1C(=O)[C@@](C)(Cc2nc(=O)s[nH]2)C[C@H](c2cccc(Cl)c2)[C@H]1c1ccc(Cl)cc1
CC[C@@H](COCC1(C#N)CC1)N1C(=O)C(CC(=O)O)C[C@H](c2cccc(Cl)c2)C1c1ccc(Cl)cc1
C[C@]1(CC(=O)O)C[C@H](c2cccc(Cl)c2)[C@@H](c2ccc(Cl)cc2)N([C@H](CN(c2ccccc2F)S(C)(=O)=O)C2CC2)C1=O
CCC(c1nc(C2CC2)no1)N1C(=O)[C@@](C)(CC(=O)O)C[C@H](c2cccc(Cl)c2)[C@H]1c1ccc(Cl)cc1
CNC(=O)c1ccc(OC)c(-c2cc3c(n2C(C)C)[C@@H](c2ccc(Cl)cc2C)N(c2cccc(Cl)c2F)C3=O)c1
O=C(O)CC1CC(c2cccc(Cl)c2)[C@@H](c2ccc(Cl)cc2)N(CC2CC2)C1=O
C[C@]1(CC(=O)O)C[C@H](c2cccc(Cl)c2)[C@@H](c2ccc(Cl)cc2)N(C2CCCOC2)C1=O
CC[C@@H](CCS(C)(=O)=O)N1C(=O)C(CC(=O)O)C[C@H](c2cccc(Cl)c2)[C@H]1c1ccc(Cl)cc1
CCOC(=O)C(CC)N1C(=O)C(CC(=O)O)C[C@H](c2cccc(Cl)c2)C1c1ccc(Cl)cc1
CC(C)[C@@H](CNS(=O)(=O)C1CC1)N1C(=O)[C@@](C)(CC(=O)O)C[C@H](c2cccc(Cl)c2)[C@H]1c1ccc(Cl)cc1
COc1[nH]c(=N)ncc1-c1cc2c(n1C(C)C)[C@@H](c1ccc(C#N)cc1)N(c1cccc(Cl)c1F)C2=O
CC(C)N1C(=O)[C@@](C)(Cc2nc(=O)o[nH]2)C[C@H](c2cccc(Cl)c2)[C@H]1c1ccc(Cl)cc1
CC(C)N1C(=O)[C@@](C)(Cc2nc(=O)s[nH]2)C[C@H](c2cccc(Cl)c2)[C@H]1c1ccc(Cl)cc1
CN=c1nc(OC)c(-c2cc3c(n2C(C)C)[C@@H](c2ccc(C#N)cc2)N(c2cc(Cl)cn(C)c2=O)C3=O)c[nH]1
COc1nc(N(C)C)ncc1-c1cc2c(n1C(C)C)[C@@H](c1ccc(Cl)c(F)c1)N(c1cc(Cl)c[nH]c1=O)C2=O
CC[C@@H](C1CCCO1)N1C(=O)[C@@](C)(CC(=O)O)C[C@H](c2cccc(Cl)c2)[C@H]1c1ccc(Cl)cc1
CN(C[C@H](C1CC1)N1C(=O)[C@@](C)(CC(=O)O)C[C@H](c2cccc(Cl)c2)[C@H]1c1ccc(Cl)cc1)S(=O)(=O)c1cccs1
CC[C@@H](CCc1ccccn1)N1C(=O)C(CC(=O)O)C[C@H](c2cccc(Cl)c2)[C@H]1c1ccc(Cl)cc1
C[C@]1(CC(=O)O)C[C@H](c2cccc(Cl)c2)C(c2ccc(Cl)cc2)N([C@H](CNS(=O)(=O)Cc2ccccc2)C2CC2)C1=O
COc1ncc(-c2cc3c(n2C(C)C)[C@@H](c2ccc(C#N)cc2)N(c2cc(Cl)cn(C)c2=O)C3=O)c(OC)n1
CCC(c1nc2ccccc2s1)N1C(=O)[C@@](C)(CC(=O)O)C[C@H](c2cccc(Cl)c2)[C@H]1c1ccc(Cl)cc1
CC(C)(C)CC1=CC(C(=O)O)C(c2cccc(Cl)c2F)C12C(=O)Nc1cc(Cl)ccc12
CC(C)(C)CC1=CC(C(=O)Nc2ccc(C(=O)O)cc2)C(c2cccc(Cl)c2F)C12C(=O)Nc1cc(Cl)ccc12
CC(C)(C)CC1=CC(C(=O)NC2CC(C)(O)C2)C(c2cccc(Cl)c2F)C12C(=O)Nc1cc(Cl)ccc12
CC(C)(C)CC1=CC(C(=O)NCCN2CCOCC2)C(c2cccc(Cl)c2F)C12C(=O)Nc1cc(Cl)ccc12
CC(C)(C)CC1=CC(C(=O)NC2CCC(O)CC2)C(c2cccc(Cl)c2F)C12C(=O)Nc1cc(Cl)ccc12
CC(C)(C)CC1=CC(C(=O)NCCN2CCOCC2)[C@H](c2cccc(Cl)c2F)[C@]12C(=O)Nc1cc(Cl)ccc12
CCC[C@@H]1N(C(=O)c2cnccc2C(F)(F)F)CCC[C@]1(Oc1nc(C(F)(F)F)cs1)C(=O)N1CCN(c2ccccc2OCCO)CC1
CCC[C@@H]1N(C(=O)c2cnccc2C(F)(F)F)CCC[C@]1(Oc1cc(C(F)(F)F)n(C)n1)C(=O)N1CCN(c2ccccc2OCCO)CC1
CCC[C@@H]1N(C(=O)c2cnccc2C(F)(F)F)CCC[C@]1(Oc1csc(C(F)(F)F)c1)C(=O)N1CCN(c2ccccc2OCCO)CC1
CCC[C@@H]1N(C(=O)c2cnccc2C(F)(F)F)CCC[C@]1(Oc1csc(C(F)(F)F)c1)C(=O)N1CCN(c2ccccc2OCCC(C)(C)C(=O)O)CC1
CCC[C@@H]1N(C(=O)c2cnccc2C(F)(F)F)CCC[C@]1(Oc1csc(C(F)(F)F)c1)C(=O)N1CCN(c2ccccc2OCC2(CC(=O)O)CC2)CC1
CCC[C@@H]1N(C(=O)c2cnccc2C(F)(F)F)CCC[C@]1(Oc1cc(C(F)(F)F)cs1)C(=O)N1CCN(c2ccccc2OCCO)CC1
CCC[C@@H]1N(C(=O)c2cnccc2C(F)(F)F)CCC[C@]1(Oc1csc(C(F)(F)F)c1)C(=O)N1CCN(c2ccccc2OCC(=O)NC)CC1
CCC[C@@H]1N(C(=O)c2cnccc2C(F)(F)F)CCC[C@]1(Oc1ccc(C(F)(F)F)cc1)C(=O)N1CCN(c2ccccc2OCCO)CC1
CCCN1C(=O)c2ccccc2C1(OCCCO)c1ccc(Cl)cc1
Cc1cc(Cl)ccc1-c1c2c(C(C)C)n[nH]c2c(O)n1-c1cc(Cl)ccc1C
CC(C)(C)c1[nH]nc2c1C(c1ccc(Cl)cc1)N(c1cccc(Cl)c1)C2=O
Cc1n[nH]c2c(O)n(-c3cccc(Cl)c3)c(-c3ccc(Cl)cc3)c12
O=C(O)c1ccc2c3n(nc2c1)[C@@H]1[C@H](C3)N(CC2CC2)[C@@]2(C(=O)Nc3nc(Cl)ccc32)[C@H]1c1cccc(Cl)c1F
O=C1Nc2cc(Cl)ccc2[C@]12N[C@@H](CO)C([N+](=O)[O-])C2c1cccc(Cl)c1
CC(C)CN1C[C@@H](N)[C@H](c2cccc(Cl)c2)[C@]12C(=O)Nc1cc(Cl)ccc12
CCOc1cccc(CN2[C@H]3Cc4c5cc(C)c(C(=O)NC)cc5nn4[C@H]3[C@H](c3cccc(Cl)c3F)[C@]23C(=O)Nc2nc(Cl)ccc23)c1
O=C1Nc2cc(Cl)ccc2[C@]12N[C@@H](Cc1ccccc1)C([N+](=O)[O-])C2c1cccc(Cl)c1
O=C1Nc2cc(Cl)ccc2[C@]12CNC[C@@H]2c1cccc(Cl)c1
CCOc1cccc(CN2[C@H]3CCn4c(nc5cc(C(=O)O)ccc54)C3[C@H](c3cccc(Cl)c3F)[C@]23C(=O)Nc2nc(Cl)ccc23)c1
CC(C)CCN1[C@@H](Cn2cncn2)[C@@H](N)[C@H](c2cccc(Cl)c2)[C@]12C(=O)Nc1cc(Cl)ccc12
CNC(=O)c1ccc2c(c1)nc1n2CC[C@H]2C1[C@H](c1cccc(Cl)c1F)[C@]1(C(=O)Nc3cc(Cl)ccc31)N2CC1CC1
O=C(O)c1ccc2nn3c(c2c1)C[C@H]1[C@@H]3[C@H](c2cccc(Cl)c2F)[C@]2(C(=O)Nc3cc(Cl)ccc32)N1CC1CC1
NC(=O)CC[C@@H]1N[C@@]2(C(=O)Nc3cc(Cl)ccc32)C(c2cccc(Cl)c2)C1[N+](=O)[O-]
O=C1Nc2cc(Cl)ccc2[C@]12NCC([N+](=O)[O-])C2c1cccc(Cl)c1
CC(N=c1[nH]c(-c2nc[nH]n2)nc2nc(N3CCOC[C@H]3c3ccccc3)n(C[C@H]3CC[C@H](C)CC3)c12)C1CCC1
C[C@@H](N=c1[nH]c(-c2nc(=O)o[nH]2)nc2nc(N3CCOC[C@H]3c3ccccc3)n(C[C@H]3CC[C@H](C)CC3)c12)C1CCC1
CC(C)c1ccnc(-c2nc3[nH]c(C(=O)O)nc(=NC(C)C4CCC4)c3n2Cc2ccc(C(F)(F)F)cc2)c1
CC(C)c1ccnc(-c2nc3[nH]c(C(=O)O)nc(=NC(C)C4CCC4)c3n2C[C@H]2CC[C@H](C)CC2)c1
C[C@@H](N=c1[nH]c(-c2nc(=O)n(C)[nH]2)nc2nc(N3CCOC[C@H]3c3ccccc3)n(C[C@H]3CC[C@H](C)CC3)c12)C1CCC1
CC(N=c1[nH]c(C(=O)O)nc2nc(-c3ccc4sccc4c3)n(Cc3ccc(Cl)cc3)c12)C1CC1
C[C@H]1CC[C@H](Cn2c(N3CCC[C@H]3C(F)(F)F)nc3cc(-c4nc(=O)o[nH]4)nc(-c4cncc(Cl)c4)c32)CC1
CC(N=c1[nH]c(C(=O)O)nc2[nH]c(=N[C@@H](CO)c3ccccc3)n(Cc3ccc(C(F)(F)F)cc3)c12)C1CCC1
CC(N=c1[nH]c(C(=O)O)nc2nc(N3CCOC[C@@H]3c3ccccc3)n(Cc3ccc(C(F)(F)F)cc3)c12)C1CCC1
C[C@H]1CC[C@H](Cn2c(N3CCOC[C@H]3c3ccccc3)nc3nc(-c4nc(=O)o[nH]4)nc(-c4ccccc4)c32)CC1
C[C@H]1CC[C@H](Cn2c(N3CCOC[C@H]3c3ccccc3)nc3nc(-c4nc(=O)o[nH]4)nc(-c4cncc(Cl)c4)c32)CC1
CN1C2=C(C(c3ccc(Br)cc3)Oc3cccc(F)c32)C(c2ccc(Br)cc2)n2ncnc21
CCc1ccc2c(c1)C1=C(C(c3ccc(Br)cc3)O2)C(c2ccc(Br)cc2)n2ncnc2N1C
CCOc1cccc2c1C1=C(C(c3ccc(Br)cc3)O2)C(c2ccc(Br)cc2)n2ncnc2N1C
Cc1ccc(C2Oc3ccccc3C3=C2C(c2ccc(Br)cc2)n2ncnc2N3C)cc1
Cc1cc2c(cc1F)OC(c1ccc(Br)cc1)C1=C2N(C)c2ncnn2C1c1ccc(Br)cc1
CN1Cc2ccccc2NC1=O
CCNC(=O)CC1N=C(c2ccc(Cl)cc2)c2cc(OC)ccc2-n2c(C)nnc21
Cc1c[nH]c(=Nc2ccc(OCCN3CCCC3)cc2)[nH]c1=Nc1cccc(S(=O)(=O)NC(C)(C)C)c1
COc1ccc(CC(=NC(=O)c2ccc(C)cc2)C(=O)NCCCn2ccnc2)cc1
Cc1ccc(Oc2nccc(-c3c(-c4ccc(F)cc4)ncn3C3CCNCC3)n2)cc1C
Cc1cccc(Oc2nccc(-c3c(-c4ccc(F)cc4)ncn3C3CCNCC3)n2)c1C
CCN(CC)S(=O)(=O)c1cc(NC(=O)CN2C(=O)NC(C)(c3ccccc3)C2=O)ccc1C
CC(=O)c1cn(C)c(=O)c2ccccc12
COc1ccc(C2=NN(C(=O)CCCC(=O)O)C(c3cn(-c4ccccc4)nc3-c3ccccc3)C2)cc1
COc1cccc(C(=O)Nc2ccc3c(c2)n(C)c(=O)n3C)c1
Cc1cc(N=Nc2cc(S(=O)(=O)O)c(C)cc2C)c(N)cc1O
COc1cc(N2CCN(C)CC2)ccc1N=c1nc2c(c[nH]1)N(C)C(=O)c1ccccc1N2C
CCOc1cc(N2CCC(O)CC2)ccc1N=c1nc2c(c[nH]1)N(C)C(=O)c1ccccc1N2C
COc1cc(C(=O)NC2CCN(C)CC2)ccc1N=c1nc2c(c[nH]1)N(C)C(=O)c1ccccc1N2C
CCc1n[nH]c(=NC(=O)C2(C)COC(c3ccccc3)OC2)s1
O=C(CN1CC(=O)Oc2ccccc21)OCC(=O)c1ccc(Br)cc1
CC(=O)N(C)c1cccc(-c2ccc3nnc(C)n3n2)c1
Cc1nnc2n1-c1ccccc1C(c1ccccc1)=NC2NC(=O)OCc1ccccc1
Cc1noc(C)c1-c1ccc2c(c1)CN(C)C(=O)N2
Cc1noc(C)c1-c1ccccc1
CCOc1cccc(-c2c(C)noc2C)c1
Cc1noc(C)c1-c1cccc(C(C)O)c1
CCOc1cc(-c2c(C)noc2C)cc(C(C)O)c1
CN1Cc2cc(S(=O)(=O)N3CCOCC3)ccc2N(C)C1=O
Cc1sc2c(c1C)C(c1ccc(Cl)cc1)=NC(CC(=O)OC(C)(C)C)c1nnc(C)n1-2
CCNC(=O)CC1N=C(c2ccc(Cl)cc2)c2ccc(OC)cc2-n2c(C)nnc21
COc1cc(C(=O)N2CCC(N3CCN(C)CC3)CC2)ccc1N=c1nc2c(c[nH]1)N(C)C(=O)c1ccccc1N2C
COc1cc2c(=Nc3ccccc3F)c(C(N)=O)c[nH]c2cc1-c1c(C)noc1C
COc1cc2c(cc1-c1c(C)noc1C)ncc1[nH]c(=O)n(-c3ccccc3F)c12
COc1cc2c(cc1-c1c(C)noc1C)ncc1[nH]c(=O)n(Cc3ccccn3)c12
COc1cc2c(cc1-c1c(C)noc1C)ncc1[nH]c(=O)n([C@H](C)c3ccccn3)c12
Oc1ccc(Cn2cnc3ccccc32)c2cccnc12
CCc1c[nH]n2c(=NCc3ccc[n+]([O-])c3)cc(N3CCCC[C@H]3CCO)nc12
Cn1c(=O)ccc2ccccc21
CC(=O)N1c2ccc(-c3ccc(C(=O)O)cc3)cc2[C@H](Nc2ccc(Cl)cc2)C[C@@H]1C
CN1Cc2cc(S(=O)(=O)N3CCCC3)ccc2NC1=O
CN1Cc2cc(S(=O)(=O)Nc3ccccc3)ccc2NC1=O
CN1Cc2cc(NS(=O)(=O)c3ccc(F)cc3Cl)ccc2NC1=O
COc1ccccc1S(=O)(=O)Nc1ccc2c(c1)CN(C)C(=O)N2
CCNS(=O)(=O)c1cc(-c2c(C)noc2C)ccc1C
CCN(C1CCCC1)S(=O)(=O)c1cc(-c2c(C)noc2C)ccc1OC
Cc1ccc(-c2c(C)noc2C)cc1S(=O)(=O)N1CCCCC1
Cc1ccc(-c2c(C)noc2C)cc1S(=O)(=O)N1CCNCC1
COc1ccc(-c2c(C)noc2C)cc1S(=O)(=O)N1CCOCC1
Cc1noc(C)c1-c1ccc(O)c(S(=O)(=O)NC2CCCC2)c1
Cc1noc(C)c1-c1ccc(OCCCN2CCOCC2)c(S(=O)(=O)NC2CCCC2)c1
COc1ccc(-c2c(C)noc2C)cc1S(=O)(=O)NC1CC1
Cc1ccc(-c2c(C)noc2C)cc1S(=O)(=O)NC1CCCC1
Cc1ccc(-c2c(C)noc2C)cc1S(=O)(=O)NC1CCCCC1
COc1ccccc1NS(=O)(=O)c1cc(-c2c(C)noc2C)ccc1C
Cc1ccc(-c2c(C)noc2C)cc1S(=O)(=O)NCCCc1ccccc1
COCCNS(=O)(=O)c1cc(-c2c(C)noc2C)ccc1C
COc1cc2c(cc1-c1c(C)noc1C)ncc1[nH]c(=O)n([C@@H](C)c3ccccn3)c12
COc1cc(C(=O)N=c2[nH]ccs2)cc(OC)c1OC
Cc1noc(C)c1-c1cc(O)cc(C(=O)c2ccccc2)c1
Cc1noc(C)c1-c1cc(O)cc([C@H](O)c2ccccc2)c1
CCOc1cc(-c2c(C)noc2C)cc(C(O)c2cccc(Cl)c2)c1
CCOc1cc(-c2c(C)noc2C)cc(C(O)c2ccc(Cl)cc2)c1
CCOc1cc(-c2c(C)noc2C)cc(C(O)c2ccc(F)cc2)c1
CCOc1cc(-c2c(C)noc2C)cc(C(O)c2ccccc2)c1
CC(=O)Oc1cc(-c2c(C)noc2C)cc(C(O)c2ccccc2)c1
CC(=O)N1CCN(CCOc2ccc(C3CCN(c4ccc5nnc(C(F)(F)F)n5n4)CC3)cc2)CC1
Cc1[nH]nc2c1-c1sc(C)c(C)c1C(c1ccc(Cl)cc1)=NC2CC(=O)OC(C)(C)C
O=c1[nH]c(-c2ccc(NS(=O)(=O)c3cccs3)c(O)c2)cs1
Nc1cc(NS(=O)(=O)c2cccs2)cc(-c2csc(=O)[nH]2)c1
CCCC(=O)Nc1cc(-c2csc(=O)[nH]2)ccc1NS(=O)(=O)c1cccs1
O=C(Nc1cc(-c2csc(=O)[nH]2)ccc1NS(=O)(=O)c1cccs1)C1CCCC1
CCOc1cc(C(=O)N2CCC(N3CCN(C)CC3)CC2)ccc1N=c1nc2c(c[nH]1)N(C)C(=O)c1ccccc1N2C1CCCC1
COc1cc(OC)c2c(=O)[nH]c(-c3cc(C)c(OCCO)c(C)c3)nc2c1
O=c1[nH]c(-c2ccc(O)cc2)nc2sc3c(c12)CCCCC3
COC(=O)CC1N=C(c2ccc(Cl)cc2)c2cc(OC)ccc2-n2c(C)nnc21
CCCCOC(=O)CC1N=C(c2ccc(Cl)cc2)c2cc(OC)ccc2-n2c(C)nnc21
COc1ccccc1C1=NC(NC(=O)OCc2ccccc2)c2nnc(C)n2-c2ccccc21
Cc1noc2c1-c1sc(C)c(C)c1C(c1ccc(Cl)cc1)=NC2Cc1nccs1
Cc1noc2c1-c1sc(C)c(C)c1C(c1ccc(C#N)cc1)=NC2C(C)C(N)=O
Cc1noc2c1-c1sc(C)c(C)c1C(c1ccccc1Cl)=NC2CC(N)=O
Cc1noc2c1-c1sc(C)c(C)c1C(c1ccccc1)=NC2CC(N)=O
CCCC1=NC(CC(N)=O)c2onc(C)c2-c2sc(C)c(C)c21
Cc1[nH]oc(=N)c1-c1ccccc1
Cc1noc2c1-c1sc(C)c(C)c1C(c1ccc(Cl)cc1)=NC2CC(N)=O
Oc1ccc(-c2nc(-c3ccc(F)cc3)c(-c3ccncc3)[nH]2)cc1
O=S(=O)(N=c1cccc[nH]1)c1ccc(N=Nc2cc(Br)c(O)c(Br)c2)cc1
O=S(=O)(N=c1cccc[nH]1)c1ccc(N=Nc2ccc(O)c(C(F)(F)F)c2)cc1
Cc1cc(N=Nc2ccc(S(=O)(=O)N=c3cccc[nH]3)cc2)c(N)cc1O
COc1cc(N=Nc2ccc(S(=O)(=O)N=c3cccc[nH]3)cc2)c(N)cc1O
O=S(=O)(N=c1cccc[nH]1)c1ccc(N=Nc2ccc(O)c(O)c2)cc1
Cc1cc(N=Nc2ccc(S(=O)(=O)Nc3ccc(C(F)(F)F)cc3)cc2)cc(C)c1O
Cc1cc(N=Nc2ccc(S(=O)(=O)N=c3ccc(F)c[nH]3)cc2)cc(C)c1O
Cc1nnc2c3ccccc3c(-c3ccc(N4CCOCC4)c(NS(C)(=O)=O)c3)nn12
Cc1nnc2c3ccccc3c(-c3ccc(N4CCOCC4)c(NS(=O)(=O)c4ccc(Cl)cc4)c3)nn12
CCOC(=O)N=c1cc(-c2ccc(C)c(NS(C)(=O)=O)c2)[nH]n2c(C)nnc12
CC(=O)N1c2ccc(-c3ccc(NC(=O)CCCCCCC(O)=NO)cc3)cc2[C@H](NC(=O)OC(C)C)C[C@@H]1C
CC(=O)N1c2ccc(NC(=O)CCCCCCC(O)=NO)cc2[C@H](NC(=O)OC(C)C)C[C@@H]1C
CC(=O)N1c2ccc(-c3ccccc3)cc2[C@H](NC(=O)CCCCCCC(O)=NO)C[C@@H]1C
CCN1C(=O)c2cccc3c(S(=O)(=O)NC4CCN(C(=O)OC(C)(C)C)CC4)ccc1c23
CCN1C(=O)c2cccc3c(S(=O)(=O)NC4CCN(C(C)=O)CC4)ccc1c23
CC(=O)N1c2ccc(-c3ccc(C(=O)O)cc3)cc2[C@H](Nc2ccccc2)C[C@@H]1C
CC(=O)N1c2ccc(-c3ccc(CN4CCCCC4)cc3)cc2[C@H](N)C[C@@H]1C
CC(=O)N1c2ccc(-c3ccc(C(N)=O)cc3)cc2[C@H](Nc2ccc(Cl)cc2)C[C@@H]1C
CC(=O)N1c2ccc(-c3ccccc3C)cc2[C@H](Nc2ccc(Cl)cc2)C[C@@H]1C
COc1ccc(-c2ccc3c(c2)[C@H](Nc2ccccc2)CCN3C(C)=O)cc1
Cc1noc(C)c1-c1ccc(-c2nc3ccccn3c2NCc2ccccc2)cc1
COc1ccccc1C(=O)Nc1cc2c(cc1N1CCCC1)n(C)c(=O)n2C
Cc1noc(C)c1-c1ccc(-c2nc3ccncn3c2NC(C)(C)C)cc1
Cc1noc(C)c1-c1ccc(-c2nc3cnccn3c2NC(C)(C)C)cc1
Cc1noc(C)c1-c1ccc(-c2nc3ccc(Cl)cn3c2NC(C)(C)C)cc1
COC(=O)c1ccc2nc(-c3ccc(-c4c(C)noc4C)cc3)c(NC(C)(C)C)n2c1
Cc1noc(C)c1-c1ccc(-c2nc3cnccn3c2NC(C)C)cc1
COc1cc(-c2c(C)noc2C)ccc1-c1nc2cnccn2c1NC(C)C
Nc1ccc2c(c1)N(C(=O)C1CC1)CCC2
COc1ccc(OC)c(C(=O)N=c2[nH]cnc3[nH]cnc23)c1
CSc1ccccc1C(=O)N=c1[nH]cnc2[nH]cnc12
COc1ccccc1C(=O)N=c1[nH]cnc2[nH]cnc12
CN(C)c1ccccc1C(=O)N=c1[nH]cnc2[nH]cnc12
COc1cc(OC)c(C(=O)N=c2[nH]cnc3[nH]cnc23)cc1OC
Nc1ccc(-c2csc(=O)[nH]2)cc1S(=O)(=O)NC1CCCC1
O=c1[nH]c(-c2cc(Br)cc(S(=O)(=O)NC3CCCC3)c2)cs1
Cc1c(NC(=O)c2cccs2)cc(-c2csc(=O)[nH]2)cc1S(=O)(=O)NC1CCCC1
CNc1cc(-c2csc(=O)[nH]2)cc(S(=O)(=O)NC2CCCC2)c1C
CCC1=NC(=O)C2CSSCC/C=C/[C@H](CC(=O)NC(C(C)C)C(=O)N2)OC(=O)[C@H](C(C)C)NC1=O
Cc1sc2c(c1C)C(c1ccc(Cl)cc1)=NC(CC(=O)Nc1ccc(O)cc1)c1nnc(C)n1-2
COc1cc2c(cc1-c1c(C)noc1C)[nH]c1ccncc12
COc1cc2c(cc1-c1c(C)noc1C)[nH]c1ccnc(Cl)c12
CCc1noc(CC)c1-c1cc2[nH]c3ccnc(Cl)c3c2cc1OC
COc1cc2c(cc1-c1c(C)nn(C)c1C)[nH]c1ccnc(Cl)c12
COc1cc2c(cc1-c1c(C)noc1C)[nH]c1ccnc(-c3c(C)n[nH]c3C)c12
COc1cc2c(cc1-c1c(C)noc1C)[nH]c1ccnc(-c3cn[nH]c3)c12
COc1cc2c(cc1-c1c(C)noc1C)[nH]c1ccnc(-c3c(C)nn(C)c3C)c12
COc1cc2c(cc1-c1c(C)noc1C)[nH]c1ccnc(-c3c(C)nn(-c4ccccc4)c3C)c12
CCc1n[nH]c(CC)c1-c1nccc2[nH]c3cc(-c4c(C)noc4C)c(OC)cc3c12
COc1cc2c(cc1-c1c(C)noc1C)[nH]c1ccnc(-c3c(C)n[nH]c3C3CC3)c12
CCc1[nH]nc(-c2ccccc2)c1-c1nccc2[nH]c3cc(-c4c(C)noc4C)c(OC)cc3c12
Cc1cncc(-c2c[nH]c(=NC3CCNCC3)c3[nH]c(=O)c(C)cc23)c1
Cc1cc2c(-c3cncc(N)c3)c[nH]c(=NC3CCNCC3)c2[nH]c1=O
Cc1cc2c(-c3cncc(COC(N)=O)c3)c[nH]c(=NC3CCNCC3)c2[nH]c1=O
Cc1cc2cccc(NCCO)c2[nH]c1=O
Cc1cc2cc[nH]c(=NC3CCNCC3)c2[nH]c1=O
Cc1cc2cc[nH]c(=NCCC3CCNCC3)c2[nH]c1=O
Cc1cc2cc[nH]c(=NCCC3CCCNC3)c2[nH]c1=O
Cc1cc2cc[nH]c(=NCC(C)(C)CN(C)C)c2[nH]c1=O
Cc1cc2cc[nH]c(=NC3CCCNC3)c2[nH]c1=O
Cc1cc2cc[nH]c(=NCC3CCCNC3)c2[nH]c1=O
Cc1cc2cc[nH]c(=NC3CCN(C)CC3)c2[nH]c1=O
Cc1cc2c(-c3cccc(O)c3)c[nH]c(=NC3CCNCC3)c2[nH]c1=O
Cc1cc2c(-c3ccncc3)c[nH]c(=NC3CCNCC3)c2[nH]c1=O
COc1ccc(/C=C(/C(=O)N2CC(=O)Nc3ccccc32)c2ccccc2)cc1
COc1ccc(/C=C(/C(=O)N2CC(=O)Nc3ccccc32)c2ccc(C)c(C)c2)cc1
COc1ccc(/C=C(/C(=O)N2CC(=O)Nc3cc(OC)ccc32)c2ccccc2)cc1
O=C1CN(C(=O)c2cncc(-c3ccccc3)c2)c2ccccc2N1
Cc1cc2c(-c3cccnc3)c[nH]c(=NC3CCNCC3OCC3CCOCC3)c2[nH]c1=O
Cc1cncc(-c2c[nH]c(=NC3CCNCC3OCC3CCS(=O)(=O)CC3)c3[nH]c(=O)c(C)cc23)c1
Cc1cc2c(-c3cncnc3)c[nH]c(=NC3CCNCC3OCC3CCOCC3)c2[nH]c1=O
Cc1cc2c(-c3cncc(N)c3)c[nH]c(=NC3CCNCC3OCC3CCCCC3)c2[nH]c1=O
Cc1cc2cc[nH]c(=NC3CCNCC3OCC3CCOCC3)c2[nH]c1=O
Cc1cc2cc[nH]c(=NC3CCNCC3OCC3CCS(=O)(=O)CC3)c2[nH]c1=O
Cc1cc2cc[nH]c(=NC3CCNCC3OC[C@@H]3CCS(=O)(=O)C3)c2[nH]c1=O
COC1CNCCC1N=c1[nH]ccc2cc(C)c(=O)[nH]c12
Cc1cc2cc[nH]c(=NC3CCNCC3OCC3CCCC3)c2[nH]c1=O
Cc1cc2cc[nH]c(=NC3CCNCC3OCC3CCCCCC3)c2[nH]c1=O
Cc1cncc(-c2ccc(N[C@@H]3CCNC[C@H]3OCC3CCS(=O)(=O)CC3)c3[nH]c(=O)c(C)cc23)c1
Cc1cncc(-c2c[nH]c(=NC3CCN(C)CC3OCC3CCS(=O)(=O)CC3)c3[nH]c(=O)c(C)cc23)c1
CCC1C(=O)N(CC)c2c[nH]c(=Nc3ccc(C(=O)NC4CCN(C)CC4)cc3OC)nc2N1C1CCCC1
CCC1C(=O)N(C(C)C)c2c[nH]c(=Nc3ccc(C(=O)NC4CCN(C)CC4)cc3OC)nc2N1C1CCCC1
CCC1C(=O)N(C)c2c[nH]c(=Nc3ccc(C(=O)NC4CCN(C)CC4)cc3OC)nc2N1C1CCCC1
CCC1C(=O)N(C)c2c[nH]c(=Nc3ccc(C(=O)NC4CCN(C)CC4)cc3)nc2N1C1CCCC1
CCC1C(=O)N(C)c2c[nH]c(=Nc3ccc(C(=O)NC4CCN(C)CC4)cc3OC3CCCC3)nc2N1C1CCCC1
COc1ncc(-n2nc3c(c2C(C)C)C(c2ccc(Cl)cc2)N(c2cc(C)c4onc(C)c4c2)C3=O)c(OC)n1
Cc1c2c(nn1C)C(=O)N(c1ccc(=O)n(C)c1)C2c1ccc(Cl)cc1
Cc1n[nH]c2c(O)n(-c3cc(Cl)c(=O)n(C)c3)c(-c3ccc(Cl)cc3)c12
Cc1c2c(nn1C)C(=O)N(c1cc(Cl)c(=O)n(C)c1)C2c1ccc(Cl)cc1
Cc1c2c(nn1C)C(=O)N(c1cc(Cl)c(=O)n(C)c1)[C@@H]2c1ccc(Cl)cc1
Cn1cc2c(n1)C(=O)N(c1cc(Cl)c(=O)n(C)c1)C2c1ccc(Cl)cc1
Cn1cc2c(n1)C(=O)N(c1cc(F)c(=O)n(C)c1)C2c1ccc(Cl)cc1
Cc1cc(N2C(=O)c3nn(C)cc3[C@H]2c2ccc(Cl)cc2)cn(C)c1=O
Cc1cc(N2C(=O)c3nn(C4CC4)c(C)c3[C@H]2c2ccc(Cl)cc2)cn(C)c1=O
Cc1c2c(nn1C)C(=O)N(c1ccc3nnc(C)n3c1)C2c1ccc(Cl)cc1
Cc1cc(-n2c(O)c3[nH]nc(C)c3c2-c2ccc(Cl)cc2)cn(C)c1=O
Cc1c2c(nn1C)C(=O)N(c1cc(F)c(=O)n(C)c1)C2c1ccc(Cl)cc1
Cc1c2c(nn1C)C(=O)N(c1ccc(=O)n(C)n1)C2c1ccc(Cl)cc1
Cc1noc2ccc(N3C(=O)c4nn(C)c(C)c4C3c3ccc(Cl)cc3)cc12
Cc1cc(N2C(=O)c3c(cnn3C3CC3)C2c2ccc(Cl)cc2)cn(C)c1=O
Cc1cc(N2C(=O)c3c(cnn3C(C)C)C2c2ccc(Cl)cc2)cn(C)c1=O
COc1ncc(-n2nc3c(c2C(C)C)[C@@H](c2ccc(Cl)cc2)N(c2cc(C)c4onc(C)c4c2)C3=O)c(OC)n1
Cc1cc(-n2c(-c3ccc(Cl)cc3)c3c(C)nn(C(C)C)c3c2O)cn(C)c1=O
Cc1cc(N2C(=O)c3nn(C(C)C)c(C)c3C2c2ccc(Cl)cc2)cn(C)c1=O
Cc1cc(N2C(=O)c3[nH]n(C)c(=O)c3C2c2ccc(Cl)cc2)cn(C)c1=O
COc1c2c(nn1C)C(=O)N(c1cc(C)c(=O)n(C)c1)C2c1ccc(Cl)cc1
Cc1ncccc1-n1nc(C)c2c(-c3ccc(Cl)cc3)n(-c3cc(C)c(=O)n(C)c3)c(O)c21
CCc1nn(CCOC)c2c(O)n(-c3cc(C)c4nnc(C)n4c3)c(-c3ccc(Cl)cc3)c12
Cc1nn(C2CC2)c2c(O)n(-c3ccc4nnn(C)c4n3)c(-c3ccc(Cl)cc3)c12
Cc1nn(-c2ccnn2C)c2c(O)n(-c3cc(C)c4nnc(C)n4n3)c(-c3ccc(Cl)cc3)c12
CCn1nc2c(c1C)C(c1ccc(Cl)cc1)N(c1cc(C)c3nnc(C)n3c1)C2=O
Cc1cc(-n2c(-c3ccc(Cl)cc3)c3c(C4CC4)nn(-c4ccnn4C)c3c2O)cn2c(C)nnc12
Cc1nn(C2CC2)c2c(O)n(-c3cc(C)c4nnc(C)n4c3)c(-c3ccc(Cl)cc3)c12
Cc1cc(-n2c(-c3ccc(Cl)cc3)c3c(C)nn(-c4ccnn4C)c3c2O)cn(C)c1=O
COCc1nn(C2CC2)c2c(O)n(-c3cc(C)c4nnc(C)n4c3)c(-c3ccc(Cl)cc3)c12
Cc1cc(-n2c(-c3ccc(Cl)cc3)c3c(CO)nn(C4CC4)c3c2O)cn(C)c1=O
Cc1cc(N2C(=O)c3nn(C4COC4)c(C)c3C2c2ccc(Cl)cc2)cn2c(C)nnc12
Cc1cc(-n2c(-c3ccc(Cl)cc3)c3c(C)nn(C4CN(C)C4)c3c2O)cn(C)c1=O
Cc1cc(N2C(=O)c3nn(C(=O)N(C)C)c(C)c3C2c2ccc(Cl)cc2)cn(C)c1=O
Cc1cc(-n2c(-c3ccc(Cl)cc3)c3c(C)nn(C(=O)N(C)C)c3c2O)cn(C)c1=O
CNC(=O)n1nc(C)c2c(-c3ccc(Cl)cc3)n(-c3cc(C)c(=O)n(C)c3)c(O)c21
CNC(=O)n1nc(C)c2c(-c3ccc(Cl)cc3)n(-c3cc(C)c4nnc(C)n4c3)c(O)c21
Cc1cc(N2C(=O)c3nn(C4CNC4)c(C)c3C2c2ccc(Cl)cc2)cn2c(C)nnc12
CCOC(=O)N1CC(n2nc(C)c3c(-c4ccc(Cl)cc4)n(-c4cc(C)c5nnc(C)n5c4)c(O)c32)C1
Cc1nn(C2CN(C)C2)c2c(O)n(-c3cc(C)c4nnc(C)n4c3)c(-c3ccc(Cl)cc3)c12
Cc1cc(N2C(=O)c3nn(C4CN(C)C4)c(C)c3C2c2ccc(Cl)cc2)cn2c(C)nnc12
Cc1cc(N2C(=O)c3nn(C(C)C)c(C)c3C2c2ccc(Cl)cc2F)cn2c(C)nnc12
Cc1cc(N2C(=O)c3nn(C(C)C)c(C)c3C2c2ccc(F)cc2F)cn2c(C)nnc12
COc1ncccc1-n1nc(C)c2c(-c3ccc(Cl)cc3F)n(-c3cc(C)c4nnc(C)n4c3)c(O)c21
Cc1nn(C2CC2)c2c(O)n(-c3cc(C)c4nnc(C)n4c3)c(-c3ccc(Cl)cc3F)c12
CCn1nc(C)c2c(-c3ccc(F)cc3F)n(-c3cc(C)c4nnc(C)n4c3)c(O)c21
Cc1cc(-n2c(O)c3[nH]nc(C)c3c2-c2ccc(Cl)cc2F)cn(C)c1=O
CN=c1cc(-n2c(-c3ccc(Cl)cc3)c3c(C)nn(C4CC4)c3c2O)[nH]n2c(C)nnc12
COc1ccc2c(c1)N(CCCNC(O)c1cccc3[nH]c(=O)c(C)nc13)CCC2
Cc1noc(C)c1-c1ccc2c(c1)nc(CCc1ccccc1)n2CCN1CCOCC1
COC(=O)C(C)C1N=C(c2ccc(Cl)cc2)c2cc(OC)ccc2-n2c(C)nnc21
COC(=O)CC1N=C(c2ccc(Cl)cc2)c2c(sc(C)c2C)-n2c(C)nnc21
COc1cccc(-c2cn(C)c(=O)c3cc(C(=N)NC4CCS(=O)(=O)CC4)sc23)c1
CC(=O)c1cc(-c2ccccc2CO)c2ccccn12
CC(=O)NCCCCn1c2c(c3ccccc31)C(=O)NCC2
COC(=O)CC1N=C(c2ccc(-c3cccc(C#N)c3)cc2)c2c(sc(C)c2C)-n2c(C)nnc21
COc1ccc(-c2cn(C)c(=O)c3cc(C(=O)N4CCCCC4)sc23)cc1OC
CCC(=O)N1CCOc2c(cc(-c3ccc(OC)c(OC)c3)cc2OC[C@H]2CCCN(C)C2)C1
CCn1c(CSc2nc(=N)[nH][nH]2)nc2c1c(=O)[nH]c(=O)n2Cc1ccc(Cl)cc1
CCn1cnc2c1c(=O)[nH]c(=O)n2Cc1ccc(Cl)cc1
CCCCn1c(=O)[nH]c(=O)c2c1ncn2CC
CCCCc1c(C)nc2nc(SCc3nc4c(c(=O)[nH]c(=O)n4Cc4ccc(Cl)cc4)n3CC)nn2c1C
CCN1C(=O)c2cccc3c(NS(=O)(=O)c4cccs4)ccc1c23
CCN1C(=O)c2cccc3c(NS(=O)(=O)c4cc(Cl)ccc4OC)ccc1c23
CCN1C(=O)c2cccc3c(NS(=O)(=O)c4cccc(F)c4)ccc1c23
CCN1C(=O)c2cccc3c(NS(=O)(=O)c4ccc(F)cc4)ccc1c23
CCCN1C(=O)c2cccc3c(S(=O)(=O)NC4CCCCC4)ccc1c23
CCN1C(=O)c2cccc3c(S(=O)(=O)Nc4cccc(Cl)c4)ccc1c23
CCN1C(=O)c2cccc3c(S(=O)(=O)NCCCN4CCN(C)CC4)ccc1c23
CCN1C(=O)c2cccc3c(NS(=O)(=O)c4cccc(C(=O)OC)c4)ccc1c23
CCN1C(=O)c2cccc3c(S(=O)(=O)Nc4ccc(F)cc4)ccc1c23
CCN1C(=O)c2cccc3c(NS(=O)(=O)Cc4ccc(F)cc4)ccc1c23
CCN1C(=O)c2cccc3c(NS(=O)(=O)c4cccc(Cl)c4Cl)ccc1c23
CCN1C(=O)c2cccc3c(NS(=O)(=O)c4c(Cl)cccc4Cl)ccc1c23
CCCS(=O)(=O)Nc1ccc2c3c(cccc13)C(=O)N2CC
CCN1C(=O)c2cccc3c(NS(=O)(=O)Cc4ccc(C)cc4)ccc1c23
CCCCCNS(=O)(=O)c1ccc2c3c(cccc13)C(=O)N2CC
CCN1C(=O)c2cccc3c(NS(=O)(=O)c4ccccc4Br)ccc1c23
CCN1C(=O)c2cccc3c(NS(=O)(=O)c4cc(OC)ccc4OC)ccc1c23
CCN1C(=O)c2cccc3c(NS(=O)(=O)c4ccccc4)ccc1c23
CCN1C(=O)c2cccc3c(S(=O)(=O)NCCCCNC(=O)OC(C)(C)C)ccc1c23
CCc1c(C(=O)NC)[nH]c(C)c1C(C)=O
CCc1c(C(=O)N(C)Cc2cccc(C(N)=O)c2)[nH]c(C)c1C(C)=O
CCc1c(C(=O)Nc2cc(S(=O)(=O)N(CC)CC)ccc2O)[nH]c(C)c1C(=O)CO
Cc1[nH]c(-c2ccccc2NC2C3CC4CC(C3)CC2C4)cc1C(N)=O
Cc1noc2c1-c1ccc(-c3cnn(C)c3)cc1C(c1ccc(Cl)cc1)=N[C@H]2CC(N)=O
Cc1noc(C)c1-c1ccc2c(c1)C(c1ccsc1)(N1CCC[C@H](N)C1)C(=O)N2
CCc1c(C(=O)Nc2cc(S(=O)(=O)N(CC)CC)ccc2O)[nH]c(C)c1C(C)=O
C[C@@H]1CC(=O)Nc2cccc(C(=O)N[C@H](C)c3ccccc3)c2N1
C[C@@H]1CC(=O)Nc2ccc(OCc3cccnc3)cc2O1
C[C@@H]1CC(=O)Nc2cccc(-c3ccc4c(c3)c(C(N)=O)nn4C)c2N1
C[C@@H]1CC(=O)Nc2cccc(-c3ccc4c(c3)c(-c3cnn(C)c3)nn4C)c2N1
C[C@@H]1CC(=O)Nc2ccc(O[C@H](C)c3ccccc3)cc2N1
Cc1noc(C)c1-c1cc(NC(=O)CCCCCC(O)=NO)cc(C(=O)c2ccccc2)c1
Cc1noc(C)c1-c1cc(NC(=O)CCCCCCC(O)=NO)cc(C(=O)c2ccccc2)c1
Cc1noc(C)c1-c1cc(OCCCCCC(O)=NO)cc(C(=O)c2ccccc2)c1
Cc1noc(C)c1-c1cc(OCCCCCCC(O)=NO)cc(C(O)c2ccccc2)c1
COc1cc(-c2cc(C)c(=O)n(C)c2)ccc1CN(C)C
COc1cc(-c2cn(C)c(=O)c(C)c2C)c(OC)cc1CN(C)C
COc1cc(-c2cn(C)c(=O)c(C)c2C)cc(OC)c1CN(C)C
COc1cc(-c2cc(C)c(=O)n(C)c2C)cc(OC)c1CN(C)C
COc1cc(-c2cc(C)c(=O)n(C)c2)c(OC)cc1CN(C)C
COc1cc(-c2cn(C)c(=O)c3ccccc23)cc(OC)c1CN(C)C
CCc1cc(-c2cc(C)c(=O)n(C)c2)cc(OC)c1CN(C)C
CC(C)Oc1cc2c(cc1NC(=O)c1ccncn1)n(C)c(=O)n2C
COc1ncccc1C(=O)Nc1cc2c(cc1OC(C)C)n(C)c(=O)n2C
CC(C)Oc1ccc2c(c1)n(C)c(=O)n2C
COc1ccccc1C(=O)Nc1cc2c(cc1N1CCC[C@@H]1C)n(C)c(=O)n2C
CCOc1cc(=O)n(C)cc1-c1cc(NC(=O)Nc2cccc(OC)c2)ccc1Oc1ccc(F)cc1F
CC(=O)N1CCc2c(c(=Nc3cccc(C(=O)NC(C)C)c3)[nH]n2CC2CC2)C1
CCOc1cc(=O)n(C)cc1-c1cc(NCc2ccc(-c3ccccc3C(F)(F)F)o2)ccc1Oc1ccc(F)cc1F
Cn1cc(-c2cc(NS(C)(=O)=O)cnc2Oc2ccccc2)c2cc[nH]c2c1=O
Cc1noc(C)c1-c1cc(C(O)(c2ccccc2)c2ccccc2)c2[nH]c(C3CC3)nc2c1
CCC(O)(CC)c1cc(-c2c(C)noc2C)cc2c1nc(C1CC1)n2C
CCOc1cc(=O)n(C)cc1-c1cc(NCc2cnco2)ccc1Oc1ccc(F)cc1F
Cc1cc(-c2nc3cnccc3n2Cc2ccc(Cl)cc2)cn(C)c1=O
CCS(=O)(=O)Nc1ccc(OCc2cc(C)nn2C)c(-c2cn(C)c(=O)c3[nH]ccc23)c1
Cc1cc(-c2nc3cnccc3n2Cc2ccccc2)cn(C)c1=O
CCOc1cc(=O)n(C)cc1-c1cc(NC(=O)Nc2cccc(Cl)c2)ccc1Oc1ccc(F)cc1F
Cn1cc(-c2cc(C(=O)NCC3CCCO3)ccc2Oc2ccccc2)c2cc[nH]c2c1=O
CCOCCn1c(-c2cn3c(C)nnc3c(=NC(C)C)[nH]2)nc2cnc(N3CCOCC3)cc21
Cc1noc(C)c1-c1ccc2c(c1)C(O)(CCCc1ccccc1)C(=O)N2
Cn1cc(-c2cc(S(C)(=O)=O)ccc2Oc2ccc(F)cc2F)c2cc(CNc3ccccc3)[nH]c2c1=O
CCS(=O)(=O)c1ccc(OCC2CC2(F)F)c(-c2cn(C)c(=O)c3[nH]ccc23)c1
CCOc1cc(=O)n(C)cc1-c1cc(NC(=O)Cc2ccc3ccccc3c2)ccc1Oc1ccc(F)cc1F
CC(=O)N1CCc2c(c(=Nc3cccc(-c4cn[nH]c4)c3)[nH]n2CC2CC2)C1
Cc1noc(C)c1-c1cc(C(O)(c2ncccn2)c2ccc(F)cc2F)c2[nH]c(C3CC3)nc2c1
CCS(=O)(=O)N(CCN1CCCC1=O)c1ccc(Oc2ccc(F)cc2F)c(-c2cn(C)c(=O)c3[nH]ccc23)c1
CCOc1cc(=O)n(C)cc1-c1cc(N(CCc2ccccc2Cl)S(=O)(=O)Cc2ccccc2)ccc1Oc1ccc(F)cc1F
CCOc1cc(=O)n(C)cc1-c1cc(NC(=O)Cc2cnc(C)s2)ccc1Oc1ccc(F)cc1F
Cn1cc(-c2cc(-c3cccnc3)ccc2OCC2CC2)c2cc[nH]c2c1=O
CN1CCN(Cc2cc3c(-c4cc(S(C)(=O)=O)ccc4Oc4ccc(F)cc4F)cn(C)c(=O)c3[nH]2)CC1
Cc1cc(-c2nc3cnc(N4CCOC[C@@H]4C)cc3n2Cc2ccccn2)cn(C)c1=O
CCOc1cc(=O)n(C)cc1-c1cc(N(CCc2ccccc2)S(=O)(=O)Cc2ccccc2)ccc1Oc1ccc(F)cc1F
Cc1noc(C)c1-c1ccc2c(c1)C(O)(c1ccsc1)C(=O)N2
Cc1c(NS(C)(=O)=O)ccc(OCC2CC2)c1-c1cn(C)c(=O)c2[nH]ccc12
CC(=O)N1CCc2c(c(=Nc3ccc(-c4cnn(C)c4)cc3)[nH]n2[C@@H]2CCOC2)C1
Cc1cc(-c2nc3cnc(N4CCOCC4)cc3n2Cc2ccncc2)cn(C)c1=O
CCOc1cc(=O)n(C)cc1-c1cc(NC(=O)Nc2cc(C)ccc2C)ccc1Oc1ccc(F)cc1F
Cn1cc(-c2cc(C(=O)NCC(F)F)ccc2Oc2ccccc2)c2cc[nH]c2c1=O
Cn1cc(-c2cc(C(=O)NC3CCN(C(=O)OC(C)(C)C)CC3)ccc2Oc2ccc(F)cc2F)c2cc[nH]c2c1=O
Cc1cc(-c2nc3cnc(C4=CCCCO4)cc3n2C(C)c2ccccn2)cn(C)c1=O
CCOc1cc(=O)n(C)cc1-c1cc(NCc2cn3c(n2)CCC3)ccc1Oc1ccc(F)cc1F
CC(=O)N1CCc2c(c(=Nc3ccc(-c4cnn(C)c4)cc3F)[nH]n2[C@H]2CCOC2)C1
CC(=O)N1CCc2c(c(=Nc3cccc(C)c3)[nH]n2Cc2ccccc2)C1
COC[C@H](C)n1c(-c2cc(C)c(=O)n(C)c2)nc2ccc(C3CCOCC3)cc21
Cn1cc(-c2cc(S(C)(=O)=O)ccc2OCCN2CCCC2=O)c2cc[nH]c2c1=O
Cn1cc(-c2cc(C(=O)NC3CCS(=O)(=O)C3)ccc2Oc2ccccc2)c2cc[nH]c2c1=O
Cc1cc(-c2nc3cnc(C4CCOCC4)cc3n2[C@@H](C)c2ccccc2)cn(C)c1=O
CN(C)S(=O)(=O)Nc1ccc(Oc2ccccc2)c(-c2cn(C)c(=O)c3[nH]ccc23)c1
CCOc1cc(=O)n(C)cc1-c1cc(NCc2ccnc3ccccc23)ccc1Oc1ccc(F)cc1F
CCS(=O)(=O)Nc1ccc(Oc2ccccc2)c(-c2cn(C)c(=O)c3[nH]ccc23)c1
CC(=O)N1CCc2[nH][nH]c(=Nc3cccc(C(F)(F)F)c3)c2C1
Cn1cc(-c2cc(S(=O)(=O)N3CCC(O)CC3)ccc2OCC2CC2)c2cc[nH]c2c1=O
Cn1cc(-c2cc(S(C)(=O)=O)ccc2Oc2cccc3ccncc23)c2cc[nH]c2c1=O
CCC1CCC(=O)N1c1cc(-c2c(C)noc2C)cc2[nH]c(C3CC3)nc12
Cc1cc(-c2nc3cnccc3n2Cc2ccccc2F)cn(C)c1=O
Cn1cc(-c2cc(NS(C)(=O)=O)cc(Cl)c2Oc2ccccc2)c2cc[nH]c2c1=O
Cn1cc(-c2cc(S(C)(=O)=O)ccc2Oc2cccc(F)c2)c2cc[nH]c2c1=O
CC(=O)N1CCc2c(c(=Nc3cccc(C)c3)[nH]n2C2CC2)C1
Cc1noc(C)c1-c1ccc2c(c1)C(CCCN1CCC(O)CC1)(c1ccccc1)C(=O)N2
Cn1cc(-c2cc(S(C)(=O)=O)ccc2OCC2(C)CC2)c2cc[nH]c2c1=O
Cn1cc(-c2cc(NS(C)(=O)=O)ccc2Oc2ccc(F)cc2Cl)c2cc[nH]c2c1=O
CCS(=O)(=O)N(Cc1ccccn1)c1ccc(Oc2ccc(F)cc2F)c(-c2cn(C)c(=O)c3[nH]ccc23)c1
CCOc1cc(=O)n(C)cc1-c1cc(N(Cc2cnccn2)S(=O)(=O)CC)ccc1Oc1ccc(F)cc1F
Cc1noc(C)c1-c1ccc2c(c1)C(O)(c1ccc(Cl)cc1)C(=O)N2
CC(=O)N1CCc2c(c(=Nc3cccc(-c4ccccc4)c3)[nH]n2CC2CC2)C1
Cc1cc(-c2nc3cccnc3n2Cc2ccccc2)cn(C)c1=O
Cn1cc(-c2cc(NS(C)(=O)=O)ccc2OC2CCOC2)c2cc[nH]c2c1=O
Cn1cc(-c2cc(S(=O)(=O)Nc3ccc(F)cc3)ccc2OCC2CC2)c2cc[nH]c2c1=O
Cn1cc(-c2cc(CS(C)(=O)=O)ccc2NCC2CC2)c2cc[nH]c2c1=O
Cn1cc(-c2cc(S(C)(=O)=O)ccc2Oc2cccc3cnccc23)c2cc[nH]c2c1=O
Cc1ccc2ncccc2c1-c1cc(-c2c(C)noc2C)cc2[nH]c(-c3cnn(C)c3)nc12
Cc1sc2c(c1C)C(c1ccc(Cl)cc1)=NC(CC(=O)Nc1cccnc1)c1nnc(C)n1-2
Cc1noc(C)c1-c1ccc2c(c1)C(c1ccccc1)(N1CCC[C@H](O)C1)C(=O)N2
CC1C(=O)Nc2ccccc2N1C(=O)c1cccc(-c2ccccc2)c1
Cn1cc(-c2cc(NS(=O)(=O)CCF)ccc2Oc2ccc(C#N)cc2)c2cc[nH]c2c1=O
Cn1cc(-c2cc(NS(=O)(=O)CC(F)(F)F)ccc2Oc2ccccc2)c2cc[nH]c2c1=O
CCS(=O)(=O)Nc1ccc(OC2CCOCC2)c(-c2cn(C)c(=O)c3[nH]ccc23)c1
Cn1cc(-c2cc(S(C)(=O)=O)ccc2NC2CCOC2)c2cc[nH]c2c1=O
Cn1cc(-c2ccccc2NCC2CC2)c2cc[nH]c2c1=O
CCOc1cc(=O)n(C)cc1-c1cc(NC(=O)Cc2ccc(S(C)(=O)=O)cc2)ccc1Oc1ccc(F)cc1F
CCOc1cc(=O)n(C)cc1-c1cc(NC(=O)Nc2cc(C)cc(C)c2)ccc1Oc1ccc(F)cc1F
Cc1noc(C)c1-c1ccc2c(c1)C(c1ccccc1)(N1CCC[C@H](NC(=O)OC(C)(C)C)C1)C(=O)N2
Cc1nc(-c2nc3cnc(N4CCOCC4)cc3n2Cc2ccccc2)cn(C)c1=O
Cc1noc(C)c1-c1cc(C(O)(c2ccccn2)c2ccccn2)c2[nH]c(C3CC3)nc2c1F
Cn1cc(-c2cc(S(=O)(=O)C(F)(F)F)ccc2NCC2CC2)c2cc[nH]c2c1=O
Cn1cc(-c2cc(S(C)(=O)=O)ccc2OC[C@@H]2CCC(=O)N2)c2cc[nH]c2c1=O
CCNC(=O)c1cccc(N=c2[nH]n(CC3CC3)c3c2CN(C(C)=O)CC3)c1
CCOc1cc(=O)n(C)cc1-c1cc(NC(=O)C(C)c2cc(F)ccc2Cl)ccc1Oc1ccc(F)cc1F
CCS(=O)(=O)c1ccc(Oc2ccc(C#N)cc2)c(-c2cn(C)c(=O)c3[nH]ccc23)c1
CCOc1cc(=O)n(C)cc1-c1cc(NCc2ccc(OCc3ccccc3)cc2)ccc1Oc1ccc(F)cc1F
Cc1noc(C)c1-c1ccc2c(c1)C(c1ccsc1)(N1CCCC(O)C1)C(=O)N2
Cn1cc(-c2cc(S(C)(=O)=O)ccc2OCC2CC2)c2cc[nH]c2c1=O
CCS(=O)(=O)c1ccc(N2CCCC2)c(-c2cn(C)c(=O)c3[nH]ccc23)c1
Cn1cc(-c2ccc(OCC3CC3)c(-c3cn(C)c(=O)c4[nH]ccc34)c2)cn1
Cc1sc2c(c1C)C(c1ccc(Cl)cc1)=NC(CC(=O)NCCN1CCOCC1)c1nnc(C)n1-2
Cn1cc(-c2ccccc2Oc2ccccc2)c2cc(-c3ccccc3)[nH]c2c1=O
Cc1cnc2c(c1)nc(-c1cc(C)c(=O)n(C)c1)n2Cc1ccccc1
Cc1noc(C)c1-c1ccc2c(c1)C(NC[C@@H](C)O)(C1CCCCC1)C(=O)N2
CCn1[nH]c(=Nc2cccc(C)c2)c2c1CCN(C(C)=O)C2
COCCn1c(-c2cn3c(C)nnc3c(=NC(C)C)[nH]2)nc2cnc(N3CCOCC3)cc21
Cc1noc(C)c1-c1ccc2c(c1)C(N[C@H](C)CO)(c1ccccc1)C(=O)N2
Cn1cc(-c2cc(S(N)(=O)=O)cnc2Oc2ccc(F)cc2F)c2cc[nH]c2c1=O
Cn1cc(-c2cc(NS(C)(=O)=O)ccc2OC2CCC(F)(F)CC2)c2cc[nH]c2c1=O
CC(=O)N1CCc2c(c(=Nc3cccc(-c4cc[nH]n4)c3)[nH]n2CC2CC2)C1
Cn1cc(-c2cc(C(=O)N3CCOCC3)ccc2Oc2ccc(F)cc2F)c2cc[nH]c2c1=O
COC(=O)CC1N=C(c2ccc(NCc3ccccc3)cc2)c2c(sc(C)c2C)-n2c(C)nnc21
Cc1noc(C)c1-c1cc(=CCc2ccccc2)c2nc(=C3CC3)[nH]c2c1
CCOc1cc(=O)n(C)cc1-c1cc(NCCCn2cccn2)ccc1Oc1ccc(F)cc1F
Cc1ccc(S(=O)(=O)n2ccc3c(-c4cc(NS(C)(=O)=O)ccc4Oc4ccccc4)cn(C)c(=O)c32)cc1
Cc1cc(-c2nc3ccc(C4CCOCC4)cc3n2Cc2ccccn2)cn(C)c1=O
COC(=O)C1CCCN1C1(c2ccccc2)C(=O)Nc2ccc(-c3c(C)noc3C)cc21
COC[C@H](C)n1c(-c2cn3c(C)nnc3c(=NC(C)C)[nH]2)nc2ccc(C3CN(C)CCO3)cc21
CCS(=O)(=O)c1ccc(O[C@H]2CC[C@H](OC)CC2)c(-c2cn(C)c(=O)c3[nH]ccc23)c1
Cn1cc(-c2cc([N+](=O)[O-])ccc2Oc2ccccc2)c2cc[nH]c2c1=O
Cn1cc(-c2cc(C3=CCNCC3)ccc2OCC2CC2)c2cc[nH]c2c1=O
Cn1cc(-c2cc(C(N)=O)ccc2Oc2ccccc2)c2cc[nH]c2c1=O
Cn1cc(-c2cc(S(N)(=O)=O)ccc2OCC2CC2)c2cc[nH]c2c1=O
CNC(=O)c1cccc(N=c2[nH]n(CC3CC3)c3c2CN(C(C)=O)CC3)c1
CCOc1cc(=O)n(C)cc1-c1cc(NC(=O)Cc2ccc(Cl)cc2F)ccc1Oc1ccc(F)cc1F
CCNC(=O)c1cc2c(-c3cc(S(C)(=O)=O)ccc3Oc3ccc(F)cc3F)cn(C)c(=O)c2[nH]1
CC1CC(=O)NN=C1c1ccc2c(c1)nc(-c1ccc(=O)n(C)c1)n2Cc1ccccc1
Cn1cc(-c2cc(NS(=O)(=O)C3CC3)ccc2Oc2ccc(F)cc2F)c2cc[nH]c2c1=O
CN(C)C1CCN(S(=O)(=O)c2ccc(OCC3CC3)c(-c3cn(C)c(=O)c4[nH]ccc34)c2)C1
CCCS(=O)(=O)Nc1ccc(Oc2ccc(F)cc2F)c(-c2cn(C)c(=O)c3[nH]ccc23)c1
CC(=O)N1CCc2c(c(=Nc3cccc(C)c3)[nH]n2Cc2ccncc2)C1
CCOc1cc(=O)n(C)cc1-c1cc(NC(=O)Cc2ccccc2OC)ccc1Oc1ccc(F)cc1F
Cn1cc(-c2cc(S(C)(=O)=O)ccc2Oc2ccc(F)cc2F)c2cc(CO)[nH]c2c1=O
CCS(=O)(=O)Nc1ccc(Oc2ccc(F)cc2F)c(-c2cn(C)c(=O)c3[nH]cc(C=O)c23)c1
CNS(=O)(=O)c1c[nH]c(=Nc2ccccc2)c(-c2cn(C)c(=O)c3[nH]ccc23)c1
COc1cc(C(=O)N2CCC(=O)Nc3ccccc32)cc(-c2ccccc2)c1
Cn1cc(-c2cc(S(C)(=O)=O)ccc2Nc2ccc(F)cc2)c2cc[nH]c2c1=O
CC(=O)N1CCc2c(c(=Nc3ccc(-c4cnn(C)c4)cc3)[nH]n2CC2CC2)C1
Cn1cc(-c2cc(S(C)(=O)=O)ccc2Oc2ccc(CC(N)=O)cc2)c2cc[nH]c2c1=O
Cc1ccc(F)cc1Oc1ccc(S(C)(=O)=O)cc1-c1cn(C)c(=O)c2[nH]ccc12
Cc1n[nH]c(C)c1-c1cc(-c2c(C)noc2C)cc2[nH]c(=N)[nH]c12
Cn1cc(-c2cc(C(=O)N3CCS(=O)(=O)CC3)ccc2Oc2ccc(F)cc2F)c2cc[nH]c2c1=O
Cn1cc(-c2nc3ccccc3n2Cc2ccccc2)ccc1=O
Cn1cc(-c2ccccc2CN2CCOCC2)c2cc[nH]c2c1=O
COC(=O)c1cc2c(-c3ccccc3Oc3ccccc3)cn(C)c(=O)c2[nH]1
CCCS(=O)(=O)Nc1ccc(OC2CCC(F)(F)CC2)c(-c2cn(C)c(=O)c3[nH]ccc23)c1
Cc1noc(C)c1-c1ccc2c(c1)C(c1ccccc1)(N1CCN(CCCO)CC1)C(=O)N2
Cc1c(-c2nc3cnc(N4CCN(C)CC4)cc3n2Cc2ccccc2)cn(C)c(=O)c1C
Cn1cc(-c2cc(NS(=O)(=O)CC(F)(F)F)ccc2OC2CCC(F)(F)CC2)c2cc[nH]c2c1=O
CNS(=O)(=O)Nc1ccc(Oc2ccc(F)cc2F)c(-c2cn(C)c(=O)c3[nH]ccc23)c1
CC(=O)N1CCc2c(c(=Nc3cccc(-c4cnoc4)c3)[nH]n2CC2CC2)C1
CCOc1cc(=O)n(C)cc1-c1cc(N(CC2CC2)S(=O)(=O)Cc2ccccc2)ccc1Oc1ccc(F)cc1F
Cc1noc(C)c1-c1cc(S(=O)(=O)NC2CCCC2)c2[nH]c([S+](C)[O-])nc2c1
CCOc1cc(=O)n(C)cc1-c1cc(NCc2cccc(C)n2)ccc1Oc1ccc(F)cc1F
Cc1noc(C)c1-c1ccc2c(c1)C(N[C@H](CO)C(C)C)(c1ccccc1)C(=O)N2
CCOc1cc(=O)n(C)cc1-c1cc(NCc2ccc(-c3ccccc3Cl)o2)ccc1Oc1ccc(F)cc1F
CCOc1cc(=O)n(C)cc1-c1cc(NC(=O)CCc2ccc(OC)c(OC)c2OC)ccc1Oc1ccc(F)cc1F
COc1cc(C(=O)N2c3ccccc3NC(=O)C2C)cc(-c2ccccc2)c1
CCOc1cc(=O)n(C)cc1-c1cc(NC(=O)CCC(=O)c2ccccc2)ccc1Oc1ccc(F)cc1F
Cc1noc(C)c1-c1cc(C(O)(c2ccccc2)c2ccccn2)c2[nH]c(C3CC3)nc2c1
Cn1cc(-c2cc(S(C)(=O)=O)ccc2Oc2ccc(F)c(F)c2)c2cc[nH]c2c1=O
CCOc1cc(=O)n(C)cc1-c1cc(N(Cc2cnn(C)c2)S(=O)(=O)Cc2ccccc2)ccc1Oc1ccc(F)cc1F
Cc1noc(C)c1-c1cc(NC2CCCC2)c2[nH]c(C3CC3)nc2c1
Cc1cc(-c2nc3cnc(OC4CCOC4)cc3n2[C@@H](C)c2ccccn2)cn(C)c1=O
CCS(=O)(=O)Nc1cc(-c2cn(C)c(=O)c3[nH]ccc23)c(Oc2ccc(F)cc2F)cc1C#N
Cn1cc(-c2nc3ccc(N4CCOCC4)cc3n2Cc2ccccc2)cc(N)c1=O
CCOc1cc(=O)n(C)cc1-c1cc(NC(=O)CCS(=O)(=O)c2ccccc2)ccc1Oc1ccc(F)cc1F
Cc1ccc2ncccc2c1-c1cc(-c2c(C)noc2C)cc2[nH]c(C3CC3)nc12
CCC(=O)N1CCOc2c(cc(-c3cc(OC)cc(OC)c3)cc2C(=O)N[C@H]2CCCN(C)C2)C1
CCS(=O)(=O)c1ccc(OC2CCSCC2)c(-c2cn(C)c(=O)c3[nH]ccc23)c1
CNS(=O)(=O)c1cnc(OCC2CC2)c(-c2cn(C)c(=O)c3[nH]ccc23)c1
COC(=O)Cc1ccc(OCc2ccccc2)c(-c2cn(C)c(=O)c3[nH]ccc23)c1
Cn1cc(-c2cc(C(=O)NC3CCCC3)ccc2Oc2ccccc2)c2cc[nH]c2c1=O
CC(=O)Nc1ccc(Oc2ccccc2)c(-c2cn(C)c(=O)c3[nH]ccc23)c1
Cn1cc(-c2cc(NS(=O)(=O)CCF)ccc2Oc2ccc(F)cc2F)c2cc[nH]c2c1=O
Cc1noc(C)c1-c1ccc2c(c1)C(c1ccccc1)(N1CCC[C@@H]1CO)C(=O)N2
Cc1noc(C)c1-c1ccc2c(c1)C(O)(C1CCCCC1=O)C(=O)N2
CCOc1cc(=O)n(C)cc1-c1cc(N(Cc2cncnc2)S(=O)(=O)Cc2ccccc2)ccc1Oc1ccc(F)cc1F
Cc1cc(-c2nc3ccc(OC(C)C)nc3n2[C@@H](C)c2ccccn2)nn(C)c1=O
Cc1noc(C)c1-c1ccc2c(c1)C(c1ccsc1)(N1CCC[C@H](O)C1)C(=O)N2
Cn1cc(-c2cc(S(C)(=O)=O)ccc2Oc2cccc(C(F)(F)F)c2)c2cc[nH]c2c1=O
Cn1cc(-c2cc(S(=O)(=O)N3CCc4ccccc43)ccc2OCC2CC2)c2cc[nH]c2c1=O
Cn1cc(-c2cc(NS(=O)(=O)CCF)ccc2Oc2c(F)cc(F)cc2F)c2cc[nH]c2c1=O
CCOc1cc(=O)n(C)cc1-c1cc(NCc2ccccc2C#N)ccc1Oc1ccc(F)cc1F
CC1CC(=O)NN=C1c1ccc2c(c1)nc(-c1cc(N)c(=O)n(C)c1)n2Cc1ccccc1
CCOc1cc(=O)n(C)cc1-c1cc(NCc2cccc(Oc3ccc(OC)cc3)c2)ccc1Oc1ccc(F)cc1F
CCOc1cc(=O)n(C)cc1-c1cc(NCc2cncn2C)ccc1Oc1ccc(F)cc1F
CCOC(=O)c1ccc(Oc2ccccc2)c(-c2cn(C)c(=O)c3[nH]ccc23)c1
CCCNC(=O)c1cccc(N=c2[nH]n(CC3CC3)c3c2CN(C(C)=O)CC3)c1
Cc1nc2c(-c3c(C)n[nH]c3C)cc(-c3c(C)noc3C)cc2[nH]1
CCOc1cc(=O)n(C)cc1-c1cc(N(C)C(=O)Cc2cc(F)ccc2Cl)ccc1Oc1ccc(F)cc1F
COC[C@H](C)n1c(-c2cn3c(C)nnc3c(=NC(C)C)[nH]2)nc2ccc(C3CCOCC3)cc21
CC(=O)N1CCc2c(c(=Nc3cccc(C)c3)[nH]n2Cc2ccccn2)C1
Cn1cc(-c2cc(S(C)(=O)=O)ccc2Oc2ccccc2C#N)c2cc[nH]c2c1=O
CSc1nc2c(S(=O)(=O)NC3CCCC3)cc(-c3c(C)noc3C)cc2[nH]1
CCOc1cc(=O)n(C)cc1-c1cc(N(Cc2cn(C)cn2)S(=O)(=O)CC)ccc1Oc1ccc(F)cc1F
Cn1cc(-c2cc(-c3ccc(=N)[nH]c3)ccc2OCC2CC2)c2cc[nH]c2c1=O
COCCn1c(-c2cn3c(C)nnc3c(=NC(C)C)[nH]2)nc2nc(N3CCOCC3)ccc21
CCOc1cc(=O)n(C)cc1-c1cc(N(C[C@H]2COCCO2)S(=O)(=O)CC)ccc1Oc1ccc(F)cc1F
Cc1noc(C)c1-c1ccc2c(c1)C(C1CCCCC1)(N1CCC(O)CC1)C(=O)N2
CCS(=O)(=O)Nc1ccc(Oc2ccc(F)cc2F)c(-c2cn(C)c(=O)c3[nH]ncc23)c1
CN(C)S(=O)(=O)c1ccc(OCC2CC2)c(-c2cn(C)c(=O)c3[nH]ccc23)c1
Cc1noc(C)c1-c1ccc2c(c1)C(c1ccccc1)(N1CC(O)C1)C(=O)N2
Cc1noc(C)c1-c1cc(C(C)c2ccc(F)cc2)c2[nH]c(C3CC3)nc2c1
Cc1noc(C)c1-c1ccc2c(c1)C(N)(C1CCCCC1)C(=O)N2
CN(c1ccc(Oc2ccccc2)c(-c2cn(C)c(=O)c3[nH]ccc23)c1)S(C)(=O)=O
Cc1noc(C)c1-c1ccc2c(c1)C(c1ccccc1)(N1CCC[C@H]1CO)C(=O)N2
CN1CCC[C@H]1COc1ccc(S(C)(=O)=O)cc1-c1cn(C)c(=O)c2[nH]ccc12
CCS(=O)(=O)Nc1ccc(Oc2ccc(F)cc2F)c(-c2cn(C)c(=O)c3[nH]c(C(=O)N4CCN(C)CC4)cc23)c1
Cn1cc(-c2cc(NS(C)(=O)=O)ccc2OC2CCCOC2)c2cc[nH]c2c1=O
CCC(=O)N1CCN(S(=O)(=O)c2cccc(N=c3nc4c(c[nH]3)N(C)C(=O)c3cc(C)ccc3N4C)c2)CC1
Cn1cc(-c2cc(NS(C)(=O)=O)ccc2Oc2cccnc2)c2cc[nH]c2c1=O
Cc1nnc2c(=NC3CCN(C)CC3)cc(-c3cn(C)nc3Cc3ccccc3)[nH]n12
CN1CCN(c2ccc3nc(-c4ccc(=O)n(C)c4)n(Cc4ccccc4)c3n2)CC1
CCOc1cc(=O)n(C)cc1-c1cc(NC(=O)Cc2ccc3c(c2)CCCO3)ccc1Oc1ccc(F)cc1F
CCOc1cc(=O)n(C)cc1-c1cc(N(CCC2CCOCC2)S(=O)(=O)CC)ccc1Oc1ccc(F)cc1F
CCS(=O)(=O)N(CCN(C)C)c1ccc(Oc2ccc(F)cc2F)c(-c2cn(C)c(=O)c3[nH]ccc23)c1
CN(C)C(=O)Cc1ccc(OCc2ccccc2)c(-c2cn(C)c(=O)c3[nH]ccc23)c1
CCOc1cc(=O)n(C)cc1-c1cc(NCC2CC2)ccc1Oc1ccc(F)cc1F
CCNC(=O)c1cc2c(-c3cc(NS(C)(=O)=O)ccc3Oc3ccccc3)cn(C)c(=O)c2[nH]1
CN1CCN(c2ccc3nc(-c4ccc(=O)n(C)c4)n(Cc4ccccc4)c3c2)CC1
CN1CCN(CCNC(=O)c2cc3c(-c4cc(NS(C)(=O)=O)ccc4Oc4ccccc4)nn(C)c(=O)c3[nH]2)CC1
Cn1cc(-c2cc(S(C)(=O)=O)ccc2Oc2cccc3ccccc23)c2cc[nH]c2c1=O
Cc1n[nH]c(C)c1-c1cc(-c2c(C)noc2C)cc2[nH]c(C3CC3(F)F)nc12
Cc1nnc2c(=NC3CCN(S(=O)(=O)C4CCNC4)CC3)cc(N(C)Cc3ccccc3)[nH]n12
Cn1cc(-c2cc(S(C)(=O)=O)ccc2OC2Cc3ccccc3C2)c2cc[nH]c2c1=O
COC(=O)C1C[C@H](O)CN1C1(c2ccccc2)C(=O)Nc2ccc(-c3c(C)noc3C)cc21
Cn1cc(-c2cc(C(F)(F)F)ccc2Oc2ccc(F)cc2F)c2cc[nH]c2c1=O
Cn1cc(-c2cc(NS(C)(=O)=O)ccc2OC2CCCCC2)c2cc[nH]c2c1=O
Cc1noc(C)c1-c1ccc2c(c1)C(CC(=O)O)(c1ccccc1)C(=O)N2
Cc1cc(-c2nc3cnc(N4CCOC[C@@H]4C)cc3n2Cc2ccccc2)cn(C)c1=O
Cn1cc(-c2cc(C(=O)NC3CCOC3)ccc2Oc2ccc(F)cc2F)c2cc[nH]c2c1=O
Cc1noc(C)c1-c1cc(S(=O)(=O)NC2CCCC2)c2[nH]c(=NCC3CC3)[nH]c2c1
CCOc1cc(=O)n(C)cc1-c1cc(N(CCc2ccccc2)S(=O)(=O)CC)ccc1Oc1ccc(F)cc1F
CCC1(O)C(=O)Nc2ccc(-c3c(C)noc3C)cc21
Cn1cc(-c2cc(CCO)ccc2OCc2ccccc2)c2cc[nH]c2c1=O
Cn1cc(-c2cc(S(C)(=O)=O)ccc2Oc2ccc3c(c2)CCC3)c2cc[nH]c2c1=O
Cc1noc(C)c1-c1ccc2c(c1)C(O)(C(C)C)C(=O)N2
CCOc1cc(=O)n(C)cc1-c1cc(NC(=O)COCc2ccccc2)ccc1Oc1ccc(F)cc1F
Cc1ncccc1Oc1ccc(S(C)(=O)=O)cc1-c1cn(C)c(=O)c2[nH]ccc12
CN=c1cc(-c2cnn(C)c2Oc2ccccc2)[nH]n2c(C)nnc12
CN(C)CCNC(=O)c1ccc(Oc2ccc(F)cc2F)c(-c2cn(C)c(=O)c3[nH]ccc23)c1
CCOc1cc(=O)n(C)cc1-c1cc(NC(=O)Cc2cnn(C)c2)ccc1Oc1ccc(F)cc1F
Cc1nnc2c(=NC3CCN(C=O)CC3)cc(N(C)Cc3ccccc3)[nH]n12
Cc1cc(-c2nc3ccc(C(C)C)cc3n2[C@@H](C)c2ccccn2)cn(C)c1=O
CCS(=O)(=O)c1ccc(OCC2CC2)c(-c2cn(C)c(=O)c3[nH]ncc23)c1
CCOc1cc(=O)n(C)cc1-c1cc(NC(=O)Cc2csc(C)n2)ccc1Oc1ccc(F)cc1F
CCS(=O)(=O)N1CCN(C(=O)c2ccc(Oc3ccc(F)cc3F)c(-c3cn(C)c(=O)c4[nH]ccc34)c2)CC1
Cn1cc(-c2cc(S(C)(=O)=O)ccc2Oc2cccc3nsnc23)c2cc[nH]c2c1=O
Cn1cc(-c2cc(S(N)(=O)=O)ccc2NCC2CC2)c2cc[nH]c2c1=O
CCS(=O)(=O)c1ccc(O[C@H]2CC[C@@H](OC)CC2)c(-c2cn(C)c(=O)c3[nH]ccc23)c1
Cc1nnc2c(=NC3CCOCC3)cc(N(C)Cc3ccccc3)[nH]n12
CN1CCC(NC(=O)c2ccc(Oc3ccc(F)cc3F)c(-c3cn(C)c(=O)c4[nH]ccc34)c2)C1=O
Cn1cc(-c2cc(S(C)(=O)=O)ccc2Oc2ccc(F)cc2F)c2cc(C(=O)N=c3[nH]ccs3)[nH]c2c1=O
Cn1cc(-c2cc(S(C)(=O)=O)ccc2OCC2CCCC2)c2cc[nH]c2c1=O
CCOc1cc(=O)n(C)cc1-c1cc(N(Cc2cnn(C)c2)S(=O)(=O)CC)ccc1Oc1ccc(F)cc1F
Cn1cc(-c2cc(NS(C)(=O)=O)ccc2Oc2ccccc2)c2cc(C(=O)O)[nH]c2c1=O
Cn1cc(-c2cc(S(C)(=O)=O)ccc2OCCN2CCOCC2)c2cc[nH]c2c1=O
Cn1cc(-c2cc(C(=O)NCC(C)(C)O)ccc2Oc2ccc(F)cc2F)c2cc[nH]c2c1=O
CCNc1ccc(Oc2ccccc2)c(-c2nn(C)c(=O)c3[nH]c(C(=O)OCC)cc23)c1
Cc1noc(C)c1-c1ccc2[nH]c(O)c(-c3ccsc3)c2c1
Cn1cc(-c2cc(S(C)(=O)=O)ccc2OC2CCOC2)c2cc[nH]c2c1=O
CCCCOc1ccc(CNc2ccc(Oc3ccc(F)cc3F)c(-c3cn(C)c(=O)cc3OCC)c2)cc1
CCn1cc(-c2nc3ccc(N4CCN(C)CC4)cc3n2Cc2ccccc2)cc(C)c1=O
CCOc1cc(=O)n(C)cc1-c1cc(NC(=O)COc2ccc(C)cc2)ccc1Oc1ccc(F)cc1F
CC(=O)N1CCc2[nH][nH]c(=Nc3ccccc3)c2C1
CCOc1cc(=O)n(C)cc1-c1cc(N(CC2CC2)S(=O)(=O)Cc2cc(F)ccc2Cl)ccc1Oc1ccc(F)cc1F
CCC(=O)N1CCc2[nH]nc(-c3ccccc3)c2C1
Cc1cccc(OCC2CC2)c1-c1cn(C)c(=O)c2[nH]ccc12
Cn1cc(-c2cc(S(C)(=O)=O)ccc2Oc2cccc(C#N)c2)c2cc[nH]c2c1=O
Cc1nnc2c(=NC3CCN(C)CC3)cc(-c3cnn(C)c3Cc3ccccc3)[nH]n12
Cc1noc(C)c1-c1ccc2c(c1)C(O)(C#Cc1ccccc1)C(=O)N2
CCS(=O)(=O)Nc1ccc(OCc2ccnn2C)c(-c2cn(C)c(=O)c3[nH]ccc23)c1
CC1CC1COc1ccc(S(C)(=O)=O)cc1-c1cn(C)c(=O)c2[nH]ccc12
CCN1CCC(N=c2cc(N(C)Cc3ccccc3)[nH]n3c(C)nnc23)CC1
CSc1cc(-c2cn(C)nc2Cc2ccccc2)nn2c(C)nnc12
COC(=O)c1cc2c(-c3ccccc3Oc3ccccc3)cn(C)c(=O)c2n1C
CN=c1cc(N(C)Cc2ccccc2)[nH]n2c(C)nnc12
CCOc1cc(=O)n(C)cc1-c1cc(NC(=O)Cn2cccn2)ccc1Oc1ccc(F)cc1F
CCOc1cc(=O)n(C)cc1-c1cc(NC(=O)CCc2ccccc2)ccc1Oc1ccc(F)cc1F
CC(=O)N1CCc2c(c(=Nc3cccc(-c4ccncc4)c3)[nH]n2CC2CC2)C1
CCS(=O)(=O)c1cnc(Oc2ccc(F)cc2F)c(-c2cn(C)c(=O)c3[nH]ccc23)c1
Cc1noc(C)c1-c1ccc2c(c1)C(c1ccccc1)(N1CCC[C@@H](O)C1)C(=O)N2
CCS(=O)(=O)Nc1ccc(OCC(C)(C)C)c(-c2cn(C)c(=O)c3[nH]ccc23)c1
CCCOc1ccc(CCc2nc3cc(-c4c(C)noc4C)ccc3n2CCN2CCOCC2)cc1
CCOc1cc(=O)n(C)cc1-c1cc(NCCCC(=O)OC)ccc1Oc1ccc(F)cc1F
CCS(=O)(=O)c1ccc(O[C@H]2CC[C@@H](O)CC2)c(-c2cn(C)c(=O)c3[nH]ccc23)c1
Cn1cc(-c2cc(NS(C)(=O)=O)ccc2OCc2ccccc2)c2cc[nH]c2c1=O
CCOc1cc(=O)n(C)cc1-c1cc(NC(=O)Nc2cccc(Oc3ccccc3)c2)ccc1Oc1ccc(F)cc1F
Cc1noc(C)c1-c1ccc2c(c1)C(NC(=O)CN(C)C)(c1ccccc1)C(=O)N2
Cn1cc(-c2cc(S(C)(=O)=O)ccc2Oc2ccc3c(c2)C(=O)CC3)c2cc[nH]c2c1=O
Cc1noc(C)c1-c1ccc2c(c1)C(O)(c1ccccc1)C(=O)N2
Cn1nc(-c2nc3ccccc3n2Cc2ccccc2)ccc1=O
Cn1cc(-c2cc(-c3cccc(C#N)c3)ccc2OCC2CC2)c2cc[nH]c2c1=O
CCS(=O)(=O)Nc1ccc(Oc2cncnc2)c(-c2cn(C)c(=O)c3[nH]ccc23)c1
CCOc1cc(=O)n(C)cc1-c1cc(N(CC2CCOCC2)S(=O)(=O)CC)ccc1Oc1ccc(F)cc1F
CC(=O)N1CCc2c(c(=Nc3ccc(-c4cnn(C)c4)cc3F)[nH]n2[C@@H]2CCOC2)C1
Cn1cc(-c2cc(S(=O)(=O)N3CCc4ccccc43)ccc2Oc2ccc(F)cc2F)c2cc[nH]c2c1=O
CCOc1cc(=O)n(C)cc1-c1cc(N(Cc2cccnc2)S(=O)(=O)Cc2ccccc2)ccc1Oc1ccc(F)cc1F
Cn1cc(-c2cc(S(C)(=O)=O)ccc2Oc2cc(F)cc(F)c2)c2cc[nH]c2c1=O
Cc1n[nH]c(C)c1-c1cc(-c2c(C)noc2C)cc2nc(C3CC3)n(C)c12
C=CC(=O)Nc1ccc(C(=O)Nc2ccc(N=c3nc4c(c[nH]3)N(C)C(=O)c3cc(C)ccc3N4C)cc2)cc1
C=C(C)CC1(O)C(=O)Nc2ccc(-c3c(C)noc3C)cc21
Cn1cc(-c2cc(CS(C)(=O)=O)ccc2Oc2ccc(F)cc2F)c2cc[nH]c2c1=O
Cn1cc(-c2cc(NS(C)(=O)=O)ccc2Oc2ccccc2)c2cc[nH]c2c1=O
Cn1cc(-c2cc(S(C)(=O)=O)ccc2Oc2cc(F)c(F)c(F)c2)c2cc[nH]c2c1=O
CCS(=O)(=O)c1ccc(Oc2ccc(F)cc2F)c(-c2cn(C)c(=O)c3[nH]ccc23)c1
Cc1nnc2c(=NC3CCN(S(=O)(=O)CCCN(C)C)CC3)cc(N(C)Cc3ccccc3)[nH]n12
CCOc1cc(=O)n(C)cc1-c1cc(NCc2c(C)nn(-c3ccccc3)c2Cl)ccc1Oc1ccc(F)cc1F
CC(=O)N1CCc2c(c(=Nc3cccc(-c4ccccn4)c3)[nH]n2CC2CC2)C1
Cc1noc(C)c1-c1cc(S(=O)(=O)NC2CCCC2)c2[nH]c(Cc3ccccc3)nc2c1
Cn1cc(-c2cc(CN[SH](=O)=O)ccc2Oc2ccccc2C(F)(F)F)c2cc[nH]c2c1=O
Cn1cc(-c2cc(S(C)(=O)=O)ccc2Oc2ccc3ncccc3c2)c2cc[nH]c2c1=O
Cc1cc(-c2nc3ccc(N4CCN(C)CC4)cc3n2Cc2ccccc2)c[nH]c1=O
Cn1cc(-c2cc(NS(C)(=O)=O)ccc2Oc2ccc(F)cc2F)c2cc[nH]c2c1=O
Cc1nnc2c(=NC(C)C)cc(-c3cn(C)nc3Oc3ccccc3)[nH]n12
Cn1nc(-c2cc(NS(C)(=O)=O)ccc2Oc2ccccc2)c2cc[nH]c2c1=O
CCOc1cc(=O)n(C)cc1-c1cc(NCc2cccc(OC)c2OCc2ccccc2)ccc1Oc1ccc(F)cc1F
CCS(=O)(=O)Nc1ccc(Oc2ccc(F)cc2F)c(-c2cn(C)c(=O)c3[nH]cc(CN4CCN(C)CC4)c23)c1
Cc1n[nH]c(C)c1-c1cc(-c2c(C)noc2C)cc2[nH]c(=NCC3CC3)[nH]c12
Cc1noc(C)c1-c1ccc2c(c1)C(N[C@H](C)CO)(C1CCCCC1)C(=O)N2
Cc1cc(-c2nc3cc(S(=O)(=O)N(C)C)cnc3n2Cc2ccccc2)cn(C)c1=O
Cn1cc(-c2nc3ccc(N4CCOCC4)cc3n2Cc2ccccc2)ccc1=O
Cn1cc(-c2cc(Cn3cccn3)ccc2Oc2ccccc2)c2cc[nH]c2c1=O
Cn1cc(-c2cc(S(C)(=O)=O)ccc2NCC2CC2)c2cc[nH]c2c1=O
Cc1sc2c(c1C)C(c1ccc(Cl)cc1)=NC(CC(=O)NCCCN1CCN(C)CC1)c1nnc(C)n1-2
CCOC(=O)N1CCC(Oc2ccc(S(=O)(=O)CC)cc2-c2cn(C)c(=O)c3[nH]ccc23)CC1
Cc1ccnc(C)c1-c1cc(-c2c(C)noc2C)cc2[nH]cnc12
Cc1cc(-c2nc3ccc(OC4CCN(C)CC4)nc3n2C(C)c2ccccn2)cn(C)c1=O
Cn1cc(-c2ccccc2Oc2ccccc2)c2cc[nH]c2c1=O
COc1cc(Br)ccc1-c1cn(C)c(=O)c2[nH]ccc12
Cc1noc(C)c1-c1ccc2c(c1)C(NC[C@@H](C)O)(c1ccccc1)C(=O)N2
CC(=O)N1CCc2c(c(=Nc3cccc(-c4cnn(C)c4)c3)[nH]n2CC2CC2)C1
CCOc1cc(=O)n(C)cc1-c1cc(NC(=O)CCOc2ccccc2)ccc1Oc1ccc(F)cc1F
Cc1noc(C)c1-c1cc(C(O)C2CCCC2)c2[nH]c(C3CC3)nc2c1
Cc1noc(C)c1-c1cc(C(O)(c2cccnn2)C2CCC(C)(C)O2)c2[nH]c(C3CC3)nc2c1
Cn1cc(-c2cc(NS(C)(=O)=O)ccc2Oc2ccccc2C#N)c2cc[nH]c2c1=O
CCOC(=O)c1cc2c(-c3cc(N)ccc3Oc3ccccc3)cn(C)c(=O)c2[nH]1
Cc1noc(C)c1-c1cc(C(O)(c2ccccn2)c2ccccn2)c2[nH]c(C3CC3)nc2c1
Cn1nc(-c2ccccc2Oc2ccccc2)c2cc[nH]c2c1=O
COC[C@H](C)n1c(-c2cc(C)c(=O)n(C)c2)nc2ccc(C(C)C)cc21
Cn1cc(-c2cc(S(C)(=O)=O)ccc2Oc2cccnc2)c2cc[nH]c2c1=O
CCS(=O)(=O)c1ccc(N2CCN(C)CC2)c(-c2cn(C)c(=O)c3[nH]ccc23)c1
COCCN1CCC(N=c2cc(N(C)Cc3ccccc3)[nH]n3c(C)nnc23)CC1
COc1ccc(C2(O)C(=O)Nc3ccc(-c4c(C)noc4C)cc32)cc1
CCS(=O)(=O)N(CCC(F)(F)F)c1ccc(Oc2ccc(F)cc2F)c(-c2cn(C)c(=O)c3[nH]ccc23)c1
CCOc1cc(=O)n(C)cc1-c1cc(N(Cc2cccnc2)S(=O)(=O)CC)ccc1Oc1ccc(F)cc1F
Cc1nnc2c(=NC3CCN(C)CC3)cc(-c3ccnn3Cc3ccccc3)[nH]n12
Cc1cc(-c2nc3ccc(OC(C)C)nc3n2C(C)c2ccccn2)cn(C)c1=O
CNS(=O)(=O)c1ccc(NCC2CC2)c(-c2cn(C)c(=O)c3[nH]ccc23)c1
Cc1noc(C)c1-c1ccc2c(c1)C(CCCN1CCN(C)CC1)(c1ccccc1)C(=O)N2
CCS(=O)(=O)Nc1ccc(Oc2ccc(F)cc2F)c(-c2cn(C)c(=O)c3[nH]ccc23)c1
Cc1noc(C)c1-c1ccc2c(c1)C(NC[C@H](C)O)(C1CCCCC1)C(=O)N2
CCOc1cc(=O)n(C)cc1-c1cc(NS(=O)(=O)CC)cnc1Oc1ccc(F)cc1F
Cc1[nH]c(-c2cc(NS(C)(=O)=O)ccc2Oc2ccccc2)cc1C(N)=O
CC(=O)N1CCc2c(c(N3CCCc4cc(-c5cnn(C)c5)c(C(F)F)cc43)nn2C2CCN(S(C)(=O)=O)CC2)C1
Cn1cc(-c2cc(NS(C)(=O)=O)ccc2Oc2ccccc2C(F)(F)F)c2cc[nH]c2c1=O
CCS(=O)(=O)Nc1ccc(OC2CCC(N(C)C)CC2)c(-c2cn(C)c(=O)c3[nH]ccc23)c1
CC(=O)N1CCc2c(c(N3CCCc4cc(-c5cnn(C)c5)c(C(F)F)cc43)nn2[C@H]2CCOC2)C1
CC(c1ccccc1)N1CCC(N(C)C(=O)c2cn(C)c(=O)c3[nH]ccc23)CC1
CC(C)N1CCC(N(C)C(=O)c2cn(C)c(=O)c3[nH]ccc23)CC1
Cn1cc(-c2cc(S(C)(=O)=O)ccc2Oc2ccc(F)cc2F)n2cncc2c1=O
CC1NC(c2cc(NS(C)(=O)=O)ccc2Oc2ccccc2)c2cccc(O)c21
CCS(=O)(=O)c1ccc2c(c1)-c1cn(C)c(=O)cc1OCCc1ccccc1O2
Cc1cc2c(cc1N1C(=O)c3cccc4c(N5CCCC5)ccc(c34)C1=O)n(C)c(=O)n2C
Cc1noc(C)c1-c1ccc2c(c1)nc(CCc1ccc3ccccc3n1)n2CCN1CCOCC1
CCCCOc1ccc(CCc2nc3cc(-c4c(C)noc4C)ccc3n2CCN2CCOCC2)cc1
CCOc1cc(=O)n(C)cc1-c1cc(NS(=O)(=O)CC)ccc1Oc1ccc(F)cc1
COc1cc(=O)n(C)nc1-c1cc(N)ccc1Oc1ccccc1
Cc1noc(C)c1-c1ccc2c(c1)nc(CCc1ccccn1)n2CCN1CCOCC1
Cc1nnc2c(=Nc3cccc(CNC(=O)OC(C)(C)C)c3)[nH]ccn12
Cc1noc(C)c1-c1ccc2c(c1)nc(C1CCO[C@H]1c1ccccc1)n2CCN1CCOCC1
CC1NC(c2cc(NS(C)(=O)=O)ccc2Oc2ccc(F)cc2F)c2cc[nH]c(=O)c21
Cn1c(=O)ccc2cc(NS(=O)(=O)c3ccccc3)ccc21
Cc1cc(-c2nc3ccc(N4CCOC[C@@H]4C)cc3n2[C@@H](C)c2ccccc2)cn(C)c1=O
CN1CCc2c(sc3[nH]c(-c4ccc(O)cc4)nc(=O)c23)C1
CCS(=O)(=O)Nc1cnc2c(c1)-c1cn(C)c(=O)cc1OCCCCc1cc(F)cc(F)c1O2
CNc1cc(=O)n(C)nc1-c1ccccc1
O=C(NCCN=c1ccc(-n2cccn2)n[nH]1)c1ccccc1
COc1ccccc1S(=O)(=O)Nc1ccc2c(c1)cc(C)c(=O)n2C
CC1NC(c2cc(N)ccc2Oc2ccccc2)c2cccc(O)c21
COc1cccc2c1N(CCCNC(O)c1cccc3[nH]c(=O)c(C)nc13)CCC2
CC(=O)N(C)c1ccc(NC(=O)COc2ccc(Br)cc2Cl)cc1
Cc1noc(C)c1-c1ccc2c(c1)nc(CCc1ccc(CCCN(C)C)cc1)n2CCN1CCOCC1
CCS(=O)(=O)Nc1ccc(Oc2ccc(F)cc2F)c(-c2cn(C)c(=O)cc2OCCN2CCOCC2)c1
CN(CCCNc1cc(=O)oc2ccccc12)C(=O)c1cccc(F)c1
COc1cc(=O)n(C)nc1-c1cc(NS(C)(=O)=O)ccc1Oc1ccccc1
Cc1nnc2c(=Nc3ccc(NC(=O)OC(C)(C)C)cc3)[nH]c3ccccc3n12
CCN1C(=O)c2cccc3c(S(=O)(=O)N4CCCC4)ccc1c23
O=C(NCc1n[nH]c(=O)c2ccccc12)c1cccc(Cl)c1
Cc1ccsc1CNc1cnn(C)c(=O)c1Cl
COc1ccc(CCc2cc3nc(-c4c(C)noc4C)ccc3n2CCN2CCOCC2)cc1
Cc1[nH]c(-c2cc(NS(C)(=O)=O)ccc2Oc2ccc(F)cc2F)cc1C(N)=O
Cc1[nH]c(-c2ccccc2NC2CCCCC2F)cc1C(N)=O
COc1cccc(CCc2nc3cc(-c4c(C)noc4C)ccc3n2CCN2CCOCC2)c1
CCS(=O)(=O)c1ccc2c(c1)-c1cn(C)c(=O)cc1OCCCCc1cc(Cl)ccc1O2
CCS(=O)(=O)Nc1cnc2c(c1)-c1cn(C)c(=O)cc1OCCCCc1cc(Cl)ccc1O2
Cc1nnc2c(=Nc3cccc(CNC(=O)OC(C)(C)C)c3)[nH]c3ccccc3n12
CC(=O)N1CCc2c(c(N3CCCc4cc(-c5cnn(C)c5)c(C(F)F)cc43)nn2C2CCOCC2)C1
Cn1cc2c(cc1=O)OCCCCc1cc(Cl)ccc1Oc1ncc(CS(C)(=O)=O)cc1-2
Cc1cc(-c2nc(=O)c3c4c(sc3[nH]2)CN(C)CC4)cc(C)c1O
CC1=C(C)C2C(c3ccc(Cl)cc3)=NC(CC(=O)NCCOCCOCCOCCOCCOCCOCCOCCNC(=O)CC3N=C(c4ccc(Cl)cc4)c4c(sc(C)c4C)-n4c(C)nnc43)c3nnc(C)n3C2S1
CC(=O)N1CCc2c(cc(-c3cccc(Cl)c3)c(=O)n2CC2CC2)C1
CC(=O)N1CCc2c(c(N3CCCc4cc(-c5cnn(C)c5)ccc43)nn2[C@H]2CCOC2)C1
CCc1noc(C)c1-c1ccc2c(c1)nc(CCc1ccccc1)n2CCN1CCOCC1
COc1ccccc1C(=O)Nc1cc2cc(C)c(=O)n(C)c2cc1N1CCCC1
COc1nnc2ccc(N3CCC(c4ccc(OCCN5CCN(C)C(=O)C5C)cc4)CC3)nn12
CCS(=O)(=O)Nc1ccc(Oc2ccc(F)cc2F)c(-c2cn(C)c(=O)cc2OCC(F)(F)F)c1
CC(=O)c1cc(-c2ccccc2N)[nH]c1C
Cc1cc(-c2nc(=O)c3c4c(sc3[nH]2)CCC4)cc(C)c1O
CC(=O)N1CCc2c(c(N3CCCc4cc(-c5cnn(C)c5)c(C(F)F)cc43)nn2C2CCNCC2)C1
Cn1cc(-c2cc(S(C)(=O)=O)ccc2Oc2cccc(NCc3ccc(C#N)cc3)c2)n2cncc2c1=O
Cn1cc(-c2cc3c(cc2C(F)F)N(c2ccc4sc(=O)n(C)c4c2)CCC3)cn1
CCS(=O)(=O)c1ccc(Oc2ccc(F)cc2F)c(-c2cn(C)c(=O)c3cncn23)c1
Cc1cc(-c2nc3cc4c(C)nn(C)c4cc3n2[C@@H](C)c2ccccc2)cn(C)c1=O
CN(CCCNc1cc(=O)oc2ccccc12)C(=O)c1cccs1
Cc1cc(-c2ccccc2Oc2ccccc2)c[nH]c1=O
CCS(=O)(=O)Nc1ccc(Oc2ccc(F)cc2F)c(-c2cn(C)c(=O)cc2OC2COC2)c1
CCOc1cc(=O)n(C)cc1-c1cc(NS(=O)(=O)CC)ccc1Oc1ccc(OC(F)(F)F)cc1
CC(=O)C(C(C)=O)C(c1ccc(Cl)cc1)c1ccc(Cl)cc1
Cc1noc(C)c1-c1ccc2c(c1)nc(CCc1cncc3ccccc13)n2CCN1CCOCC1
O=S(=O)(Nc1ccccc1)c1cccc(/C=C/C(O)=NO)c1
CCn1c2c(c(=O)[nH]c1=O)C(c1ccc(C)cc1)c1c(cn(CCc3ccc(O)cc3)c1O)N2
CCCCCOc1ccc(CCc2nc3cc(-c4c(C)noc4C)ccc3n2CCN2CCOCC2)cc1
O=C(N=c1[nH]cnc2[nH]cnc12)c1ccccc1OCCCCCCC(O)=NO
Cc1noc(C)c1-c1ccc2c(c1)nc1n2[C@H](CN2CCOCC2)CC1Cc1ccccc1
Cc1[nH]c(-c2cc(NS(C)(=O)=O)ccc2Oc2ccccc2)c2cn[nH]c(=O)c12
COc1ccc(OCc2nc3cc(-c4c(C)noc4C)ccc3n2CCN2CCOCC2)cc1
Cc1[nH]c(-c2ccccc2Nc2ccccc2)cc1C(N)=O
COc1ccc(-c2ccc3nnc(C)n3n2)cc1OC
CCOC(=O)CC1N=C(c2ccc(Cl)cc2)c2cc(OC)ccc2-c2cn(C)c(=O)cc21
CN1CCC(N(C)C(=O)c2cn(C)c(=O)c3[nH]ccc23)CC1
Cn1cc(-c2cc(S(C)(=O)=O)ccc2Oc2ccc(F)cc2F)c2cc[nH]c(=O)c21
Cc1[nH]c(-c2cc(N)ccc2Oc2ccccc2)cc1C(N)=O
CCS(=O)(=O)c1ccc(OCC2CC2(F)F)c(-c2cn(C)c(=O)c3[nH]c(C#CCN(C)C)cc23)c1
CCCn1c2c(c(=O)[nH]c1=O)C(c1ccccc1)c1c(coc1O)N2
Cn1cc(-c2ccccc2Oc2ccccc2)ccc1=O
CCS(=O)(=O)Nc1ccc(OC2CCN(C)CC2)c(-c2cn(C)c(=O)c3[nH]ccc23)c1
CCOc1cc(=O)n(C)cc1-c1cc(CS(C)(=O)=O)ccc1Oc1ccc(F)cc1F
COc1cc(=O)n(C)cc1-c1cc(NS(C)(=O)=O)ccc1Oc1ccccc1
CC(=O)N1CCc2c(c(N3CCCc4cc(-c5cnn(C)c5)c(C(F)F)cc43)nn2C2CCCCC2)C1
Cc1cc(N2C(=O)c3c(C4CC4)cn(C4COC4)c3C2c2ccc(Cl)cc2)cn2c(C)nnc12
CCn1c2c(c(=O)[nH]c1=O)C(c1ccc(C)cc1)c1c(cn(CCc3ccccc3)c1O)N2
Cc1noc(C)c1-c1ccc2c(c1)nc(CCc1ccc(O)cc1)n2CCN1CCOCC1
CCn1c2c(c(=O)[nH]c1=O)C(c1ccccc1)c1c(coc1O)N2
Cc1ccc(S(=O)(=O)Nc2ccc3c(c2)CCC(=O)N3C)s1
CCn1c2c(c(=O)[nH]c1=O)C(c1ccc(C(F)(F)F)cc1)c1c(coc1O)N2
N#Cc1c(-c2ccc(Cl)cc2)cc(-c2cccs2)nc1SCC(=O)NCC(=O)O
CC1C(=O)N(C)c2ccc(=Nc3cccc(S(=O)(=O)N(C)C)c3)[nH]c2N1C1CCN(C)CC1
Cn1ncc(NCc2ccccc2)c(Cl)c1=O
CC(=O)N1CCc2c(c(N3CCc4cc(-c5cnn(C)c5)ccc43)nn2[C@H]2CCOC2)C1
CCNC(=O)CC1N=C(C2CCCCC2)c2cc(OC)ccc2-c2cn(C)c(=O)cc21
Cn1cc(-c2cc(S(C)(=O)=O)ccc2N[C@H]2CC[C@H](NCc3ccc4ccccc4c3)CC2)c2cc[nH]c2c1=O
O=C(CNc1cc(=O)oc2ccccc12)OCC(=O)c1ccc(Br)cc1
COc1ccc(CCc2nc3cc(-c4c(C)noc4C)ccc3n2CCN2CCOCC2)c(OC)c1
Cc1cc(-c2nc(=O)c3c4c(sc3[nH]2)CCCCC4)cc(C)c1O
O=C(NCCN=c1ccc(-n2cccn2)n[nH]1)c1ccccc1Cl
Cc1ccc(-[n+]2c3ccccc3nc3ccc(N4CCOCC4)cc32)cc1
CCNC(=O)c1ccc(Oc2ccccc2)c(C2NC(C)c3c(O)cccc32)c1
Cc1cc2c(cc1N1C(=O)c3cccc4cccc(c34)C1=O)n(C)c(=O)n2C
CC(=O)N1CCc2c(c(N3CCCc4cc(-c5cnn(C)c5)c(C(F)F)cc43)nn2C2CCN(C)CC2)C1
CCS(=O)(=O)c1ccc(Oc2cccc(NCc3ccc(C#N)cc3)c2)c(-c2cn(C)c(=O)c3cncn23)c1
COc1cc(=O)n(C)nc1-c1cc(NC(C)=O)ccc1Oc1ccccc1
CCS(=O)(=O)c1ccc(Oc2ccc(F)cc2)c(-c2cn(C)c(=O)c3cncn23)c1
Cn1cc(-c2ccccc2Oc2ccccc2)cc(N)c1=O
Cc1cc2cc(NS(=O)(=O)c3ccc(C#N)cc3)ccc2n(C)c1=O
CCS(=O)(=O)Nc1ccc(Oc2ccc(F)cc2F)c(-c2cn(C)c(=O)cc2OCC(C)C)c1
CCn1c2c(c(=O)[nH]c1=O)C(c1ccc(C)cc1)c1c(cn(CCc3ccc(OC)cc3)c1O)N2
CCS(=O)(=O)Nc1ccc(Oc2ccccc2)c(-c2cn(C)c(=O)cc2OC)c1
Cc1noc(C)c1-c1ccc2c(c1)nc(COc1ccccc1)n2CCN1CCOCC1
CCn1c2c(c(=O)[nH]c1=O)C(c1ccc(C)cc1)c1c(coc1O)N2
CN(C)C(=O)N1CCc2c(c(N3CCCc4cc(-c5cnn(C)c5)c(C(F)F)cc43)nn2C2CCOCC2)C1
Cc1cc(-c2nc3cnc(C4CCOCC4)cc3n2[C@H](C)c2ccccc2)cn(C)c1=O
Cn1cc(-c2cc(S(C)(=O)=O)ccc2OCC2C[C@@H]3CC[C@H]2C3)c2cc[nH]c2c1=O
Cc1noc(C)c1-c1ccc2c(c1)C(c1ccsc1)(N1CCC[C@@H](O)C1)C(=O)N2
Cc1noc(C)c1-c1ccc2c(c1)C(c1ccccc1)(N1CC[C@@H](N)C1)C(=O)N2
Cc1noc(C)c1-c1ccc2c(c1)C(N[C@H](CO)c1ccccc1)(c1ccccc1)C(=O)N2
Cc1ccc(C(O)c2cc(O)cc(-c3c(C)noc3C)c2)cc1
Cn1c(=O)n(C)c2cc(NC(=O)c3cc4c(s3)CCC4)ccc21
COCCOc1ccccc1CNc1ccc2c(c1)n(C)c(=O)n2C
Cc1noc(C)c1-c1cc(O)cc(C(O)C2CC2)c1
Cc1noc(C)c1-c1cc(O)cc(C(O)c2ccc(Cl)cn2)c1
Cc1noc(C)c1-c1cc(O)cc(CN2CCN(C)CC2)c1
Cc1noc(C)c1-c1cc(O)cc(Cc2ccccc2)c1
COc1cccc(C(O)c2cc(O)cc(-c3c(C)noc3C)c2)c1
COc1ccc(OC)c(CCC(=O)Nc2ccc3c(c2)n(C)c(=O)n3C)c1
Cc1noc(C)c1-c1cc(O)cc(C(O)c2ccncc2)c1
Cc1noc(C)c1-c1cc(O)cc(C(O)C2CCCCC2)c1
Cc1noc(C)c1-c1cc(O)cc(C(O)c2ccc(Cl)cc2)c1
Cc1noc(C)c1-c1cc(O)cc(C(O)c2ccccn2)c1
Cc1noc(C)c1-c1cc(O)cc(C(O)c2ccc(Cl)c(Cl)c2)c1
Cc1noc(C)c1-c1cc(O)cc(C(O)c2ccc(C#N)cc2)c1
COc1ccc(C(O)c2cc(O)cc(-c3c(C)noc3C)c2)cc1
Cc1noc(C)c1-c1cc(O)cc(C(O)c2cccnc2)c1
Cn1cc(NC(=O)c2occc2COc2ccccc2)ccc1=O
Cc1cc2cc(NC(=O)c3sc4nc(C(F)(F)F)ccc4c3C)ccc2[nH]1
Cc1noc(C)c1-c1cc(O)cc(C(O)c2ccccc2F)c1
Cc1noc(C)c1-c1cc(O)cc(C(O)c2cccc(F)c2)c1
Cc1noc(C)c1-c1cc(O)cc(CN2CCCC2)c1
COc1ccccc1C(O)c1cc(O)cc(-c2c(C)noc2C)c1
Cc1noc(C)c1-c1cc(O)cc(CN2CCCCC2)c1
CC(=O)n1cc(C(=O)Nc2cc(C(=O)O)cc(-c3ccco3)c2)c2ccccc21
Cc1cc(N=Nc2ccc(S(=O)(=O)NC3CCCC3)cc2)c(N)cc1O
Cc1nnn2c1-c1ccccc1N(c1ccc(Cl)cc1)C[C@@H]2C
Cc1noc(C)c1-c1ccc2c(c1)OC(Cc1ccccc1)C(=O)N2
Cc1ccc(S(=O)(=O)Nc2ccc3c(c2)N(C)C(C)C(=O)N3C)cc1
Cc1noc(C)c1-c1ccc2c(c1)OC(CC(C)C)C(=O)N2
COc1cc2c(cc1-c1c(C)noc1C)[nH]c1[nH]c(C)nc(=Nc3nn(C)c4cccc(F)c34)c12
COc1cc2c(cc1-c1c(C)noc1C)[nH]c1[nH]c(C)nc(=Nc3c4c(nn3C)CCCC4)c12
Cc1ccc(S(=O)(=O)Nc2ccc3c(c2)N(CCN2CCOCC2)C(C)C(=O)N3C)cc1
Cc1nnn2c1-c1ccc(Cn3cccn3)cc1N(c1ccc(Cl)cc1)CC2
COc1cc2c(cc1-c1c(C)noc1C)[nH]c1[nH]c(C)nc(=Nc3nn(C)c4ccc(F)cc34)c12
Cc1noc(C)c1-c1ccc2c(c1)OC(CC1CC1)C(=O)N2CC(=O)N(C)C
CCN1C(=O)c2cccc3c(S(=O)(=O)N4CC[C@@H](O)C4)ccc1c23
CCC(Nc1ccc2c(c1)N(C1CC1)C(C)C(=O)N2C)c1ccccc1
CCC1C(=O)N(C)c2ccc(NS(=O)(=O)c3ccc(C)cc3)cc2N1C
Cc1ccccc1C(C)Nc1ccc2c(c1)N(C1CC1)C(C)C(=O)N2C
COc1cc2c(cc1-c1c(C)noc1C)[nH]c1nc(C)nc(-c3c(C)[nH]c4ccccc34)c12
Cc1nnn2c1-c1ccccc1N(c1ccccc1)CC2
Cc1ccc(S(=O)(=O)Nc2ccc3c(c2)N(C2CCCC2)C(C)C(=O)N3C)cc1
CCN1C(=O)c2cccc3c(S(=O)(=O)N4CCCC4C(=O)Nc4ccccc4)ccc1c23
Cc1nnn2c1-c1ccc(C(O)C(F)(F)F)cc1N(c1ccc(Cl)cc1)CC2
Cc1nnn2c1-c1ccc(-c3nn[nH]n3)cc1N(c1ccc(Cl)cc1)CC2
Cc1noc(C)c1-c1ccc2c(c1)OC(c1ccccc1C(F)(F)F)C(=O)N2
O=C(O)CN1C(=O)c2cccc3c(S(=O)(=O)N4CCCC4)ccc1c23
COc1cc2c(cc1-c1c(C)noc1C)[nH]c1[nH]c(C)nc(=Nc3nn(C)c4c(F)cccc34)c12
Cc1noc(C)c1-c1ccc2c(c1)OC(c1ccc(Cl)c(Cl)c1)C(=O)N2
CCCC1Oc2cc(-c3c(C)noc3C)ccc2NC1=O
COCCN1c2cc(NS(=O)(=O)c3ccc(C)cc3)ccc2N(C)C(=O)C1C
COc1cc2c(cc1-c1c(C)noc1C)[nH]c1[nH]c(C)nc(=Nc3cc(C(F)(F)F)nn3C)c12
Cc1nnn2c1-c1ccc(C(=O)NCc3ccccc3)cc1N(c1ccc(Cl)cc1)CC2
COc1cc2c(cc1-c1c(C)noc1C)[nH]c1[nH]c(C)nc(=Nc3cc(C)nn3C(C)C)c12
Cc1nnn2c1-c1ccc(C(=O)O)cc1N(c1ccc(Cl)cc1)CC2
Cc1noc(C)c1-c1ccc2c(c1)OC(CC1CCCCC1)C(=O)N2
Cc1nnn2c1-c1ccc(C(=O)NS(C)(=O)=O)cc1N(c1ccc(Cl)cc1)CC2
CC1C(=O)N(C)c2ccc(NS(=O)(=O)c3ccccc3Cl)cc2N1C
Cc1ccc([C@H](C)Nc2ccc3c(c2)N(C2CC2)C(C)C(=O)N3C)c(C)c1
Cc1ccc(S(=O)(=O)Nc2ccc3c(c2)N(C(C)C)C(C)C(=O)N3C)cc1
CCN1C(=O)C(CC2CC2)Oc2cc(-c3c(C)noc3C)ccc21
Cc1nnn2c1-c1ccc(-c3ccc(=N)[nH]c3)cc1N(c1ccc(Cl)cc1)CC2
COc1cc2c(cc1-c1c(C)noc1C)[nH]c1[nH]c(C)nc(=Nc3[nH]nc4ccccc34)c12
COc1cc2c(cc1-c1c(C)noc1C)[nH]c1[nH]c(C)nc(=Nc3nn(C)c4cccnc34)c12
CC(Nc1ccc2c(c1)N(C1CC1)C(C)C(=O)N2C)c1ccc(F)cc1
Cc1nnn2c1-c1ccccc1N(c1ccc(Cl)cc1)CC2
Cc1noc(C)c1-c1ccc2c(c1)OC(c1cccc(F)c1)C(=O)N2
COc1cc2c(cc1-c1c(C)noc1C)[nH]c1[nH]c(C)nc(=Nc3cc(C(C)(C)C(F)(F)F)nn3C)c12
CCN1C(=O)c2cccc3c(S(=O)(=O)N4CC[C@@H](OC)C4)ccc1c23
Cc1noc(C)c1-c1ccc2c(c1)OC(CC1CC1)C(=O)N2
Cc1nnn2c1-c1ccccc1N(c1ccc(Cl)cc1)C[C@H]2C
CCN1C(=O)c2cccc3c(S(=O)(=O)N4CC[C@@H](NC(=O)OC(C)(C)C)C4)ccc1c23
COc1cc2c(cc1-c1c(C)noc1C)[nH]c1[nH]c(C)nc(=Nc3cc(C)nn3C(C)(C)C)c12
COc1cc2c(cc1-c1c(C)noc1C)[nH]c1nc(C)nc(-c3ccnc4ccccc34)c12
COc1cc2c(cc1-c1c(C)noc1C)[nH]c1[nH]c(C)nc(=Nc3cc(C)nn3C)c12
COc1cc2c(cc1-c1c(C)noc1C)[nH]c1[nH]c(C)nc(=Nc3c4c(nn3C)CCC4)c12
Cc1cc(C)cc(Oc2nccc(-c3c(-c4ccc(F)cc4)ncn3C3CCNCC3)n2)c1
CCN1C(=O)C(C)N(C2CCCC2)c2cc(NS(=O)(=O)c3ccc(C)cc3)ccc21
COc1ccc2c(=Nc3nc(C)nc4[nH]c5cc(-c6c(C)noc6C)c(OC)cc5c34)[nH]n(C)c2c1
Cc1nnn2c1-c1ccc(C#N)cc1N(c1ccc(Cl)cc1)CC2
Cc1ccc(-c2ccc3c(c2)N(c2ccc(Cl)cc2)CCn2nnc(C)c2-3)cn1
Cc1noc(C)c1-c1ccc2c(c1)OC(c1cccc(C(F)(F)F)c1)C(=O)N2
COc1cc2c(cc1-c1c(C)noc1C)[nH]c1[nH]c(C)nc(=Nc3cc(C4CC4)nn3C)c12
CC(C)(C)c1cc(-c2nnc(-c3cc(F)cc(Cl)c3)o2)no1
Cc1nnn2c1-c1ccc(C(=O)N[C@@H](C)c3ccc(F)cc3)cc1N(c1ccc(Cl)cc1)CC2
CN(C)C(=O)CN1C(=O)c2cccc3c(S(=O)(=O)N4CCCC4)ccc1c23
CCn1[nH]c(C)cc1=Nc1nc(C)nc2[nH]c3cc(-c4c(C)noc4C)c(OC)cc3c12
COc1cc2c(cc1-c1c(C)noc1C)[nH]c1[nH]c(C)nc(=Nc3nn(C)c4ccccc34)c12
COC(=O)c1ccc2c(c1)N(c1ccc(Cl)cc1)CCn1nnc(C)c1-2
COc1cc2c(cc1-c1c(C)noc1C)[nH]c1[nH]c(C)nc(=Nc3cc(C)n(C)n3)c12
Cc1cc(N=Nc2ccc3c(c2)CCC(=O)N3)c(N)cc1O
Cc1ccc(S(=O)(=O)Nc2ccc3c(c2)N(C2CC2)C(C)C(=O)N3C)cc1
COc1cc2c(cc1-c1c(C)noc1C)[nH]c1[nH]c(C)nc(=Nc3nn(C)c4cc(F)ccc34)c12
Cc1ccc(S(=O)(=O)Nc2ccc3c(c2)N(CC(C)C)C(C)C(=O)N3C)cc1
Cc1nnn2c1-c1ccc(-c3cc[nH]n3)cc1N(c1ccc(Cl)cc1)CC2
Cc1noc(C)c1-c1ccc2c(c1)OC(c1ccc(Cl)cc1)C(=O)N2
CC(Nc1ccc2c(c1)N(C1CC1)C(C)C(=O)N2C)c1ccc(Cl)cc1
COc1cc2c(cc1-c1c(C)noc1C)[nH]c1[nH]c(C)nc(=Nc3nn(C)c4ncccc34)c12
Cc1sc2c(c1C)C(c1ccc(Cl)cc1)=CC(CC(=O)OC(C)(C)C)c1nnc(C)n1-2
Cc1ccc(NC(=O)c2ccc3c(c2)N(C2CC2)C(C)C(=O)N3C)cc1
Cn1cc2c3c(c[nH]c3c1=O)CN(CC1CC1)c1ccc(S(C)(=O)=O)cc1-2
COc1cc(C(=O)N2CCCCC2)ccc1N=c1nc2c(c[nH]1)N(C)C(=O)C(C)N2C1CCCC1
Cn1cc2c3c(c[nH]c3c1=O)CN(C(=O)C1CC1)c1ccc(CS(C)(=O)=O)cc1-2
CC1C(=O)N(C)c2ccc(C(=O)NC3CCCCC3)cc2N1C1CC1
CC(=O)N1c2ccccc2N(Cc2ccccc2)CC1C1CC1
CC(=O)N1CCc2c(c(-c3cccc4cc(-c5cnn(C)c5)ncc34)nn2C2CCOCC2)C1
CC(=O)N1c2ccccc2N(Cc2cccc(CO)c2)CC1C1CC1
COc1cc2c(cc1-c1c(C)noc1C)[nH]c1nc(C)nc(-c3cc(C)nc4ccccc34)c12
CC(=O)N1c2ccccc2N(Cc2cccc(C)c2)CC1C
COc1cc(C(=O)NCCc2ccccc2)ccc1N=c1nc2c(c[nH]1)N(C)C(=O)C(C)N2C1CCCC1
CC(=O)N1c2ccccc2N(Cc2ccccc2CN)CC1C1CC1
COc1cc2c(cc1-c1c(C)noc1C)[nH]c1ncnc(-c3c(C)nn(C)c3C)c12
Cn1cc2c3c(c[nH]c(=O)c31)-c1cc(CS(C)(=O)=O)ccc1N(C(=O)C1CC1)C2
CNC(=O)c1cccc(-c2ccc3c(c2)N(C(=O)c2ccco2)C[C@H](C)N3C(C)=O)c1
CC(=O)N1CCc2c(c(-c3cccc4cc(-c5cn(C)nc5C#N)ncc34)nn2C2CCOCC2)C1
COc1ccccc1CN1CC(C2CC2)N(C(C)=O)c2ccccc21
Cn1cc2c3c(c[nH]c(=O)c31)-c1cc(CS(C)(=O)=O)ccc1N(c1ccc(F)cc1F)C2
CC(=O)N1CCc2c(c(-c3cccc4cc(-c5cnn(C)c5C#N)ncc34)nn2C2CCOCC2)C1
CCN(C(=O)c1ccc2c(c1)N(C1CC1)C(C)C(=O)N2C)C1CCCCC1
CC(=O)N1c2ccccc2N(Cc2ccccc2CO)CC1C1CC1
CC1C(=O)N(C)c2ccc(C(=O)NC3CCc4ccccc43)cc2N1C1CC1
COc1cc2c(cc1-c1c(C)noc1C)[nH]c1ncnc(-c3cnoc3)c12
CC1C(=O)N(C)c2ccc(C(=O)N(C)C3CCCCC3)cc2N1C1CC1
Cc1cccc2c1CCN2C(=O)c1ccc2c(n1)N(C1CC1)C(C)C(=O)N2C
CC(=O)N1c2ccc(-c3ccc(S(C)(=O)=O)cc3)cc2N(C(=O)c2ccco2)C[C@@H]1C
CCC1CN(Cc2ccccc2)c2cc(-c3ccc(C(N)=O)nc3)ccc2N1C(C)=O
COc1cc2c(cc1-c1c(C)noc1C)[nH]c1nc(C)nc(-c3cccc4cccnc34)c12
CC1C(=O)N(C)c2ccc(C(=O)Nc3ccccc3F)cc2N1C1CC1
CCC1CN(Cc2ccccc2)c2cc(-c3ccc(C(N)=O)cc3)ccc2N1C(C)=O
CC(=O)N1c2ccccc2N(Cc2ccccc2O)CC1C1CC1
CC1CCC(NC(=O)c2ccc3c(c2)N(C2CC2)C(C)C(=O)N3C)CC1
CCC1CN(Cc2ccccc2C(=O)O)c2ccccc2N1C(C)=O
CCCC1C(=O)N(C)c2c[nH]c(=Nc3ccc(C(=O)NC4CCN(C)CC4)cc3OC)nc2N1C1CCCC1
COC1CNCC(OCC2CCC(F)(F)CC2)C1N=c1[nH]cc(-c2cncc(C)c2)c2cc(C)c(=O)[nH]c12
CCC(=O)Nc1ccc(C(=O)Nc2ccc(N=c3nc4c(c[nH]3)N(C)C(=O)c3cc(C)ccc3N4C)cc2)cc1
CC(=O)N1c2ccccc2N(Cc2ccccc2C(=O)O)CC1C
COc1cc2c(cc1-c1c(C)noc1C)[nH]c1nc(C)nc(-c3cc(C(F)(F)F)nc4ccccc34)c12
CC(=O)N1CCc2c(c(-c3c[nH]c4ccccc34)nn2C2CCOCC2)C1
CC1C(=O)N(C)c2ccc(C(=O)NS(=O)(=O)c3ccccc3)cc2N1C1CC1
CC(=O)N1c2ccc(-c3ccccc3)cc2N(C(=O)c2ccco2)C[C@@H]1C
CC(=O)N1CCc2c(c(-c3cc(Cl)cc4ccncc34)nn2C2CCOCC2)C1
COc1cc2c(cc1-c1c(C)noc1C)[nH]c1ncnc(-c3c(C)oc4ccccc34)c12
Cn1cc2c3c(c[nH]c(=O)c31)CN(CC1CC1)c1ccc(S(C)(=O)=O)cc1-2
COc1cc2c(cc1-c1c(C)noc1C)[nH]c1ncnc(-c3cc[nH]c3)c12
CCC1CN(Cc2ccccc2)c2cc(-c3cccc(C(N)=O)c3)ccc2N1C(C)=O
Cn1cc2c3c(c[nH]c3c1=O)CN(c1ccccn1)c1ccc(CS(C)(=O)=O)cc1-2
Cn1cc2c3c(c[nH]c3c1=O)CN(C1CCC(F)(F)CC1)c1ccc(CS(C)(=O)=O)cc1-2
CC1C(=O)N(C)c2ccc(C(=O)N3CCc4cc(F)ccc43)cc2N1C1CC1
COc1cc2c(cc1-c1c(C)noc1C)[nH]c1ncnc(-c3c(C)[nH]c4ccccc34)c12
CCC1CN(Cc2ccccc2)c2cc(-c3cnc(C(N)=O)nc3)ccc2N1C(C)=O
COc1cc2c(cc1-c1c(C)noc1C)[nH]c1nc(C)nc(-c3cccc4ncccc34)c12
CC(=O)N1c2ccccc2N(Cc2ccccc2N(C)C)CC1C1CC1
Cc1ccc(CNC(=O)c2ccc3c(c2)N(C2CC2)C(C)C(=O)N3C)cc1
CCC1CN(Cc2ccccc2)c2cc(-c3ccccc3)ccc2N1C(C)=O
CNC(=O)c1ccc(-c2cc3cccc(-c4nn(C5CCOCC5)c5c4CN(C(C)=O)CC5)c3cn2)cn1
CC1Cc2ccccc2N1C(=O)c1ccc2c(c1)N(C1CC1)C(C)C(=O)N2C
CC(=O)N1CCc2c(c(-c3cccc4c(Cl)cncc34)nn2C2CCOCC2)C1
CCC1CN(Cc2ccccc2)c2cc(-c3cnc(C)cn3)ccc2N1C(C)=O
COc1cc2c(cc1-c1c(C)noc1C)[nH]c1ncnc(-c3c[nH]c4ccccc34)c12
CC1C(=O)N(C)c2ccc(CN3CCc4ccccc43)cc2N1C1CC1
CC(=O)N1c2ccccc2N(Cc2cc(C)ccc2C(=O)O)CC1C1CC1
CCc1ccc(-c2nn(C3CCOCC3)c3c2CN(C(C)=O)CC3)c2cnccc12
COc1cc2c(cc1-c1c(C)noc1C)[nH]c1nc(C)nc(-c3cccc4cnccc34)c12
COc1cc2c(cc1-c1c(C)noc1C)[nH]c1ncnc(-c3c(C)[nH]c4cnccc34)c12
Cn1cc2c3c(c[nH]c(=O)c31)CN(CC1CC1)c1ccc(CS(C)(=O)=O)cc1-2
COc1cc(C(=O)NC2CCCCC2)ccc1N=c1nc2c(c[nH]1)N(C)C(=O)C(C)N2C1CCCC1
COc1cc2c(cc1-c1c(C)noc1C)[nH]c1nc(C)nc(-c3cccc4ccncc34)c12
CC(=O)N1c2ccccc2N(Cc2ccccc2C#N)CC1C1CC1
COc1cc(C(=O)NCCN(C)C)ccc1N=c1nc2c(c[nH]1)N(C)C(=O)C(C)N2C1CCCC1
CC(=O)N1c2ccccc2N(Cc2ccccc2C(=O)O)CC1C1CC1
CC(=O)N1c2ccccc2N(Cc2ccccc2OCCO)CC1C1CC1
COc1cc2c(cc1-c1c(C)noc1C)[nH]c1ncnc(-c3c(C)n[nH]c3C)c12
CC1C(=O)N(C)c2ccc(C(=O)Nc3ccc(F)cc3)cc2N1C1CC1
COc1cc2c(cc1-c1c(C)noc1C)[nH]c1ncnc(-c3cnn4ccccc34)c12
COc1cc2c(cc1-c1c(C)noc1C)[nH]c1ncnc(-c3cn[nH]c3)c12
COc1cc(C(=O)NC2CCN(C)CC2)ccc1N=c1nc2c(c[nH]1)N(C)C(=O)C(CC(C)C)N2C(C)C
COC(=O)c1ccc(N=c2nc3c(c[nH]2)N(C)C(=O)C(C)N3C2CCCC2)c(OC2CCCC2)c1
CC1C(=O)N(C)c2ccc(C(=O)NNc3ccccc3)cc2N1C1CC1
Cn1cc2c3c(c[nH]c3c1=O)CN(c1ccc(F)cc1)c1ccc(CS(C)(=O)=O)cc1-2
COc1cc2c(cc1-c1c(C)noc1C)[nH]c1ncnc(-n3cnc4ccccc43)c12
Cc1cccc2c1CCN2C(=O)c1ccc2c(c1)N(C1CC1)C(C)C(=O)N2C
COc1cc2c(cc1-c1c(C)noc1C)[nH]c1ncnc(-n3ccnc3)c12
CCC1CN(Cc2ccccc2)c2cc(-c3ccc(=O)[nH]c3)ccc2N1C(C)=O
CC1C(=O)N(C)c2ccc(C(=O)Nc3ccc(Cl)cc3)cc2N1C1CC1
CC1C(=O)N(C)c2ccc(C(=O)N3CCc4ccccc43)cc2N1C1CCCC1
COc1ccccc1NC(=O)c1ccc2c(c1)N(C1CC1)C(C)C(=O)N2C
Cn1cc2c3c(c[nH]c(=O)c31)-c1cc(CS(C)(=O)=O)ccc1N(c1ccccn1)C2
COc1cc2c(cc1-c1c(C)noc1C)[nH]c1nc(C)nc(-c3cccc4ncc(C)cc34)c12
CCS(=O)(=O)Nc1ccc2c(c1)-c1c[nH]c(=O)c3c1c(cn3C)CN2c1ccccn1
COc1cc2c(cc1-c1c(C)noc1C)[nH]c1ncnc(-c3c(C)[nH]c4ccc(F)cc34)c12
CCc1cc(-c2nn(C3CCOCC3)c3c2CN(C(C)=O)CC3)c2cnccc2c1
Cn1cc(-c2cc(S(C)(=O)=O)ccc2NCC2CC2)c2cc[nH]c(=O)c21
Cn1cc2c3c(c[nH]c3c1=O)CN(CC1CC1)c1ccccc1-2
CC(=O)N1CCc2c(c(-c3ccc(C)c4ccncc34)nn2C2CCOCC2)C1
COc1cc2c(cc1-c1c(C)noc1C)[nH]c1ncnc(-c3c(C)n[nH]c3C3CC3)c12
CC(=O)N1c2ccc(-c3ccc(N4CCS(=O)(=O)CC4)cc3)cc2N(C(=O)C2CC2)C[C@@H]1C
COc1cc(-c2nn(C3CCOCC3)c3c2CN(C(C)=O)CC3)c2cnccc2c1
COc1cc(C(=O)NC2CCN(C)CC2)ccc1N=c1nc2c(c[nH]1)N(C)C(=O)C(CC(C)C)N2C1CCCC1
COc1cc2c(cc1-c1c(C)noc1C)[nH]c1ncnc(-c3c(C)noc3C)c12
Cn1cc2c3c(c[nH]c(=O)c31)-c1cc(CS(C)(=O)=O)ccc1N(c1ccc(F)cc1)C2
CC(=O)N1c2ccccc2N(Cc2cccc(O)c2)CC1C1CC1
CC(=O)N1c2ccc(-c3ccc(S(C)(=O)=O)cc3)cc2N(C(=O)C2CC2)C[C@@H]1C
COc1cc(C(=O)NC2CCN(C)CC2)ccc1N=c1nc2c(c[nH]1)N(C)C(=O)C(C)N2C1CCCC1
COc1cc2c(cc1-c1c(C)noc1C)[nH]c1ncnc(-c3ccoc3)c12
COc1ccc(NC(=O)c2ccc3c(c2)N(C2CC2)C(C)C(=O)N3C)cc1
CCC1CN(Cc2ccccc2)c2cc(-c3ccncc3OC)ccc2N1C(C)=O
Cn1cc2c3c(c[nH]c3c1=O)CN(c1ccc(F)cc1F)c1ccc(CS(C)(=O)=O)cc1-2
CCC(=O)N1Cc2c[nH]c3c(=O)n(C)cc(c23)-c2cc(CS(C)(=O)=O)ccc21
CC(=O)N1CCc2c(c(-c3cccc4ccncc34)nn2C2CCOCC2)C1
CCC1CN(Cc2ccccc2)c2cc(C3=CCOCC3)ccc2N1C(C)=O
CCS(=O)(=O)Nc1ccc2c(c1)-c1c[nH]c(=O)c3c1c(cn3C)CN2c1ccc(F)cc1
CC(=O)N1c2ccc(C3=CCNCC3)cc2N(Cc2ccccc2CO)C[C@@H]1C1CC1
COc1cc(-c2nc(C)nc3[nH]c4cc(-c5c(C)noc5C)c(OC)cc4c23)c2ccccc2n1
COc1cc2c(cc1-c1c(C)noc1C)[nH]c1ncnc(-c3c[nH]c4cnccc34)c12
COC(=O)c1cn(C)c(=O)c2ccccc12
Cn1cc(C(=O)NCc2ccccc2)c2ccccc2c1=O
Cn1cc(-c2cn(C)c(=O)c3ccccc23)cn1
CCS(=O)(=O)c1cccc(-c2cn(C)c(=O)c3ccccc23)c1
Cc1sc2c(c1C)C(c1ccc(Cl)cc1)=NC(CC(=O)Nc1ccc(OCCOCCOCCOCC=Nc3cccc4c(O)n(C5CCC(=O)NC5=O)c(O)c34)cc1)c1nnc(C)n1-2
CC(=O)N1c2ccc(-c3ccc(C(=O)NCCOCCOCCOCCOCC(=O)NC(C(=O)N4C[C@H](O)CC4C(=O)NCc4ccc(-c5scnc5C)cc4)C(C)(C)C)cc3)cc2[C@H](Nc2ccc(Cl)cc2)C[C@@H]1C
CCn1cc(C(=O)OC)c2ccccc2c1=O
CCOc1ccc(S(C)(=O)=O)cc1-c1cn(C)c(=O)c2ccc(-c3cnn(C)c3)cc12
Cn1ccnc1-c1cn(C)c(=O)c2ccccc12
CCCS(=O)(=O)Nc1cccc(-c2cn(C)c(=O)c3ccccc23)c1
Cn1cc(-c2ccccc2)c2ccccc2c1=O
CNC(=O)c1cn(C)c(=O)c2ccccc12
CCS(=O)(=O)c1ccc(OCCO)c(-c2cn(C)c(=O)c3ccc(-c4cnn(C)c4)cc23)c1
CCNS(=O)(=O)c1cccc(-c2cn(C)c(=O)c3ccccc23)c1
CCS(=O)(=O)Nc1cccc(-c2cn(C)c(=O)c3ccccc23)c1
CCNC(=O)c1cn(C)c(=O)c2ccccc12
Cn1cc(-c2ccc3c(=O)n(C)cc(-c4cccc(NS(C)(=O)=O)c4)c3c2)cn1
CCCOc1ccc(S(=O)(=O)CC)cc1-c1cn(C)c(=O)c2ccc(-c3cnn(C)c3)cc12
Cn1cc(-c2cccc(S(N)(=O)=O)c2)c2ccccc2c1=O
CCn1[nH]c(C2CC2)cc1=Nc1nc(C(=O)NC)nc2[nH]c3cc(-c4c(C)noc4C)c(OC)cc3c12
CNC(=O)c1ncc2c(n1)[nH]c1cc(-c3c(C)noc3C)c(OC)cc12
CCCCS(=O)(=O)Nc1cccc(-c2cn(C)c(=O)c3ccccc23)c1
CC(=O)N1c2ccc(-c3ccc(C(=O)NCCOCCOCCOCC(=O)NC(C(=O)N4C[C@H](O)CC4C(=O)NCc4ccc(-c5scnc5C)cc4)C(C)(C)C)cc3)cc2[C@H](Nc2ccc(Cl)cc2)C[C@@H]1C
COC1CNCC(OC)C1N=c1[nH]ccc2cc(C)c(=O)[nH]c12
Cc1noc(C)c1-c1cc(N)c2ncn(Cc3ccc(C4CO4)cc3)c2c1
Cc1noc(C)c1-c1ccc(=O)n(Cc2cccc(F)c2)c1
Cc1noc(C)c1-c1cc(N)c2ncn(Cc3ccccc3)c2c1
Cc1noc(C)c1-c1ccc(=O)n(Cc2ccc(C3CO3)cc2)c1
Cc1noc(C)c1-c1ccc(=O)n(Cc2ccccc2)c1
CN(C)CCN1CCN(c2nc(=NCc3cccc(Cl)c3)c3cc(-c4ccc(=O)[nH]c4)ccc3[nH]2)CC1
Cc1noc(C)c1-c1ccc2[nH]c(N(C)CCN(C)C)nc(=NCc3cccc(Cl)c3)c2c1
Cc1noc(C)c1-c1ccc2[nH]c(C(=O)NCc3cnn(C)c3)nc(=NCc3cccc(Cl)c3)c2c1
CCn1cnc2c1c(=O)[nH]c(=O)n2Cc1ccc(CNS(=O)(=O)c2ccc(OC)cc2)cc1
CC1(C)Oc2cc(NS(=O)(=O)c3ccc(F)cc3Cl)ccc2NC1=O
CCn1cnc2c1c(=O)[nH]c(=O)n2Cc1ccc(CNS(=O)(=O)c2ccc3c(c2)CCC(=O)N3)cc1
CCn1cnc2c1c(=O)[nH]c(=O)n2Cc1ccc(CNS(=O)(=O)c2cccc(-c3ccccc3)c2)cc1
COc1cc2c(cc1NS(=O)(=O)c1cc(Br)ccc1OC)OC(C)(C)C(=O)N2
CCn1cnc2c1c(=O)[nH]c(=O)n2Cc1ccc(CNS(=O)(=O)c2ccc(OCc3ccccc3)cc2)cc1
Cc1noc(C)c1-c1ccc2[nH]c(N3CCN(CCN(C)C)CC3)nc(=NCc3cccc(Cl)c3)c2c1
COc1ccc(Br)cc1S(=O)(=O)Nc1cc2c(cc1O)NC(=O)C(C)(C)O2
CCn1cnc2c1c(=O)[nH]c(=O)n2Cc1ccc(CN)cc1
Cc1noc(C)c1-c1ccc2[nH]c(N3CCN(CCN(C)C)CC3)nc(=N[C@@H](CO)c3ccccc3)c2c1
COc1cc(C(=O)N=c2cc[nH]n2C2CCCC2)cc(OC)c1OC
Cc1noc(C)c1-c1ccc2[nH]c(-c3cnn(CC(N)=O)c3)nc(=NCc3cccc(Cl)c3)c2c1
Cc1noc(C)c1-c1ccc2[nH]c(N3CCN(CCN(C)C)CC3)nc(=NC(C)c3cccc(Cl)c3)c2c1
Cc1noc(C)c1-c1ccc2[nH]c(-c3cnn(CCN(C)C)c3)nc(=NCc3cccc(Cl)c3)c2c1
Cc1nnn(C)c1-c1cnc2c3ccc(C(C)(C)O)cc3n([C@H](c3ccccc3)C3CCOCC3)c2c1
Cc1noc2c1-c1ccccc1C(c1ccc(Cl)cc1)=N[C@H]2CC(N)=O
CCCCS(=O)(=O)Nc1ccc2[nH]c(=O)c3ccccc3c2c1
COc1ccccc1S(=O)(=O)Nc1ccc2c3c(cc(N4CCC(CO)CC4)nc13)C(=O)N2C
COC(=O)N1CCSC(c2cccs2)CC1
C=CCCn1cc(-c2cccc(C(=O)N(C)C)c2)c2cc[nH]c2c1=O
Cc1sc2c(c1C)C(c1ccc(Cl)cc1)=NC(CC(=O)NCCOCCOCCNC(=O)OC(C)(C)C)c1nnc(C)n1-2
CN1C(=O)c2cccc3c(NS(=O)(=O)c4ccccc4Cl)ccc1c23
C[C@H]1CCN(S(=O)(=O)c2cc(NC(=O)Cn3c(=O)oc4ccccc43)ccc2Br)C1
COc1ccccc1S(=O)(=O)Nc1ccc2c3c(cc(=NCCN4CCN(C)CC4)[nH]c13)C(=O)N2C
CCC1C(=O)N(C)c2c[nH]c(=Nc3ccc(C(=O)NC4CCN(C)CC4)cc3OC3CCC3)nc2N1C1CCCC1
COc1ccccc1S(=O)(=O)Nc1ccc2c3c(ccnc13)C(=O)N2C
N#Cc1cccc(S(=O)(=O)Nc2ccc3[nH]c(=O)c4ccccc4c3c2)c1
CC(=O)N[C@H]1CC[C@H](Cn2c(-c3cc(C)c(O)c(C)c3)nc3ccccc32)CC1
COc1ccc2c(ncc3nc(C4CCOCC4)n([C@H](C)COC(F)F)c32)c1-c1c(C)noc1C
COc1ccccc1S(=O)(=O)Nc1ccc2c3c(cc(Cl)nc13)C(=O)N2C
Cc1nnc2n1-c1sc(C#CC(C)C)c(Cc3ccccc3)c1COC2
COc1ccc2c(ncc3nc(C4CCC(F)(F)CC4)n([C@H](C)COC(F)F)c32)c1-c1c(C)noc1C
CCS(=O)(=O)Nc1ccc(Oc2ccc(-c3c(C)noc3C)cc2)c(-c2cn(C)c(=O)c3cncn23)c1
Cc1cc(-c2cc(NS(C)(=O)=O)ccc2Oc2ccc(F)cc2F)n2cc[nH]c(=O)c12
Cc1cccc(C)c1Oc1ccc(C(C)(C)O)cc1-c1cn(C)c(=O)c2[nH]c(C(=O)NC(C)(C)C)cc12
Cc1noc(C)c1-c1ccc2c(c1)C(C1CCCC1)(N1CCC[C@H](N)C1)C(=O)N2
Cc1nnc2n1-c1ccc(-c3ccc(CN4CCN(C)CC4)cc3)cc1C(Nc1ccc(Cl)cc1)CC2
Cc1ccc(S(=O)(=O)Nc2ccc3c4c(ccnc24)C(=O)N3C)cc1
CCS(=O)(=O)Nc1ccc(Oc2ccc(F)cc2F)c(-c2cn(C)c(=O)c3[nH]c(C#CCN(C)C)cc23)c1
CN1C(=O)c2cc(Cl)nc3c(NS(=O)(=O)c4ccc(Cl)cc4)ccc1c23
Cn1cc(-c2cc(NS(C)(=O)=O)ccc2Oc2ccc(F)cc2)n2cncc2c1=O
CN1C(=O)c2ccnc3c(NS(=O)(=O)c4ccc(Cl)cc4)ccc1c23
Cc1cc(-c2cc(NS(C)(=O)=O)ccc2OCC2CC2)n2cc[nH]c(=O)c12
C=CCCn1cc(-c2cc(C(=O)N3CCOCC3)c3c(c2)ncn3CC)c2cc[nH]c2c1=O
C[C@H]1CCN(S(=O)(=O)c2cc(NC(=O)Cn3nnc4ccccc43)ccc2Br)C1
COc1ccccc1S(=O)(=O)Nc1ccc2c3c(cc(-n4cnc(C)c4)nc13)C(=O)N2C
COc1ccccc1S(=O)(=O)Nc1ccc2c3c(cc(-c4cnn(C)c4)cc13)C(=O)N2C
Cc1nnc2n1-c1ccc(C3=CCN(C)CC3)cc1C(Nc1ccc(Cl)cc1)CC2
C=CCCn1cc(-c2cc(N)cc(C(=O)N3CCOCC3)c2)c2cc[nH]c2c1=O
COc1ccccc1S(=O)(=O)Nc1ccc2c3c(cc(-c4cnn(C)c4)nc13)C(=O)N2C
CN1C(=O)c2cccc3c(NS(=O)(=O)c4ccc(Cl)cc4)ccc1c23
COc1ccccc1S(=O)(=O)Nc1ccc2c3c(cc(-c4ccoc4)nc13)C(=O)N2C
Cc1cc(-c2cc(NS(C)(=O)=O)ccc2Nc2ccccc2)n2cc[nH]c(=O)c12
O=C(Nc1ccc2[nH]c(=O)c3ccccc3c2c1)Oc1ccccc1
Cc1noc(C)c1Cn1c(=O)nc(-c2ccc(Cl)cc2)c2c3c(sc21)CC(c1ccccc1)CC3
Cc1ccc(N=c2nc(-c3c(-c4ccc(F)cc4)ncn3C3CCNCC3)cc[nH]2)cc1C
COc1ccccc1S(=O)(=O)Nc1ccc2c3c(cc(-c4cnn(Cc5ccccc5)c4)cc13)C(=O)N2C
Cc1nnc2n1-c1sc(C#CC3CC3)c(Cc3ccccc3)c1COC2
Cc1nnc2n1-c1ccc(-c3ccc(=N)[nH]c3)cc1C(Nc1ccc(F)cc1)CC2
COc1nnc2ccc(N3CCC(c4ccc(N5CC(CN6CCN(C)C(=O)C6C)C5)cc4)CC3)nn12
CCNC(=O)c1cc2c(-c3ccccc3Cc3c(C)cccc3C)cn(C)c(=O)c2[nH]1
COc1ccc(-c2nc(=O)n(Cc3c(C)noc3C)c3sc4c(c23)CCC(C(C)(C)C)C4)cc1
CCNC(=O)c1cc2c(-c3cc(S(=O)(=O)CC)ccc3Oc3c(C)cccc3F)cn(C)c(=O)c2[nH]1
Cc1ccc(-n2nc(C(=O)N3CCN4CCCC4C3)nc2-c2ccc3c(c2)N(C2CCCC2)C(C)C(=O)N3C)cc1
COCc1cnnn1CC(=O)Nc1ccc(Br)c(S(=O)(=O)N2CC[C@H](C)C2)c1
COc1cc(OC)c2c(=O)cc(-c3cc(C)c(OC[C@H](O)CN4CCCCC4)c(C)c3)oc2c1
Cc1cc(F)cc(C)c1Oc1ccc(C(C)(C)O)cc1-c1cn(C)c(=O)c2[nH]c(C(=O)NC(C)(C)C)cc12
C=CCCn1cc(-c2cc(C(=O)N3CCOCC3)c3c(c2)ncn3C)c2cc[nH]c2c1=O
CCNC(=O)c1cc2c(-c3cc(C4(O)CCOCC4)ccc3Oc3c(C)cc(F)cc3C)cn(C)c(=O)c2[nH]1
CCCn1cc(-c2cc3c4c(ccc(NS(=O)(=O)c5ccccc5OC)c4c2)N(C)C3=O)cn1
Cc1nnc2n1-c1ccc(-c3ccc(=N)[nH]c3)cc1C(Nc1ccc(C#N)cc1)CC2
Cc1noc(C)c1-c1cc(S(=O)(=O)NC2CCCC2)c2cc(N3CCCC3)c(=O)[nH]c2c1
CNC(=O)c1ccc2c(c1)nc(-c1cc(C)c(O)c(C)c1)n2CC1CCN(C(=O)c2ccccc2)CC1
CCNC(=O)c1cc2c(-c3cc(S(=O)(=O)CC)ccc3-c3c(C)cccc3C)cn(C)c(=O)c2[nH]1
CCC1C(=O)Nc2ccc(-c3c(C)noc3C)cc2N1Cc1ccccc1
Cc1nnc2n1-c1sc(C#CC3CCC3)c(Cc3ccccc3)c1COC2
Cc1cc(C)cc(Oc2cc(-c3c(C)nnn3C3CCN(C(=N)N)CC3)ccn2)c1
C=CCCn1cc(-c2cncc(C(=O)N3CCOCC3)c2)c2cc[nH]c2c1=O
Cc1nnc2n1-c1scc(Cc3ccccc3)c1COC2
CC(=O)N1CCC(Cn2c(-c3cc(C)c(O)c(C)c3)nc3ccccc32)CC1
CN1C(=O)c2cccc3c(NS(=O)(=O)c4cccs4)ccc1c23
CCNC(=O)c1cc2c(-c3cc(NC(C)=O)ccc3Oc3c(C)cc(F)cc3C)cn(C)c(=O)c2[nH]1
Cc1cc(N=Nc2ccc(S(=O)(=O)Nc3ccc(C#N)cc3)cc2)cc(C)c1O
CN1C(=O)c2cccc3c(NS(=O)(=O)c4cccc(Cl)c4F)ccc1c23
Cc1cc(-c2cc(S(=O)(=O)NC(C)(C)C)cnc2Oc2ccc(F)cc2F)n2cc[nH]c(=O)c12
Cc1nnc2n1-c1ccc(-c3ccc(=N)[nH]c3)cc1C(Nc1ccc(Cl)cc1)CC2
CCNC(=O)c1cc2c(-c3cc(S(=O)(=O)CC)ccc3Oc3c(C)cccc3C)cn(C)c(=O)c2[nH]1
O=C(Nc1ccccc1)Nc1ccc2[nH]c(=O)c3ccccc3c2c1
C=CCCn1cc(-c2cccc(C(=O)N3CCOCC3)c2)c2cc[nH]c2c1=O
Cc1nnc2n1-c1sc(C#CCCO)c(Cc3ccccc3)c1COC2
COc1cc(Cl)ccc1S(=O)(=O)Nc1ccc2c3c(cc(-c4cnn(C5CC5)c4)cc13)C(=O)N2C
O=c1[nH]c2ccc(NS(=O)(=O)c3ccc4ccccc4c3)cc2c2ccccc12
COc1cccc(NC(=O)NCC2(O)CCCC2)c1OC
C=CCCn1cc(-c2ccc(C)c(C(=O)N3CCOCC3)c2)c2cc[nH]c2c1=O
Cc1ccc(S(=O)(=O)Nc2ccc3c4c(cccc24)C(=O)N3C)cc1
Cc1onc(-c2ccccc2)c1-c1ccc2c(c1)N(C1CCCC1)C(C)C(=O)N2C
CN1CCc2c(nnn2CC(=O)Nc2ccc(Br)c(S(=O)(=O)N3CC[C@H](C4CC4)C3)c2)C1
COC(=O)CCCCCN1CCc2c(sc3[nH]c(-c4c(C)noc4C)nc(=O)c23)C1
Cc1noc(C)c1Cn1c(=O)nc(-c2ccc(Cl)cc2)c2c3c(sc21)CC(C(C)(C)C)CC3
Cc1nnc2n1-c1ccc(-c3ccc(N(C)C)cc3)cc1C(Nc1ccc(Cl)cc1)CC2
Cc1cc(-c2cc(S(=O)(=O)N(C)C)ccc2Oc2ccc(F)cc2F)n2cc[nH]c(=O)c12
C=CCCn1cc(-c2cccc(C(=O)N(CC)CC)c2)c2cc[nH]c2c1=O
CCNC(=O)c1cc2c(-c3cc(NS(=O)(=O)CC)ccc3Oc3c(C)cc(F)cc3C)cn(C)c(=O)c2[nH]1
CCNC(=O)c1cc2c(-c3cc(C(C)(C)O)ccc3Oc3c(C)cccc3C)cn(C)c(=O)c2[nH]1
C=CCCn1cc(-c2cc(C(=O)N3CCOCC3)c3[nH]cnc3c2)c2cc[nH]c2c1=O
CN1C(=O)c2cccc3c(NS(=O)(=O)c4c(F)cccc4F)ccc1c23
COc1ccc(Cl)cc1S(=O)(=O)Nc1ccc2[nH]c(=O)c3ccccc3c2c1
O=c1[nH]c2ccc(NS(=O)(=O)c3cccc(Cl)c3)cc2c2ccccc12
COc1cc(C(=O)N2CCC(O)CC2)ccc1N=c1ccc2c([nH]1)N(Cc1ccccc1)C(C)C(=O)N2C
C[C@H]1CCN(S(=O)(=O)c2cc(NC(=O)Cc3noc4ccccc34)ccc2Br)C1
CCS(=O)(=O)Nc1ccc(Oc2cccc(-c3c(C)noc3C)c2)c(-c2cn(C)c(=O)c3cncn23)c1
C=CCCn1cc(-c2cccc(C(=O)N3CCN(CCO)CC3)c2)c2cc[nH]c2c1=O
CNc1cc(-c2ccc3cnn(Cc4ccc(F)c(F)c4)c3c2)cn(C)c1=O
Cc1nnc2n1-c1ccc(-c3cnn(C)c3)cc1C(Nc1ccc(Cl)cc1)CC2
Cc1cc(-c2nc(=O)c3c4c(sc3[nH]2)CN(C)CC4)cc(C)c1OCc1ccc(C(=O)Nc2ccccc2N)cc1
COc1ccccc1S(=O)(=O)Nc1ccc2c3c(cc(N4CCN(C)CC4)nc13)C(=O)N2C
O=c1[nH]c2ccc(NS(=O)(=O)c3ccc(Cl)cc3)cc2c2ccccc12
CC1C(=O)N(C)CCN1CCOc1ccc(C2CCN(c3ccc4nnc(N(C)C)n4n3)CC2)cc1
Cc1cc(-c2cc(NS(C)(=O)=O)ccc2OCC(C)(C)C)n2cc[nH]c(=O)c12
CC1(C2CC2)NC(=O)N(CC(=O)Nc2ccc(Cl)c(S(=O)(=O)N3CCCCC3)c2)C1=O
CN1C(=O)c2cc(-c3cnn(C4CC4)c3)cc3c(NS(=O)(=O)c4ccc(Cl)cc4)ccc1c23
COCC(C)n1c(-c2cc(C)c(=O)n(C)c2)nc2ccccc21
COc1cc(C(=O)N2CCC(O)CC2)ccc1N=c1ccc2c([nH]1)N1CCCCC1C(=O)N2C
COc1cc(C(=O)N2CCC(O)CC2)ccc1Nc1ccc2c(c1)N(C1CCCC1)C(C)C(=O)N2C
CCOC(=O)CC1CCN(c2cc3c4c(ccc(NS(=O)(=O)c5ccccc5OC)c4n2)N(C)C3=O)CC1
Cc1ccc(NC2CCc3nnc(C)n3-c3ccc(-c4ccc(=N)[nH]c4)cc32)cc1
O=c1[nH]c2ccc(NS(=O)(=O)C3CCCC3)cc2c2ccccc12
C=CCCn1cc(-c2cc(F)cc(C(=O)N3CCOCC3)c2)c2cc[nH]c2c1=O
Cc1noc(C)c1-c1cc(-c2c(C)noc2C)c2cccnc2c1
CC(C)N1CCc2c(nnn2CC(=O)Nc2ccc(Br)c(S(=O)(=O)N3CC[C@H](C)C3)c2)C1
Cc1cc(-c2nc(=O)c3c4c(sc3[nH]2)CN(C)CC4)cc(C)c1OCCCCCC(O)=NO
COc1ccccc1S(=O)(=O)Nc1ccc2c3c(cc(=NCC4CCOCC4)[nH]c13)C(=O)N2C
COc1ccccc1S(=O)(=O)Nc1ccc2c3c(cc(=NCC4CCN(C)CC4)[nH]c13)C(=O)N2C
Cc1noc(C)c1CC(=O)N=c1[nH]c(-c2c(C)[nH]c3ccccc23)cs1
Cc1ccc(-n2nc(C(=O)N3CCN(C(C)C)CC3)nc2-c2ccc3c(c2)N(C2CCCC2)C(C)C(=O)N3C)cc1
Cn1cc(-c2cc(NS(C)(=O)=O)ccc2Oc2ccc(Br)cc2)n2cncc2c1=O
Cc1cc(C)cc(N=c2cccc(-c3c(C)nnn3C3CCNCC3)[nH]2)c1
CC1C(=O)N(C)CCN1CCOc1ccc(C2CCN(c3ccc4nncn4n3)CC2)cc1
C/C=C/Cn1cc(-c2cccc(C(=O)N(C)C)c2)c2cc[nH]c2c1=O
C=CCCn1cc(-c2ccc(F)c(C(=O)N3CCOCC3)c2)c2cc[nH]c2c1=O
Cc1noc(C)c1-c1cnc2c(-c3ccc(C(=O)O)cc3)cn([C@@H](C)c3ccccn3)c2c1
Cc1cc(C)cc(N=c2nc(-c3c(-c4ccc(F)cc4)ncn3C3CCNCC3)cc[nH]2)c1
Cc1cc(F)cc(C)c1Oc1ccc(C(C)(C)O)cc1-c1cn(C)c(=O)c2[nH]c(C(=O)NC3(C)CC3(F)F)cc12
COc1cc(C(=O)N2CCC(O)CC2)ccc1Nc1cc2c(cc1OC)N(C)C(=O)C(C)N2C1CCCC1
CC1CCCN(S(=O)(=O)c2cc(NC(=O)Cn3c(O)c[nH]c3=O)ccc2Br)C1
O=c1[nH]c2ccc(NS(=O)(=O)c3ccccc3)cc2c2ccccc12
Cc1cc(-c2nc3ccccc3n2CC2CCCOC2)cn(C)c1=O
Cc1nnc2n1-c1ccc(-c3ccc(=N)[nH]c3)cc1C(Nc1ccc(C(F)(F)F)cc1)CC2
Cc1cc(C)cc(N=c2cccc(-c3c(C)nnn3C3CCN(C(=N)N)CC3)[nH]2)c1
CNc1cc(-c2ccc3cnn(Cc4ccc(OC)cc4)c3c2)cn(C)c1=O
CC1C(=O)N(C)c2ccc(-c3ccc(Nc4cccc(S(=O)(=O)N(C)C)c4)cc3)nc2N1C1CCN(C)CC1
COc1ccccc1S(=O)(=O)Nc1ccc2c3c(cc(=NCCN4CCCCC4)[nH]c13)C(=O)N2C
COc1c[nH]c2c(ncc3nc(=O)n(Cc4ccccc4)c32)c1-c1c(C)noc1C
Cc1nnc2n1-c1sc(C#Cc3ccncc3)c(Cc3ccccc3)c1COC2
CCNC(=O)c1cc2c(-c3cc(NC(=O)OC)ccc3Oc3c(C)cc(F)cc3C)cn(C)c(=O)c2[nH]1
O=c1[nH]c2ccc(NS(=O)(=O)Cc3ccccc3)cc2c2ccccc12
CNc1cc(-c2ccc3cnn(Cc4cc(OC)cc(OC)c4)c3c2)cn(C)c1=O
CC1C(=O)N(C)c2ccc(=Nc3ccc(C(=O)NC4CCN(C)CC4)cc3OC3CCCC3)[nH]c2N1C1CCCC1
Cc1noc(C)c1-c1ccc(Oc2ccc(NS(C)(=O)=O)cc2-c2cn(C)c(=O)c3cncn23)cc1
Cc1nnc2n1-c1sc(C(C)C)c(Cc3ccccc3)c1COC2
Cc1noc(C)c1-c1cc(-c2c(C)noc2C)c2[nH]c(C3CC3)nc2c1
COc1ccc(NC2CCc3nnc(C)n3-c3ccc(-c4ccc(=N)[nH]c4)cc32)cc1
O=C(Cc1ccccc1)NN=Cc1ccc(O)c2ncccc12
Cc1nnc2n1-c1sc(C#CC3CCN(C)CC3)c(Cc3ccccc3)c1COC2
Cc1n[nH]c(C)c1CNCc1c(C)nn(Cc2ccccc2)c1C
COC(=O)CC1CC(=O)N(C)C1
Cc1cc(-c2cc(NS(C)(=O)=O)ccc2OC2CCCCC2)n2cc[nH]c(=O)c12
CCOc1cc(C(=O)N2CCC(N3CCN(C)CC3)CC2)ccc1N=c1nc2c(c[nH]1)N(C)C(=O)c1ccccc1N2S(C)(=O)=O
Cc1noc(C)c1-c1nc(=O)c2c3c(sc2[nH]1)CN(C)CC3
CC(=O)Nc1ccc(Oc2ccc(F)cc2F)c(-c2cc(C)c3c(=O)[nH]ccn23)c1
Cc1nn(C)c(C)c1C1C(CN=c2[nH]ccn3cnnc23)CC(=O)N1C
COc1cc(OC)c2c(=O)cc(-c3cc(C)c(OCCO)c(C)c3)oc2c1
Cc1nnc2n1-c1sc(C#CC3CCNCC3)c(Cc3ccccc3)c1COC2
CN1CCc2c(nnn2CC(=O)Nc2ccc(Cl)c(S(=O)(=O)N3CC[C@@H](C4CC4)C3)c2)C1
CCS(=O)(=O)Nc1ccc(Oc2ccc(F)cc2F)c(-c2cn(C)c(=O)c3cncn23)c1
Cc1cc(C)cc(Oc2nccc(-c3c(C)nnn3C3CCN(C(=N)N)CC3)n2)c1
CN1C(=O)c2cccc3c(NS(=O)(=O)c4cccc5cccnc45)ccc1c23
Cc1nnc2n1-c1ccc(-c3ccc(CCCN4CCN(C)CC4)cc3)cc1C(Nc1ccc(Cl)cc1)CC2
Cc1cc(-c2nc(=O)c3c4c(sc3[nH]2)CN(C)CC4)cc(C)c1OCc1cccc(C(=O)Nc2ccccc2N)c1
Cc1nnc2n1-c1ccc(-c3cnc(=N)[nH]c3)cc1C(Nc1ccc(Cl)cc1)CC2
CCNC(=O)c1cc2c(-c3cc(S(=O)(=O)CC)ccc3Oc3ccccc3Cl)cn(C)c(=O)c2[nH]1
COc1ccccc1S(=O)(=O)Nc1ccc2c3c(cc(=NC(C)c4ccccn4)[nH]c13)C(=O)N2C
CCN(C)C(=O)c1cc2c(-c3cc(S(C)(=O)=O)ccc3Oc3ccc(F)cc3F)cn(C)c(=O)c2[nH]1
Cc1nnc2n1-c1ccc(C3=CCNCC3)cc1C(Nc1ccc(Cl)cc1)CC2
COc1ccccc1S(=O)(=O)Nc1ccc2c3c(cc(=NC4CC4)[nH]c13)C(=O)N2C
Cc1cc(C)cc(Oc2cccc(-c3c(C)nnn3C3CCNCC3)n2)c1
Cn1ccc2cc[nH]c2c1=O
Cc1ccc(-n2nc(C(=O)N3C4CCC3CN(C)C4)nc2-c2ccc3c(c2)N(C2CCCC2)C(C)C(=O)N3C)cc1
COc1ccccc1S(=O)(=O)Nc1ccc2c3c(cc(=NC(C)(C)C)[nH]c13)C(=O)N2C
Cc1cc(-c2nc(=O)c3c4c(sc3[nH]2)CN(C)CC4)cc(C)c1OCCCCCC(=O)Nc1ccccc1N
COc1cc(OC)c2c(=O)[nH]c(-c3cc(C)c(OC[C@@H](O)CN4CCN(C)CC4)c(C)c3)nc2c1
COC(=O)CC1=NC(c2ccc(Cl)cc2)c2nn(C)cc2-n2c(C)nnc21
Cc1ccc(-n2nc(C(=O)N3CCN(C)CC3)nc2-c2ccc3c(c2)N(C2CC2)C(C)C(=O)N3C)cc1
COc1cc(OC)c2c(=O)cc(-c3cc(C)c(OC[C@H](O)CN4CCN(C)CC4)c(C)c3)oc2c1
CN1CCc2c(nnn2CC(=O)Nc2ccc(Br)c(S(=O)(=O)N3CC[C@@H](C4CC4)C3)c2)C1
Cc1nnc2n1-c1ccc(-c3ccc4c(c3)CCC(=O)N4)cc1C(Nc1ccc(Cl)cc1)CC2
C=CCN1C(=O)C(C)N(C2CCCC2)c2[nH]c(=Nc3ccc(C(=O)N4CCC(O)CC4)cc3OC)ccc21
CCNC(=O)c1cc2c(-c3cc(S(=O)(=O)CC)ccc3-c3cccc4cc[nH]c34)cn(C)c(=O)c2[nH]1
Cc1sc2c(c1Cc1ccccc1)COCc1nnc(C)n1-2
Cc1noc(C)c1Cn1c(=O)nc(-c2ccc(F)cc2)c2c3c(sc21)CC(C(C)(C)C)CC3
Cc1cc(-c2cc(S(=O)(=O)N(C)C)cnc2Oc2ccc(F)cc2F)n2cc[nH]c(=O)c12
CCNC(=O)c1cc2c(-c3cc(S(=O)(=O)C4CC4)ccc3Oc3c(C)cccc3C)cn(C)c(=O)c2[nH]1
C=CCCn1cc(-c2cnc(OC)c(C(=O)N3CCOCC3)c2)c2cc[nH]c2c1=O
Cc1noc(C)c1-c1cc(S(=O)(=O)NC2CCCC2)c2cccnc2c1
CCNC(=O)c1cc2c(-c3cc(S(C)(=O)=O)ccc3Nc3c(C)cccc3C)cn(C)c(=O)c2[nH]1
CC1(C2CC2)NC(=O)N(CC(=O)Nc2ccc(C(F)(F)F)c(S(=O)(=O)N3CCCCC3)c2)C1=O
CCCS(=O)(=O)Nc1ccc2[nH]c(=O)c3ccccc3c2c1
Cc1nnc2n1-c1ccc(-c3cnn(C)c3)cc1C(Nc1cccc3ccccc13)CC2
CC(=O)N1CCC(n2c(-c3cc(C)c(O)c(C)c3)nc3ccccc32)CC1
COc1cc(C(=O)N2CCC(O)CC2)ccc1N=c1ccc2c([nH]1)N(C1CCCCCC1)C(C)C(=O)N2C
C=CCCn1cc(-c2cccc(C(=O)N3CCN(C)CC3)c2)c2cc[nH]c2c1=O
CCn1c(SC(C(=O)NCc2cccnc2)C(C)C)nnc1-c1cccs1
CN1C(=O)c2cccc3c(NS(=O)(=O)c4ccccc4)ccc1c23
COc1cc(C(=O)NC2CCN(C)CC2)ccc1N=c1ccc2c([nH]1)N1CCCCC1C(=O)N2C
COc1ccccc1S(=O)(=O)Nc1ccc2c3c(cc(-n4ccnc4)nc13)C(=O)N2C
CC(=O)N1CCC(Cn2c(-c3cc(C)c(O)c(C)c3)nc3ccccc32)C1
COCC(COC)n1c(-c2cc(C)c(=O)n(C)c2)nc2ccccc21
CN1CCc2c(nnn2CC(=O)Nc2ccc(Cl)c(S(=O)(=O)N3CC[C@H](C4CC4)C3)c2)C1
Cc1sc2c(c1C)C(c1ccc(Cl)cc1)=NC(CC(=O)NCCOCCOCCN)c1nnc(C)n1-2
COc1ccccc1S(=O)(=O)Nc1ccc2c3c(cc(-c4cnn(C5CC5)c4)cc13)C(=O)N2C
Cc1sc2c(c1C)C(c1ccc(Cl)cc1)=NC(CC(=O)NCCOCCOCCNC(=O)CCCCCC1(C)C(/C=C/C=C/C=C3/N(CCCS(=O)(=O)O)c4ccc(S(=O)(=O)O)cc4C3(C)C)=[N+](CCCS(=O)(=O)[O-])c3ccc(S(=O)(=O)O)cc31)c1nnc(C)n1-2
CC1(C2CC2)NC(=O)N(CC(=O)Nc2ccc(Br)c(S(=O)(=O)N3CCCCC3)c2)C1=O
COc1ccccc1S(=O)(=O)Nc1ccc2c3c(cc(N4CCN(C(=O)OC(C)(C)C)CC4)nc13)C(=O)N2C
Cc1ccc(-n2nc(C(=O)N3CC4CCC(C3)N4C)nc2-c2ccc3c(c2)N(C2CCCC2)C(C)C(=O)N3C)cc1
Cc1nnc2n1-c1sc(C#N)c(Cc3ccccc3)c1COC2
Cc1cc(F)cc(C)c1Oc1ccc(C(C)(C)O)cc1-c1cn(C)c(=O)c2[nH]c(C(=O)NC(C)(C)C(F)(F)F)cc12
COc1[nH]ncc1C(=O)N1CCN(CC(C)O)CC1
COc1cc(C(=O)N2CCC(O)CC2)ccc1Nc1cc2c(cc1F)N(C)C(=O)C(C)N2C1CCCC1
Cc1ccc(-n2nnnc2-c2ccc3c(c2)N(C2CC2)C(C)C(=O)N3C)cc1
C=CCCn1cc(-c2cc(OC(F)F)cc(C(=O)N3CCOCC3)c2)c2cc[nH]c2c1=O
CCNC(=O)c1cc2c(-c3cc(C4(O)COC4)ccc3Oc3c(C)cc(F)cc3C)cn(C)c(=O)c2[nH]1
Cc1cc(-c2cc(C(=O)NC3CCC(CO)CC3)c3c(C)noc3n2)c(C)o1
CCOc1cc(C2CCN(C)CC2)ccc1N=c1nc2c(c[nH]1)N(C)C(=O)C(CC)N2Cc1cccc(C#N)c1
CCNC(=O)c1cc2c(-c3cc(S(=O)(=O)CC)ccc3Oc3c(C)cc(F)cc3C)cn(C)c(=O)c2[nH]1
Cc1nnc2n1-c1ccc(N)cc1C(Nc1ccc(Cl)cc1)CC2
CNc1cc(-c2ccc3cnn(Cc4ccc(F)c([N+](=O)[O-])c4)c3c2)cn(C)c1=O
CNC(=O)c1ccc2c(c1)nc(-c1cc(C)c(O)c(C)c1)n2CC1CCN(C(C)=O)CC1
Cc1ccc(C2(C)NC(=O)N(CC(=O)Nc3ccc(C)c(S(=O)(=O)N4CCCCC4)c3)C2=O)cc1
Cc1c(NCc2ccccc2-c2ccccc2)cnn(C)c1=O
CCNC(=O)c1cc(C(=O)NC)c(=O)n(Cc2ccccc2)c1
CC(C)C(=O)Nc1cc(-c2cn(C)c3c(=O)[nH]ccc23)cc2c1ccn2C(C)(c1ccccn1)c1ccccn1
Cc1noc(C)c1-c1ccc2c(c1)C(c1ccccc1)N(Cc1cn(CCOCC(=O)Nc3cccc4c3CN(C3CCC(=O)NC3=O)C4=O)nn1)C(=O)N2C
CNC(=O)c1cc(C(=O)NC)c2c(c1)[C@H](c1ccccc1)[C@@H](CF)O2
Cc1noc(C)c1-c1ccc2c(c1)C(c1ccccc1)N(Cc1cn(CCOCCOCC(=O)Nc3cccc4c3CN(C3CCC(=O)NC3=O)C4=O)nn1)C(=O)N2C
CNC(=O)c1cc(C(=O)NCCC[C@H]2OC[C@H](N)CO2)cc2c1O[C@H](CF)[C@H]2c1ccccc1
CNC(=O)c1cc(C(=O)NC2CC2)cn(Cc2ccccc2)c1=O
CNC(=O)c1cc(C(N)=O)cn(Cc2ccccc2)c1=O
Cc1noc(C)c1-c1ccc2c(c1)C(c1ccccc1)N(CC(=O)NCCCCC(=O)Nc1cccc3c1CN(C1CCC(=O)NC1=O)C3=O)C(=O)N2C
CNC(=O)c1cc(C(=O)NCC[C@@H]2CNCCO2)cc2c1O[C@H](CF)[C@H]2c1ccccc1
COc1cc(NS(C)(=O)=O)ccc1N=c1nc2c(c[nH]1)N(C(C)C)C(=O)c1ccccc1N2C
Cn1cc(-c2cc(NS(C)(=O)=O)c3ccn(CC4(C)COC4)c3c2)c2cc[nH]c(=O)c21
CCc1c(NCc2ccccc2N2CCN(C)CC2)cnn(C)c1=O
Cc1cc(F)ccc1Cn1ccc2cc(NS(C)(=O)=O)cc(-c3cn(C)c4c(=O)[nH]ccc34)c21
CNC(=O)c1cc(C(=O)N[C@H]2[C@H]3COC[C@H]32)cc2c1O[C@H](CF)[C@H]2c1ccccc1
CNC(=O)c1ccc(=O)n(Cc2cc(Br)ccc2F)c1
CNC(=O)c1cc(C(=O)NC2CCC2)cn(Cc2cccnc2)c1=O
CNC(=O)c1cc(C(=O)NCCO)cn(Cc2ccccc2)c1=O
CNC(=O)c1cccc2c1O[C@@H](c1ccccc1)[C@@H]2C
CNC(=O)c1cc(C(=O)NC2CC2)cn(Cc2ccc(C)cc2)c1=O
COCc1nc2cnc3cc(-c4c(C)noc4C)c(OC[C@H]4CCNC4)cc3c2n1[C@H](C)c1ccccc1
CNC(=O)c1ccc(=O)n(Cc2ccccc2)c1
Cc1noc(C)c1-c1cc2ncc3c(c2cc1O[C@H]1C[C@H](N)C1)n(C(C)c1ccccn1)c(=O)n3C
CCNC(=O)c1cccn(Cc2ccccc2)c1=O
CCS(=O)(=O)Nc1cc(-c2cn(C)c3c(=O)[nH]ccc23)cc2c1ccn2Cc1ccc(F)cc1
Cc1noc(C)c1-c1cc2ncc3c(c2cc1O[C@H]1C[C@@H](N)C1)n(C(C)c1ccccn1)c(=O)n3C
Cc1noc(C)c1-c1ccc2c(c1)C(c1ccccc1)N(Cc1cn(CCOCC(=O)Nc3cccc4c3C(=O)N(C3CCC(=O)NC3=O)C4=O)nn1)C(=O)N2C
CNC(=O)c1cc(C(=O)NC2CCOCC2)cn(Cc2ccccc2)c1=O
Cc1noc(C)c1-c1cc2ncc3c(c2cc1OC[C@@H]1CCNC1)n(C(C)c1ccccn1)c(=O)n3C
Cc1cc(F)cc(C)c1Cn1ccc2cc(NS(C)(=O)=O)cc(-c3cn(C)c4c(=O)[nH]ccc34)c21
CNC(=O)c1cc(C(=O)NCCC2CCOCC2)cn(Cc2ccccc2)c1=O
CCN1C(=O)c2ccccc2N(C)c2[nH]c(=Nc3ccc(C(=O)NC4CCN(C)CC4)cc3OC)ncc21
COc1ccc2c(c1)C(c1ccc(Cl)cc1)=NC(CC(=O)NC(C)(C)C)c1sc(=O)n(C)c1-2
CCN1C(=O)c2ccccc2N(C)c2[nH]c(=Nc3ccc(NS(C)(=O)=O)cc3OC)ncc21
CNC(=O)c1cc(C(=O)NC2CC2)cn([C@H](C)c2ccccc2)c1=O
CCS(=O)(=O)Nc1cccc2c1nc(-c1cn(C)c3c(=O)[nH]ccc13)n2Cc1ccc(F)cc1
Cc1noc(C)c1-c1ccc2c(c1)C(c1ccccc1)N(CCCCC(=O)Nc1cccc3c1CN(C1CCC(=O)NC1=O)C3=O)C(=O)N2C
Cc1noc(C)c1-c1cc2ncc3c(c2cc1OCC1CCNCC1)n(C(C)c1ccccn1)c(=O)n3C
CNC(=O)c1cc(C(=O)NC2CC2)cn(CC2CCOCC2)c1=O
Cc1c(NCc2ccccc2N2CCOCC2)cnn(C)c1=O
C/C=C/Cc1c(NCc2ccccc2N2CCN(C)CC2)cnn(C)c1=O
Cc1noc(C)c1-c1ccc2c(c1)C(c1ccccc1)N(Cc1cn(CCOCCOCCOCCOCC(=O)Nc3cccc4c3CN(C3CCC(=O)NC3=O)C4=O)nn1)C(=O)N2C
CCS(=O)(=O)Nc1cc(-c2cn(C)c3c(=O)[nH]ccc23)cc2c1cnn2Cc1ccc(F)cc1
CNC(=O)c1cc(C(=O)NC2CC2)cc2c1O[C@H](CF)[C@H]2c1ccccc1
Cc1noc(C)c1-c1ccc2c(c1)C(c1ccccc1)N(CCCCCCC(=O)Nc1cccc3c1CN(C1CCC(=O)NC1=O)C3=O)C(=O)N2C
CNC(=O)c1cc(C(=O)N[C@H]2C[C@H](O)C2)cc2c1O[C@H](CF)[C@H]2c1ccccc1
COc1cc(C(=O)NC2CCN(C)CC2)ccc1N=c1nc2c(c[nH]1)N(C(C)C)C(=O)c1ccccc1N2C
C#CCNC(=O)CC1N=C(c2ccc(Cl)cc2)c2cc(OC)ccc2-c2c1sc(=O)n2C
Cc1c(NCc2ccccc2)cnn(C)c1=O
Nc1ccc(C(O)Nc2ccc(=O)[nH]c2O)c2ncccc12
CC(=O)NCCCOc1cc2c(cc1-c1c(C)noc1C)ncc1c2n(C(C)c2ccccn2)c(=O)n1C
Cc1cc2c(-c3ccco3)c[nH]c(=NC3CCN(C)CC3C(=O)NC3CCCCC3)c2[nH]c1=O
CNC(=O)c1cc(C(=O)NC2CC2)cn(Cc2cccc3[nH]ccc23)c1=O
CNC(=O)c1cc(C(=O)NC2CCC2)cn(Cc2ccccn2)c1=O
COc1cc(N2CCN(C)CC2)ccc1N=c1nc2c(c[nH]1)N(C(C)C)C(=O)c1ccccc1N2C
CNC(=O)c1cc(C(N)=O)cc2c1O[C@H](C)[C@H]2c1ccccc1
CNC(=O)c1cc(C(N)=O)cc2c1O[C@H](CF)[C@H]2c1ccccc1
CN(c1ccccc1CN=c1[nH]c(=Nc2ccc3[nH]c(O)cc3c2)[nH]cc1C(F)(F)F)S(C)(=O)=O
Cn1cc(-c2ccc3nc(-c4cnn(CC(C)(C)O)c4)nc(N4CCOC[C@@H]4c4cccs4)c3c2)ccc1=O
CCS(=O)(=O)c1ccc(Oc2cccc(-c3c(C)noc3C)c2)c(-c2cn(C)c(=O)c3cncn23)c1
Cc1nnc2n1-c1ccc(C(N)=O)cc1N(c1ccc(Cl)cc1)CC2C
Cc1nnc2n1-c1ccccc1NCC2
COc1cccc(-c2cn(C)c(=O)c3[nH]c(C(=O)NCc4ccc(C(=O)Nc5ccccc5N)cc4)cc23)c1
Cn1cc(-c2ccccc2Oc2ccccc2)c2cc(C(=O)NCc3ccc(C(=O)Nc4ccccc4N)cc3)[nH]c2c1=O
CC(C)N1c2cc(N=c3nc(-c4c[nH]c5ccccc45)cc[nH]3)ccc2N(C)C(=O)C1C
CCCNS(=O)(=O)c1ccc(C2CC(=O)N(C)C2)cc1
Cn1cc(-c2cccc(C(F)(F)F)c2)c2cc(C(=O)NCc3ccc(C(=O)Nc4ccccc4N)cc3)[nH]c2c1=O
COc1ccccc1S(=O)(=O)Nc1ccc2[nH]c(O)c(C3=CCC3)c2c1
CCN(CC)S(=O)(=O)c1ccc(C2CC(=O)N(C)C2)c(-c2ccc(OC)c(OC)c2)c1
CN1C(=O)c2c(F)ccc(F)c2Oc2cc(=N[C@H]3CC[C@H](O)CC3)[nH]cc21
CC(C)Nc1cccc(-c2cc[nH]c(=Nc3ccc4c(c3)N(C(C)C)C(C)C(=O)N4C)n2)c1
Cc1sc2c(c1C)C(c1ccc(C#CC(C)(C)N)cc1)=NC(CC(=O)OC(C)(C)C)c1nnc(C)n1-2
Cn1cc(-c2ccccc2)c2cc(C(=O)NCc3ccc(C(=O)Nc4ccccc4N)cc3)[nH]c2c1=O
Cc1cc2c(-c3ccccc3)c[nH]c(=NC3CCNCC3C(=O)NC3CCCCC3)c2[nH]c1=O
CN1C(=O)c2ccccc2N(C)c2cc(=N[C@H]3CC[C@@H](O)CC3)[nH]cc21
CC(=O)Nc1ccc(C(=O)NCCCN)cc1OCc1cccc(Cl)c1
Cc1noc(C)c1-c1ccc2nc(C(=O)NC3CCN(C)CC3)nc(N3CCOC[C@@H]3c3ccccc3)c2c1
CC=Cc1c[nH]c(=NC2CCNC[C@H]2C(=O)NC2CCCCC2)c2[nH]c(=O)c(C)cc12
Cc1cc2c(-c3cnn(C)c3)c[nH]c(=NC3CCN(C)CC3C(=O)NC3CCCCC3)c2[nH]c1=O
CC(C)N1c2cc(N=c3nc(-c4ccncc4)cc[nH]3)ccc2N(C)C(=O)C1C
Cc1coc(-c2c[nH]c(=NC3CCN(C)CC3C(=O)NC3CCCCC3)c3[nH]c(=O)c(C)cc23)c1
CC(C)N1c2cc(N=c3nc(-c4ccccc4)cc[nH]3)ccc2N(C)C(=O)C1C
Cn1cc(-c2ccccc2Cl)c2cc(C(=O)NCc3ccc(C(=O)Nc4ccccc4N)cc3)[nH]c2c1=O
Cc1cccc(-c2cn(C)c(=O)c3[nH]c(C(=O)NCc4ccc(C(=O)Nc5ccccc5N)cc4)cc23)c1
C=C(C)c1c(O)[nH]c2ccc(NS(=O)(=O)c3ccc(OC)cc3)cc12
Cn1cc(-c2cc(C(C)(C)O)ccc2Oc2ccc(F)cc2F)c2cc(C(=O)NCCCCCCC(O)=NO)[nH]c2c1=O
Cn1cc(-c2ccccc2Oc2ccccc2)c2cc(C(=O)NCCCCCC(=O)Nc3ccccc3N)[nH]c2c1=O
Cc1noc(C)c1-c1ccc2nc(-c3cnn(CC(C)(C)O)c3)nc(N3CCOC[C@H]3c3ccccc3)c2c1
CC(=O)Nc1ccc(C(=O)NCCCN)cc1OCc1ccc(C(N)=O)cc1
Cc1cc2cc[nH]c(=NC3CCNCC3C(=O)NC3CCOCC3)c2[nH]c1=O
Cn1cc(-c2ccccc2C(F)(F)F)c2cc(C(=O)NCc3ccc(C(=O)Nc4ccccc4N)cc3)[nH]c2c1=O
CC(C)N1c2cc(N=c3nc(-c4cccc5ncccc45)cc[nH]3)ccc2N(C)C(=O)C1C
Cc1nnc2n1-c1ccccc1N(c1ccc(Cl)cc1)C(C)C2
Cc1ccccc1-c1cn(C)c(=O)c2[nH]c(C(=O)NCc3ccc(C(=O)Nc4ccccc4N)cc3)cc12
Cc1cc(F)cc(C)c1Oc1ccc(C(C)(C)O)cc1-c1cn(C)c(=O)c2[nH]c(C(=O)NCc3ccc(C(=O)Nc4ccccc4N)cc3)cc12
COc1cccc(-c2cc[nH]c(=Nc3ccc4c(c3)N(C(C)C)C(C)C(=O)N4C)n2)c1
COc1ccccc1-c1cccc(Nc2ccc3c(c2)N(C(C)C)C(C)C(=O)N3C)c1
Cc1cc2c(-c3cccs3)c[nH]c(=NC3CCNCC3C(=O)NC3CCCCC3)c2[nH]c1=O
CC(=O)Nc1ccc(C(=O)N[C@H]2CC[C@H](O)CC2)cc1OCc1ccccc1
CC(C)Oc1ccc(C(C)(C)O)cc1-c1cn(C)c(=O)c2[nH]c(C(=O)NCCCCCCC(O)=NO)cc12
Cc1cc2c(-c3ccco3)c[nH]c(=NC3CCNCC3C(=O)NC3CCCCC3)c2[nH]c1=O
CCC1c2nnc(C)n2-c2c[nH]c(=Nc3ccc(C(=O)NC4CCN(C)CC4)cc3OC)nc2N1Cc1cccc(Br)c1
CC(C)N1c2cc(N=c3nc(-c4cccc(N)c4)cc[nH]3)ccc2N(C)C(=O)C1C
CC(=O)Nc1ccc(C(=O)NC2CCOCC2)cc1OCc1ccccc1
Cc1cc(F)ccc1-c1cc[nH]c(=Nc2ccc3c(c2)N(C(C)C)C(C)C(=O)N3C)n1
CC(C)N1c2cc(Nc3cccc(-c4cccc(C#N)c4)c3)ccc2N(C)C(=O)C1C
C=C(C)c1c(O)[nH]c2ccc(NS(=O)(=O)c3cc(F)ccc3OC)cc12
Cn1cc(-c2ccccc2Oc2ccccc2)c2cc(C(=O)NCCCCCCC(=O)Nc3ccccc3N)[nH]c2c1=O
CCOc1cc(C(=O)N2CCC(N3CCCC3)CC2)ccc1N=c1cc2c(c[nH]1)N(C)C(=O)c1ccccc1N2C
CCC1c2nnc(C)n2-c2c[nH]c(=Nc3ccccc3OC)nc2N1Cc1cccc(C(F)(F)F)c1
CC(=O)Nc1ccc(C(=O)NCC2CCNCC2)cc1OCc1ccccc1
Cn1cc(-c2cccc(C(C)(C)O)c2)c2cc(C(=O)NCc3ccc(C(=O)Nc4ccccc4N)cc3)[nH]c2c1=O
CC(C)N1c2cc(N=c3nc(-c4cncc5ccccc45)c(F)c[nH]3)ccc2N(C)C(=O)C1C
C=C(C)c1c(O)[nH]c2ccc(NS(=O)(=O)c3cc(C)ccc3F)cc12
Cn1cc(-c2cccc(F)c2)c2cc(C(=O)NCc3ccc(C(=O)Nc4ccccc4N)cc3)[nH]c2c1=O
Cc1noc(C)c1-c1ccc2nc(-c3cnn(CC(C)(C)O)c3)nc(N3CCOC[C@@H]3C3CCC3)c2c1
CC(=O)Nc1ccc(C(=O)NCCCN)cc1OCc1cccnc1
Cc1nnc2n1-c1ccccc1N(c1ccc(Cl)cc1)CC2
Cc1cc2cc[nH]c(=NC3CCNCC3C(=O)NC3CCCC3)c2[nH]c1=O
C=Cc1c(O)[nH]c2ccc(NS(=O)(=O)c3ccccc3OC)cc12
CC(C)N1c2cc(N=c3nc(-c4ccccc4N)cc[nH]3)ccc2N(C)C(=O)C1C
CCNC(=O)CC1CN(c2ccc(Cl)cc2)c2ccccc2-n2c(C)nnc21
Cc1c[nH]c(=Nc2ccc(C(=O)NC3CCN(C)CC3)c(F)c2)[nH]c1=Nc1ccc(Cl)c(NS(=O)(=O)C(C)(C)C)c1
Cn1cc(-c2cc(C(C)(C)O)ccc2Oc2ccccc2)c2cc(C(=O)NCc3ccc(C(=O)Nc4ccccc4N)cc3)[nH]c2c1=O
Cn1cc(-c2cccc(Cl)c2)c2cc(C(=O)NCc3ccc(C(=O)Nc4ccccc4N)cc3)[nH]c2c1=O
CC(=O)Nc1ccc(C(=O)NCCCN)cc1OCc1ccc(Cl)cc1
Cc1noc2c1-c1ccccc1NCC2
Cc1noc(C)c1-c1ccc2nc(-c3cnn(CC(C)(C)O)c3)nc(N3CCOC[C@@H]3c3ccc(F)cc3)c2c1
COc1ccc(S(=O)(=O)N2CCOCC2)cc1NC(O)C1NC(C)c2c1ccccc2=O
COc1ccc(S(=O)(=O)N2CCN(C)CC2)cc1NC(O)C1NC(C)c2c1ccccc2=O
CC(=O)Nc1ccc(C(=O)NCCCN)cc1OCc1ccccc1Cl
CN1C(=O)c2c(F)cccc2Oc2cc(=N[C@H]3CC[C@H](O)CC3)[nH]cc21
COc1ccc(C(C)(C)O)cc1-c1cn(C)c(=O)c2[nH]c(C(=O)NCc3ccc(C(=O)Nc4ccccc4N)cc3)cc12
CN1CC(c2ccccc2-c2ccccc2)CC1=O
CN1CC(c2ccc(S(=O)(=O)NCc3ccccc3)cc2)CC1=O
CC(=O)Nc1ccc(C(=O)NCCO)cc1OCc1ccccc1
CCNC(=O)c1cc(OCc2ccccc2)c(NC(C)=O)cc1F
Cc1ccoc1-c1c[nH]c(=NC2CCN(C)CC2C(=O)NC2CCCCC2)c2[nH]c(=O)c(C)cc12
COc1ccc(S(=O)(=O)N2CC3(COC3)C2)cc1NC(O)C1NC(C)c2c1ccccc2=O
Cc1noc(C)c1-c1ccc2nc(-c3cnn(CC(C)(C)O)c3)nc(N3CCOC[C@@H]3c3cccs3)c2c1
Cn1cc(-c2cc(C(C)(C)O)ccc2Oc2ccc(F)cc2F)c2cc(C(=O)NCc3ccc(C(=O)Nc4ccccc4N)cc3)[nH]c2c1=O
COc1ccc(COc2cc(C(=O)NCCCN)ccc2NC(C)=O)cc1
Cn1cc(-c2ccccc2Oc2ccccc2)c2cc(C(=O)NCCCC(O)=NO)[nH]c2c1=O
Cc1cc2cc[nH]c(=NC3CCNCC3C(=O)NC3CCCCC3)c2[nH]c1=O
COc1ccc(S(=O)(=O)N2CCCCCC2)cc1NC(O)C1NC(C)c2c1ccccc2=O
Cc1noc2c(Br)cc(-c3nc4ccc(N5CCOCC5)cc4n3CC3CC3)cc12
Cc1cc2c(-c3ccsc3)c[nH]c(=NC3CCNCC3C(=O)NC3CCCCC3)c2[nH]c1=O
CC(=O)Nc1ccc(C(=O)NCCCN)cc1OCc1ccc(C(C)C)cc1
Cc1cc2c(C3=CCCCC3)c[nH]c(=NC3CCNCC3C(=O)NC3CCCCC3)c2[nH]c1=O
COC(=O)c1ccccc1S(=O)(=O)Nc1cc2c(C)noc2cc1C
Cc1ccsc1-c1c[nH]c(=NC2CCN(C)CC2C(=O)NC2CCCCC2)c2[nH]c(=O)c(C)cc12
CC(C)Oc1ccccc1-c1cn(C)c(=O)c2[nH]c(C(=O)NCc3ccc(C(=O)Nc4ccccc4N)cc3)cc12
Cn1cc(-c2cc(C(C)(C)O)ccc2OC2CC2)c2cc(C(=O)NCc3ccc(C(O)=NO)cc3)[nH]c2c1=O
Cc1noc(C)c1-c1ccc2c(c1)C(c1ccccc1)N(CCOCCOCCOCCN1C(=O)N(C)c3ccc(-c4c(C)noc4C)cc3C1c1ccccc1)C(=O)N2C
COc1ccccc1S(=O)(=O)Nc1cc2c(C)noc2cc1C
CCCn1c(-c2ccc3onc(C)c3c2)nc2ccc(N3CCOCC3)cc21
Cc1ccc(-c2c[nH]c(=NC3CCN(C)CC3C(=O)NC3CCCCC3)c3[nH]c(=O)c(C)cc23)o1
Cc1nnc2n1-c1ccccc1N(c1ccc(Cl)cc1)CC2C
C=C(C)c1c(O)[nH]c2ccc(NS(=O)(=O)c3cc(F)ccc3F)cc12
CCNC(=O)c1ccc(NC(C)=O)c(OCc2ccccc2)c1
CCOC(=O)CC1N=C(c2ccc(Cl)cc2)c2cc(OC)ccc2-n2c(C)nnc21
CNC(O)C1NC(C)c2c1ccccc2=O
Cc1noc(C)c1-c1ccc2nc(-c3cnn(CC(C)(C)O)c3)nc(N3CCOC[C@@H]3C3CCCCC3)c2c1
CCS(=O)(=O)c1ccc(Oc2ccc(C)c(-c3c(C)noc3C)c2)c(-c2cn(C)c(=O)c3cncn23)c1
COc1cc2onc(C)c2cc1NS(=O)(=O)c1cc(Cl)ccc1OC
Cc1cc2cc[nH]c(=NC3CCNCC3C(=O)N[C@H]3CCCOC3)c2[nH]c1=O
Cc1nnc2n1-c1ccc(-c3ccc(=N)[nH]c3)cc1N(c1ccc(Cl)cc1)CC2C
Cc1noc2ccc(-c3nc4ccc(N5CCOCC5)cc4n3CC3CC3)cc12
COc1ccc(Br)cc1S(=O)(=O)Nc1cc2c(C)noc2cc1C
COC(=O)c1cc2c(cc1CS(C)(=O)=O)-c1cn(C)c(=O)c3[nH]cc(c13)CN2c1ncc(C#CCN)cc1F
Cc1cc2onc(C)c2cc1NS(=O)(=O)c1ccccc1
CN1C(=O)c2ccccc2N(C)c2cc(=N[C@H]3CC[C@H](O)CC3)[nH]cc21
COc1ccc(Br)cc1S(=O)(=O)Nc1cc2c(C)noc2cc1O
CN1C(=O)c2cccc(Cl)c2Oc2cc(=N[C@H]3CC[C@H](O)CC3)[nH]cc21
Cc1c(N)cccc1-c1cc[nH]c(=Nc2ccc3c(c2)N(C(C)C)C(C)C(=O)N3C)n1
COc1ccccc1-c1cc[nH]c(=Nc2ccc3c(c2)N(C(C)C)C(C)C(=O)N3C)n1
CN1C(=O)c2cccc(F)c2Oc2cc(=N[C@H]3CC[C@H](O)CC3)[nH]cc21
CN1Cc2cc(N=[S@@](C)(=O)c3ccccc3)ccc2NC1=O
Cc1cc2onc(C)c2cc1NS(=O)(=O)c1cc(Cl)ccc1Cl
CCN(CC)S(=O)(=O)c1ccc(C2CC(=O)N(C)C2)cc1
Cc1noc2ccc(-c3nc4ccc(N5CCOC[C@@H]5C)cc4n3CC3CCCCC3)cc12
O=C(Nc1cccc2[nH]cnc12)c1ccccc1OCCCCC(O)=NO
COc1cc(F)ccc1-c1cc[nH]c(=Nc2ccc3c(c2)N(C(C)C)C(C)C(=O)N3C)n1
Cn1cc(-c2ccccc2Oc2ccccc2)c2cc(C(=O)NCc3ccc(C(O)=NO)cc3)[nH]c2c1=O
CCC1c2nnc(C)n2-c2c[nH]c(=Nc3ccc(C(=O)NC4CCN(C)CC4)cc3OC)nc2N1Cc1cccc(C(F)(F)F)c1
CCOc1ccc(CN2c3[nH]c(=Nc4ccc(C(=O)NC5CCN(C)CC5)cc4OC)ncc3-n3c(C)nnc3C2CC)cc1
CC(=O)Nc1ccc(C(=O)NCCCN)cc1OCc1ccccn1
Cc1cc(F)cc(C)c1Oc1ccc(C(C)(C)O)cc1-c1cn(C)c(=O)c2[nH]c(C(=O)NCCCCCCC(O)=NO)cc12
CCOc1cc2onc(C)c2cc1NS(=O)(=O)c1cc(Br)ccc1OC
CNC(=O)N1CCCc2ccc(NC(=O)c3ccc(-c4cc[nH]n4)cc3)cc21
CN1C(=O)c2ccccc2Oc2cc(=N[C@H]3CC[C@H](O)CC3)[nH]cc21
COc1ccc(-c2cc[nH]c(=Nc3ccc4c(c3)N(C(C)C)C(C)C(=O)N4C)n2)cc1
Cc1noc2c1-c1ccc(-c3cnn(CC(N)=O)c3)cc1N(c1ccc(C#N)cc1)CC2C
Cn1cc(-c2ccccc2Oc2ccccc2)c2cc(C(=O)NCCCCCCC(O)=NO)[nH]c2c1=O
CCNC(=O)COc1cc2onc(C)c2cc1NS(=O)(=O)c1cc(Br)ccc1OC
Cn1cc(-c2ccc(C(F)(F)F)cc2)c2cc(C(=O)NCc3ccc(C(=O)Nc4ccccc4N)cc3)[nH]c2c1=O
CC(=O)NCC#Cc1ccc(C2=NC(CC(=O)OC(C)(C)C)c3nnc(C)n3-c3sc(C)c(C)c32)cc1
Cc1cc2c(-c3ccoc3)c[nH]c(=NC3CCNCC3C(=O)NC3CCCCC3)c2[nH]c1=O
Cn1cc(-c2ccccc2Oc2ccccc2)c2cc(C(=O)NCCCCC(=O)Nc3ccccc3N)[nH]c2c1=O
CC(=O)Nc1ccc(C(=O)NCCc2c[nH]cn2)cc1OCc1ccccc1
Cc1csc(-c2c[nH]c(=NC3CCN(C)CC3C(=O)NC3CCCCC3)c3[nH]c(=O)c(C)cc23)c1
CCNC(=O)c1ccc(NC(C)=O)c(OCc2ccccc2)c1F
Cc1cc2onc(C)c2cc1NS(=O)(=O)c1ccccc1Br
CC(=O)Nc1ccc(C(=O)NC2CCOCC2)cc1O[C@@H](C)c1ccccc1
Cn1cc(-c2ccccc2Oc2ccccc2)c2cc(C(=O)NCCCCC(O)=NO)[nH]c2c1=O
CC(=O)Nc1ccc(C(=O)NCCCN)cc1OCc1ccc(C)cc1
CCO[C@H]1CC[C@H](N=c2cc3c(c[nH]2)N(C)C(=O)c2ccccc2N3C)CC1
CNC(=O)C(C(C)C)N(CC(c1ccccc1)c1ccccc1)C(=O)c1cc(C)c(=O)n(C)c1
CNC(=O)C(C1CCOC1)N(CC(c1ccccc1)c1ccccc1)C(=O)c1cc(C)c(=O)n(C)c1
CNC(=O)CN(CC(c1ccccc1)n1ccnc1)C(=O)c1cc(C)c(=O)n(C)c1
CNC(=O)c1cc(C(=O)NC2CC2C)cc(C(CC#N)c2ccccc2)n1
CNC(=O)C(C)N(CC(c1ccccc1)c1ccccn1)C(=O)c1cc(C)c(=O)n(C)c1
[2H]C([2H])([2H])c1nnn(C)c1-c1cnc2c3ccc(C(C)(C)O)c(F)c3n(C(c3ncccc3F)C3CCOCC3)c2c1
CNC(=O)c1cc(C(=O)N[C@H]2C[C@@H]2C)cc2c1OC[C@@]2(C)c1ccccc1
CNC(=O)c1cc(C(=O)N[C@@H]2[C@H]3COC[C@H]32)cc2c1OC[C@H]2c1ccc(F)cc1
CNC(=O)c1cc(C(=O)NC)c2c(c1)[C@](C)(c1ccccc1)CO2
CNC(=O)N1N=C(c2ccc(N3CCN(C(=O)CCCCNC(=O)COc4cccc5c4C(=O)N(C4CCC(=O)NC4=O)C5=O)CC3)cc2)c2cc(OC)c(OC)cc2C[C@@H]1C
CNC(=O)c1cc(C(=O)NC2CC2)cc2c1OC[C@H]2c1cccc(OC)c1
[2H]C([2H])([2H])c1nnn(C)c1-c1cnc2c3ccc(C(C)(C)O)cc3n(C(c3ncccc3F)C3CCOCC3)c2c1
CNC(=O)c1cc(C(=O)N[C@@H]2[C@H]3COC[C@H]32)cc2c1OC[C@@]2(C)c1ccccc1
CNC(=O)c1cc(C(=O)NC2CC2)cc(Cc2cccc3c2CCN3)n1
CNC(=O)c1cc(C(=O)N[C@H]2C[C@@H]2C)cc(Cc2ccccc2)n1
COc1cc2c(cc1-c1c(C)noc1C)ncc1nc(C3CCOCC3)n(CC3CC3)c12
Cc1nnc2ccc(N(C)CCC3CCNCC3)nn12
CNC(=O)c1cc(C(=O)N[C@H]2C[C@@H]2C)cc2c1OC[C@@]2(CO)c1ccccc1
Cc1cc2c(C3=CCOCC3)c[nH]c(=NC3CCN(CCCN)CC3)c2[nH]c1=O
CNC(=O)c1cc(C(=O)N[C@H]2C[C@@H]2C)cc(C(OC)c2ccccc2)n1
CNC(=O)c1cc(C(=O)NC2CC2)cc2c1OC[C@H]2c1ccccc1
CNC(=O)C(C)N(CC(c1ccccc1)c1cccnc1)C(=O)c1cc(C)c(=O)n(C)c1
CNC(=O)c1cc(C(=O)N[C@H]2CC[C@H](O)CC2)cc2c1OC[C@@]2(C)c1ccccc1
CNC(=O)N1N=C(c2ccc(N3CCN(C(=O)COCCOCCOCCOCC(=O)Nc4cccc5c4C(=O)N(C4CCC(=O)NC4=O)C5=O)CC3)cc2)c2cc(OC)c(OC)cc2C[C@@H]1C
Cc1cc(C(=O)N(CC(c2ccccc2)c2ccccc2)C(C)C2CCCO2)cn(C)c1=O
CNC(=O)c1cc(C(=O)N[C@@H]2[C@H]3C[C@@H](O)C[C@H]32)cc(Cc2ccccc2)n1
Cc1cc2c(C3=CCOCC3)c[nH]c(=NC3CCN(C(=O)CCN)CC3)c2[nH]c1=O
CCN(CC(c1ccccc1)c1ccccc1)C(=O)c1cc(C)c(=O)n(C)c1
CNC(=O)c1cc(C(=O)N[C@H]2C[C@@H]2C)cc(Cc2cccc3[nH]ccc23)n1
[2H]C([2H])([2H])c1nnn(C)c1-c1cnc2c3c(F)cc(C(C)(C)O)cc3n(C(c3cc(C)on3)C3CCOCC3)c2c1
COc1cc2c(cc1-c1c(C)noc1C)ncc1nc(C3CCOCC3)n(Cc3ccccn3)c12
COCC(C)n1c(C2CCOCC2)nc2cnc3cc(-c4c(C)noc4C)c(OC)cc3c21
Cc1cncc(-c2c[nH]c(=NC3CCN(C)CC3)c3[nH]c(=O)c(C)cc23)c1
CNC(=O)c1cc(C(=O)NC)c2c(c1)[C@H](c1ccccc1)CO2
CNC(=O)c1cc(C(=O)NCCC[C@H]2OC[C@H](N)CO2)cc2c1OC[C@H]2c1ccccc1
CNC(=O)c1cc(C(=O)N[C@@H]2[C@H]3C[C@H](O)C[C@H]32)cc(C(OC)c2ccccc2)n1
CNC(=O)CN(CC(c1ccccc1)c1ccccc1)C(=O)c1cc(C)c(=O)n(C)c1
CNC(=O)CN(CC(c1ccccc1)C(C)C)C(=O)c1cc(C)c(=O)n(C)c1
CNC(=O)N1N=C(c2ccc(N3CCN(C(=O)COCCOCCOCC(=O)Nc4cccc5c4C(=O)N(C4CCC(=O)NC4=O)C5=O)CC3)cc2)c2cc(OC)c(OC)cc2C[C@@H]1C
CNC(=O)c1cc(C(=O)NC2[C@H]3C[C@H](O)C[C@@H]23)cc(C(C)c2ccccc2)n1
CNC(=O)c1cc(C(=O)N[C@@H]2[C@H]3COC[C@H]32)cc2c1OC[C@H]2c1cccnc1
CNC(=O)c1cc(C(=O)N[C@@H]2[C@H]3COC[C@H]32)cc2c1OC[C@H]2c1ccccc1C
COc1cc2c(cc1-c1c(C)noc1C)ncc1[nH]c(=O)n(CC3CCOCC3)c12
[2H]C([2H])([2H])c1nnn(C)c1-c1cnc2c3cc(F)c(C(C)(C)O)cc3n([C@H](c3ccccc3)C3CCOCC3)c2c1
CNC(=O)c1cc(C(=O)NC2CC2)cn([C@@H](C)c2ccccc2)c1=O
CNC(=O)c1cc(C(=O)NC2CC2)cc(C(C)c2ccccc2)n1
CNC(=O)C(C)N(CC(O)(c1ccccc1)c1ccccc1)C(=O)c1cc(C)c(=O)n(C)c1
CNC(=O)c1cc(C(=O)NC2CC2)cc2c1OC[C@H]2c1ccc(F)cc1
CNC(=O)C(C)N(CC(c1ccccc1)c1ccccc1)C(=O)c1cc(C)c(=O)n(C)c1
CNC(=O)c1cc(C(=O)NC2CCOCC2)cc(Cc2ccccc2)n1
COCc1nc2cnc3cc(-c4c(C)noc4C)c(OC)cc3c2n1Cc1ccccn1
CNC(=O)c1cc(C(=O)NC2CC2)cc(Cc2cccc3[nH]ccc23)n1
CNC(=O)c1cc(C(N)=O)cc2c1OC[C@H]2c1ccccc1
CNC(=O)c1cc(C(=O)NCCc2cnn(C)c2)cc2c1OC[C@H]2c1cccc2[nH]ccc12
COc1cc2c(cc1-c1c(C)noc1C)ncc1[nH]c(=O)n(CCN(C)C)c12
Cc1noc2cc(-c3ccn4c(NC5CCCCC5)c(CCc5ccccc5)nc4c3)ccc12
COc1cc2c(cc1-c1c(C)noc1C)ncc1[nH]c(=O)n(CC3CCOC3)c12
COc1ccc(CCc2nc3cc(-c4c(C)noc4C)ccn3c2NCc2ccccc2)cc1
CNC(=O)C(C)N(CC(c1ccccc1)c1ccccc1)C(=O)c1cc(OC)c(=O)n(C)c1
CNC(=O)c1cc(C(=O)NC2CC2C)cc(C(O)c2ccccc2)n1
COc1cc2c(cc1-c1c(C)noc1C)ncc1nc(C)n(Cc3ccccn3)c12
CCc1nc2cnc3cc(-c4c(C)noc4C)c(OC)cc3c2n1Cc1ccccn1
[2H]C([2H])([2H])c1nnn(C)c1-c1cnc2c3ccc(C(C)(C)O)cc3n(C(c3cc(C)on3)C3CCOCC3)c2c1
CNC(=O)c1cc(C(=O)NC2C3COC[C@@H]32)cc(C(O)c2ccccc2)n1
CNC(=O)c1cc(C(=O)N[C@@H]2C[C@H]2C)cc2c1O[C@H](CF)[C@H]2c1ccccc1
CNC(=O)c1cc(C(=O)NCCC[C@H]2OC[C@H](N)CO2)cc(Cc2ccccc2)n1
CNC(=O)C(C)(C)N(CC(c1ccccc1)c1ccccc1)C(=O)c1cc(C)c(=O)n(C)c1
N#CCn1ncc(Nc2ccc(CN)cc2)c(Cl)c1=O
Cc1cc2c(C3=CCOCC3)c[nH]c(=NC3CCN(C(=O)C(F)(F)CN)CC3)c2[nH]c1=O
CCCC(C)n1c(=O)[nH]c2cnc3cc(-c4c(C)noc4C)c(OC)cc3c21
Cc1cc(C(=O)N(CCN2CCOCC2)CC(c2ccccc2)c2ccccc2)cn(C)c1=O
[2H]C([2H])([2H])c1nnn(C)c1-c1cnc2c3ccc(C(C)(C)O)cc3n([C@H](c3ccc(Cl)cn3)C3CCOCC3)c2c1
Cc1noc(C)c1-c1ccn2c(NC(C)(C)CC(C)(C)C)c(CCc3ccccc3)nc2c1
CN(C[C@H]1CC[C@H](N)CC1)c1ccc2nncn2n1
CNC(=O)c1cc(C(=O)N[C@@H]2[C@H]3COC[C@H]32)cc2c1OC[C@H]2c1ccccc1
CCC(=O)N1C[C@H]2[C@H](NC(=O)c3cc(C(=O)NC)c4c(c3)[C@H](c3ccccc3)CO4)[C@H]2C1
Cc1cncc(-c2c[nH]c(=NC3CCN(CCN)CC3)c3[nH]c(=O)c(C)cc23)c1
CNC(=O)c1cc(C(=O)N[C@@H]2[C@H]3COC[C@H]32)cc2c1OC[C@H]2c1ccncc1
CNC(=O)c1cc(C(=O)NC2[C@H]3C[C@@H](O)C[C@@H]23)cc(C(C)c2ccccc2)n1
Cc1noc(C)c1-c1ccc2c(c1)C(c1ccccc1)N(CCCCCN1CCN(c3ccc4nnc(Cl)n4n3)CC1)C(=O)N2C
Cc1cc(C(=O)N(CC(c2ccccc2)c2ccccc2)C(C)CN2CCOCC2)cn(C)c1=O
Cn1ncc(Nc2ccc(CN)cc2)c(Cl)c1=O
COc1ccc(CCc2nc3cc(-c4c(C)noc4C)ccn3c2NC2CCCCC2)cc1
CNC(=O)c1cc(C(=O)NC2C3COC[C@@H]32)cc(C(CC#N)c2ccccc2)n1
CCNC(=O)c1cc(Cc2ccccc2)nc(C(=O)NC)c1
CNC(=O)c1cc(C(=O)N[C@@H]2[C@H]3COC[C@H]32)cc(C(OC)c2ccccc2)n1
COc1ccc(-c2nc3cc(-c4c(C)noc4C)ccn3c2NCC(=O)OC(C)(C)C)cc1
Cc1cc2c(C3=CCOCC3)c[nH]c(=NC3CCN(C(=O)C(F)CN)CC3)c2[nH]c1=O
Cc1cncc(-c2c[nH]c(=NC3CCN(CCO)CC3)c3[nH]c(=O)c(C)cc23)c1
COc1cc2c(cc1-c1c(C)noc1C)ncc1[nH]c(=O)n(C(C)C)c12
CNC(=O)c1cc(C(=O)N[C@@H]2[C@H]3C[C@H](O)C[C@H]32)cc2c1OC[C@@]2(C)c1ccccc1
[2H]C([2H])([2H])c1nnn(C)c1-c1cnc2c3cc(F)c(C(C)(C)O)cc3n(C(c3cc(C)on3)C3CCOCC3)c2c1
CNC(=O)c1cc(C(=O)NC2CC2)cc2c1OC[C@H]2c1cccc2[nH]ccc12
CNC(=O)c1cc(C(=O)NC2CC2)cc(Cc2cccc3c[nH]nc23)n1
CNC(=O)C(C1CCOCC1)N(CC(c1ccccc1)c1ccccn1)C(=O)c1cc(C)c(=O)n(C)c1
CNC(=O)c1cc(Cc2ccccc2)nc(C(=O)NC)c1
COc1cc2c(cc1-c1c(C)noc1C)ncc1[nH]c(=O)n(C(C)C3CCOCC3)c12
Cc1cc([C@H](C2CCOCC2)n2c3cc(C(C)(C)O)ccc3c3ncc(-c4c(C)nnn4C)cc32)n(C)n1
Cn1ncc(Nc2ccc(CCN)cc2)c(Cl)c1=O
CNC(=O)C(C1COC1)N(CC(c1ccccc1)c1ccccc1)C(=O)c1cc(C)c(=O)n(C)c1
CCNC(=O)C(C)N(CC(c1ccccc1)c1ccccc1)C(=O)C1CCC(=O)N(C)C1
Cc1noc(C)c1-c1ccc2c(c1)C(c1ccccc1)N(CCCCCCN1CCN(c3ccc4nnc(Cl)n4n3)CC1)C(=O)N2C
CNC(=O)c1cc(C(=O)NC2C3COC[C@@H]32)cc(C(C)c2ccccc2)n1
CNC(=O)c1cc(C(=O)NC2COC2)cc(Cc2ccccc2)n1
COc1cc2c(cc1-c1c(C)noc1C)ncc1nc(N(C)C)n(CC3CCOCC3)c12
COCCN=c1[nH]c2cnc3cc(-c4c(C)noc4C)c(OC)cc3c2n1Cc1ccccn1
[2H]C([2H])([2H])c1nnn(C)c1-c1cnc2c3ccc(C(C)(C)O)c(F)c3n(C(c3cc(C)on3)C3CCOCC3)c2c1
COC[C@H](C)n1c(C2CCOCC2)nc2cnc3cc(-c4c(C)noc4C)c(OC)cc3c21
CNC(=O)c1cc(C(=O)N[C@H]2C[C@H](O)C2)cc(Cc2ccccc2)n1
CNC(=O)C(C1CC1)N(CC(c1ccccc1)c1ccccc1)C(=O)c1cc(C)c(=O)n(C)c1
CNC(=O)C(C)N(CC(c1ccccc1)c1ccccc1)C(=O)c1cn(C)c(=O)c(C)n1
CNC(=O)C1(N(CC(c2ccccc2)c2ccccc2)C(=O)c2cc(C)c(=O)n(C)c2)CC1
CNC(=O)c1cc(C(=O)N(C)C)cc(Cc2ccccc2)n1
Cc1[nH]nc2cc(-c3ccn4c(NC5CCCCC5)c(CCc5ccccc5)nc4c3)ccc12
CCC(CN(CC(=O)NC)C(=O)c1cc(C)c(=O)n(C)c1)c1ccccc1
CNC(=O)c1cc(C(=O)N[C@H]2C[C@@H]2C)cc2c1OC[C@H]2c1ccccc1
CC[C@@]1(c2ccccc2)COc2c(C(=O)NC)cc(C(=O)N[C@@H]3[C@H]4COC[C@H]43)cc21
COC[C@@H](C)n1c(C2CCOCC2)nc2cnc3cc(-c4c(C)noc4C)c(OC)cc3c21
CNC(=O)CN(CC(c1ccccc1)c1ccccc1)C(=O)c1cc(C)c(OC)c(C)c1
CNC(=O)CN(CC(C)c1ccccc1)C(=O)c1cc(C)c(=O)n(C)c1
CNC(=O)C1(N(CC(c2ccccc2)c2ccccc2)C(=O)c2cc(C)c(=O)n(C)c2)CCC1
CCc1c(C(=O)Nc2cccc(CCC(=O)Nc3ccccc3N)c2)[nH]c(C)c1C(C)=O
CCc1cc(CC)cc(Oc2cccc(-c3c(C)nnn3C3CCNCC3)n2)c1
COc1ccc2c(c1)C(c1ccc(Cl)cc1)=NC(C(C)C(=O)NCCCCCCCNC(=O)COc1cccc3c1C(=O)N(C1CCC(=O)NC1=O)C3=O)c1nnc(C)n1-2
O=C1c2ccc(Oc3cccc(Oc4ccc5c(c4)C(=O)N(c4ccc(O)cc4)C5=O)c3)cc2C(=O)N1c1ccc(O)cc1
CCc1cc(C)cc(Oc2nccc(-c3c(-c4ccc(C(F)(F)F)cc4)ncn3[C@H]3CCNC3)n2)c1
Cc1cc(Br)cc(Oc2cccc(-c3c(C)nnn3C3CCNCC3)n2)c1
[2H]C([2H])([2H])c1nnn(C)c1-c1cc2c(cc1F)c1ncc(C(C)(C)O)cc1n2C(CCC)c1ncccc1F
CCCCc1cc(C)cc(Oc2cccc(-c3c(C)nnn3C3CCNCC3)n2)c1
COc1ccc2c(c1)N(CCCNC(=O)c1cccc3c1NC(C)CC(=O)N3)CCC2
COc1ccc2c(c1)N(CCCNC(=O)c1cccc3c1NCC(C)C(=O)N3)CCC2
CCCCc1cc(CCCC)cc(Oc2cccc(-c3c(C)nnn3C3CCNCC3)n2)c1
CCNC(=O)C(C)C1N=C(c2ccc(Cl)cc2)c2cc(OC)ccc2-n2c(C)nnc21
Cc1ccc(-c2c(C)noc2C)cc1S(=O)(=O)Nc1cccc(C)c1C
Cc1ccc(C(C)C)cc1Oc1nccc(-c2c(-c3ccc(C(F)(F)F)cc3)ncn2[C@@H]2CCN(CCN(C)C)C2)n1
Cc1nnc2c(=NC3CCN(CC(C)(C)F)CC3)cc(C(=O)N3C4Cc5ccccc5[C@@H]3[C@@H](C(C)C)NC4=O)[nH]n12
Cc1cc(C)cc(N=c2nc(-c3c(-c4ccc(C(F)(F)F)cc4)ncn3C3CCN(CCN)CC3)cc[nH]2)c1
CC(=O)N1CCc2c(sc3nc(SCC(=O)Nc4cc(Cl)ccc4C)n(Cc4ccco4)c(=O)c23)C1
Cc1nnn(C2CCN(CCN(C)C)CC2)c1-c1cccc(Oc2cc(Br)ccc2Br)n1
Cc1cccc(Oc2nccc(-c3c(-c4ccc(I)cc4)ncn3C3CCNCC3)n2)c1
Cc1cc(C)cc(N=c2nc(-c3c(-c4ccc(Br)cc4)ncn3C3CCNCC3)cc[nH]2)c1
COc1ccc2c(c1)C(c1ccc(Cl)cc1)=NC(C(C)C(=O)NCCOCCOCCNC(=O)COc1cccc3c1C(=O)N(C1CCC(=O)NC1=O)C3=O)c1nnc(C)n1-2
Cc1noc(C)c1-c1cc(C(N)=O)c2c3ccc(C(C)(C)O)cc3n([C@H](c3ccc(F)cc3)C3CCOCC3)c2c1
Cc1cc(C)cc(Oc2nccc(-c3c(-c4ccc(I)cc4)ncn3[C@@H]3CCN(CCN)C3)n2)c1
Cn1cc(C(=O)N2C3Cc4ccccc4[C@@H]2CNC3=O)c2cc[nH]c2c1=O
Cc1cc(C)cc(Oc2cccc(-c3c(C)nnn3C3CCN(CCN(C)C)CC3)n2)c1
CCc1cccc(C)c1NS(=O)(=O)c1cc(-c2c(C)noc2C)ccc1C
Cc1ccc(C(C)C)cc1Oc1nccc(-c2c(-c3ccc(C(F)(F)F)cc3)ncn2C2CCNCC2)n1
CCc1cc(C)cc(Oc2nccc(-c3c(-c4ccc(C(F)(F)F)cc4)ncn3C3CCNCC3)n2)c1
Cc1cc(Oc2cccc(-c3c(C)nnn3C3CCNCC3)n2)cc(C(C)C)c1
Cc1nn(CCO)c(C)c1-c1c(C)c(-c2ccc(O)cc2)[nH]c(=N)c1C#N
Cc1cc(C)cc(N=c2nc(-c3c(-c4ccc(I)cc4)ncn3C3CCNCC3)cc[nH]2)c1
COc1cc(-c2nc3c(C(N)=O)cccc3[nH]2)ccc1N=c1nc2c(c[nH]1)N(C)C(=O)C(C)N2C1CCCC1
COc1ccc(-c2ncn(C3CCNCC3)c2-c2cc[nH]c(=Nc3cc(C)cc(C)c3)n2)cc1
Cc1cc(C)cc(N=c2nc(-c3c(-c4ccc(Cl)cc4)ncn3C3CCNCC3)cc[nH]2)c1
Cc1cc(C)cc(N=c2nc(-c3c(-c4ccc(C(F)(F)F)cc4)ncn3C3CCNCC3)cc[nH]2)c1
COc1cc(-c2nc3c(C(N)=O)cccc3[nH]2)ccc1N(C)c1ncc2c(n1)N(C1CCCC1)C(C)C(=O)N2C
Cc1cc(C)cc(Oc2nccc(-c3c(-c4ccc(I)cc4)ncn3[C@H]3CCN(CCN)C3)n2)c1
Cc1nnc2c(=NCCCN3CCCC3)cc(C(=O)N3C4Cc5ccccc5[C@@H]3[C@@H](C(C)C)NC4=O)[nH]n12
Cc1cc(Oc2cccc(-c3c(C)nnn3C3CCNCC3)n2)cc(C2CCCC2)c1
COc1ccc2c(c1)C(c1ccc(Cl)cc1)=NC(C(C)C(=O)NCCOCCNC(=O)COc1cccc3c1C(=O)N(C1CCC(=O)NC1=O)C3=O)c1nnc(C)n1-2
Cc1cc(C)cc(Oc2nccc(-c3c(-c4ccc(I)cc4)ncn3[C@@H]3CCNC3)n2)c1
COc1ccccc1Oc1nccc(-c2c(-c3ccc(I)cc3)ncn2C2CCNCC2)n1
Cc1cc(C)cc(Oc2nccc(-c3c(-c4ccc(I)cc4)ncn3C3CCNCC3)n2)c1
Cc1ccc(C(C)C)cc1Oc1cccc(-c2c(C)nnn2C2CCNCC2)n1
Cc1nnn(C2CCNCC2)c1-c1cccc(Oc2cc(Br)cc(Br)c2)n1
Cc1nnc2c(=NC3CCN(CC(C)(F)F)CC3)cc(C(=O)N3C4Cc5ccccc5[C@@H]3[C@@H](C(C)C)NC4=O)[nH]n12
O=C(Nc1ccc(C(F)(F)F)cc1)Nc1ccc(S(=O)(=O)N2CCC[C@H]2CN2CCOCC2)cc1
CCc1cc(C)cc(Oc2nccc(-c3c(-c4ccc(C(F)(F)F)cc4)ncn3[C@H]3CCN(CCN(C)C)C3)n2)c1
Cc1nnn(C)c1-c1cc(F)c2c3ncc(C(C)(C)O)cc3n([C@H](c3ccccc3)C3CCOCC3)c2c1
Cc1nnn(C2CCNCC2)c1-c1cccc(OC2CCCCC2)n1
COc1cc(OC)c2c(=O)[nH]c(-c3ccc(OCC(=O)Nc4ccc(N5CCN(C)CC5)c(Cl)c4)cc3)nc2c1
Clc1cc(Cl)cc(Oc2nccc(-c3c(-c4ccc(I)cc4)ncn3C3CCNCC3)n2)c1
Cc1ccc(C(C)C)cc1Oc1nccc(-c2c(-c3ccc(C(F)(F)F)cc3)ncn2[C@H]2CCNC2)n1
Cc1cc(C)cc(Oc2nccc(-c3c(-c4ccc(I)cc4)ncn3[C@H]3CCNC3)n2)c1
Cc1nnn(C2CCNCC2)c1-c1cccc(Oc2cc(CO)cc(CO)c2)n1
Cc1cc(Oc2cccc(-c3c(C)nnn3C3CCNCC3)n2)cc(C2CCCCC2)c1
Cc1cc(F)ccc1NS(=O)(=O)c1cc(-c2c(C)noc2C)ccc1C
Cc1nnc2c(=NCCCN3CCC(F)(F)CC3)cc(C(=O)N3C4Cc5ccccc5[C@@H]3[C@@H](C(C)C)NC4=O)[nH]n12
Cc1nnn(C2CCNCC2)c1-c1cccc(Oc2cc(C(F)(F)F)cc(C(F)(F)F)c2)n1
Cc1nnn(C2CCNCC2)c1-c1cccc(Oc2cc(C3CCCC3)cc(C3CCCC3)c2)n1
Cc1cccc(C)c1Oc1cccc(-c2c(C)nnn2C2CCNCC2)n1
Nc1cccc2c1CN(C1CCC(=O)NC1=O)C2=O
O=C(CCCCCCC(O)=NO)Nc1ccccc1
CNC(=O)c1c(-c2ccc(F)cc2)oc2cc(N(CCO)S(C)(=O)=O)c(C3CC3)cc12
O=C(O)c1occc(=O)c1O
CCOC(=O)c1cc(=O)c(O)c(C(=O)O)o1
Cc1ccc(-n2nncc2-c2cc(-c3ccccc3)sc2C(=O)O)cc1
C[C@H]1CC[C@H](n2nncc2-c2cc(-c3ccccc3)sc2C(=O)O)CC1
CC(C)OC(=O)C(C)N[P@](=O)(OC[C@H]1O[C@@H](n2ccc(=O)[nH]c2=O)[C@](C)(F)[C@@H]1O)Oc1ccccc1
Cc1ccc(S(=O)(=O)Nc2cc(-c3ccccc3)sc2C(=O)O)c(C)c1
O=C(CN1C(=O)S/C(=C\c2ccc(Cl)cc2)C1=O)Nc1ccccc1
O=C(CN1C(=O)S/C(=C\c2ccccc2Cl)C1=O)Nc1ccccc1
COc1ccc(/C=C2\SC(=O)N(CC(=O)Nc3ccccc3)C2=O)cc1
O=C(CN1C(=O)S/C(=C\c2ccc(Cl)cc2Cl)C1=O)Nc1ccccc1
O=C(NC(Cc1c[nH]c2ccccc12)C(=O)O)c1ccc2c(c1)nc(-c1ccccn1)n2C1CCCCC1
COc1ccc([C@H](C)NC(=O)c2ccc3c(c2)nc(-c2ccccn2)n3C2CCCCC2)cc1OC
O=C(O)c1ccc2c(c1)nc(C(=O)c1ccccc1)n2C1CCCCC1
CC1CCCCC1n1c(-c2ccccn2)nc2cc(C(=O)O)ccc21
O=C(O)c1ccc2c(c1)nc(-c1cccs1)n2C1CCCCC1
O=C(O)c1ccc2c(c1)nc(-c1ccccn1)n2C1CCCCC1
O=C(O)c1ccc2c(c1)nc(-c1cccnc1)n2C1CCCCC1
CCCOc1ccccc1C(=O)CC(=O)C(=O)O
O=C(O)C(=O)CC(=O)c1cccc(COc2ccccc2)c1
O=C(O)c1ccc2c(c1)nc(-c1ccoc1)n2C1CCCCC1
O=C(NCc1ccccc1Cl)Nc1ccsc1-c1nc(=O)c(O)c(C(=O)O)[nH]1
COc1ccc(C(NC(=O)c2ccc3c(c2)nc(-c2ccccn2)n3C2CCCCC2)C(=O)O)cc1OC
CC(C)CCn1c(=O)c(C2=NS(=O)(=O)c3ccccc3N2)c(O)c2ccccc21
N#CCCCOc1cccc(C(=O)CC(=O)C(=O)O)c1
COc1ccc(C(NC(=O)c2ccc3c(c2)nc(-c2ccoc2)n3C2CCCCC2)C(=O)O)cc1OC
CC1CCC(n2c(-c3ccccn3)nc3cc(C(=O)O)ccc32)CC1
O=C(O)c1ccc2c(c1)cc(-c1ccc(O)cc1)n2C1CCCCC1
CN(C)C(=O)Cn1c(-c2ccccc2)c(C2CCCCC2)c2ccc(C(=O)O)cc21
O=c1c(C2=NS(=O)(=O)c3ccccc3N2)c(O)c2ccccc2n1NCC1CCCC1
O=C(O)c1ccc2c(C3CCCCC3)c(-c3ccc(O)cc3)[nH]c2c1
CCCCNn1c(=O)c(C2=NS(=O)(=O)c3ccccc3N2)c(O)c2ccccc21
Cc1ccc(-c2c(C3CCCCC3)c3ccc(C(=O)O)cc3n2CC(=O)N2CCOCC2)cc1
O=C(O)c1ccc2c(c1)nc(-c1ccc(O)cc1F)n2C1CCCCC1
O=C(O)c1ccc2c(c1)nc(-c1ccc(O)cc1)n2C1CCCCC1
O=c1c(C2=NS(=O)(=O)c3ccccc3N2)c(O)c2ccccc2n1NCc1ccoc1
O=C(O)c1ccc2c(C3CCCCC3)c(-c3ccccc3)n(CC(=O)N3CCOCC3)c2c1
O=c1c(C2=NS(=O)(=O)c3ccccc3N2)c(O)c2ccccc2n1NCc1cccs1
O=C(O)C(=O)CC(=O)c1ccsc1
CCC(CC)Nn1c(=O)c(C2=NS(=O)(=O)c3ccccc3N2)c(O)c2ccccc21
CC(C)C[C@@]1(C(=O)O)CC(C(=O)O)[C@H](c2cccs2)N1C(=O)c1cccc(C(F)(F)F)c1
Cc1cccc(CNn2c(=O)c(C3=NS(=O)(=O)c4ccccc4N3)c(O)c3ccccc32)c1
O=C(O)C1CC(C(=O)O)N(C(=O)c2ccc(Cl)c(Cl)c2)C1
O=c1[nH]cnc2nc(-c3ccco3)c(-c3ccoc3)nc12
O=c1c(C2=NS(=O)(=O)c3ccccc3N2)c(O)c2ccccc2n1NCc1nccs1
COc1ccccc1Oc1ccc(C(=O)N(c2ncc(C(=O)O)s2)C2CCCCC2)cc1
COC(=O)C1CCCN1N=c1[nH]cnc2nc(-c3ccc(F)cc3)c(-c3ccc(F)cc3)nc12
CCCCn1c(=O)c(C2=NS(=O)(=O)c3ccccc3N2)c(O)c2ccccc21
CC(C)CNn1c(=O)c(C2=NS(=O)(=O)c3ccccc3N2)c(O)c2ccccc21
Cc1ccsc1CNn1c(=O)c(C2=NS(=O)(=O)c3ccccc3N2)c(O)c2ccccc21
O=c1c(C2=NS(=O)(=O)c3ccccc3N2)c(O)c2ccccc2n1NCC1CCCCC1
CCCC(CC)Nn1c(=O)c(C2=NS(=O)(=O)c3ccccc3N2)c(O)c2ccccc21
O=C(O)c1[nH]c(-c2cccs2)nc(=O)c1O
Fc1ccc(-c2nc3ncnc(N4CCCCC4)c3nc2-c2ccc(F)cc2)cc1
O=c1[nH]cnc2nc(-c3ccc(F)cc3)c(-c3ccc(F)cc3)nc12
O=c1c(C2=NS(=O)(=O)c3ccccc3N2)c(O)c2ccccc2n1NCc1ccccc1
Fc1ccc(-c2nc3[nH]cnc(=NCc4ccco4)c3nc2-c2ccc(F)cc2)cc1
CCN=c1[nH]cnc2nc(-c3ccc(F)cc3)c(-c3ccc(F)cc3)nc12
C#CCOC(=O)N(CC(=O)O)C(=O)c1c(Br)ccc2c(C(F)(F)F)c(OC)ccc12
O=c1[nH]cnc2nc(-c3ccccc3)c(-c3ccccc3)nc12
CC(C)CCn1c(=O)c(C2=NS(=O)(=O)c3ccccc3N2)c(O)c2cccnc21
O=C(O)c1cnc(N(C(=O)c2ccc(Oc3ccc(Cl)cc3)cc2)C2CCCCC2)s1
O=C(O)c1csc(N(C(=O)c2ccc(Oc3ccccc3)cc2)C2CCCCC2)n1
C=CCOC(=O)N(CC(=O)O)C(=O)c1c(Br)ccc2c(C(F)(F)F)c(OC)ccc12
O=c1c(C2=NS(=O)(=O)c3ccccc3N2)c(O)c2ccccc2n1NCC1CC1
O=C(O)c1cnc(N(C(=O)c2ccc(OCc3ccc(F)cc3)cc2)C2CCCCC2)s1
COc1ccc2c(C(=O)NC(CCC(=O)O)C(=O)O)c(Br)ccc2c1C(F)(F)F
COc1ccc2c(C(=O)NC(CC(=O)O)C(=O)O)cccc2c1C(F)(F)F
O=C(O)c1sc(-c2ccccc2)cc1NS(=O)(=O)c1ccc(C(F)(F)F)cn1
COC(=O)c1[nH]c(-c2ccc(Cl)cc2)nc(=O)c1O
O=C(O)C(Cc1ccc(Oc2ccccc2Br)cc1)=NC(=O)c1ccccc1
O=C(O)c1[nH]c(-c2ccc(Cl)cc2)nc(=O)c1O
CN(C)C1CCN(C(=O)Cn2c(-c3ccccc3)c(C3CCCCC3)c3ccc(C(=O)O)cc32)CC1
C=Cc1c(C2CCCCC2)c2ccc(C(=O)O)cc2n1CC(=O)N1CCC(N(C)C)CC1
CN(C)C1CNC(C(=O)Cn2c(-c3ccccc3)c(C3CCCCC3)c3cc(C(=O)O)ccc32)C1
CN1CCN(C(=O)Cn2c(-c3ccccc3)c(C3CCCC3)c3ccc(C(=O)O)cc32)CC1
CN(C)Cc1cccc(-c2c(C3CCCCC3)c3ccc(C(=O)O)cc3n2CC(=O)N(C)C)c1
O=C(O)C(Cc1ccc(Oc2ccccc2Br)cc1)=NC(=O)c1ccccc1F
COc1ccc(-c2c(C3CCCCC3)c3ccc(C(=O)O)cc3n2CC(=O)N2CCC(N(C)C)CC2)cc1
CN(C)C(=O)Cn1c(-c2ccoc2)c(C2CCCCC2)c2ccc(C(=O)O)cc21
O=C(O)C(Cc1ccc(Oc2ccccc2Br)cc1)=NC(=O)c1ccc(Cl)cc1
CCc1c(C2CCCCC2)c2ccc(C(=O)O)cc2n1CC(=O)N1CCC(N(C)C)CC1
O=C(O)C(Cc1ccc(Oc2ccccc2Br)cc1)=NC(=O)C1CCCCC1
O=C(O)C(Cc1ccc(-c2ccccc2[N+](=O)[O-])o1)=NC(=O)c1ccccc1
O=C(Cc1ccc(I)cc1)N=C(Cc1ccc(Oc2ccccc2Br)cc1)C(=O)O
O=C(O)C(Cc1ccc(Oc2ccccc2I)cc1)=NC(=O)C1CC1
O=C(O)C(Cc1ccc(Oc2ccccc2Br)cc1)=NC(=O)c1ccc(F)cc1F
Cc1ccc(C(=O)N=C(Cc2ccc(Oc3ccccc3Br)cc2)C(=O)O)cc1
O=C(CCC1CCCC1)N=C(Cc1ccc(Oc2ccccc2I)cc1)C(=O)O
CN1CCN(C(=O)Cn2c(-c3ccccc3)c(C3CCCCC3)c3cc(C(=O)O)ccc32)CC1
O=C(O)C(Cc1ccc(Oc2ccccc2-c2ccccc2)cc1)=NC(=O)c1ccccc1
O=C(O)C(Cc1ccc(-c2cccc(F)c2)o1)=NC(=O)c1ccccc1
O=C(O)C(Cc1ccc(-c2ccccc2F)s1)=NC(=O)c1ccccc1
O=C(O)C(=O)CC(=O)c1cccc(OCc2cc(-c3ccccc3)on2)c1
O=C(O)C(Cc1ccc(Oc2ccccc2F)cc1)=NC(=O)c1ccccc1
O=C(O)C(Cc1ccc(-c2ccccc2OC(F)(F)F)o1)=NC(=O)c1ccccc1
O=C(O)C(=O)CC(=O)c1cccc(NC(=O)C(=O)O)c1
O=C(O)CCCC(=O)N=C(Cc1ccc(Oc2ccccc2I)cc1)C(=O)O
O=C(O)C(=O)CC(=O)c1cccn1Cc1ccc2ccccc2c1
O=C(O)C(=O)CC(=O)c1cccc(Oc2ccccc2)c1
NC(=O)C(Cc1ccc(Oc2ccccc2Br)cc1)=NC(=O)c1ccccc1
COP(=O)(OC)OP(=O)(OC)OP(=O)(OC)OC[C@H]1O[C@@H](n2ccc3c(=N)[nH]cnc32)[C@](C)(F)[C@@H]1O
CC(C)Oc1ccccc1Oc1ccc(CC(=NC(=O)c2ccccc2)C(=O)O)cc1
O=C(CC1CCCCC1)N=C(Cc1ccc(Oc2ccccc2Br)cc1)C(=O)O
O=C(O)C(Cc1ccc(Oc2c(Cl)cccc2[N+](=O)[O-])cc1)=NC(=O)c1ccccc1
O=C(CCc1ccc(Cl)cc1)N=C(Cc1ccc(Oc2ccccc2Br)cc1)C(=O)O
O=c1c(C2=NS(=O)(=O)c3ccccc3N2)c(O)c2ccccc2n1NC1CCCCC1
Fc1ccccc1-c1nc2ccn(Cc3ccc(-c4ccc(C(F)(F)F)cc4C(F)(F)F)nn3)cc-2n1
O=C(O)C(Cc1cccc(-c2ccccc2Cl)c1)=NC(=O)c1ccccc1
O=C(O)C(=O)CC(=O)c1ccccc1Cc1ccc(F)cc1
O=C(O)C(=O)CC(=O)c1ccc(N2CCCCC2)s1
Cc1cc(C)c(C(=O)CC(=O)C(=O)O)s1
O=C(O)C(=O)CC(=O)c1cccc(-c2ccccc2)c1
O=C1/C(=C/c2ccc3c(c2)OCO3)SC(=S)N1NS(=O)(=O)c1ccccc1
CCOC(=O)c1c(NC(=O)NS(=O)(=O)N2CCOCC2)sc2c1CCC(C)(C)C2
COc1ccc(Cn2cccc2/C=C/C(=O)CC(=O)C(=O)O)cc1
N#Cc1cccc(Cl)c1COc1cc(O)cc(C(=O)CC(=O)C(=O)O)c1
O=C(O)C(=O)CC(=O)c1ccco1
O=C(O)C(=O)CC(=O)c1ccsc1Cc1ccc(F)cc1
O=C(O)C(=O)CC(=O)c1ccccc1OCc1ccccc1
O=C(O)C(=O)CC(=O)c1cccn1Cc1cccc(F)c1
CCOC(=O)c1c(NC(=O)NS(=O)(=O)N2CCCCC2)sc2c1CCC(C)(C)C2
CCOC(=O)c1c(NC(=O)NS(=O)(=O)c2ccnn2C)sc2c1CCC(C)(C)C2
CCOC(=O)c1c(NC(=O)NS(=O)(=O)c2ccccc2)sc2c1CCC(C)(C)C2
O=C1/C(=C/c2cc(F)c(F)c(F)c2)SC(=S)N1NS(=O)(=O)c1ccccc1
CCOC(=O)c1c(NC(=O)NS(=O)(=O)c2nccn2C)sc2c1CCC(C)(C)C2
CCOC(=O)c1c(NC(=O)NS(=O)(=O)N2CCCC2)sc2c1CCC(C)(C)C2
CCOC(=O)c1c(NC(=O)NS(=O)(=O)c2cccc(OC)c2)sc2c1CCCC2
CCCC1(CC(=O)O)OCCc2c1sc1c(C)cc(F)c(C#N)c21
CCC[C@@]1(CC(=O)O)OCCc2c1sc1c(C)ccc(C#N)c21
CC1(CC(=O)O)OCCc2c1sc1c(Cl)ccc(Cl)c21
O=c1c(C2=NS(=O)(=O)c3ccccc3N2)c(O)c2ccccc2n1Cc1ccccn1
CC(C)CCn1c(=O)c(C2=NS(=O)(=O)c3ccccc3N2)c(O)c2cc(OCc3ccccc3)ccc21
CC(C)CCn1c(=O)c(C2=NS(=O)(=O)c3ccccc3N2)c(O)c2cc(Br)ccc21
C=C(c1ccc(Cl)c(Cl)c1)c1sc(=S)n(NS(=O)(=O)c2ccccc2)c1O
CCn1c(=O)c(C2=NS(=O)(=O)c3ccccc3N2)c(O)c2ccccc21
O=c1c(C2=NS(=O)(=O)c3ccccc3N2)c(O)c2ccccc2n1Cc1cccc(Br)c1
O=c1c(C2=NS(=O)(=O)c3ccccc3N2)c(O)c2ccccc2n1Cc1ccncc1
C/C=C/Cn1c(=O)c(C2=NS(=O)(=O)c3ccccc3N2)c(O)c2ccccc21
O=C1/C(=C/c2cc(F)c(F)cc2F)SC(=S)N1NS(=O)(=O)c1ccccc1
O=C1/C(=C/c2ccccc2)SC(=S)N1NS(=O)(=O)c1ccccc1
Cc1cccc2c1c(=O)c(C1=NS(=O)(=O)c3ccccc3N1)c(O)n2CCC(C)C
O=c1c(C2=NS(=O)(=O)c3ccccc3N2)c(O)c2ccccc2n1Cc1ccc(Br)cc1
CC(C)CCn1c(=O)c(C2=NS(=O)(=O)c3ccccc3N2)c(O)c2cc(OCC#N)ccc21
O=C(O)C=Cc1ccc(NC(=O)C2(NC(=O)c3ccc4c(C5CCCCC5)c5n(c4c3)CCCc3occc3-5)CCCC2)cc1
COc1ccc(S(=O)(=O)NN2C(=S)S/C(=C\c3ccc(Cl)c(Cl)c3)C2O)cc1
Cc1nc(Cn2c(=O)c(C3=NS(=O)(=O)c4ccccc4N3)c(O)c3ccccc32)cs1
NN1C(=O)/C(=C/c2ccc([N+](=O)[O-])cc2)SC1=S
CC(C)CCn1c(=O)c(C2=NS(=O)(=O)c3ccccc3N2)c(O)c2cc(NC(=O)c3ccccc3)ccc21
COc1cccc(S(=O)(=O)NN2C(=S)S/C(=C\c3ccc(Cl)c(Cl)c3)C2O)c1
CC(C)CCn1c(=O)c(C2=NS(=O)(=O)c3ccccc3N2)c(O)c2cc(O)ccc21
NN1C(=O)/C(=C/c2ccc(Cl)cc2)SC1=S
COCCn1c(=O)c(C2=NS(=O)(=O)c3ccccc3N2)c(O)c2ccccc21
O=S(=O)(NN1C(=S)SC(Cc2ccc(Cl)c(Cl)c2)C1O)c1ccccc1
N=c1[nH]c(=O)c2ncn([C@@H]3O[C@H](CO)[C@H](O)[C@H]3O)c2[nH]1
O=c1c(C2=NS(=O)(=O)c3ccccc3N2)c(O)c2ccccc2n1CCCC(F)(F)F
O=C1/C(=C/c2ccc([N+](=O)[O-])cc2)SC(=S)N1NS(=O)(=O)c1ccccc1
N#Cc1ccc(/C=C2\SC(=S)N(NS(=O)(=O)c3ccccc3)C2=O)cc1
CCOC(=O)CNc1ccc2c(c1)c(=O)c(C1=NS(=O)(=O)c3ccccc3N1)c(O)n2CCC(C)C
CC(C)CCn1c(=O)c(C2=NS(=O)(=O)c3ccccc3N2)c(O)c2cc(F)ccc21
O=c1c(C2=NS(=O)(=O)c3ccccc3N2)c(O)c2ccccc2n1CCC1CC1
CC(C)(C)CCn1c(=O)c(C2=NS(=O)(=O)c3ccccc3N2)c(O)c2ccccc21
CC(C)CCn1c(=O)c(C2=NS(=O)(=O)c3ccccc3N2)c(O)c2cc(C(=O)O)ccc21
Cc1ccc(S(=O)(=O)NN2C(=S)S/C(=C\c3ccc(Cl)c(Cl)c3)C2O)cc1
CC(C)CCn1c(=O)c(C2=NS(=O)(=O)c3ccccc3N2)c(O)c2c(F)cccc21
O=c1c(C2=NS(=O)(=O)c3ccccc3N2)c(O)c2ccccc2n1Cc1cccnc1
CC(C)CCn1c(=O)c(C2=NS(=O)(=O)c3ccccc3N2)c(O)c2ccc(F)cc21
CC(C)(C)CCn1c(=O)c(C2=NS(=O)(=O)c3ccccc3N2)c(O)c2cc(NCCO)ccc21
CCOC(=O)n1c(=O)c(C2=NS(=O)(=O)c3ccccc3N2)c(O)c2ccccc21
COc1ccc(COc2ccc(-c3nc4cc(C(=O)O)ccc4n3C3CCCC3)cc2)cc1
O=C(Cc1ccccc1Cl)Nc1ccsc1-c1nc(=O)c(O)c(C(=O)O)[nH]1
O=C(CCc1ccccc1)Nc1ccsc1-c1nc(=O)c(O)c(C(=O)O)[nH]1
CN(C)C(=O)c1ccc(C(Oc2ccc(-c3nc4cc(C(=O)O)ccc4n3C3CCCCC3)c(F)c2)c2ccc(C(=O)N(C)C)cc2)cc1
Cn1c(-c2sccc2NC(=O)Nc2ccccc2Cl)nc(C(=O)O)c(O)c1=O
O=C(Cc1c[nH]c2ccccc12)Nc1ccsc1-c1nc(=O)c(O)c(C(=O)O)[nH]1
Nc1ccsc1-c1nc(=O)c(O)c(C(=O)O)[nH]1
COc1ccc2c(c1)C=C1Cn3c-2c(C2CCCCC2)c2ccc(cc23)C(=O)NS(=O)(=O)N(C)CCOCCN(C)C1=O
COc1ccc2c(c1)C=C1Cn3c-2c(C2CCCCC2)c2ccc(cc23)C(=O)NS(=O)(=O)N2CCN(CCNC1=O)CC2
COc1ccc2c(c1)CC1Cn3c-2c(C2CCCCC2)c2ccc(cc23)C(=O)NS(=O)(=O)N(C)CCOCCN(C)C1=O
CC(C)(C)CCn1c(O)c(C2=NS(=O)(=O)c3ccccc3N2)c(O)c1C(C)(C)C
CC(C)(C)c1c(O)c(C2=NS(=O)(=O)c3ccccc3N2)c(O)n1Cc1ccccc1
O=C(O)c1ccc2c(c1)nc(-c1ccc(OCc3ccccc3Cl)cc1)n2C1CCCC1
O=S1(=O)N=C(c2c(O)c(Cc3cccnc3)n(Cc3ccc(F)cc3)c2O)Nc2ccccc21
O=C(O)c1[nH]c(-c2ccco2)nc(=O)c1O
O=C(O)c1nc(-c2sccc2[N+](=O)[O-])n(Cc2ccccc2)c(=O)c1O
O=C(O)c1ccc2c(c1)nc(-c1ccc(OCCCCCc3ccccc3)cc1)n2C1CCCCC1
O=C(Nc1ccsc1-c1nc(=O)c(O)c(C(=O)O)[nH]1)OCc1c(Cl)cccc1Cl
O=C(O)c1ccc(COc2ccc(-c3nc4cc(C(=O)O)ccc4n3C3CCCC3)cc2)cc1
CCCC1(CC(=O)O)CCCc2c1[nH]c1cc(F)cc(F)c21
CCCC1(C(=O)O)CCc2c1[nH]c1c(C)cc(F)c(C#N)c21
O=C(O)c1[nH]c(-c2ccc([N+](=O)[O-])s2)nc(=O)c1O
CCCCC1(C(=O)O)CCc2c1[nH]c1c(C)ccc(C#N)c21
O=C(Nc1csc(-c2nc(=O)c(O)c(C(=O)O)[nH]2)c1)c1cccs1
O=C(O)c1ccc2c(c1)nc(-c1ccc(OCc3ccccc3)cc1)n2C1CCCC1
O=C(O)c1ccc2c(c1)nc(-c1ccc(OC(c3ccccc3)c3ccccc3)cc1)n2C1CCCCC1
O=C(Nc1ccsc1-c1nc(=O)c(O)c(C(=O)O)[nH]1)OCc1ccccc1Cl
CCCC1(CC(=O)O)OCCc2c1[nH]c1c(C)ccc(C#N)c21
CCCCC1(C(=O)O)CCc2c1[nH]c1c(C)cc(F)c(C#N)c21
O=C(O)C1CCCN1S(=O)(=O)c1cc(F)cc(Cl)c1O
O=C(O)C1CSCN1S(=O)(=O)c1cc(Cl)cc(Cl)c1O
O=C(O)C1CCCN1S(=O)(=O)c1cc(Cl)cc(Cl)c1O
CCCC1(C(=O)O)CCCc2c1[nH]c1c(C)ccc(C#N)c21
O=C(O)c1ccc2c(c1)nc(-c1ccc(OCc3cccc(Cl)c3)cc1)n2C1CCCC1
Cc1cc(N)c(S(=O)(=O)N2CCCC2C(=O)O)cc1Cl
CN(C)C(=O)Nc1ccc(-c2ccc(Cl)cc2)c(COc2ccc(-c3nc4cc(C(=O)O)ccc4n3C3CCCCC3)c(F)c2)c1
CC(C)CCn1c(=O)c(C2=NS(=O)(=O)c3cc(NS(=O)(=O)Nc4cccc(C(=O)NCC(N)=O)c4)ccc3N2)c(O)c2cccnc21
CC(C)CCn1c(=O)c(C2=NS(=O)(=O)c3cc(NS(N)(=O)=O)ccc3N2)c(O)c2cccnc21
COCCOC(=O)NS(=O)(=O)Nc1ccc2c(c1)S(=O)(=O)N=C(c1c(O)c3cccnc3n(CCC(C)C)c1=O)N2
Cc1nc(COc2ccc(-c3nc4cc(C(=O)O)ccc4n3C3CCCCC3)cc2)c(-c2ccc(Cl)cc2)o1
CC(C)CCn1c(=O)c(C2=NS(=O)(=O)c3cc(NS(=O)(=O)N(C)C(=O)OCc4ccccc4)ccc3N2)c(O)c2cccnc21
O=C(O)C1CCCCN1S(=O)(=O)c1cc(Cl)cc(Cl)c1O
C[C@H]1CCCC[C@@H]1N(C(=O)c1ccc(Oc2ccccc2)cc1)c1ncc(C(=O)O)s1
CC(C)(C)[C@H]1CC[C@H](N(C(=O)c2ccc(Oc3ccccc3)cc2)c2ncc(C(=O)O)s2)CC1
C[C@H]1CC[C@H](N(C(=O)c2ccc(Oc3ccccc3)cc2)c2ncc(C(=O)O)s2)CC1
Cc1nc(-c2ccc(Cl)cc2)c(COc2ccc(-c3nc4cc(C(=O)O)ccc4n3C3CCCCC3)cc2)s1
CC(C)CCn1c(=O)c(C2=NS(=O)(=O)c3cc(NCC#N)ccc3N2)c(O)c2cccnc21
O=C(O)c1ccc2c(C3CCCCC3)c(-c3ccccc3)[nH]c2n1
Cc1ncc(COc2ccc(-c3nc4cc(C(=O)O)ccc4n3C3CCCCC3)cc2)c(-c2ccc(Cl)cc2)n1
CC(C)CCn1c(=O)c(C2=NS(=O)(=O)c3cc(NS(=O)(=O)NCc4ccccc4)ccc3N2)c(O)c2cccnc21
CC(C)CCn1c(=O)c(C2=NS(=O)(=O)c3cc(NS(C)(=O)=O)ccc3N2)c(O)c2cccnc21
O=C(O)c1ccc2c(c1)nc(-c1ccc(OCc3cc(N4CCCC4=O)ccc3-c3ccc(Cl)cc3)cc1F)n2C1CCCCC1
C=CCOC(=O)NS(=O)(=O)Nc1ccc2c(c1)S(=O)(=O)N=C(c1c(O)c3cccnc3n(CCC(C)C)c1=O)N2
CC(C)CCn1c(=O)c(C2=NS(=O)(=O)c3cc(NS(=O)(=O)NC(=O)OCCCl)ccc3N2)c(O)c2cccnc21
Cc1cc(S(=O)(=O)N2CCCC2C(=O)O)c(N)cc1Cl
O=C(O)C1CCCN1S(=O)(=O)c1cc(Cl)cc(Br)c1O
CN(C)C(=O)Cn1c(-c2ccccc2)c(C2CCCCC2)c2ncc(C(=O)O)cc21
CC(C)CCn1c(=O)c(C2=NS(=O)(=O)c3cc(NS(=O)(=O)C(C)C)ccc3N2)c(O)c2cccnc21
CC(C)CCn1c(=O)c(C2=NS(=O)(=O)c3cc(NS(=O)(=O)c4ccccc4)ccc3N2)c(O)c2cccnc21
COc1ccc2c(c1)S(=O)(=O)N=C(c1c(O)c3cccnc3n(Cc3ccccc3)c1=O)N2
O=C(O)c1ccc2c(C3CCCCC3)c(-c3ccccc3)cn2c1
CC(=O)c1ccc(-c2ccc(Cl)cc2)c(COc2ccc(-c3nc4cc(C(=O)O)ccc4n3C3CCCCC3)cc2)c1
CC(C)CCn1c(=O)c(C2=NS(=O)(=O)c3cc(OCC(N)=O)ccc3N2)c(O)c2cccnc21
CC(C)CCn1c(=O)c(C2=NS(=O)(=O)c3cc(NS(=O)(=O)NN4CCCCC4)ccc3N2)c(O)c2cccnc21
[truncated: 13,788 more rows]
