# Supplementary material for: A pharmacophore-guided deep learning approach for bioactive molecular generation
Source: Nat Commun. 2023 Oct 6;14:6234. doi: 10.1038/s41467-023-41454-9 (PMC10558534; doi:10.1038/s41467-023-41454-9)
Supplement: Supplementary file 4 — Supplementary data1 [file 41467_2023_41454_MOESM4_ESM.zip › Supplementary data1/Table 2/PGMG_AKT1.csv]

align_score	SA	vina_score
0.7302	2.417082528	-13.762
0.7299	2.933419058	-13.24
0.9847	3.123222816	-13.102
0.7303	2.060240225	-13.053
0.4605	2.348709238	-13.052
0.4605	1.996504804	-13.028
0.9835	2.25915421	-13.004
0.7298	2.05448123	-12.984
0.7132	2.283306979	-12.98
0.4605	2.083909949	-12.947
0.4605	2.084974099	-12.918
0.7303	2.245338417	-12.909
0.7303	2.744219127	-12.903
0.4605	2.351346956	-12.86
0.9926	4.217196546	-12.854
0.7295	2.296989232	-12.842
0.9676	2.214789074	-12.84
0.7097	2.797083847	-12.784
0.7303	2.559304479	-12.768
0.7292	2.473865922	-12.741
0.729	2.614626606	-12.687
0.7303	2.668608386	-12.676
0.4605	2.612423512	-12.669
0.728	2.554085592	-12.666
0.957	1.941054482	-12.639
0.7287	2.403885216	-12.635
0.7303	1.800661485	-12.594
0.7298	2.207000369	-12.591
0.7303	2.132999915	-12.585
0.7302	2.099601393	-12.554
0.9654	2.664241318	-12.553
0.4605	2.585892856	-12.489
0.7303	2.089561063	-12.475
0.7303	2.172844029	-12.47
0.7303	2.325424961	-12.458
0.4605	2.875586909	-12.457
0.7291	2.409341467	-12.457
0.7303	2.326994686	-12.455
0.7303	2.894727739	-12.448
0.996	2.355426835	-12.445
0.7303	2.279866525	-12.437
0.7303	3.842753683	-12.432
0.7295	2.252370059	-12.43
0.7294	2.043925579	-12.428
0.7303	1.967445127	-12.391
0.9798	2.576635372	-12.39
0.7302	2.377045357	-12.362
0.729	1.912463837	-12.362
0.7296	2.825058616	-12.361
0.7303	2.274338105	-12.347
0.729	2.024968468	-12.34
0.7275	2.844697045	-12.317
0.9684	2.13500296	-12.306
0.7303	2.338676184	-12.306
0.7303	2.238502742	-12.298
0.7303	2.272597389	-12.281
0.7302	3.10879032	-12.281
0.7302	2.39196114	-12.279
0.7296	2.478487014	-12.276
0.4605	2.105501572	-12.276
0.7303	2.123115277	-12.274
0.7303	2.855113941	-12.264
0.7303	1.941379527	-12.255
0.7156	2.313714473	-12.254
0.7295	2.512997489	-12.249
0.7279	2.357138065	-12.248
0.7126	2.264405492	-12.247
0.7303	2.642829676	-12.243
0.8213	2.322158707	-12.227
0.7289	2.402307788	-12.222
0.7303	2.45113613	-12.217
0.7302	2.67096609	-12.212
0.9271	2.281364412	-12.21
0.7301	2.29892251	-12.204
0.7303	3.163306622	-12.197
0.7303	2.363942595	-12.194
0.9738	2.475923178	-12.193
0.7303	2.193418295	-12.189
0.7295	1.959365022	-12.187
0.7205	4.038801127	-12.185
0.8682	1.954757896	-12.183
0.7301	2.558159525	-12.182
0.8696	2.210874373	-12.18
0.7264	2.061017559	-12.179
0.9771	2.505756925	-12.178
0.7299	2.292277125	-12.175
0.4605	2.97514985	-12.17
0.7301	1.886658402	-12.168
0.7292	2.139267488	-12.16
0.7302	2.060145285	-12.159
0.7302	2.857018724	-12.155
0.9139	2.373478663	-12.148
0.7297	1.881670669	-12.147
0.4605	3.019477921	-12.139
0.4605	2.584592673	-12.139
0.7301	3.250686754	-12.134
0.729	2.26532727	-12.129
0.7303	3.07067961	-12.128
0.7303	2.248249293	-12.128
0.7299	2.214348968	-12.124
0.7303	2.48843351	-12.122
0.7303	2.245871468	-12.117
0.7292	1.883548939	-12.114
0.7303	1.988382109	-12.112
0.7303	2.256634255	-12.111
0.7292	2.913663314	-12.111
0.7298	3.157321361	-12.11
0.7302	2.437546323	-12.109
0.952	2.384276124	-12.107
0.7289	2.248343337	-12.102
0.8331	2.932062344	-12.1
0.7291	2.026983589	-12.097
0.7303	2.928184688	-12.09
0.7303	1.928307167	-12.084
0.7275	3.823659791	-12.083
0.7303	2.044679747	-12.079
0.4605	2.206326364	-12.079
0.7605	2.462028495	-12.073
0.7301	2.287060812	-12.069
0.7303	2.150420407	-12.068
0.7289	3.177064781	-12.064
0.9651	2.372814027	-12.061
0.7303	2.465530661	-12.054
0.7301	2.14170324	-12.051
0.7302	2.092691577	-12.044
0.7288	2.179621742	-12.044
0.4605	2.143357252	-12.04
0.7293	2.136312561	-12.039
0.7302	1.953431912	-12.039
0.73	1.956424018	-12.029
0.7303	2.003056666	-12.028
0.7302	2.281764032	-12.022
0.7302	3.365131161	-12.022
0.7302	2.394926993	-12.021
0.7301	2.004462315	-12.017
0.7294	1.946326215	-12.015
0.7303	2.088104406	-12.015
0.9839	3.121100576	-12.014
0.7303	2.852140517	-12.011
0.7303	2.815728659	-12.008
0.7303	1.864226631	-12.007
0.7303	2.199265956	-12.005
0.7302	2.361306956	-11.994
0.4605	3.015679126	-11.99
0.7302	1.858056113	-11.981
0.7293	2.137678115	-11.978
0.7302	2.723649209	-11.968
0.7303	1.777243575	-11.964
0.7303	2.195615735	-11.961
0.7303	3.111680478	-11.958
0.9779	1.975408231	-11.956
0.7303	2.38085672	-11.954
0.7303	2.204267924	-11.954
0.7302	2.023262932	-11.954
0.7303	2.323639725	-11.953
0.7295	2.195486564	-11.952
0.7292	2.375983331	-11.951
0.7303	1.903074244	-11.95
0.7303	2.098138391	-11.946
0.7302	2.793674784	-11.946
0.7297	2.101972331	-11.943
0.9536	3.73330424	-11.943
0.7303	2.328948391	-11.941
0.73	1.925116659	-11.934
0.9379	2.119529803	-11.93
0.7303	2.164185556	-11.928
0.7303	3.206223126	-11.922
0.7303	2.709709501	-11.922
0.7303	2.536069103	-11.919
0.7296	1.792633603	-11.919
0.7269	2.389478895	-11.917
0.7287	2.189846218	-11.913
0.7303	2.27677156	-11.913
0.7012	2.315942027	-11.912
0.929	2.644748499	-11.909
0.9928	2.099827431	-11.905
0.7303	2.462517273	-11.903
0.7303	1.999879036	-11.902
0.7303	2.396869851	-11.899
0.7302	1.932258208	-11.897
0.7291	2.939157649	-11.895
0.7296	2.169766463	-11.894
0.4605	2.337537604	-11.893
0.7279	2.327434386	-11.886
0.7303	2.474167752	-11.885
0.9815	2.212147337	-11.884
0.7302	2.193345724	-11.884
0.7303	2.336030302	-11.884
0.7303	1.967453813	-11.882
0.7303	2.198606213	-11.88
0.73	2.069259215	-11.88
0.73	1.976384945	-11.88
0.7303	2.307043141	-11.88
0.9414	2.538997796	-11.871
0.7303	2.3389905	-11.87
0.7244	3.59847265	-11.87
0.7292	2.133921742	-11.869
0.4605	2.343239582	-11.869
0.7303	2.452908307	-11.867
0.7303	2.055291127	-11.867
0.727	2.268102689	-11.866
0.9828	1.944347696	-11.864
0.7238	2.358603416	-11.864
0.7301	2.899390358	-11.863
0.7303	3.704938598	-11.862
0.7293	2.168514916	-11.861
0.7297	2.597559887	-11.861
0.7302	2.677764229	-11.859
0.4605	2.615428166	-11.855
0.7303	2.198593248	-11.853
0.7294	2.572503732	-11.848
0.4605	3.117152265	-11.846
0.7303	2.519360845	-11.845
0.7303	2.245444583	-11.843
0.7302	2.521722939	-11.841
0.7301	1.872553337	-11.841
0.7303	1.973839322	-11.838
0.4605	2.286347928	-11.837
0.7303	2.374083346	-11.835
0.9705	2.29319187	-11.834
0.7303	2.155891693	-11.834
0.9888	2.881389943	-11.833
0.4605	2.702351999	-11.831
0.7302	4.387499769	-11.83
0.7303	2.043996868	-11.828
0.7303	2.781024509	-11.826
0.7302	1.954614802	-11.824
0.7257	2.72236092	-11.823
0.7291	2.250935175	-11.822
0.7293	2.216373256	-11.821
0.4605	2.840312185	-11.819
0.7303	2.094562223	-11.819
0.9567	2.218865158	-11.818
0.7303	2.577840821	-11.816
0.9741	2.307936454	-11.814
0.7301	2.662734185	-11.81
0.73	2.127967136	-11.81
0.7303	2.380318245	-11.808
0.7294	2.064497764	-11.807
0.7302	1.931293702	-11.801
0.7303	2.178788085	-11.792
0.7301	2.264420747	-11.79
0.729	2.109747598	-11.79
0.73	1.923691164	-11.789
0.4605	2.455445509	-11.788
0.7303	2.171213856	-11.785
0.7303	2.123485455	-11.785
0.4605	2.462336107	-11.784
0.7293	1.864816462	-11.781
0.7303	2.931846012	-11.78
0.7303	2.220945571	-11.779
0.7266	2.212416948	-11.775
0.7303	2.042667439	-11.774
0.9504	2.910255666	-11.767
0.7297	3.070285192	-11.763
0.9817	2.699236716	-11.763
0.7292	2.131208808	-11.763
0.7303	2.468984626	-11.758
0.7283	2.253973374	-11.757
0.7303	2.381742678	-11.756
0.7292	2.405371346	-11.754
0.996	2.124113686	-11.752
0.7289	2.19158874	-11.751
0.6983	2.443659275	-11.75
0.7303	2.124973384	-11.75
0.7292	2.347445746	-11.749
0.9389	2.085809705	-11.748
0.9933	1.985818431	-11.747
0.7133	3.665957466	-11.744
0.9935	3.179692544	-11.743
0.7302	2.058323586	-11.741
0.4605	2.299901572	-11.739
0.7303	2.089652524	-11.738
0.7303	2.957924203	-11.732
0.9111	2.280595944	-11.731
0.7302	2.257145515	-11.725
0.4605	2.792028317	-11.719
0.4605	2.442349043	-11.715
0.9068	2.285043092	-11.715
0.7281	2.267582389	-11.713
0.4605	2.817387788	-11.712
0.4605	2.237250293	-11.712
0.7303	2.15666361	-11.707
0.7303	2.075513158	-11.706
0.4605	2.550296707	-11.706
0.7299	2.128922454	-11.704
0.7301	2.214298204	-11.703
0.7303	2.159524521	-11.7
0.7303	2.261601335	-11.699
0.7301	2.237988065	-11.697
0.7292	2.056842623	-11.696
0.7302	2.978734771	-11.696
0.7303	2.744192811	-11.691
0.7302	2.224093913	-11.691
0.6605	2.674940675	-11.69
0.73	2.702298595	-11.688
0.7296	2.464571119	-11.68
0.7293	1.915738794	-11.679
0.9712	2.311439462	-11.679
0.7303	2.333968414	-11.678
0.7301	1.983235406	-11.678
0.9895	2.851441859	-11.675
0.7296	2.053514695	-11.675
0.955	2.355720202	-11.671
0.9591	3.250664612	-11.67
0.729	2.343403263	-11.67
0.729	2.71991136	-11.67
0.4605	3.640595574	-11.668
0.7291	1.873804015	-11.667
0.9872	2.816508462	-11.665
0.7303	2.502442038	-11.665
0.7299	2.475173977	-11.665
0.6665	2.320357653	-11.664
0.4605	2.586052783	-11.663
0.7302	2.449803573	-11.662
0.7303	2.037576897	-11.661
0.7294	1.833489266	-11.661
0.7291	1.933786168	-11.661
0.7303	3.201438158	-11.659
0.9758	2.239009085	-11.657
0.7303	1.900516015	-11.656
0.4605	2.66134108	-11.655
0.729	2.195611585	-11.653
0.7303	2.087477862	-11.651
0.7299	2.18612131	-11.65
0.9836	2.905308907	-11.647
0.9492	2.142145337	-11.645
0.7303	2.724764876	-11.644
0.7302	2.06267515	-11.642
0.7303	2.414358904	-11.642
0.729	3.011276685	-11.641
0.7301	2.632674242	-11.64
0.7303	1.905831308	-11.638
0.7303	2.292247297	-11.636
0.7303	2.152761768	-11.635
0.7291	2.231943655	-11.631
0.7302	2.204971668	-11.627
0.7303	2.244773246	-11.627
0.7291	2.077278886	-11.627
0.7299	2.841575635	-11.626
0.7303	2.061105241	-11.625
0.7303	3.602691848	-11.624
0.7303	2.877537496	-11.622
0.7302	2.491387298	-11.621
0.7303	1.99053914	-11.62
0.7303	2.600053305	-11.62
0.7301	2.321926872	-11.62
0.7303	2.965469973	-11.619
0.7303	2.19505219	-11.619
0.729	2.313903	-11.618
0.7303	2.239594153	-11.617
0.729	2.253682901	-11.617
0.9325	1.936891843	-11.615
0.7292	2.048180934	-11.615
0.7299	2.06208322	-11.614
0.7303	2.045584362	-11.614
0.7303	2.516570042	-11.613
0.7291	1.969202913	-11.613
0.7303	2.795362329	-11.611
0.7303	2.851000383	-11.611
0.7285	2.02361419	-11.608
0.7303	2.536600679	-11.606
0.4605	3.068664134	-11.606
0.7303	2.654277972	-11.604
0.7303	1.911418372	-11.599
0.7303	3.122412161	-11.597
0.4605	2.244324619	-11.594
0.9518	2.150946358	-11.594
0.7301	1.938965756	-11.592
0.7302	2.164691323	-11.582
0.7262	2.637325611	-11.582
0.7302	2.744096667	-11.582
0.7278	2.065468805	-11.581
0.7302	2.821010494	-11.577
0.7303	2.290120477	-11.575
0.7297	2.000214265	-11.575
0.7303	2.311746815	-11.572
0.7303	2.788661959	-11.572
0.7303	2.116748227	-11.569
0.7303	2.185764996	-11.567
0.7303	2.10531481	-11.567
0.926	2.627132462	-11.566
0.7302	2.000374696	-11.564
0.7303	2.116524699	-11.564
0.7303	2.475793607	-11.564
0.7303	2.142137411	-11.562
0.73	2.525395343	-11.56
0.4605	2.773125718	-11.56
0.7293	2.179152512	-11.556
0.7303	2.217213241	-11.555
0.7293	2.198937096	-11.555
0.7303	2.171645022	-11.551
0.7303	2.135284753	-11.547
0.7293	2.295226029	-11.544
0.8829	2.097129988	-11.541
0.9591	2.230640882	-11.539
0.7068	2.623064372	-11.538
0.7277	2.030509245	-11.538
0.7301	2.362937342	-11.531
0.7296	1.645350836	-11.53
0.9885	3.419967731	-11.528
0.7297	2.500539615	-11.527
0.707	3.148136861	-11.526
0.7303	2.145567929	-11.526
0.7303	2.155682631	-11.524
0.7303	2.160172053	-11.521
0.9888	2.096139855	-11.521
0.7303	2.280951495	-11.52
0.9989	3.095700129	-11.519
0.4605	2.215212753	-11.518
0.7301	2.311651684	-11.518
0.7303	2.218230907	-11.517
0.4605	2.606340424	-11.516
0.7296	2.456679963	-11.516
0.7303	2.123793249	-11.514
0.7292	1.975699888	-11.512
0.7296	2.013565893	-11.511
0.7301	2.697091318	-11.511
0.7303	2.191461769	-11.508
0.7301	1.944570007	-11.505
0.4605	2.677004662	-11.504
0.7302	2.533700447	-11.501
0.7303	2.008448653	-11.5
0.7301	1.933390939	-11.499
0.8529	2.536144966	-11.496
0.7303	1.92387787	-11.496
0.7302	2.420523415	-11.494
0.7303	2.248903857	-11.493
0.7303	1.929526655	-11.49
0.9852	2.795459129	-11.488
0.7303	2.007589534	-11.487
0.9654	2.555969306	-11.485
0.9665	2.137150723	-11.484
0.9934	1.985877888	-11.481
0.9984	3.618938156	-11.479
0.7206	2.2196754	-11.479
0.4605	2.080129344	-11.478
0.7302	2.479400264	-11.477
0.7296	2.083098598	-11.476
0.7277	2.485012329	-11.475
0.4605	2.463830043	-11.474
0.7293	2.050356204	-11.47
0.7303	2.134835444	-11.469
0.7299	1.831246977	-11.468
0.9121	2.227729447	-11.467
0.7293	2.270276184	-11.466
0.7301	1.971088833	-11.466
0.7293	2.054971246	-11.465
0.7303	3.386649311	-11.463
0.8961	2.431644252	-11.461
0.7303	2.306134939	-11.461
0.7302	2.256279511	-11.459
0.7303	2.032074342	-11.457
0.686	3.271228598	-11.456
0.7292	2.122076566	-11.456
0.729	2.196783207	-11.455
0.7302	2.174127946	-11.454
0.7303	2.363954026	-11.454
0.7302	2.283385145	-11.454
0.7303	2.183332331	-11.453
0.7302	2.041902439	-11.452
0.7293	2.053078995	-11.451
0.7291	2.845861257	-11.449
0.7301	2.69957995	-11.449
0.7302	1.968920169	-11.448
0.6613	3.569532922	-11.448
0.7303	3.032731051	-11.444
0.7298	3.21448119	-11.443
0.9749	2.196826392	-11.442
0.7287	2.009010433	-11.438
0.7302	2.453029045	-11.437
0.7294	2.111354793	-11.436
0.729	1.989874696	-11.435
0.9825	2.119466358	-11.433
0.7303	2.339478703	-11.43
0.7291	2.179262879	-11.43
0.7303	2.054910107	-11.43
0.7302	2.446693444	-11.43
0.7303	2.020443475	-11.43
0.9967	3.259504436	-11.43
0.4605	2.079267909	-11.43
0.7295	2.239526142	-11.429
0.7303	2.020635653	-11.429
0.7294	2.213391669	-11.429
0.7301	1.674859628	-11.427
0.7303	2.672574679	-11.425
0.7302	2.067472416	-11.425
0.4605	1.982071764	-11.424
0.9887	2.14176855	-11.422
0.7303	2.691225617	-11.421
0.7303	1.915861587	-11.421
0.7302	2.162302858	-11.419
0.98	2.017958834	-11.418
0.4605	2.084922351	-11.418
0.7303	2.385774203	-11.416
0.7303	2.032212705	-11.416
0.7303	2.68479352	-11.414
0.8759	2.83044032	-11.413
0.8907	2.675889592	-11.413
0.7303	1.9779714	-11.413
0.7301	2.404714636	-11.413
0.7303	2.248723548	-11.413
0.7303	2.264662882	-11.412
0.7287	1.979771615	-11.412
0.7303	1.926616175	-11.41
0.7303	2.00760999	-11.404
0.7303	2.418139088	-11.403
0.73	1.852774346	-11.403
0.7285	2.142951871	-11.402
0.7293	2.090239559	-11.401
0.7296	2.201316393	-11.401
0.7302	1.997639507	-11.399
0.7302	2.177313218	-11.396
0.7303	2.038307342	-11.395
0.9284	2.416621387	-11.395
0.729	2.231310348	-11.393
0.4605	2.193271981	-11.391
0.7303	2.021899126	-11.391
0.4605	2.416165454	-11.39
0.4605	1.943921624	-11.389
0.7303	2.281390955	-11.388
0.7303	2.338181347	-11.383
0.7298	2.403889396	-11.383
0.7296	1.854915087	-11.381
0.7302	2.692675897	-11.381
0.4605	2.87480698	-11.38
0.7303	2.063890645	-11.377
0.7303	2.266078744	-11.375
0.7303	2.379399783	-11.375
0.7303	2.103228675	-11.375
0.9983	2.199090503	-11.374
0.7294	2.008488271	-11.373
0.7276	2.37390421	-11.372
0.9923	4.521910431	-11.372
0.7303	2.622411068	-11.372
0.4605	2.120946358	-11.371
0.7299	2.274098281	-11.371
0.8724	2.254396011	-11.371
0.7303	2.264874923	-11.369
0.8703	2.17405037	-11.368
0.9855	2.260186901	-11.368
0.7303	2.236154242	-11.367
0.4605	2.243403281	-11.367
0.7303	2.458054364	-11.366
0.9468	1.967869432	-11.362
0.9366	1.76148175	-11.361
0.7297	2.067764746	-11.36
0.7303	2.035464803	-11.36
0.9682	2.193254051	-11.359
0.7217	2.081856917	-11.358
0.9136	1.918532388	-11.358
0.7291	1.831178211	-11.358
0.946	1.974376476	-11.357
0.7303	2.098660419	-11.35
0.7262	2.221668537	-11.35
0.7303	1.974016939	-11.349
0.727	2.067621282	-11.345
0.7149	2.309004819	-11.344
0.7302	2.242225597	-11.343
0.9202	2.227758109	-11.341
0.4605	2.880670756	-11.339
0.7302	2.308119138	-11.338
0.7303	2.346656901	-11.337
0.999	2.075307547	-11.337
0.7303	3.446237106	-11.333
0.4605	2.589206951	-11.33
0.7303	2.377529143	-11.329
0.7302	2.649079725	-11.329
0.7298	1.987132725	-11.329
0.9788	2.04307392	-11.329
0.996	2.256568538	-11.328
0.7042	2.438822165	-11.328
0.7291	1.880484654	-11.328
0.9768	2.321240455	-11.325
0.7303	3.398756632	-11.324
0.7302	3.219207166	-11.324
0.7302	2.288114534	-11.323
0.7288	2.328464202	-11.323
0.7303	2.549768364	-11.323
0.7292	2.469788085	-11.321
0.7291	1.988703004	-11.32
0.7302	2.190777092	-11.32
0.7303	2.27810818	-11.319
0.8888	1.917936064	-11.319
0.7302	2.423030974	-11.319
0.855	2.868881002	-11.318
0.7298	2.559788476	-11.318
0.4605	2.752131362	-11.316
0.7302	2.210118804	-11.315
0.8449	2.072083544	-11.315
0.7296	2.537522816	-11.313
0.4605	2.08839368	-11.313
0.7291	2.762143869	-11.313
0.9473	3.269494836	-11.313
0.7303	2.017605277	-11.311
0.7293	2.155619769	-11.311
0.7298	2.596293325	-11.309
0.9097	2.168187766	-11.309
0.7273	2.219690227	-11.309
0.4605	1.941854707	-11.308
0.8993	1.782946781	-11.308
0.7252	2.457511565	-11.308
0.7302	2.007902639	-11.308
0.7294	2.118222489	-11.307
0.7303	2.228429916	-11.306
0.7297	2.674148715	-11.306
0.7301	2.353356597	-11.304
0.7291	2.793674784	-11.304
0.4605	2.363072346	-11.302
0.7303	2.281456567	-11.302
0.729	2.184065294	-11.302
0.7292	1.91198728	-11.301
0.7303	1.63037646	-11.3
0.9899	2.633223413	-11.3
0.7291	1.832895187	-11.298
0.8598	2.019764063	-11.297
0.6856	2.978896494	-11.297
0.7302	2.505548488	-11.295
0.7302	2.182528319	-11.294
0.7298	1.891589709	-11.294
0.7295	2.358017678	-11.294
0.9954	2.483537921	-11.292
0.7302	2.187578472	-11.292
0.9765	2.067366599	-11.29
0.7303	4.031367315	-11.289
0.7301	1.749532504	-11.289
0.7298	2.256540014	-11.288
0.7303	2.15135529	-11.288
0.73	2.515035627	-11.286
0.7301	2.244011539	-11.286
0.7302	3.252612329	-11.285
0.9519	2.267704071	-11.285
0.7302	3.221454669	-11.284
0.7303	2.255450714	-11.283
0.9953	2.25413237	-11.283
0.4605	2.110196926	-11.283
0.7277	1.882118631	-11.281
0.7303	3.064378424	-11.281
0.7302	2.124547521	-11.28
0.7302	2.401192939	-11.278
0.7303	2.98430673	-11.278
0.7303	2.315145241	-11.278
0.729	2.468993996	-11.277
0.7302	2.330717256	-11.276
0.7292	2.408296635	-11.274
0.7247	2.741689452	-11.273
0.9143	2.315803707	-11.273
0.9185	2.613284589	-11.271
0.7142	2.357901693	-11.27
0.7303	2.071050402	-11.27
0.7291	1.909446823	-11.27
0.7303	2.168227118	-11.268
0.9586	2.225144382	-11.268
0.7294	1.934838848	-11.266
0.7299	2.076305631	-11.265
0.7303	2.0591514	-11.264
0.4605	2.479449732	-11.26
0.7294	2.025798932	-11.26
0.7303	2.435599469	-11.26
0.8641	3.2139178	-11.259
0.7303	2.308519073	-11.259
0.9929	3.589933995	-11.259
0.7291	2.691576019	-11.258
0.9512	2.80358003	-11.258
0.7168	2.380276647	-11.258
0.983	2.044376011	-11.258
0.729	2.382629452	-11.258
0.4605	2.22476262	-11.256
0.7287	1.96031755	-11.256
0.7288	2.620903614	-11.256
0.7303	2.506118765	-11.255
0.7303	2.114054018	-11.255
0.7302	2.212324275	-11.255
0.7303	2.080759522	-11.253
0.7302	1.915862725	-11.252
0.7303	2.474766232	-11.251
0.7302	1.942225848	-11.25
0.7188	2.09750248	-11.25
0.7295	2.136715594	-11.25
0.7287	4.763942238	-11.249
0.7302	2.754375788	-11.249
0.7292	1.866243991	-11.249
0.9534	2.165961381	-11.246
0.7291	2.505357023	-11.246
0.9974	2.090714574	-11.245
0.7291	1.75889143	-11.245
0.7289	3.813843063	-11.244
0.7302	2.044192306	-11.244
0.7301	2.378581415	-11.244
0.7273	2.260044099	-11.242
0.4605	2.027346358	-11.239
0.7296	2.260816418	-11.239
0.4605	2.079455612	-11.239
0.7303	2.068562494	-11.238
0.9511	2.321178525	-11.235
0.7303	2.343477449	-11.235
0.7296	3.967745179	-11.235
0.7285	2.178037036	-11.234
0.7293	1.878296037	-11.234
0.7303	2.001730657	-11.233
0.7303	2.087704939	-11.233
0.7303	2.635127881	-11.231
0.7289	2.002971115	-11.229
0.7288	2.047368608	-11.229
0.7296	2.129590473	-11.228
0.7303	4.061114076	-11.227
0.7303	1.937609427	-11.226
0.7303	2.083927558	-11.225
0.923	3.440832096	-11.225
0.9022	2.029476777	-11.224
0.7299	2.714114372	-11.223
0.7303	2.140432005	-11.222
0.7275	1.983322454	-11.222
0.7295	2.634825077	-11.221
0.7294	1.935370466	-11.221
0.7303	2.493589293	-11.22
0.7293	1.891314844	-11.22
0.7133	2.141150426	-11.22
0.7303	1.974855433	-11.22
0.7293	1.905263631	-11.22
0.7303	3.058217495	-11.218
0.9897	2.848472398	-11.217
0.7303	2.324540793	-11.216
0.8978	2.280471416	-11.215
0.729	2.3098031	-11.215
0.7303	2.293859183	-11.215
0.7303	2.948541825	-11.214
0.7287	2.061799088	-11.214
0.4605	2.004186886	-11.214
0.73	2.594525638	-11.214
0.9882	2.447158684	-11.213
0.7302	2.48814993	-11.213
0.7289	2.024933828	-11.212
0.7303	2.174569198	-11.211
0.7303	2.01231705	-11.21
0.7288	2.833112185	-11.21
0.7297	2.449660225	-11.21
0.9596	2.144087295	-11.209
0.7302	2.256902967	-11.208
0.7303	2.074482449	-11.208
0.4605	2.086470956	-11.207
0.7303	2.024778203	-11.207
0.4605	2.487306798	-11.206
0.7288	2.29822515	-11.205
0.7303	2.913133023	-11.205
0.73	3.246310027	-11.205
0.7292	1.815050204	-11.205
0.7303	1.982468069	-11.204
0.7303	1.984022265	-11.204
0.7303	1.751249584	-11.203
0.9614	1.829790516	-11.202
0.4605	2.170700204	-11.201
0.7286	3.218768775	-11.2
0.7303	4.739869589	-11.2
0.7298	2.727528357	-11.199
0.7302	2.515409722	-11.199
0.7279	2.302600582	-11.198
0.9695	2.60814705	-11.198
0.7267	2.583534082	-11.197
0.7294	1.924499589	-11.195
0.7288	1.881882827	-11.195
0.7302	2.819464041	-11.195
0.7302	3.153729612	-11.193
0.9191	2.065169083	-11.192
0.4605	2.729764813	-11.192
0.7303	2.170923041	-11.191
0.9646	2.299734181	-11.19
0.7303	2.119220268	-11.19
0.7302	2.347350775	-11.19
0.7303	2.042744223	-11.189
0.7303	2.548154387	-11.188
0.9497	2.017336415	-11.188
0.7303	2.253634855	-11.186
0.7303	3.138753159	-11.185
0.7303	2.083491554	-11.185
0.7303	2.187427133	-11.185
0.9666	2.574924218	-11.184
0.4605	2.34937289	-11.184
0.7303	1.844389534	-11.183
0.7238	2.31760863	-11.183
0.7303	1.887904802	-11.182
0.7293	1.836681873	-11.181
0.7301	1.855520587	-11.18
0.7301	2.131048329	-11.179
0.7291	1.893211585	-11.178
0.9792	2.656137145	-11.178
0.9599	3.034959731	-11.177
0.7303	1.949592629	-11.175
0.7293	2.309107721	-11.175
0.7303	2.25274333	-11.174
0.7292	2.200598096	-11.174
0.7302	2.224125731	-11.172
0.7302	2.320397876	-11.171
0.7292	2.106794962	-11.17
0.7303	2.246877894	-11.17
0.7303	2.243508468	-11.17
0.5805	2.321637181	-11.168
0.7294	2.071713549	-11.167
0.7303	1.967624318	-11.167
0.9887	2.584858727	-11.166
0.73	2.315850775	-11.166
0.7303	1.798680627	-11.165
0.7292	2.342586441	-11.164
0.9551	2.349831165	-11.164
0.4605	2.37813333	-11.164
0.7302	2.082044083	-11.163
0.7302	2.127848716	-11.163
0.7298	2.254697919	-11.163
0.9879	3.030019695	-11.162
0.7288	2.826293629	-11.162
0.7303	2.369214678	-11.161
0.4605	3.112822418	-11.161
0.7303	3.394716585	-11.16
0.7303	2.557571235	-11.16
0.7289	2.357267666	-11.159
0.9627	2.08923714	-11.158
0.9882	2.886200675	-11.158
0.9858	2.60045562	-11.157
0.7296	2.032169684	-11.157
0.7303	4.634025562	-11.156
0.73	1.958015669	-11.156
0.7298	1.869587094	-11.155
0.4605	2.244989467	-11.153
0.7302	1.953783053	-11.153
0.7298	3.035512836	-11.152
0.9955	2.722401092	-11.152
0.7302	2.173280043	-11.152
0.7293	2.677643089	-11.152
0.7302	2.24778653	-11.151
0.9957	1.956355787	-11.151
0.7302	2.388209124	-11.149
0.7303	2.0664234	-11.148
0.7303	3.021916138	-11.146
0.7303	2.089390182	-11.145
0.7302	2.874196134	-11.145
0.7303	2.003914201	-11.145
0.7303	3.181882802	-11.144
0.7288	4.430684029	-11.144
0.7148	2.23601965	-11.143
0.7303	2.137517339	-11.142
0.7303	2.206847703	-11.142
0.7303	1.85609201	-11.14
0.7605	2.344458589	-11.139
0.7302	2.39876365	-11.139
0.7302	2.360006679	-11.138
0.7303	2.038595518	-11.138
0.7291	2.161416175	-11.138
0.7303	1.936061038	-11.138
0.7294	1.924350956	-11.137
0.73	2.16888437	-11.134
0.9865	2.315084966	-11.133
0.4605	2.058398694	-11.133
0.9878	2.359916108	-11.132
0.7303	3.466460297	-11.132
0.7302	1.995495216	-11.131
0.4605	2.819461871	-11.13
0.7303	2.20675332	-11.13
0.7303	2.85581595	-11.13
0.9917	2.479848499	-11.13
0.7301	2.164146884	-11.13
0.7303	3.090142615	-11.129
0.7302	2.302146132	-11.129
0.6941	2.063518294	-11.129
0.9577	2.131780476	-11.127
0.7303	3.199995105	-11.127
0.7303	2.188393969	-11.126
0.9205	3.447885464	-11.125
0.7132	2.253932881	-11.124
0.4605	2.692949471	-11.123
0.9861	4.810957356	-11.122
0.9949	1.999900542	-11.122
0.7303	2.08235473	-11.121
0.9065	1.778835172	-11.121
0.4605	1.979035065	-11.121
0.7303	2.079537092	-11.12
0.7269	2.193416732	-11.119
0.7291	2.011957118	-11.119
0.7303	2.209809322	-11.119
0.7303	1.933817487	-11.118
0.4605	2.364766477	-11.116
0.729	2.042186718	-11.115
0.7293	2.180322454	-11.115
0.7303	1.735132388	-11.113
0.4605	2.88911773	-11.113
0.9441	2.187272639	-11.113
0.73	2.129823737	-11.113
0.729	2.233145043	-11.112
0.949	2.241768505	-11.112
0.9774	2.02569164	-11.112
0.4605	2.248000285	-11.111
0.9882	2.164035967	-11.111
0.704	2.471819945	-11.11
0.7291	2.36732085	-11.109
0.7303	1.992969719	-11.109
0.7303	2.929157109	-11.108
0.7303	2.422512643	-11.108
0.7291	2.543132011	-11.104
0.9876	2.046906393	-11.103
0.4605	2.322771302	-11.103
0.7237	1.958414524	-11.103
0.7143	2.951591041	-11.102
0.7292	2.270264527	-11.102
0.7302	2.241567453	-11.102
0.7295	2.28183714	-11.101
0.7303	2.013545536	-11.1
0.7299	2.499170945	-11.1
0.9668	3.111578358	-11.1
0.7291	2.703370485	-11.099
0.4605	2.747115386	-11.099
0.7303	2.491474303	-11.099
0.7301	2.012020187	-11.098
0.7302	1.949075361	-11.098
0.729	2.235802533	-11.098
0.7303	1.789521585	-11.097
0.7302	2.219010649	-11.096
0.7299	2.222557762	-11.096
0.7268	2.089900681	-11.096
0.7298	2.219434199	-11.095
0.7301	2.01857211	-11.094
0.7302	2.642679281	-11.094
0.7303	1.723493256	-11.093
0.7293	1.886939088	-11.093
0.7297	2.351393656	-11.093
0.8705	2.154779757	-11.093
0.7303	2.096434826	-11.092
0.7294	2.103243009	-11.092
0.7291	2.269251184	-11.091
0.7301	2.021178034	-11.091
0.977	2.020491767	-11.091
0.7215	1.973801557	-11.091
0.7303	2.052387491	-11.09
0.4605	2.860963058	-11.089
0.7303	2.463961248	-11.087
0.7302	1.943000948	-11.086
0.7303	2.104031062	-11.086
0.4605	2.9197389	-11.086
0.7295	2.557035863	-11.085
0.9068	2.033716946	-11.085
0.9442	3.66874989	-11.085
0.7295	2.211484988	-11.084
0.7298	2.259653689	-11.082
0.728	2.258156021	-11.081
0.7302	2.302537736	-11.08
0.7302	2.170769873	-11.08
0.4605	3.111769769	-11.079
0.7295	2.263269308	-11.079
0.7302	2.460100158	-11.078
0.7302	3.003039799	-11.078
0.7303	2.643044566	-11.076
0.7298	2.030052226	-11.075
0.6665	2.130877963	-11.074
0.7292	2.118237438	-11.074
0.7303	2.149820479	-11.074
0.7288	2.248601945	-11.073
0.989	3.16302682	-11.073
0.9984	2.812659903	-11.072
0.9831	2.586621872	-11.071
0.4605	2.105522776	-11.071
0.9474	2.241647999	-11.07
0.7302	2.083956511	-11.07
0.7301	2.189997295	-11.07
0.7303	2.051605346	-11.069
0.9337	2.004020479	-11.069
0.7299	2.598805345	-11.069
0.7296	2.533740362	-11.068
0.7301	2.436776545	-11.068
0.73	1.904571529	-11.067
0.7303	2.226788774	-11.067
0.7296	1.958411866	-11.066
0.7291	1.949328279	-11.066
0.4605	3.074960057	-11.066
0.7302	2.209617604	-11.065
0.7297	2.180870171	-11.064
0.7241	2.330743226	-11.064
0.7277	1.92787975	-11.064
0.7302	2.149731368	-11.063
0.7292	2.137087826	-11.063
0.7291	1.7384878	-11.063
0.7271	2.269478808	-11.062
0.7296	1.970607281	-11.062
0.728	2.043876054	-11.062
0.9359	3.077756562	-11.062
0.7303	1.808623704	-11.061
0.7303	2.009017127	-11.061
0.963	2.037879015	-11.06
0.7302	2.326592753	-11.059
0.7301	2.088045011	-11.059
0.729	1.957995572	-11.057
0.7303	2.197696394	-11.056
0.7303	2.636302193	-11.056
0.7302	2.067387366	-11.056
0.7302	2.178817413	-11.056
0.8254	2.278634485	-11.055
0.9842	2.308995799	-11.054
0.4605	2.026637036	-11.054
0.7303	2.3300234	-11.053
0.7293	1.942225848	-11.052
0.7063	2.77757865	-11.051
0.4605	2.348897692	-11.051
0.7303	2.240121458	-11.051
0.9639	2.370761421	-11.05
0.7289	2.099420268	-11.05
0.7301	3.673130584	-11.05
0.7302	2.376540821	-11.05
0.9059	3.465122343	-11.049
0.7303	1.64762646	-11.049
0.7302	1.789132053	-11.048
0.7301	2.236111134	-11.047
0.73	2.72127394	-11.046
0.7303	2.021819538	-11.046
0.7288	1.978668319	-11.045
0.7303	2.09405392	-11.043
0.4605	3.711841851	-11.043
0.8909	2.456454146	-11.043
0.7303	1.793302165	-11.041
0.7292	2.031246885	-11.039
0.7303	2.225978986	-11.038
0.7303	1.672663273	-11.038
0.7303	2.107996049	-11.037
0.729	1.975588405	-11.037
0.7303	2.209877325	-11.036
0.7303	2.087704578	-11.036
0.7303	2.271353472	-11.036
0.7303	2.090739553	-11.035
0.4605	2.265404578	-11.035
0.7303	2.120509245	-11.035
0.4605	2.145129927	-11.034
0.7301	2.097551226	-11.034
0.7277	2.350911695	-11.034
0.7303	2.164938991	-11.033
0.7303	3.021555422	-11.033
0.4605	2.996827167	-11.032
0.7299	1.97986937	-11.032
0.7303	2.108577239	-11.03
0.9565	2.326814892	-11.03
0.7236	2.244237958	-11.029
0.7303	2.440774922	-11.029
0.4605	2.003710099	-11.028
0.7302	1.98597988	-11.027
0.7303	2.244166925	-11.026
0.9968	3.973362397	-11.026
0.4605	1.93881831	-11.026
0.7302	2.114752183	-11.025
0.7285	2.376877502	-11.024
0.9961	3.825778988	-11.023
0.7291	2.4171487	-11.023
0.9174	2.198972505	-11.022
0.991	2.295731755	-11.022
0.7303	2.239206621	-11.021
0.7303	2.169531232	-11.021
0.9571	1.877019731	-11.019
0.7291	1.938690338	-11.018
0.4605	2.159656035	-11.018
0.4605	2.342711168	-11.017
0.7291	2.215134322	-11.017
0.9905	2.774983843	-11.017
0.7303	1.984331955	-11.015
0.7303	1.970730562	-11.014
0.7078	2.123518744	-11.014
0.7303	2.454817868	-11.013
0.9497	1.9688961	-11.013
0.7302	2.093489862	-11.013
0.9368	2.355821847	-11.013
0.7303	2.137036129	-11.012
0.8984	1.931719397	-11.012
0.7276	3.714371553	-11.011
0.7301	2.201913554	-11.01
0.7299	2.565048802	-11.01
0.7303	2.525113989	-11.009
0.7303	2.53385168	-11.009
0.7302	2.279274799	-11.007
0.9956	2.543414518	-11.006
0.9005	2.312726781	-11.006
0.7303	1.816643745	-11.005
0.7303	2.122637199	-11.004
0.7302	1.947819884	-11.004
0.7303	2.007849795	-11.003
0.7303	1.882394401	-11.003
0.7292	2.737199547	-11.001
0.729	2.068257903	-11.001
0.9251	2.927930688	-11
0.7303	1.826493166	-10.999
0.7292	2.060081059	-10.998
0.7303	2.095665923	-10.998
0.729	2.971846217	-10.997
0.7303	2.265653716	-10.997
0.9713	2.90406133	-10.997
0.7303	3.102089553	-10.996
0.7303	2.472793098	-10.996
0.7303	1.749835192	-10.996
0.9941	2.436947199	-10.996
0.7295	2.091222459	-10.995
0.7302	4.158303488	-10.994
0.9201	1.748611734	-10.993
0.4605	2.046513391	-10.993
0.7294	2.344198144	-10.992
0.7302	2.288340799	-10.992
0.9796	2.677883502	-10.992
0.9324	2.731144062	-10.991
0.7287	2.089839399	-10.99
0.9959	2.641081887	-10.99
0.7292	2.053665834	-10.99
0.7293	2.214781492	-10.99
0.4605	2.304633264	-10.99
0.9218	2.310973797	-10.99
0.7303	2.813227301	-10.989
0.7303	2.275745661	-10.989
0.7203	2.375534487	-10.988
0.9237	2.356114649	-10.987
0.4605	2.761759501	-10.986
0.9902	2.108000388	-10.985
0.7291	1.911950706	-10.985
0.7303	2.221400989	-10.983
0.4605	2.62853425	-10.983
0.9281	2.774150415	-10.982
0.7067	2.152266022	-10.981
0.7293	2.128154787	-10.981
0.7288	2.324495354	-10.981
0.7303	2.307962646	-10.98
0.729	2.27167324	-10.979
0.7294	2.354800776	-10.979
0.9491	2.922908122	-10.979
0.9709	2.321167669	-10.978
0.9931	4.024989568	-10.978
0.7294	1.814849725	-10.978
0.7293	2.098521815	-10.977
0.7298	3.093158497	-10.977
0.7303	1.972473714	-10.977
0.7289	2.091032934	-10.977
0.7303	2.553729571	-10.976
0.9586	2.994870903	-10.975
0.7303	2.073384257	-10.973
0.7276	2.015519554	-10.973
0.7302	1.901891323	-10.973
0.7303	2.290450743	-10.973
0.7271	1.874969662	-10.971
0.4605	2.177978769	-10.971
0.7303	2.676337921	-10.971
0.7251	2.179625757	-10.97
0.7237	2.345267799	-10.97
0.7301	1.980312731	-10.969
0.7248	2.457582774	-10.969
0.7303	2.131249451	-10.967
0.9972	3.63291443	-10.967
0.948	1.8468074	-10.967
0.9521	1.98389345	-10.967
0.7301	1.767658732	-10.966
0.9818	3.134731689	-10.966
0.7303	2.205654637	-10.964
0.7294	1.983729447	-10.964
0.7302	2.241491891	-10.964
0.7303	2.04735192	-10.963
0.9832	2.139849349	-10.963
0.9006	2.047981161	-10.963
0.7303	2.053740541	-10.963
0.7303	2.11259426	-10.962
0.7303	2.20643311	-10.962
0.73	1.945817989	-10.962
0.7303	2.398752523	-10.962
0.7303	3.51211337	-10.962
0.4605	2.071315261	-10.962
0.7294	2.470976058	-10.962
0.7302	2.159561504	-10.961
0.7257	2.145563052	-10.961
0.7301	1.940081392	-10.961
0.7303	2.156371441	-10.96
0.7301	2.399066077	-10.956
0.9965	3.456544849	-10.954
0.7303	2.933975468	-10.954
0.7292	2.322116105	-10.952
0.9767	2.02143539	-10.951
0.7067	3.280742847	-10.951
0.9408	2.343093441	-10.951
0.9312	2.472376765	-10.95
0.9213	2.665396097	-10.95
0.7302	2.092148929	-10.95
0.7302	1.791458697	-10.95
0.7303	2.072401065	-10.949
0.9645	1.875190527	-10.948
0.9812	3.01233873	-10.948
0.7303	2.28350915	-10.947
0.992	3.679557409	-10.947
0.7303	1.987362239	-10.946
0.7302	2.235306231	-10.946
0.7296	2.108781471	-10.946
0.7071	2.149451294	-10.945
0.7176	2.989750919	-10.945
0.7302	1.927675701	-10.945
0.7303	2.173125288	-10.943
0.8727	2.115078	-10.942
0.7298	2.065303075	-10.942
0.8629	2.707970721	-10.941
0.7297	2.051151067	-10.941
0.7153	2.035704049	-10.939
0.7301	2.02425437	-10.939
0.9624	1.965206823	-10.939
0.952	3.488567817	-10.939
0.7286	1.897880949	-10.938
0.7301	1.956722715	-10.937
0.729	2.124425839	-10.937
0.7303	2.367804236	-10.936
0.7302	2.350827259	-10.936
0.7289	2.154137459	-10.935
0.7269	2.182830407	-10.935
0.7303	2.212419083	-10.935
0.7303	2.227735213	-10.935
0.7303	2.117055692	-10.934
0.7302	2.468772844	-10.932
0.7293	2.566692846	-10.932
0.7302	2.073666953	-10.932
0.7303	2.50863714	-10.931
0.7269	3.735027836	-10.931
0.7287	2.27813405	-10.931
0.9654	2.234727016	-10.93
0.9644	2.335329055	-10.93
0.7293	1.802736157	-10.929
0.7303	1.932440307	-10.928
0.4605	2.986454391	-10.928
0.7291	2.842354873	-10.927
0.7301	2.637313753	-10.926
0.7303	2.008433758	-10.924
0.7301	2.219639286	-10.924
0.7303	2.014455468	-10.923
0.7301	2.347009609	-10.923
0.7303	2.686785369	-10.923
0.7303	2.998830455	-10.923
0.7229	2.068579541	-10.923
0.7303	1.923663079	-10.922
0.9322	2.902131062	-10.922
0.7221	2.399807766	-10.922
0.7289	1.96761886	-10.92
0.7298	2.400392753	-10.92
0.729	2.167758804	-10.92
0.9095	1.764600238	-10.92
0.7303	1.937219813	-10.92
0.7291	1.939457723	-10.92
0.9954	2.755700432	-10.92
0.7302	1.943792335	-10.92
0.7294	1.935412427	-10.92
0.7302	2.111480627	-10.919
0.7295	2.324238829	-10.919
0.73	2.232716424	-10.919
0.9971	2.262703883	-10.918
0.7303	2.039859554	-10.918
0.9836	3.769574087	-10.917
0.9946	2.076198227	-10.917
0.7297	2.188942576	-10.916
0.7303	1.885981814	-10.916
0.7291	1.948480471	-10.916
0.9237	2.920334933	-10.915
0.7303	2.217489578	-10.914
0.9341	2.081100791	-10.914
0.7303	2.823080798	-10.914
0.89	3.353410525	-10.913
0.7302	2.031475859	-10.913
0.7291	1.866468938	-10.913
0.7303	2.162634624	-10.912
0.7302	1.990942884	-10.912
0.9557	1.857105663	-10.912
0.7303	2.342901352	-10.911
0.7286	2.376931268	-10.911
0.7302	2.085825749	-10.911
0.7303	1.889282404	-10.91
0.9981	3.117102659	-10.91
0.9897	3.110351542	-10.91
0.9491	2.198202584	-10.91
0.9333	2.330499967	-10.909
0.999	2.102694092	-10.909
0.7303	2.003534016	-10.909
0.73	2.005095187	-10.908
0.4605	2.004898143	-10.908
0.9714	2.413908483	-10.908
0.7291	2.175429522	-10.907
0.7302	2.250232786	-10.906
0.9876	3.414530452	-10.906
0.7303	1.757946712	-10.905
0.9045	1.705720826	-10.905
0.9928	3.668996177	-10.903
0.7296	2.41475812	-10.902
0.7291	2.330772219	-10.902
0.7292	1.984994115	-10.902
0.7295	1.922670651	-10.902
0.9785	2.841863429	-10.902
0.9834	3.10401915	-10.901
0.7303	2.697199131	-10.901
0.7295	2.102171886	-10.9
0.7303	2.393525192	-10.899
0.7293	1.855852011	-10.899
0.7292	2.182261288	-10.898
0.7303	2.36217778	-10.898
0.7292	2.662854294	-10.897
0.7301	2.192369904	-10.897
0.7302	1.924068218	-10.895
0.4605	2.087329981	-10.895
0.7303	2.106264265	-10.894
0.7302	2.336224407	-10.893
0.7303	2.053463378	-10.892
0.7295	2.434023717	-10.891
0.7295	2.03540307	-10.891
0.7302	2.22080818	-10.89
0.7303	1.901582256	-10.889
0.7293	1.89942126	-10.889
0.6531	2.011269857	-10.889
0.727	2.842297962	-10.888
0.7284	1.993646711	-10.888
0.7303	2.061593783	-10.888
0.9664	1.942191274	-10.887
0.7272	3.154601575	-10.887
0.9789	2.792670565	-10.886
0.9397	2.160237148	-10.886
0.7292	2.245235557	-10.885
0.9333	3.625446543	-10.885
0.73	2.215815457	-10.884
0.7303	2.008577958	-10.884
0.7302	2.023903923	-10.883
0.7302	1.961365088	-10.882
0.7303	2.399529447	-10.881
0.9209	2.19702537	-10.881
0.7291	1.759834214	-10.881
0.7286	2.141282758	-10.881
0.7303	2.499133935	-10.879
0.7303	1.876043264	-10.879
0.7301	3.090657509	-10.879
0.9529	2.053044912	-10.878
0.7303	2.332005613	-10.878
0.7298	2.026299282	-10.878
0.7277	1.802298197	-10.876
0.9683	2.467645112	-10.875
0.7291	1.727726694	-10.875
0.7221	2.363577725	-10.875
0.7303	2.174086439	-10.874
0.729	1.839330477	-10.874
0.7289	2.162924981	-10.873
0.9205	3.059421858	-10.872
0.7237	2.044393601	-10.872
0.7302	2.427021958	-10.872
0.73	2.267295064	-10.872
0.9755	2.468288036	-10.868
0.9895	1.968274082	-10.868
0.7301	2.370211047	-10.867
0.9497	2.280834819	-10.866
0.7298	1.987861831	-10.866
0.7296	1.874927294	-10.866
0.7292	2.165170131	-10.866
0.7293	1.832249857	-10.865
0.9645	2.091427717	-10.864
0.7283	1.948754288	-10.863
0.98	2.562803275	-10.862
0.7302	2.210307976	-10.862
0.7294	1.993665432	-10.862
0.4605	2.342842471	-10.862
0.7303	3.14254161	-10.861
0.7303	2.025114075	-10.861
0.7291	2.129818855	-10.861
0.4605	2.283615205	-10.861
0.7302	2.138470793	-10.861
0.7285	2.244089755	-10.861
0.9332	3.513414103	-10.859
0.7296	2.067839413	-10.859
0.7295	1.763622165	-10.858
0.4605	2.141850211	-10.858
0.7301	2.143638868	-10.856
0.8996	2.759405164	-10.856
0.7303	2.176585823	-10.855
0.7303	2.107633286	-10.854
0.7267	2.239280627	-10.854
0.7302	2.169477023	-10.853
0.729	1.962859278	-10.853
0.7303	2.270463916	-10.853
0.7303	2.920587067	-10.852
0.7292	2.039419073	-10.852
0.7303	1.911342021	-10.851
0.73	2.4166854	-10.851
0.7278	2.050041878	-10.851
0.7293	2.147240359	-10.851
0.4605	2.43397078	-10.85
0.4605	2.042098227	-10.849
0.7278	1.854527485	-10.848
0.7302	2.137813677	-10.847
0.7291	1.973211223	-10.847
0.7293	2.010277829	-10.847
0.7303	2.207994554	-10.846
0.7298	2.274556154	-10.846
0.729	2.15660315	-10.846
0.9762	2.800163288	-10.845
0.4605	2.716391278	-10.845
0.9975	2.004153289	-10.845
0.7299	2.432424842	-10.844
0.7303	2.100047199	-10.844
0.73	1.912476155	-10.844
0.9925	3.475367694	-10.843
0.7302	2.234130612	-10.843
0.9705	2.268752496	-10.842
0.7292	2.020596958	-10.842
0.9867	3.374485723	-10.84
0.7303	2.06957918	-10.84
0.7291	2.120886702	-10.84
0.4605	2.736989305	-10.84
0.7285	2.267243279	-10.839
0.9762	2.332254599	-10.839
0.7303	2.31273143	-10.839
0.7186	2.377745282	-10.838
0.994	2.542274384	-10.837
0.7293	1.86527768	-10.837
0.7301	2.501508802	-10.837
0.7303	2.125441141	-10.837
0.9784	2.086997889	-10.836
0.4605	2.373717472	-10.836
0.4605	2.62921844	-10.836
0.9955	3.698643951	-10.835
0.7296	2.217674611	-10.835
0.9675	2.462968178	-10.835
0.7292	2.02574891	-10.833
0.7303	2.395946189	-10.833
0.7303	2.316107879	-10.833
0.7292	2.241232585	-10.832
0.7291	1.945907466	-10.832
0.7241	2.778818663	-10.83
0.4605	2.454805345	-10.829
0.7303	2.100595589	-10.829
0.7303	3.52670942	-10.829
0.7302	2.219627723	-10.829
0.7068	2.377545048	-10.829
0.7301	1.904571529	-10.828
0.7302	1.94565018	-10.828
0.7303	2.029562226	-10.827
0.7301	2.128634347	-10.827
0.8923	4.373905474	-10.826
0.7303	2.724346719	-10.825
0.7302	2.087956266	-10.825
0.7303	2.028271971	-10.825
0.7075	2.001025048	-10.825
0.7302	2.150970731	-10.824
0.7301	2.302434152	-10.824
0.7297	2.040780239	-10.823
0.7077	2.002905582	-10.822
0.7302	2.548419844	-10.821
0.4605	1.934075088	-10.821
0.7303	2.224684692	-10.82
0.7302	2.46270013	-10.82
0.4605	2.809153113	-10.819
0.7303	2.0773849	-10.819
0.9128	2.767932746	-10.819
0.7301	2.577298961	-10.818
0.7303	2.627227573	-10.818
0.9877	2.125603281	-10.818
0.4605	2.113264372	-10.818
0.7303	1.881135367	-10.818
0.7303	2.536785375	-10.817
0.7303	2.136479245	-10.817
0.4605	3.390481496	-10.817
0.7291	2.068072306	-10.816
0.73	1.778068933	-10.816
0.8918	2.416702564	-10.816
0.7299	2.729154122	-10.815
0.8605	3.203836741	-10.814
0.9217	1.915188749	-10.814
0.7293	2.273220873	-10.813
0.7302	2.598107775	-10.813
0.6852	2.272239193	-10.813
0.7301	2.288608556	-10.812
0.7302	2.321266151	-10.812
0.7285	2.289280398	-10.812
0.9925	2.76327676	-10.812
0.9907	3.652820467	-10.812
0.7303	1.959864034	-10.811
0.7285	2.178809587	-10.811
0.9663	3.312848078	-10.81
0.9499	2.205623213	-10.81
0.7303	2.185024018	-10.809
0.7303	2.012762065	-10.808
0.7303	1.916141291	-10.807
0.972	2.136872219	-10.807
0.7301	2.237606218	-10.807
0.7294	2.150442631	-10.804
0.7297	2.24257965	-10.804
0.7295	2.029106587	-10.804
0.7294	2.317195226	-10.803
0.7303	3.178102965	-10.803
0.7303	3.216233929	-10.802
0.7303	1.890248988	-10.802
0.7291	2.127648135	-10.801
0.98	2.13090809	-10.801
0.7302	3.123681206	-10.8
0.7298	1.970110572	-10.8
0.7303	1.990770417	-10.799
0.7292	1.927708515	-10.799
0.7301	2.115577862	-10.799
0.7285	2.003847968	-10.799
0.7303	2.280243412	-10.798
0.9575	2.766316035	-10.797
0.7303	2.121794344	-10.796
0.4605	1.925252867	-10.796
0.8567	4.153197521	-10.794
0.7293	3.028553711	-10.794
0.7295	2.078911241	-10.794
0.7302	2.253904787	-10.794
0.7302	2.29496095	-10.793
0.7303	2.507054326	-10.793
0.7301	2.402867897	-10.793
0.7303	2.170449883	-10.793
0.7303	1.9637869	-10.792
0.9913	2.095549201	-10.792
0.7297	2.130071572	-10.792
0.7302	2.70473727	-10.791
0.9859	2.379096107	-10.79
0.7303	2.000238314	-10.79
0.7293	1.862682262	-10.79
0.7302	2.137552011	-10.79
0.4605	1.978996015	-10.79
0.7301	2.654398276	-10.79
0.9745	3.728104054	-10.789
0.7294	2.00703315	-10.787
0.9983	1.905243442	-10.787
0.7247	2.185795426	-10.785
0.729	1.785857564	-10.785
0.729	2.344934649	-10.784
0.7291	2.225933977	-10.783
0.9533	2.868965493	-10.782
0.9976	3.1130126	-10.782
0.7302	2.468341039	-10.782
0.7303	2.567861546	-10.781
0.7302	2.660226217	-10.781
0.7303	2.510679799	-10.78
0.7291	2.06169289	-10.78
0.7303	1.987028319	-10.779
0.924	2.404640204	-10.779
0.7291	2.076622205	-10.779
0.9987	1.872941885	-10.779
0.9885	2.198153445	-10.778
0.7299	2.263037936	-10.778
0.7296	2.597204443	-10.778
0.7303	3.704629671	-10.777
0.7303	2.121780137	-10.777
0.7289	1.986861331	-10.777
0.7303	2.87748789	-10.776
0.9982	3.010241881	-10.776
0.7303	2.357364122	-10.776
0.7289	2.0104794	-10.776
0.728	2.330014012	-10.775
0.9683	2.059603263	-10.775
0.4605	2.913867496	-10.774
0.7301	3.140238089	-10.773
0.7302	1.810493661	-10.773
0.7258	2.75589809	-10.773
0.4605	2.67916375	-10.772
0.7293	1.980649268	-10.772
0.7299	2.281965901	-10.772
0.9778	2.117005415	-10.772
0.7294	1.940373942	-10.772
0.7302	3.428773469	-10.771
0.6605	2.32301163	-10.771
0.7292	3.111720965	-10.77
0.7303	2.744491928	-10.77
0.7292	2.005726793	-10.77
0.7302	2.320386238	-10.77
0.915	3.623400228	-10.769
0.7293	1.936166425	-10.768
0.9928	2.775635621	-10.766
0.7303	2.211809901	-10.765
0.7241	2.081218913	-10.765
0.7302	1.992794988	-10.765
0.8476	2.412202228	-10.765
0.976	2.693658604	-10.763
0.7301	1.775781195	-10.763
0.7294	2.265160113	-10.762
0.7293	2.142771115	-10.762
0.7292	1.746178108	-10.762
0.7289	1.954321754	-10.762
0.73	2.040215752	-10.761
0.9757	2.339350426	-10.76
0.7303	2.821549934	-10.76
0.729	2.004345137	-10.76
0.7293	3.598485293	-10.759
0.9406	1.797987368	-10.759
0.7277	2.053254487	-10.759
0.7303	1.87819676	-10.759
0.7302	1.939246977	-10.759
0.9926	2.707467804	-10.759
0.7295	2.14331968	-10.759
0.9966	2.559716502	-10.758
0.7294	1.845015457	-10.758
0.7302	2.38165554	-10.757
0.989	3.633071139	-10.756
0.9946	2.31754466	-10.756
0.7302	2.347302266	-10.756
0.7292	1.9196144	-10.755
0.7303	2.134385725	-10.755
0.7302	2.796102214	-10.754
0.7303	1.948381544	-10.754
0.9143	2.221216527	-10.753
0.73	2.123101725	-10.753
0.9852	3.064253703	-10.753
0.7287	2.073144852	-10.753
0.8831	3.855923779	-10.752
0.7296	3.750648095	-10.752
0.7303	2.046568768	-10.751
0.73	2.251873384	-10.751
0.729	2.122589689	-10.75
0.7303	3.609430361	-10.75
0.6561	2.650257779	-10.75
0.7605	2.04839368	-10.749
0.8441	3.406807301	-10.749
0.7302	1.76778564	-10.749
0.9919	3.174194781	-10.748
0.7302	2.217194107	-10.748
0.7301	2.385756263	-10.748
0.7302	2.708318192	-10.747
0.7282	2.427183335	-10.746
0.7303	2.115254026	-10.746
0.997	2.544940992	-10.746
0.9202	2.300597512	-10.746
0.7301	2.279244826	-10.746
0.7292	2.049253601	-10.745
0.7302	1.82656657	-10.745
0.7303	1.91091602	-10.745
0.9698	2.690201655	-10.744
0.73	2.408873166	-10.743
0.7176	2.090267532	-10.742
0.7303	1.977208848	-10.742
0.4605	2.767551571	-10.742
0.7303	2.671123464	-10.742
0.4605	2.502755547	-10.742
0.7302	3.153893649	-10.741
0.7049	2.285482243	-10.741
0.7287	2.106842165	-10.741
0.4605	2.805676328	-10.74
0.7303	2.027516011	-10.74
0.7289	2.662799708	-10.74
0.7219	2.160052934	-10.74
0.9704	2.336470514	-10.739
0.7273	2.270731814	-10.739
0.7303	2.005076959	-10.739
0.729	2.145571668	-10.739
0.9126	2.884691588	-10.738
0.7302	2.471535527	-10.738
0.7287	2.035999088	-10.738
0.7303	2.396917046	-10.737
0.7276	2.537050601	-10.737
0.7293	1.911514912	-10.737
0.7225	1.907917968	-10.737
0.7302	2.138574009	-10.736
0.7303	4.229801366	-10.734
0.942	1.862256617	-10.733
0.7301	2.810827291	-10.732
0.7303	2.073106781	-10.732
0.9706	2.094492637	-10.732
0.7301	1.837360572	-10.731
0.4605	1.96379711	-10.731
0.9948	3.724665999	-10.731
0.7297	2.457067086	-10.731
0.4605	2.186148965	-10.731
0.4605	2.12880082	-10.731
0.9956	4.316377346	-10.73
0.9987	3.48309876	-10.73
0.9619	2.163727865	-10.73
0.7301	2.12858458	-10.729
0.73	2.69425478	-10.728
0.7292	1.965539257	-10.727
0.7303	1.976806228	-10.726
0.7292	3.178162679	-10.726
0.7303	3.493624262	-10.726
0.9985	4.457075326	-10.725
0.7303	1.891943634	-10.725
0.6667	2.297629444	-10.725
0.7303	1.845032934	-10.724
0.7302	3.002977827	-10.724
0.4605	2.396254601	-10.723
0.7302	2.033454507	-10.723
0.7285	2.12065581	-10.722
0.6605	2.762540137	-10.721
0.729	1.993467042	-10.721
0.4605	2.27681662	-10.721
0.7294	1.899050956	-10.72
0.7303	2.449797541	-10.72
0.6665	2.545992909	-10.72
0.4605	2.034618497	-10.72
0.9746	2.124879091	-10.719
0.7184	2.097130846	-10.719
0.7302	2.254871945	-10.718
0.7302	1.921972543	-10.716
0.9479	2.585128712	-10.715
0.7302	2.255946664	-10.715
0.7303	4.144274297	-10.714
0.9292	2.872471369	-10.714
0.7302	2.399873671	-10.714
0.9873	2.685763692	-10.714
0.7303	4.009149649	-10.713
0.7303	2.050956811	-10.713
0.7297	2.709181681	-10.713
0.729	1.973519113	-10.713
0.9683	2.078897226	-10.713
0.7292	2.223938754	-10.712
0.7303	2.401003815	-10.712
0.9845	2.629115944	-10.711
0.9252	2.066470967	-10.71
0.7303	2.439065446	-10.709
0.7292	2.671225595	-10.709
0.9261	1.944875174	-10.708
0.729	1.930225916	-10.708
0.7303	2.587140211	-10.708
0.6666	2.275590592	-10.707
0.7061	2.338815454	-10.707
0.7302	2.204839889	-10.705
0.4605	2.21922305	-10.705
0.7302	2.009520817	-10.704
0.7303	2.233308649	-10.704
0.7303	2.127218264	-10.704
0.7303	2.16273171	-10.704
0.73	2.27866893	-10.704
0.9991	2.200200823	-10.704
0.9842	2.106594706	-10.703
0.7303	2.851991609	-10.703
0.7303	2.122099713	-10.703
0.7302	2.108903369	-10.703
0.6605	2.697284417	-10.702
0.9874	2.674410301	-10.702
0.7292	1.827885022	-10.702
0.7303	1.886316581	-10.702
0.7303	1.917382786	-10.701
0.7302	2.221424169	-10.701
0.7303	2.129771501	-10.7
0.7303	2.124078292	-10.699
0.7303	1.741040196	-10.699
0.7292	2.848669808	-10.698
0.7303	1.966220065	-10.698
0.7296	2.186088749	-10.698
0.7303	3.201110011	-10.698
0.7303	2.307536645	-10.697
0.7303	1.749939231	-10.697
0.7291	2.66246738	-10.696
0.7302	2.133370939	-10.695
0.7284	2.177688785	-10.695
0.7302	2.178665063	-10.694
0.7303	2.022070965	-10.694
0.7137	2.248204684	-10.694
0.9322	2.55372117	-10.694
0.7289	2.107937459	-10.694
0.7293	2.942986929	-10.693
0.7302	2.832464706	-10.693
0.99	1.860101187	-10.693
0.7291	1.924371316	-10.693
0.4605	2.280859764	-10.693
0.4605	2.980899341	-10.692
0.9906	2.08807085	-10.691
0.9827	3.300984737	-10.691
0.9506	2.511008692	-10.69
0.7274	1.892420587	-10.69
0.9017	1.970264348	-10.687
0.7293	2.357284549	-10.687
0.9941	2.607354948	-10.686
0.7303	2.267054252	-10.684
0.4605	2.830666879	-10.684
0.4605	3.073365292	-10.684
0.7302	1.842017989	-10.684
0.7303	2.051449771	-10.683
0.7299	2.064608353	-10.683
0.7303	2.471457043	-10.682
0.7303	3.337596696	-10.681
0.7301	2.09376514	-10.681
0.4605	1.975603227	-10.68
0.7303	2.035343336	-10.68
0.729	2.365103755	-10.679
0.9945	2.01672646	-10.679
0.7303	1.88714776	-10.679
0.7277	1.756875624	-10.678
0.7291	2.146356332	-10.677
0.9437	2.258666358	-10.676
0.7292	3.051287575	-10.676
0.7303	2.01836789	-10.675
0.7292	2.027618112	-10.675
0.7303	2.430805978	-10.675
0.7293	2.19745405	-10.674
0.729	1.853534528	-10.673
0.7293	1.837968218	-10.673
0.7302	2.415909148	-10.672
0.7301	1.865057524	-10.671
0.7294	2.984282419	-10.671
0.9527	2.008310129	-10.67
0.7302	2.023502443	-10.67
0.7303	2.268593168	-10.67
0.7303	3.112794219	-10.669
0.7302	2.493149361	-10.669
0.7303	2.41794004	-10.668
0.7303	2.032528149	-10.668
0.4605	2.993900649	-10.667
0.7302	2.358776725	-10.667
0.729	2.304573021	-10.667
0.7303	2.44769164	-10.666
0.9677	2.179676303	-10.666
0.7182	2.038695881	-10.665
0.7294	1.865548452	-10.664
0.7303	2.612973921	-10.664
0.7295	2.340316453	-10.663
0.7301	1.95128377	-10.662
0.7287	1.918792739	-10.662
0.7303	2.539377014	-10.661
0.7302	3.226040198	-10.659
0.7302	1.938268738	-10.658
0.7303	2.120269779	-10.658
0.4605	2.505520159	-10.658
0.73	2.059449392	-10.658
0.7292	2.012163304	-10.657
0.8913	2.276517452	-10.657
0.7302	1.882994892	-10.656
0.8818	1.900353102	-10.655
0.73	1.977374999	-10.655
0.7302	2.024811567	-10.655
0.7302	1.994611396	-10.654
0.9831	2.411460079	-10.654
0.9109	2.090602834	-10.654
0.7303	2.686893496	-10.654
0.7303	3.256080297	-10.654
0.7281	2.440627848	-10.653
0.9671	1.906823646	-10.653
0.7303	2.619263576	-10.653
0.7301	1.931795219	-10.652
0.7303	2.438465112	-10.651
0.7292	2.202293981	-10.651
0.7303	2.008608451	-10.651
0.4605	2.296015565	-10.65
0.7303	2.57606275	-10.65
0.7303	1.959034473	-10.65
0.7303	2.283791496	-10.65
0.7303	2.284103704	-10.649
0.4605	2.29273736	-10.649
0.7302	2.371615263	-10.649
0.7292	1.831505242	-10.649
0.7301	2.132849417	-10.648
0.7302	1.967279088	-10.647
0.9762	2.401602445	-10.647
0.7301	2.141827	-10.647
0.9824	3.078232989	-10.646
0.7302	2.02144914	-10.646
0.9747	2.783519939	-10.645
0.7303	2.647430161	-10.644
0.4605	1.932036706	-10.644
0.7303	1.846452401	-10.644
0.7303	1.916848738	-10.644
0.7301	2.397980073	-10.644
0.9104	2.254771396	-10.644
0.7303	4.613517847	-10.643
0.7294	1.977338282	-10.642
0.7303	1.934202378	-10.641
0.7288	2.163058231	-10.641
0.7299	1.834486234	-10.641
0.7303	3.321292341	-10.64
0.7303	2.085695536	-10.64
0.7302	2.157138981	-10.64
0.7303	2.099185242	-10.639
0.9433	1.832749265	-10.637
0.7303	2.275900658	-10.637
0.7292	2.005769612	-10.637
0.7292	2.171421733	-10.637
0.9783	2.405139965	-10.636
0.9091	2.282713551	-10.635
0.9701	2.134260036	-10.635
0.7303	2.101557396	-10.635
0.9363	2.149558939	-10.634
0.4605	2.148768246	-10.634
0.9873	2.072990636	-10.633
0.9785	2.741649652	-10.633
0.9979	3.23751584	-10.633
0.4605	2.129662174	-10.632
0.726	1.991448569	-10.632
0.4605	2.376088161	-10.632
0.9719	1.994023246	-10.63
0.7303	2.033595321	-10.63
0.7303	2.095615045	-10.629
0.7292	2.269036011	-10.629
0.7303	2.392996549	-10.629
0.7303	2.202875209	-10.628
0.7291	2.267009361	-10.628
0.7301	2.044175252	-10.628
0.9926	2.210368791	-10.628
0.4605	2.387976568	-10.627
0.984	2.711837756	-10.627
0.7293	2.325154304	-10.626
0.7302	1.98349017	-10.626
0.9746	2.523003591	-10.625
0.915	1.989936295	-10.624
0.7303	2.407888313	-10.624
0.7303	2.157792464	-10.624
0.7273	3.414376235	-10.623
0.7303	1.904622614	-10.623
0.729	2.155516189	-10.623
0.99	2.137083974	-10.623
0.7293	2.918686227	-10.622
0.7303	2.000057775	-10.621
0.7302	2.063041147	-10.621
0.9561	2.0143653	-10.621
0.7302	2.157446441	-10.621
0.7302	2.209110532	-10.621
0.7273	2.069225661	-10.62
0.9484	2.635385262	-10.619
0.7288	2.012907679	-10.619
0.9946	3.585429059	-10.618
0.854	2.913132451	-10.618
0.7301	2.785987194	-10.618
0.9768	2.189384952	-10.618
0.9865	3.436889264	-10.618
0.7303	2.054875859	-10.615
0.7301	2.28265139	-10.615
0.7291	2.795946997	-10.614
0.7303	2.406817422	-10.614
0.9922	2.108173479	-10.612
0.707	4.089975843	-10.612
0.7303	2.095016011	-10.612
0.9957	2.637008191	-10.612
0.9861	2.280031911	-10.612
0.7292	1.776209857	-10.611
0.7301	1.767658732	-10.611
0.7289	2.061465519	-10.611
0.7303	2.0183926	-10.61
0.7303	2.010650697	-10.61
0.9729	3.201023986	-10.61
0.7302	2.709114961	-10.61
0.7287	3.139086264	-10.61
0.73	2.039060844	-10.609
0.7303	2.096188741	-10.609
0.7301	2.043859939	-10.609
0.7303	2.391046477	-10.609
0.9913	3.998370026	-10.608
0.4605	2.065985288	-10.608
0.7303	2.103887887	-10.608
0.9975	3.412571587	-10.607
0.7303	1.731078805	-10.607
0.7293	2.055328711	-10.607
0.7302	2.513050678	-10.607
0.7303	2.131880186	-10.606
0.7303	2.028358765	-10.606
0.7303	2.792125527	-10.605
0.7285	2.036354553	-10.605
0.9546	1.821547915	-10.605
0.7303	2.077864677	-10.604
0.7134	1.847185031	-10.603
0.73	2.018986933	-10.603
0.7288	2.04658139	-10.603
0.9915	3.250078169	-10.603
0.7303	2.108012253	-10.601
0.7302	1.849166852	-10.601
0.7303	2.990385611	-10.6
0.7289	2.339894715	-10.599
0.9553	2.285444063	-10.599
0.9918	2.210437483	-10.599
0.9414	3.106341469	-10.598
0.8973	2.312658478	-10.598
0.4605	4.210610756	-10.598
0.7296	2.027618112	-10.597
0.4605	2.185838484	-10.597
0.7303	2.131664977	-10.597
0.7302	2.622360036	-10.596
0.7212	2.11972336	-10.596
0.7303	2.016899294	-10.596
0.9822	2.737351388	-10.594
0.7302	2.318993246	-10.594
0.7262	1.783134553	-10.594
0.9971	3.144579933	-10.593
0.7302	1.805723315	-10.593
0.9389	2.54964673	-10.592
0.8832	1.906524793	-10.591
0.7301	2.386283879	-10.591
0.9924	1.97484867	-10.591
0.7303	2.58435671	-10.591
0.7302	2.351430853	-10.59
0.7303	2.2026098	-10.59
0.7291	2.061683362	-10.59
0.7291	2.759551839	-10.589
0.7303	1.864045785	-10.589
0.7289	2.010695621	-10.589
0.9388	2.407038796	-10.588
0.7287	2.052157125	-10.588
0.9907	2.057369857	-10.588
0.7303	2.359427783	-10.588
0.987	2.117871711	-10.588
0.7292	1.863143634	-10.588
0.729	2.708463719	-10.587
0.7303	1.932441117	-10.587
0.9466	2.226056906	-10.586
0.7303	1.732205072	-10.586
0.7286	2.554974726	-10.586
0.7303	1.882125533	-10.585
0.9645	2.706196183	-10.584
0.7302	2.062969895	-10.584
0.7302	2.344055534	-10.584
0.966	2.770109936	-10.583
0.7303	2.016158977	-10.583
0.9877	1.964621691	-10.583
0.9762	3.369524467	-10.582
0.7303	1.83386296	-10.582
0.4605	1.971085838	-10.582
0.7303	2.738366172	-10.582
0.7302	1.848686238	-10.582
0.4605	3.060127428	-10.581
0.7303	2.018980306	-10.581
0.9037	1.848557285	-10.581
0.7303	1.88702683	-10.581
0.4605	2.136468468	-10.581
0.972	1.879978528	-10.58
[truncated: 1 more rows]
