# Supplementary material for: A pharmacophore-guided deep learning approach for bioactive molecular generation
Source: Nat Commun. 2023 Oct 6;14:6234. doi: 10.1038/s41467-023-41454-9 (PMC10558534; doi:10.1038/s41467-023-41454-9)
Supplement: Supplementary file 4 — Supplementary data1 [file 41467_2023_41454_MOESM4_ESM.zip › Supplementary data1/Table 2/PGMG_CDK2.csv]

align_score	SA	vina_score
0.7696	2.602264286	-11.419
0.7221	2.342121815	-11.152
0.7561	2.458523092	-10.961
0.8141	3.474742032	-10.944
0.7767	2.767047749	-10.834
0.7685	2.154073111	-10.824
0.785	2.560840204	-10.817
0.768	2.674584984	-10.803
0.9176	2.193505956	-10.795
0.7596	2.222124471	-10.763
0.7802	2.390963001	-10.706
0.7665	2.243020627	-10.661
0.731	2.013020277	-10.641
0.7747	2.426334429	-10.638
0.7592	2.355887012	-10.636
0.7138	2.234025408	-10.636
0.7758	2.507256148	-10.614
0.7674	2.089080468	-10.611
0.7428	2.565622746	-10.593
0.6609	1.874636052	-10.585
0.7763	2.726047093	-10.577
0.5745	2.433944176	-10.571
0.7697	2.536670686	-10.556
0.8886	2.066005896	-10.542
0.7574	2.162827412	-10.491
0.8942	2.378310806	-10.481
0.6969	2.228537749	-10.47
0.7771	2.354752211	-10.463
0.7551	2.721825029	-10.46
0.7802	3.203288707	-10.458
0.7795	2.538849284	-10.44
0.9838	2.303597979	-10.428
0.7242	2.297419311	-10.427
0.7243	2.617935869	-10.397
0.738	1.850880306	-10.396
0.7523	2.695108083	-10.384
0.7821	2.381899376	-10.346
0.784	2.263388318	-10.346
0.7637	2.05124908	-10.341
0.7847	2.03237791	-10.339
0.7259	2.41804215	-10.337
0.7622	2.640781985	-10.32
0.7767	2.035919622	-10.307
0.7685	3.027203691	-10.295
0.7828	2.254129207	-10.29
0.7605	2.033217604	-10.284
0.7814	2.128539962	-10.281
0.7707	2.422829758	-10.28
0.731	2.099384986	-10.276
0.7838	2.724313682	-10.275
0.7845	2.478415869	-10.266
0.769	2.024579109	-10.264
0.7708	3.073689808	-10.262
0.9031	2.096570574	-10.258
0.7566	2.491128587	-10.252
0.776	3.352092163	-10.251
0.7259	2.236084643	-10.25
0.7363	2.329754622	-10.248
0.7793	2.199611822	-10.241
0.9796	2.482014802	-10.234
0.7833	2.59539405	-10.232
0.7872	2.28926471	-10.232
0.7775	2.082805159	-10.225
0.7764	2.635360429	-10.224
0.7728	2.378662181	-10.201
0.7832	2.521153506	-10.179
0.8871	2.345580274	-10.179
0.8867	2.752493776	-10.176
0.7828	2.339776974	-10.172
0.7003	2.09529312	-10.167
0.9597	2.416301488	-10.16
0.7805	2.093712333	-10.159
0.5746	1.874182164	-10.158
0.7666	2.376821661	-10.155
0.8947	2.879167108	-10.154
0.9294	2.611615187	-10.154
0.7847	3.039167873	-10.153
0.7847	2.878386838	-10.15
0.7822	2.165068851	-10.132
0.8974	2.398317492	-10.13
0.7824	3.071887204	-10.123
0.7859	2.376263796	-10.122
0.7834	3.415116281	-10.117
0.7861	2.652988085	-10.109
0.743	2.423785512	-10.109
0.7753	2.623405915	-10.106
0.7802	2.332167583	-10.104
0.7795	2.501745813	-10.096
0.7448	2.670711461	-10.094
0.7579	2.4405619	-10.093
0.7827	2.523908912	-10.091
0.8517	2.358834271	-10.091
0.7459	2.322127301	-10.086
0.6918	1.992032653	-10.084
0.749	2.022760883	-10.072
0.7579	2.672740718	-10.071
0.7509	2.886972937	-10.066
0.8997	2.610657135	-10.06
0.7642	2.341437292	-10.059
0.7863	2.449868762	-10.054
0.7814	3.837099823	-10.054
0.7703	2.116429433	-10.053
0.781	2.684682485	-10.052
0.7654	2.167955548	-10.052
0.9441	2.474280627	-10.049
0.7444	2.392480461	-10.048
0.7576	2.210888942	-10.046
0.8827	2.32955755	-10.045
0.7805	3.483655976	-10.044
0.7676	2.445230097	-10.044
0.768	2.189353972	-10.037
0.7782	1.908942379	-10.025
0.6608	1.945972801	-10.024
0.746	2.538498424	-10.022
0.7863	2.577088123	-10.017
0.7748	2.347699121	-10.016
0.7096	2.172600488	-10.013
0.7851	2.518296161	-10.011
0.7854	2.089170361	-10.002
0.9111	3.639513641	-10
0.77	2.230518303	-9.999
0.782	2.731772537	-9.995
0.78	2.308300521	-9.989
0.7384	2.312621219	-9.987
0.7463	3.023781632	-9.981
0.9551	2.479285694	-9.975
0.7672	2.437686865	-9.973
0.7413	2.258389236	-9.971
0.7664	2.074297183	-9.958
0.7817	3.101529777	-9.951
0.7845	2.51119795	-9.95
0.7805	2.487241725	-9.949
0.7715	2.591455477	-9.948
0.9134	2.323609284	-9.939
0.7735	2.129118259	-9.926
0.6957	2.438108515	-9.926
0.7734	1.891093939	-9.924
0.7651	2.253665314	-9.917
0.7781	2.423737662	-9.915
0.7704	2.772686119	-9.915
0.7808	2.984570197	-9.912
0.9107	2.409353548	-9.91
0.7673	2.565039353	-9.91
0.7671	2.253324349	-9.907
0.779	2.252043424	-9.907
0.7651	3.036152822	-9.906
0.7856	2.199634472	-9.9
0.759	2.217432109	-9.899
0.777	2.431834386	-9.895
0.7866	2.296625762	-9.895
0.7795	2.382308043	-9.893
0.7818	2.232574473	-9.89
0.7797	2.496060593	-9.888
0.7828	2.416625888	-9.881
0.7666	2.627929356	-9.881
0.7672	2.417635571	-9.88
0.7844	1.922088122	-9.875
0.7814	2.564872904	-9.873
0.7762	3.116212911	-9.868
0.7805	2.224084817	-9.845
0.7817	2.72481787	-9.844
0.71	1.989587486	-9.842
0.75	2.253707148	-9.841
0.7785	2.346484697	-9.841
0.7573	2.373443013	-9.84
0.7868	2.860556149	-9.839
0.7792	2.128185918	-9.837
0.5708	2.106642377	-9.837
0.7654	2.335761391	-9.836
0.7728	2.518574949	-9.833
0.7794	2.49155442	-9.833
0.7695	2.195225081	-9.832
0.7856	2.36501793	-9.831
0.7769	2.784286027	-9.824
0.7053	1.981623598	-9.82
0.7491	2.242493124	-9.817
0.7871	2.567973433	-9.815
0.7381	2.625866333	-9.812
0.7831	2.826724961	-9.811
0.7801	2.572509179	-9.809
0.7842	2.296499264	-9.807
0.7749	2.285302901	-9.805
0.7391	2.743971702	-9.805
0.5747	2.205752555	-9.804
0.7645	2.355577127	-9.804
0.781	2.363411266	-9.801
0.7849	2.328640089	-9.795
0.744	1.972764723	-9.791
0.7812	2.111018612	-9.789
0.7824	2.803965884	-9.787
0.7222	2.402549912	-9.784
0.8652	2.451067254	-9.781
0.7872	2.708151577	-9.781
0.7706	2.281358919	-9.766
0.7658	2.299304419	-9.766
0.7385	3.683304509	-9.765
0.7829	2.3905314	-9.765
0.7793	2.611611571	-9.761
0.7678	2.614168993	-9.76
0.7724	2.031590413	-9.76
0.7615	2.191601945	-9.76
0.7807	2.434458208	-9.76
0.7718	2.37899423	-9.758
0.7818	2.552863427	-9.752
0.7811	2.802671187	-9.746
0.7822	2.248777193	-9.746
0.7557	1.971167121	-9.744
0.7393	3.21371859	-9.743
0.7727	2.483212136	-9.742
0.7385	2.181253149	-9.737
0.7579	2.866720219	-9.737
0.719	1.961621761	-9.734
0.7642	2.556689777	-9.734
0.7266	2.376453117	-9.734
0.7866	3.210059403	-9.73
0.78	2.552972919	-9.729
0.8911	3.729654357	-9.729
0.7694	2.115524992	-9.728
0.7828	2.463518784	-9.728
0.8526	2.304661391	-9.728
0.5741	3.372104425	-9.726
0.783	2.474369952	-9.723
0.7684	2.677259085	-9.722
0.7151	2.350173638	-9.721
0.7316	2.34642735	-9.718
0.776	2.470766199	-9.717
0.9293	2.10764103	-9.715
0.7	1.960142165	-9.714
0.8284	2.652957886	-9.714
0.7731	2.184221755	-9.714
0.7791	2.239606005	-9.712
0.7802	2.094126119	-9.712
0.7781	2.516709153	-9.711
0.7797	2.651484623	-9.709
0.7755	2.177144844	-9.708
0.8857	2.609508408	-9.708
0.7833	2.281071797	-9.707
0.7612	2.157252282	-9.706
0.6804	2.30841533	-9.705
0.7804	2.458784944	-9.705
0.7835	2.346280307	-9.704
0.7339	2.183011396	-9.703
0.8408	2.435904621	-9.702
0.7839	2.268016725	-9.701
0.7765	2.37204711	-9.7
0.7842	5.234414425	-9.697
0.7762	2.381859444	-9.696
0.747	2.242763444	-9.696
0.7707	2.411069274	-9.695
0.8978	2.188164122	-9.695
0.7733	2.003591751	-9.693
0.7853	2.603729274	-9.692
0.7659	2.631706891	-9.692
0.9034	2.594716974	-9.692
0.7364	1.94350194	-9.689
0.9047	2.38723414	-9.688
0.7816	2.366783294	-9.686
0.778	2.134390808	-9.686
0.7759	2.548286127	-9.682
0.7684	2.573811906	-9.681
0.7629	2.434884524	-9.681
0.7854	2.287933805	-9.676
0.7697	2.530328025	-9.673
0.7845	2.315292464	-9.672
0.7758	2.196793661	-9.67
0.7812	2.531967082	-9.668
0.7694	2.484269862	-9.667
0.773	2.42334841	-9.666
0.7794	2.460871028	-9.665
0.7565	2.25224219	-9.662
0.7824	2.34111998	-9.66
0.7811	2.202242534	-9.658
0.7587	2.714291917	-9.656
0.7833	2.820227785	-9.656
0.7492	2.070133026	-9.654
0.78	2.290507821	-9.651
0.7742	2.332906956	-9.651
0.7791	3.711277508	-9.648
0.7735	2.644300825	-9.647
0.7806	2.693051769	-9.646
0.7831	2.102545785	-9.646
0.7429	2.323128319	-9.646
0.7707	2.391586276	-9.645
0.7622	2.718958129	-9.644
0.738	2.003241646	-9.641
0.7844	1.966304083	-9.639
0.7765	2.027483294	-9.636
0.7682	2.787902642	-9.636
0.7826	2.647213606	-9.631
0.7755	2.864069501	-9.631
0.7389	2.100892689	-9.63
0.7779	2.277798286	-9.629
0.7707	2.370147092	-9.628
0.7851	2.570616325	-9.628
0.7857	4.055970314	-9.627
0.756	2.316788332	-9.625
0.7772	2.051348891	-9.622
0.7814	2.264881405	-9.62
0.7731	2.414151834	-9.618
0.7376	1.901306863	-9.618
0.7751	2.56193954	-9.618
0.7495	2.435850066	-9.617
0.7654	2.480192404	-9.611
0.7818	2.570256518	-9.611
0.7862	2.442517748	-9.61
0.8628	2.310394749	-9.605
0.782	2.331109552	-9.604
0.7788	2.074702178	-9.602
0.7285	2.387712329	-9.6
0.7715	2.748720064	-9.598
0.7654	2.142904507	-9.598
0.7553	2.566571641	-9.597
0.7619	1.896597352	-9.595
0.9479	2.486417424	-9.594
0.7811	4.001799916	-9.592
0.7658	2.280865202	-9.589
0.774	2.796877746	-9.589
0.9326	2.648196238	-9.588
0.7874	2.432062064	-9.588
0.7492	1.841279088	-9.586
0.7804	2.339992399	-9.585
0.7647	2.307913004	-9.585
0.742	2.069736976	-9.582
0.7777	2.274269921	-9.581
0.7837	2.228011742	-9.579
0.7598	2.747915177	-9.578
0.8979	2.409995423	-9.578
0.7815	2.561387018	-9.576
0.7787	2.260180194	-9.576
0.7778	2.209304296	-9.574
0.7414	2.040831499	-9.569
0.7142	2.486503704	-9.566
0.7732	2.029534997	-9.566
0.7639	2.516315332	-9.564
0.7769	2.13695755	-9.563
0.7666	2.590173942	-9.563
0.91	2.64246847	-9.563
0.7838	2.332725106	-9.562
0.7627	1.907425349	-9.562
0.784	1.881199676	-9.56
0.7814	2.421120295	-9.56
0.7835	2.437878625	-9.559
0.7828	2.07404297	-9.556
0.7836	2.288369195	-9.553
0.732	2.024675354	-9.553
0.7702	2.374520022	-9.552
0.7702	2.007463044	-9.549
0.7582	1.981092169	-9.548
0.7533	2.398687258	-9.546
0.7828	2.313021494	-9.542
0.7522	2.091480125	-9.542
0.6744	2.391453661	-9.541
0.7706	2.363727567	-9.541
0.7831	3.205405831	-9.54
0.7803	2.559574389	-9.536
0.7788	2.651885508	-9.535
0.732	2.106676993	-9.535
0.7774	2.972850329	-9.532
0.7839	2.229480162	-9.531
0.7455	2.982760155	-9.531
0.7737	2.309245169	-9.525
0.7668	2.434266734	-9.524
0.7811	2.938749681	-9.524
0.7767	2.492244985	-9.523
0.7861	2.095871615	-9.522
0.7764	3.08254568	-9.517
0.7638	2.523749852	-9.515
0.762	1.901066199	-9.513
0.7799	2.148592829	-9.513
0.9099	3.321394108	-9.512
0.5735	2.016477301	-9.511
0.8923	2.50928156	-9.51
0.782	2.079672847	-9.51
0.7696	2.44283123	-9.509
0.8958	2.452581346	-9.509
0.7484	2.351390228	-9.508
0.769	2.230966276	-9.508
0.7812	2.344881711	-9.507
0.7611	2.699888159	-9.504
0.7254	2.34623647	-9.5
0.7385	2.487362384	-9.498
0.8415	2.285279977	-9.497
0.7836	2.716988978	-9.496
0.7731	2.016407896	-9.495
0.7615	2.330665951	-9.493
0.7571	2.365115791	-9.493
0.5728	2.159653574	-9.493
0.9238	3.040441471	-9.492
0.7725	2.464334653	-9.489
0.7812	2.647325041	-9.488
0.8662	2.389781278	-9.488
0.8686	2.451112636	-9.486
0.7845	2.870936257	-9.486
0.7493	2.730131112	-9.484
0.7555	2.507668183	-9.479
0.73	2.401731569	-9.479
0.5751	3.012948544	-9.478
0.7826	2.206539149	-9.477
0.7663	2.61339313	-9.477
0.7847	2.371317004	-9.477
0.7867	2.438692377	-9.474
0.7741	3.245445512	-9.473
0.7715	2.440354852	-9.472
0.7743	3.705298913	-9.472
0.7861	2.462914672	-9.472
0.7554	2.410041229	-9.472
0.756	2.724240231	-9.471
0.7767	2.445959459	-9.47
0.7673	2.787996278	-9.469
0.7829	2.346486688	-9.467
0.7821	2.389689193	-9.466
0.7784	1.963202704	-9.465
0.7378	1.90483344	-9.464
0.7428	1.770679552	-9.461
0.7479	2.346131524	-9.461
0.8586	2.351651569	-9.46
0.7842	2.438563506	-9.459
0.7789	2.550703591	-9.459
0.7156	2.01956689	-9.459
0.7571	2.21783812	-9.459
0.7754	2.37192571	-9.457
0.7823	1.974440048	-9.457
0.7866	2.459633927	-9.456
0.9157	2.465425495	-9.456
0.8889	3.742903796	-9.455
0.7825	2.534202165	-9.455
0.7787	2.387717256	-9.454
0.7789	2.365436461	-9.453
0.5747	2.364525493	-9.453
0.7804	2.196821711	-9.451
0.7615	2.019021394	-9.45
0.7861	2.312855821	-9.45
0.7672	2.368397452	-9.448
0.7847	2.44604691	-9.448
0.7585	2.407761604	-9.446
0.7531	2.374971353	-9.445
0.7788	1.968758177	-9.445
0.9216	3.073886015	-9.444
0.7768	2.315663025	-9.444
0.764	2.147297125	-9.443
0.7501	3.143002729	-9.441
0.7802	2.571342699	-9.441
0.782	2.51888672	-9.438
0.87	2.237753654	-9.436
0.7616	2.000824428	-9.436
0.7656	2.462521414	-9.432
0.5751	2.317787442	-9.432
0.783	2.709475343	-9.432
0.7695	2.148724498	-9.432
0.7831	2.778516726	-9.431
0.752	2.5200195	-9.429
0.5749	1.99428371	-9.426
0.8931	2.421191572	-9.423
0.782	2.163769895	-9.423
0.7822	2.35590621	-9.422
0.7868	2.234225804	-9.421
0.9203	2.485925661	-9.421
0.773	1.902041756	-9.42
0.7578	2.420415492	-9.419
0.9627	2.384879671	-9.419
0.7607	2.355511465	-9.416
0.7288	2.267505076	-9.415
0.575	2.430396014	-9.412
0.7776	2.499385288	-9.412
0.7853	2.067511638	-9.41
0.7788	2.273571515	-9.409
0.7657	2.439900303	-9.408
0.7843	3.59599651	-9.407
0.7362	1.826305252	-9.406
0.7866	2.951016058	-9.406
0.7835	2.401439004	-9.406
0.7485	2.360886202	-9.405
0.7451	2.406181416	-9.404
0.7629	2.22266728	-9.401
0.7837	2.172984365	-9.401
0.9287	2.693849654	-9.401
0.7773	2.081075587	-9.399
0.7856	2.257128412	-9.399
0.7845	1.991069618	-9.397
0.9165	2.458828091	-9.392
0.8853	3.721116196	-9.392
0.7835	2.510154264	-9.391
0.7864	2.340603882	-9.391
0.9161	2.490595791	-9.391
0.7329	2.164941049	-9.39
0.7722	2.54252733	-9.388
0.7427	1.781989823	-9.387
0.7606	2.484815782	-9.387
0.7783	1.969070417	-9.386
0.774	2.362588494	-9.384
0.7836	2.402669892	-9.383
0.895	2.303570836	-9.382
0.8933	2.410168431	-9.381
0.7853	2.401132934	-9.38
0.7781	2.179392404	-9.378
0.7811	2.121881997	-9.377
0.7775	2.451034075	-9.376
0.7804	2.3281066	-9.375
0.7841	2.393053601	-9.374
0.7706	2.226866291	-9.374
0.898	1.928847336	-9.373
0.9518	4.38869398	-9.372
0.7469	2.311274912	-9.372
0.7768	2.223153796	-9.371
0.7806	2.380845742	-9.37
0.7781	2.477288246	-9.37
0.7545	2.184334033	-9.37
0.7836	2.611533379	-9.369
0.7792	2.719168563	-9.368
0.7765	2.195662449	-9.368
0.7334	2.247830122	-9.367
0.7715	2.594794395	-9.367
0.7819	2.484349257	-9.367
0.8793	2.437669204	-9.364
0.7873	2.9669744	-9.364
0.7834	2.278943433	-9.364
0.7831	2.259633388	-9.364
0.6158	2.091965555	-9.361
0.7735	2.460162021	-9.36
0.7845	2.502255818	-9.358
0.7796	2.269007262	-9.356
0.7784	2.195127951	-9.355
0.7769	2.93267019	-9.354
0.773	2.700782647	-9.354
0.7869	2.431339409	-9.354
0.7559	2.314162659	-9.352
0.735	2.555194153	-9.351
0.5726	2.29203172	-9.35
0.7819	2.736347321	-9.349
0.7392	2.109552217	-9.349
0.9293	2.585184658	-9.349
0.7718	2.340330366	-9.349
0.7309	2.047120644	-9.346
0.7829	3.981060894	-9.345
0.7783	2.098624639	-9.344
0.7799	3.506782266	-9.343
0.7673	2.533813879	-9.342
0.7835	2.541461664	-9.342
0.7526	2.645108977	-9.341
0.7849	2.667263823	-9.34
0.7807	2.429486282	-9.339
0.7461	2.608797324	-9.338
0.7693	2.331116929	-9.338
0.7787	2.695671515	-9.337
0.7783	2.028629489	-9.335
0.8441	2.278969581	-9.335
0.782	2.306451846	-9.334
0.9216	2.380674526	-9.334
0.9458	2.851924811	-9.334
0.6257	2.64965802	-9.333
0.7687	2.318228875	-9.331
0.7174	1.920792714	-9.331
0.7603	2.606120317	-9.33
0.7834	2.593126883	-9.33
0.7825	2.249383281	-9.329
0.7546	2.557059748	-9.329
0.7811	3.045128909	-9.328
0.7851	2.318616175	-9.327
0.7236	2.704892981	-9.327
0.7538	2.481699159	-9.326
0.7873	2.205475316	-9.326
0.7773	2.449473611	-9.324
0.7595	2.078412673	-9.322
0.7751	2.124512766	-9.32
0.7161	2.014067278	-9.319
0.75	2.457527329	-9.319
0.769	2.017107549	-9.317
0.7322	1.883485593	-9.317
0.7269	2.31286286	-9.315
0.7762	2.238574323	-9.315
0.7865	2.08238458	-9.314
0.7835	2.269350931	-9.314
0.9257	2.629338557	-9.312
0.7806	1.933843132	-9.31
0.7556	2.214012302	-9.31
0.7455	2.179710973	-9.308
0.5751	3.509489898	-9.305
0.7861	2.053785502	-9.304
0.7785	2.306978191	-9.303
0.7635	2.393305622	-9.302
0.7815	2.70526571	-9.302
0.7833	2.294512958	-9.3
0.7735	2.357319324	-9.3
0.7804	2.180039267	-9.299
0.7795	2.335409587	-9.298
0.5662	2.073708865	-9.296
0.7848	2.408430468	-9.294
0.7439	3.120585369	-9.293
0.7782	1.959360935	-9.293
0.8879	2.420498505	-9.292
0.758	2.901314172	-9.292
0.7772	2.06010669	-9.291
0.888	2.216083688	-9.291
0.7809	2.15088073	-9.29
0.7841	2.600375241	-9.289
0.7836	2.7331385	-9.288
0.781	3.011451924	-9.288
0.7813	2.532681505	-9.288
0.7842	2.519842988	-9.286
0.7578	2.228932883	-9.285
0.7786	2.176490631	-9.285
0.7813	2.270959252	-9.284
0.7863	2.446249734	-9.284
0.7782	2.317253578	-9.283
0.7569	2.348613031	-9.283
0.7783	2.285745876	-9.283
0.754	2.788568349	-9.282
0.8508	2.37752425	-9.281
0.768	2.62863492	-9.281
0.7669	2.393348988	-9.28
0.7625	2.092934649	-9.279
0.7859	3.176195566	-9.278
0.7592	2.677841261	-9.277
0.7281	2.24990966	-9.273
0.7336	2.39063828	-9.272
0.786	2.496015965	-9.271
0.7765	2.369373967	-9.27
0.7841	2.142270908	-9.27
0.7637	2.619060332	-9.269
0.7704	2.38672017	-9.269
0.8775	2.379232813	-9.268
0.7739	2.023169157	-9.267
0.7394	1.958288399	-9.267
0.7683	2.565611628	-9.267
0.9062	2.443388949	-9.267
0.7705	2.347882539	-9.267
0.784	2.413830158	-9.265
0.7752	1.764046797	-9.265
0.7798	2.321160722	-9.265
0.7782	2.414065246	-9.265
0.7806	2.775436708	-9.264
0.7739	2.472965551	-9.263
0.7735	2.091754578	-9.261
0.7536	2.163512494	-9.26
0.779	2.930353524	-9.259
0.78	1.874369175	-9.259
0.9226	2.190130415	-9.258
0.8534	2.61298856	-9.258
0.6618	2.124788949	-9.258
0.7359	2.167172176	-9.258
0.8917	2.831475487	-9.256
0.8788	2.55015018	-9.255
0.7786	2.538961742	-9.255
0.9075	2.243428422	-9.253
0.7766	2.068707279	-9.251
0.8971	2.732975648	-9.251
0.9335	2.178848824	-9.251
0.7704	2.339416245	-9.251
0.7437	2.592552323	-9.251
0.787	2.576551147	-9.25
0.7501	2.414418648	-9.25
0.7848	4.241903161	-9.25
0.7859	2.23565342	-9.25
0.7794	3.051335909	-9.249
0.7645	2.486040938	-9.247
0.7697	2.963946973	-9.244
0.8637	2.343772938	-9.244
0.7796	2.301975088	-9.243
0.7805	2.125439319	-9.242
0.9456	2.366475428	-9.24
0.7786	2.0257635	-9.237
0.7802	2.669544542	-9.237
0.8772	3.713483315	-9.237
0.7664	2.313518074	-9.237
0.7858	2.758525962	-9.236
0.7724	3.0406804	-9.233
0.7226	2.202625465	-9.232
0.7371	1.937276255	-9.23
0.7374	2.081867568	-9.228
0.7763	1.991803227	-9.228
0.7855	2.514715622	-9.228
0.7495	2.42056956	-9.227
0.7801	2.900058631	-9.227
0.6767	1.958827455	-9.224
0.7745	2.424765091	-9.224
0.6894	2.791309237	-9.224
0.778	2.579290413	-9.223
0.7843	2.720912461	-9.221
0.8449	2.712570174	-9.221
0.783	2.518682842	-9.221
0.7849	3.851764726	-9.22
0.7688	2.036668592	-9.22
0.7851	2.527599127	-9.219
0.783	2.837233881	-9.218
0.7811	2.211751327	-9.216
0.9152	3.134391487	-9.216
0.7854	2.618477714	-9.216
0.7839	2.687578801	-9.216
0.9831	4.105212725	-9.213
0.7834	2.30645672	-9.212
0.7862	2.351626793	-9.212
0.7794	2.452048452	-9.211
0.9829	4.19215116	-9.21
0.7738	2.519670817	-9.209
0.7804	1.968419468	-9.207
0.7866	2.37665798	-9.207
0.7843	2.243401505	-9.207
0.9097	2.220342322	-9.207
0.9233	2.263900627	-9.206
0.7814	2.461388318	-9.205
0.7189	2.024316704	-9.205
0.7805	2.939847956	-9.205
0.7616	2.317687818	-9.204
0.7109	2.173072934	-9.204
0.7774	2.602529705	-9.203
0.7693	2.224121879	-9.203
0.737	1.906353077	-9.202
0.8898	2.422625404	-9.201
0.6609	2.057880204	-9.199
0.7496	2.565889651	-9.199
0.7856	2.322609912	-9.198
0.7398	2.432457764	-9.197
0.8688	2.811701648	-9.196
0.7826	2.910805394	-9.196
0.7847	2.023764224	-9.195
0.9577	2.126864215	-9.194
0.8385	2.267050374	-9.192
0.7789	2.185078066	-9.192
0.7826	2.32168127	-9.191
0.7703	2.577005522	-9.19
0.7715	2.576339536	-9.19
0.7805	2.492359222	-9.189
0.7624	2.458642834	-9.188
0.7857	2.471330973	-9.187
0.7797	2.153261585	-9.187
0.9258	2.456435114	-9.187
0.7701	2.796753193	-9.186
0.8441	2.411282121	-9.186
0.7875	2.238143281	-9.184
0.7267	2.552879582	-9.184
0.7586	2.135471318	-9.184
0.7812	2.478028149	-9.184
0.7814	1.964441702	-9.184
0.5726	2.509493659	-9.183
0.7592	2.116801641	-9.182
0.785	2.117436121	-9.181
0.7665	2.394727714	-9.181
0.7848	2.422055314	-9.18
0.7611	2.371351396	-9.179
0.8436	3.389465429	-9.179
0.7696	2.525640217	-9.178
0.7629	2.217679209	-9.178
0.7855	2.917701367	-9.176
0.7837	2.493767442	-9.176
0.7731	2.283045771	-9.174
0.882	2.117036775	-9.174
0.7753	2.577910142	-9.174
0.7384	2.030688684	-9.174
0.7665	2.103249727	-9.174
0.7443	2.419833432	-9.173
0.7731	2.78608695	-9.172
0.7791	2.187153197	-9.172
0.7779	2.130351991	-9.17
0.7808	2.306327878	-9.17
0.9653	2.348885434	-9.169
0.7812	2.469086091	-9.169
0.7856	2.620375791	-9.168
0.778	2.424667896	-9.165
0.7696	1.976213593	-9.164
0.7848	3.038802282	-9.164
0.7796	2.237526702	-9.164
0.7312	2.30422404	-9.163
0.7725	2.319197038	-9.161
0.7676	2.922428506	-9.16
0.7759	2.234321056	-9.16
0.7786	2.356385364	-9.16
0.902	4.492355398	-9.16
0.7824	2.374195058	-9.159
0.7797	2.495088017	-9.158
0.7614	2.683840441	-9.158
0.7619	2.147953181	-9.157
0.7799	2.330869464	-9.156
0.7851	2.559004561	-9.155
0.7843	2.565430012	-9.155
0.7253	2.224985865	-9.154
0.7837	2.203016332	-9.153
0.7783	2.377253572	-9.153
0.5748	1.975603227	-9.152
0.7856	2.421793039	-9.152
0.7255	2.255976458	-9.152
0.7801	2.867626004	-9.148
0.783	2.43516548	-9.147
0.7763	2.265844788	-9.146
0.7133	2.109301544	-9.146
0.7574	2.123597919	-9.145
0.7816	2.222794852	-9.143
0.7758	1.754151645	-9.141
0.786	2.450987313	-9.14
0.695	2.246927704	-9.14
0.7742	1.99431494	-9.139
0.7383	2.94928863	-9.137
0.7061	2.400671673	-9.137
0.759	2.438517726	-9.137
0.7858	2.065079527	-9.136
0.7735	2.199819553	-9.136
0.8873	2.455915094	-9.136
0.7799	2.120162017	-9.135
0.7411	2.417323353	-9.135
0.7817	2.696646437	-9.135
0.7754	2.253664455	-9.134
0.7871	2.057788092	-9.134
0.7767	2.360420112	-9.133
0.7857	3.287730313	-9.133
0.7692	2.369894252	-9.133
0.7647	2.300924083	-9.133
0.7699	2.807082721	-9.131
0.7776	2.2653191	-9.13
0.7785	2.493409851	-9.13
0.8676	2.355979157	-9.129
0.7835	2.810628786	-9.128
0.7818	2.253828546	-9.126
0.7779	2.72499807	-9.126
0.7865	2.153747956	-9.126
0.7708	2.3701673	-9.125
0.774	2.422840888	-9.125
0.7808	2.494064742	-9.124
0.7732	2.338720156	-9.124
0.7785	2.279569675	-9.124
0.8904	2.649834175	-9.123
0.8498	2.197117489	-9.121
0.7709	2.353405461	-9.121
0.7786	2.568751352	-9.121
0.7829	2.459389875	-9.12
0.7824	2.643793428	-9.119
0.7745	2.339443449	-9.119
0.7795	2.306481676	-9.119
0.7388	2.228435688	-9.119
0.7778	2.224603698	-9.118
0.7754	2.755127921	-9.117
0.7614	2.973937164	-9.117
0.7636	2.3018523	-9.116
0.7756	2.875153797	-9.115
0.784	2.447420681	-9.113
0.7389	2.482114649	-9.113
0.9063	2.31365405	-9.113
0.9176	2.476625637	-9.112
0.7811	2.476066962	-9.11
0.7632	2.509841761	-9.11
0.7273	2.205615028	-9.11
0.7574	2.043392471	-9.109
0.7853	2.691154932	-9.109
0.7815	2.18581617	-9.108
0.7369	2.201483056	-9.108
0.7812	2.471457447	-9.107
0.7512	2.090894304	-9.107
0.783	2.452997851	-9.104
0.7829	3.077529266	-9.104
0.7756	2.608747854	-9.104
0.7861	2.699238723	-9.103
0.7724	2.327526781	-9.102
0.779	2.267475056	-9.102
0.6101	2.310133684	-9.102
0.7391	2.280966548	-9.102
0.7842	2.791984561	-9.1
0.8994	2.613961516	-9.099
0.7806	2.039306054	-9.099
0.7693	2.394812885	-9.098
0.786	3.102884405	-9.098
0.9092	2.550765814	-9.097
0.7817	3.013052506	-9.096
0.7788	2.184387766	-9.096
0.7754	2.389103182	-9.096
0.7837	2.362419328	-9.096
0.7859	2.116045137	-9.095
0.9253	2.173332816	-9.094
0.7775	3.746398741	-9.093
0.7711	2.47154199	-9.093
0.7252	1.978589423	-9.092
0.7743	2.370379711	-9.091
0.757	2.258812773	-9.091
0.7776	2.975565894	-9.09
0.761	2.024028918	-9.089
0.7874	2.344246668	-9.089
0.7781	2.134108515	-9.088
0.6679	2.16488319	-9.088
0.7778	2.141012724	-9.088
0.7778	2.947643873	-9.088
0.781	2.474456639	-9.088
0.7781	2.492113721	-9.088
0.7868	2.381194722	-9.086
0.7445	2.383259389	-9.086
0.7871	2.055984027	-9.085
0.7821	2.762045221	-9.084
0.8962	2.717146598	-9.084
0.7641	2.259248813	-9.083
0.9157	2.389382685	-9.083
0.7388	2.33494017	-9.082
0.7805	2.088639336	-9.082
0.783	2.399352231	-9.082
0.9469	3.559787902	-9.08
0.899	2.64269126	-9.08
0.7829	2.994888548	-9.079
0.7843	2.510154264	-9.079
0.7792	2.210117127	-9.079
0.7786	2.29405008	-9.077
0.7816	2.196588954	-9.076
0.7779	3.761591863	-9.075
0.7564	2.116758265	-9.075
0.7554	2.62713257	-9.074
0.7818	2.610377461	-9.074
0.7674	2.336367929	-9.073
0.7801	2.420171496	-9.073
0.7638	1.828091066	-9.073
0.7795	2.15964744	-9.072
0.7786	4.055796848	-9.072
0.7829	2.338320298	-9.071
0.7783	2.27094253	-9.071
0.7801	2.287496945	-9.071
0.9325	2.547985553	-9.071
0.7858	2.441941968	-9.07
0.9259	3.779211346	-9.069
0.732	2.048323798	-9.068
0.575	3.038364612	-9.067
0.7785	2.949296397	-9.067
0.783	2.642291069	-9.067
0.7799	2.474628682	-9.067
0.8521	2.702835384	-9.066
0.7448	2.523489698	-9.065
0.7709	2.281634123	-9.064
0.9116	3.019660202	-9.063
0.7788	2.42009966	-9.063
0.7701	2.53312329	-9.062
0.7792	2.330116673	-9.061
0.7831	2.607614146	-9.06
0.783	2.502133101	-9.06
0.7869	2.481333	-9.057
0.7738	2.304297422	-9.057
0.7773	3.105325731	-9.056
0.7729	1.988501199	-9.054
0.9126	2.50342448	-9.052
0.7857	2.49278933	-9.051
0.938	2.198693942	-9.051
0.7781	3.001452927	-9.05
0.7713	2.329222449	-9.05
0.7786	2.999721479	-9.05
0.9183	2.501671971	-9.05
0.7625	2.251229858	-9.049
0.864	2.010569182	-9.049
0.7745	2.265883186	-9.049
0.7763	2.314828738	-9.048
0.7808	3.090864535	-9.048
0.7257	2.160641691	-9.048
0.7656	2.178235452	-9.047
0.783	3.245047635	-9.047
0.7379	2.073953986	-9.046
0.7872	3.605336003	-9.046
0.7812	2.302193899	-9.043
0.7708	2.537641549	-9.042
0.786	2.411888505	-9.041
0.7768	2.600991242	-9.04
0.9163	2.531578205	-9.038
0.7762	2.440831914	-9.037
0.7738	2.738170402	-9.037
0.7854	2.332725106	-9.037
0.7785	2.756366402	-9.037
0.8803	2.559666386	-9.037
0.7871	2.023753181	-9.036
0.7837	2.31166387	-9.036
0.7866	3.389969889	-9.035
0.7836	2.180894342	-9.035
0.782	2.100461182	-9.035
0.7516	2.394851671	-9.035
0.7391	2.565047919	-9.035
0.7783	2.223816566	-9.034
0.9352	4.058562685	-9.034
0.7843	2.418522066	-9.034
0.7588	2.441244819	-9.033
0.7783	2.561650865	-9.033
0.7679	2.448387966	-9.033
0.7875	3.912513803	-9.032
0.7866	2.270135929	-9.032
0.8983	2.638804126	-9.031
0.9485	2.463345353	-9.03
0.7834	2.403597447	-9.029
0.7803	2.842448619	-9.028
0.7515	2.257823646	-9.027
0.8676	2.575083704	-9.027
0.9644	3.468278891	-9.027
0.7827	2.321652889	-9.027
0.7793	2.391251227	-9.027
0.717	1.969276554	-9.026
0.786	2.220908803	-9.026
0.7601	2.459613273	-9.026
0.782	2.330416315	-9.025
0.7793	2.541583922	-9.024
0.7857	2.197247369	-9.023
0.7539	2.520823464	-9.023
0.7742	2.27351715	-9.022
0.8968	2.319165115	-9.022
0.7814	2.475945263	-9.022
0.7771	2.244052313	-9.021
0.7728	2.288706966	-9.021
0.7666	2.816342668	-9.02
0.8886	2.672489327	-9.02
0.8556	2.245312673	-9.02
0.7861	2.605380307	-9.02
0.7835	2.565555462	-9.019
0.7815	2.378266782	-9.019
0.7708	2.453264701	-9.019
0.9139	2.614192384	-9.019
0.7827	2.15971405	-9.018
0.9716	2.222789498	-9.018
0.7665	2.176578665	-9.017
0.7369	2.06304921	-9.016
0.9541	2.335862926	-9.013
0.7387	2.574627342	-9.013
0.732	3.294995411	-9.009
0.7649	2.413377784	-9.008
0.7821	2.498491782	-9.006
0.7647	2.503490537	-9.005
0.7778	3.325285592	-9.005
0.885	3.184611647	-9.005
0.7719	2.014007545	-9.005
0.7466	2.155750622	-9.004
0.7733	2.515640455	-9.004
0.7777	2.767223535	-9.003
0.7864	3.660323017	-9.003
0.9561	2.190315475	-9.002
0.778	2.659831814	-9.002
0.7784	2.617785033	-9.002
0.7432	2.472164452	-9.002
0.7726	2.067218564	-9.001
0.7866	2.228000948	-9.001
0.8152	2.397710748	-9
0.781	2.217879734	-9
0.7726	2.635668482	-8.998
0.7731	2.573004802	-8.998
0.7837	2.255339435	-8.998
0.7234	2.323088677	-8.998
0.7728	2.203315357	-8.997
0.7685	2.488241691	-8.997
0.7792	2.575841997	-8.996
0.7802	2.490354284	-8.996
0.7796	2.25399136	-8.996
0.7794	2.333747205	-8.995
0.7853	3.163742753	-8.993
0.7847	2.853276195	-8.993
0.7289	2.271471808	-8.993
0.5751	2.461295068	-8.992
0.7664	2.514780617	-8.992
0.7833	2.311000627	-8.991
0.9262	2.219653159	-8.989
0.9544	3.841189027	-8.989
0.785	2.745773541	-8.988
0.7843	2.453370571	-8.988
0.7819	1.882163983	-8.988
0.7292	2.350035863	-8.986
0.7711	2.31577039	-8.986
0.7801	2.151272641	-8.986
0.7847	2.525078741	-8.986
0.7408	2.296581268	-8.985
0.7819	2.275711601	-8.985
0.7437	2.574529952	-8.984
0.7561	2.140960277	-8.984
0.7821	3.797306903	-8.983
0.7817	2.72063426	-8.983
0.8878	3.141952776	-8.983
0.8998	2.484372434	-8.983
0.7792	2.495101841	-8.983
0.7829	2.376853163	-8.982
0.7839	2.618815717	-8.982
0.7815	2.472570111	-8.982
0.7838	2.396069892	-8.982
0.7811	2.047378684	-8.982
0.7862	2.37253962	-8.981
0.7758	3.170568557	-8.98
0.7652	2.464190921	-8.98
0.8871	2.166633677	-8.979
0.7803	2.995177175	-8.979
0.7864	2.460048809	-8.977
0.7836	2.86009981	-8.976
0.7796	2.365438494	-8.976
0.893	2.298767193	-8.976
0.9201	2.366370127	-8.975
0.7849	2.36824867	-8.975
0.5751	2.140734245	-8.975
0.7732	2.371589787	-8.974
0.7849	2.425176106	-8.974
0.8672	2.545132698	-8.973
0.7386	2.417954185	-8.973
0.7775	2.30856115	-8.972
0.8877	4.466362478	-8.972
0.9219	4.580177597	-8.972
0.7848	2.530116581	-8.971
0.8951	3.4897735	-8.971
0.7784	2.339560849	-8.971
0.7808	2.209199469	-8.97
0.8593	2.500737302	-8.969
0.78	2.47700374	-8.969
0.7817	2.124740117	-8.968
0.8723	2.133694858	-8.968
0.7734	2.439193316	-8.967
0.7721	2.175608344	-8.967
0.7831	2.726635713	-8.966
0.7793	2.37192183	-8.966
0.766	2.387531755	-8.966
0.778	2.323634594	-8.966
0.7843	2.708635316	-8.966
0.7758	2.623069083	-8.965
0.7427	1.924212675	-8.964
0.7617	2.322771361	-8.964
0.7707	1.888217801	-8.963
0.7797	2.47984798	-8.962
0.7787	2.287124819	-8.962
0.7077	2.791624017	-8.962
0.7851	2.240694424	-8.961
0.7659	3.387849198	-8.96
0.7749	2.716060646	-8.96
0.7684	2.989455758	-8.959
0.7821	2.169602261	-8.959
0.7862	2.728286736	-8.959
0.7761	2.288782286	-8.957
0.7328	2.283441375	-8.956
0.7869	2.216081881	-8.955
0.7315	2.320349032	-8.955
0.9092	2.408333879	-8.954
0.7809	1.975567951	-8.954
0.7767	2.410230278	-8.953
0.7115	2.077057492	-8.953
0.7644	2.469846179	-8.953
0.7734	2.565999626	-8.953
0.7373	2.113248504	-8.952
0.7847	2.287572487	-8.951
0.7736	2.406278235	-8.95
0.78	2.336526706	-8.949
0.7483	2.606650105	-8.949
0.7763	3.022817078	-8.948
0.7683	2.547301193	-8.948
0.786	3.313494997	-8.947
0.8775	3.124164093	-8.946
0.7798	2.427317436	-8.946
0.5748	2.729410256	-8.946
0.7699	2.299396433	-8.946
0.9209	2.615486862	-8.946
0.7381	2.37903777	-8.946
0.7683	3.136944344	-8.945
0.761	2.349361131	-8.944
0.7786	2.244636116	-8.943
0.7648	1.881420416	-8.942
0.7855	4.63436764	-8.941
0.7814	2.237753654	-8.941
0.7839	2.522517949	-8.94
0.917	2.61979966	-8.94
0.7563	2.363727567	-8.94
0.7789	2.080463573	-8.94
0.7692	2.193373191	-8.939
0.7286	2.429848098	-8.939
0.7837	3.02900764	-8.939
0.778	2.18074504	-8.939
0.7665	2.09855872	-8.938
0.767	2.50965884	-8.937
0.7615	2.103984104	-8.937
0.7283	2.268222669	-8.936
0.785	2.497390956	-8.936
0.7825	2.542265825	-8.936
0.7843	2.73098411	-8.936
0.7711	2.372437769	-8.935
0.7771	2.185951949	-8.934
0.7707	2.227848499	-8.934
0.7799	1.969944643	-8.933
0.7804	2.546145617	-8.933
0.7777	2.716680422	-8.933
0.7846	2.312855821	-8.933
0.7832	2.519487881	-8.932
0.7359	2.387980269	-8.932
0.7537	2.225971566	-8.932
0.7766	2.423365491	-8.932
0.7253	2.463022904	-8.931
0.7456	2.172639718	-8.931
0.7706	2.379933948	-8.931
0.781	2.234596536	-8.93
0.7474	2.405940103	-8.93
0.9294	2.659745828	-8.929
0.7806	2.446869693	-8.929
0.7737	2.368175479	-8.928
0.7833	2.817160725	-8.928
0.9254	2.25112477	-8.928
0.7807	2.136287755	-8.927
0.782	2.38391695	-8.927
0.7821	2.260601801	-8.927
0.7605	2.443108833	-8.926
0.9194	2.338378278	-8.926
0.7829	2.474340012	-8.925
0.7809	2.298686008	-8.925
0.9684	2.330241733	-8.924
0.9706	2.3977703	-8.924
0.7826	2.074951977	-8.924
0.979	5.048230939	-8.923
0.7645	2.156676197	-8.923
0.7691	3.015195546	-8.922
0.7704	3.005859927	-8.922
0.7818	2.431140301	-8.922
0.9202	2.742887942	-8.921
0.7577	2.33986893	-8.921
0.7435	2.175031121	-8.921
0.7709	2.359204561	-8.921
0.7638	2.113585699	-8.921
0.8683	2.935033081	-8.92
0.7687	2.24047825	-8.92
0.7782	3.255458047	-8.919
0.7393	2.165031308	-8.919
0.7679	1.978837591	-8.918
0.8497	2.461924538	-8.916
0.8509	2.665530817	-8.915
0.7399	2.404806175	-8.915
0.7827	1.965492336	-8.915
0.7809	2.328906412	-8.915
0.8872	2.51656382	-8.915
0.7822	2.53028704	-8.914
0.7861	4.687444236	-8.913
0.7285	2.260506866	-8.913
0.7805	2.553283263	-8.913
0.7692	3.09484528	-8.912
0.7814	2.327367447	-8.912
0.786	2.293144477	-8.911
0.7826	3.103292779	-8.91
0.7349	2.374340902	-8.909
0.9371	2.875528632	-8.909
0.9198	2.38534661	-8.907
0.7808	2.412125891	-8.906
0.5751	1.94819292	-8.906
0.7824	2.025256395	-8.906
0.9126	2.403798708	-8.906
0.7791	2.071610311	-8.906
0.7718	2.77719033	-8.905
0.7787	2.389799443	-8.904
0.6638	2.041056295	-8.904
0.7846	2.340699631	-8.904
0.7746	1.935921293	-8.903
0.7554	2.314403926	-8.902
0.73	2.093479801	-8.902
0.7785	3.000615303	-8.902
0.7829	2.432824357	-8.901
0.7835	2.31435947	-8.9
0.7568	2.029758577	-8.9
0.7794	3.191650529	-8.9
0.7345	2.4473482	-8.9
0.9379	2.645989481	-8.9
0.7612	3.130202935	-8.899
0.7519	2.093342162	-8.898
0.7789	2.259159974	-8.898
0.776	2.266741391	-8.898
0.7725	2.887028168	-8.898
0.7652	2.362834033	-8.897
0.7813	2.232654217	-8.897
0.7746	3.027501195	-8.897
0.7441	2.155243913	-8.896
0.7825	2.581815452	-8.895
0.9326	3.081887615	-8.895
0.7298	2.114693252	-8.895
0.7699	2.939798515	-8.893
0.784	2.832672317	-8.893
0.7844	2.290072105	-8.893
0.7816	2.105021919	-8.892
0.7801	2.449108965	-8.891
0.7772	2.357948631	-8.891
0.772	2.633540803	-8.89
0.8786	2.234596536	-8.89
0.7811	2.35822914	-8.889
0.7844	2.316532311	-8.889
0.7632	2.375823338	-8.887
0.7862	2.299779566	-8.886
0.8249	2.384818194	-8.886
0.7781	2.316376268	-8.886
0.7845	3.356500733	-8.886
0.7419	2.1219187	-8.885
0.7566	2.178990986	-8.885
0.7841	2.671055384	-8.885
0.7834	2.485843281	-8.885
0.7493	2.240335574	-8.885
0.7734	2.371987823	-8.884
0.787	2.744862235	-8.884
0.7547	2.162216577	-8.884
0.9142	2.966825166	-8.884
0.7209	2.329377338	-8.884
0.7782	2.631424082	-8.883
0.7732	2.275078516	-8.883
0.7823	1.996352971	-8.882
0.7373	2.644667015	-8.881
0.7765	2.124483137	-8.881
0.7825	3.031940631	-8.88
0.7748	2.609232997	-8.88
0.7729	2.226000368	-8.879
0.7645	2.940834948	-8.878
0.764	2.268183053	-8.878
0.7718	3.112123361	-8.877
0.7774	2.54564853	-8.877
0.8724	2.5786224	-8.877
0.7727	2.179617132	-8.875
0.9027	3.090109605	-8.874
0.8729	2.799379846	-8.874
0.7498	2.139334476	-8.873
0.7617	2.495244249	-8.873
0.7801	2.476476777	-8.872
0.7807	2.28082758	-8.872
0.745	2.497668495	-8.871
0.7816	2.423339062	-8.871
0.7596	2.720160439	-8.871
0.5751	2.258933881	-8.871
0.7859	3.019963937	-8.87
0.784	2.471071275	-8.87
0.7706	2.773283153	-8.869
0.7707	2.356863642	-8.869
0.7724	2.485968291	-8.868
0.78	2.464998221	-8.868
0.7787	2.43634444	-8.868
0.9506	3.766174304	-8.868
0.7801	2.623976631	-8.868
0.7831	2.612113788	-8.868
0.7663	2.939440143	-8.867
0.9187	2.565640461	-8.866
0.7837	2.388584477	-8.866
0.7808	1.997683133	-8.866
0.7807	2.162171405	-8.865
0.7074	3.13553044	-8.864
0.7055	2.311080393	-8.864
0.8945	2.682764349	-8.864
0.7572	2.060909407	-8.864
0.7835	2.084616759	-8.863
0.7766	2.410072632	-8.863
0.784	2.663584044	-8.863
0.7854	2.378307719	-8.863
0.7592	2.641167772	-8.863
0.5715	2.348664073	-8.862
0.7828	2.143769718	-8.862
0.7387	2.197569088	-8.861
0.7787	2.23214819	-8.861
0.7793	2.306536646	-8.86
0.7832	2.599008676	-8.86
0.7647	2.398933191	-8.86
0.7823	3.860435308	-8.86
0.7737	2.397353103	-8.86
0.7769	2.371856724	-8.86
0.784	2.319448038	-8.859
0.7853	2.393350433	-8.859
0.7143	3.160967193	-8.858
0.7801	2.342166871	-8.858
0.7785	3.448627865	-8.858
0.7804	2.302087421	-8.858
0.7715	2.765562414	-8.857
0.7755	3.495718346	-8.857
0.785	2.402789508	-8.857
0.7723	2.146809756	-8.856
0.7848	2.702872458	-8.856
0.7201	2.365484637	-8.855
0.7486	2.426069292	-8.855
0.7845	2.396235293	-8.853
0.7843	3.301728072	-8.853
0.7652	2.231741832	-8.852
0.7761	2.434225662	-8.852
0.7313	2.413256539	-8.851
0.7708	2.585860433	-8.85
0.7735	2.568724146	-8.85
0.7793	2.519833465	-8.848
0.7326	2.212706924	-8.847
0.7626	2.693452228	-8.847
0.776	2.508590593	-8.847
0.7803	2.057043214	-8.846
0.7793	2.631237744	-8.845
0.7579	2.970136661	-8.844
0.7814	2.532162808	-8.842
0.7787	2.368800674	-8.842
0.7782	2.000479418	-8.842
0.7147	2.698881599	-8.841
0.8702	2.403877653	-8.841
0.8839	2.5219964	-8.841
0.7785	2.146081604	-8.84
0.8445	2.533653089	-8.84
0.7837	1.986847192	-8.84
0.7603	1.94050146	-8.839
0.9616	3.997300814	-8.839
0.7875	3.552662076	-8.838
0.7784	2.157437571	-8.837
0.783	2.455775661	-8.837
0.781	2.457226818	-8.837
0.7753	2.543412169	-8.836
0.7782	2.764169133	-8.835
0.7834	2.267747789	-8.835
0.783	2.040397474	-8.835
0.7789	2.371076142	-8.834
0.9454	2.790075428	-8.833
0.7858	2.324121821	-8.833
0.7404	2.53129601	-8.833
0.7556	2.190808728	-8.832
0.7825	2.732344387	-8.832
0.5751	2.167312013	-8.832
0.7737	2.353219368	-8.832
0.7845	2.269047808	-8.832
0.7655	2.508637125	-8.831
0.7422	2.465551391	-8.831
0.852	2.253443048	-8.831
0.7677	2.35105205	-8.83
0.7814	2.568076486	-8.829
0.7782	3.280028034	-8.829
0.7665	2.59773129	-8.828
0.8807	2.316015393	-8.828
0.7798	2.170617951	-8.826
0.7797	2.416777411	-8.826
0.7708	2.359498983	-8.825
0.779	2.218425327	-8.825
0.9024	3.045000955	-8.825
0.7751	2.339914654	-8.824
0.8969	2.537189435	-8.824
0.7787	2.223998314	-8.824
0.7662	1.867201378	-8.824
0.774	2.460414904	-8.823
0.8769	2.33481951	-8.823
0.7742	2.986116759	-8.823
0.7623	2.313518074	-8.823
0.7802	2.586924629	-8.822
0.7248	2.816941861	-8.822
0.7773	2.592474473	-8.822
0.7844	2.221702712	-8.821
0.8481	2.682577669	-8.821
0.7693	2.302246596	-8.821
0.7798	2.440153611	-8.819
0.7709	2.521265281	-8.819
0.7794	2.372511072	-8.819
0.7313	2.460191854	-8.819
0.7688	2.334005191	-8.818
0.727	2.377806359	-8.818
0.7736	2.550057774	-8.818
0.9131	2.369844908	-8.818
0.7839	2.634231962	-8.818
0.7873	2.235279366	-8.817
0.7746	2.995940625	-8.817
0.772	2.491282843	-8.817
0.7845	2.488732951	-8.816
0.7859	2.293694847	-8.816
0.8856	3.924031734	-8.816
0.7715	2.408222165	-8.814
0.7702	2.317145141	-8.814
0.7566	2.329739087	-8.814
0.7664	2.52565505	-8.814
0.756	1.843707657	-8.813
0.7844	2.765585411	-8.813
0.7842	2.394527079	-8.811
0.7863	2.089241126	-8.811
0.7831	2.290589464	-8.811
0.7696	2.367046861	-8.809
0.575	2.28496192	-8.809
0.7848	3.115264193	-8.809
0.8729	2.351861634	-8.808
0.7794	2.24232964	-8.808
0.7812	2.361657935	-8.807
0.7457	2.319430625	-8.806
0.7516	2.497015471	-8.806
0.7809	2.086222283	-8.806
0.7568	2.39442806	-8.806
0.7839	3.797150734	-8.805
0.7746	2.252389708	-8.805
0.7722	2.05205074	-8.805
0.6926	2.757311475	-8.805
0.7416	2.472945124	-8.804
0.7833	2.344863127	-8.804
0.7642	2.105975132	-8.804
0.9416	2.220916245	-8.804
0.7808	2.526832939	-8.804
0.8946	2.895329485	-8.804
0.7828	3.262933293	-8.804
0.7481	2.249363978	-8.803
0.7868	2.753240001	-8.802
0.7828	2.470539461	-8.801
0.776	2.292058678	-8.801
0.7713	2.304282558	-8.8
0.9716	3.204092489	-8.8
0.9284	2.263834903	-8.8
0.7863	2.713510333	-8.798
0.7797	2.343794836	-8.797
0.757	2.156574927	-8.796
0.7733	2.664419645	-8.796
0.7772	3.699858461	-8.796
0.9198	2.526784362	-8.796
0.7772	2.087106275	-8.794
0.7863	2.298601045	-8.794
0.9479	4.063520003	-8.794
0.7239	2.086314112	-8.793
0.7861	2.962881999	-8.793
0.776	2.492774313	-8.793
0.7803	2.325193098	-8.793
0.7711	2.60391197	-8.792
0.7779	2.47187633	-8.791
0.7781	2.169780252	-8.791
0.7865	2.767995416	-8.791
0.9275	2.544171981	-8.79
0.7848	2.37712607	-8.79
0.7759	2.280917913	-8.789
0.9003	3.653052364	-8.789
0.7376	2.547758903	-8.789
0.7784	2.234769486	-8.789
0.9358	2.91795527	-8.788
0.7848	2.212355212	-8.788
0.7866	2.398918787	-8.788
0.7469	2.309818923	-8.787
0.7811	2.255390198	-8.787
0.7791	2.27360822	-8.787
0.8931	2.713061981	-8.787
0.7785	3.506686656	-8.786
0.7855	2.179797825	-8.786
0.7821	2.57987117	-8.786
0.7269	2.403593407	-8.786
0.7826	2.357071352	-8.786
0.9524	2.29232031	-8.786
0.7666	2.166425888	-8.785
0.7859	2.675442802	-8.784
0.7566	2.369284443	-8.784
0.8725	2.133640975	-8.783
0.7641	2.235251807	-8.783
0.784	2.555439627	-8.782
0.7848	2.661353664	-8.782
0.7831	2.674842929	-8.782
0.723	1.980030457	-8.782
0.7841	3.079398297	-8.782
0.7528	2.515064641	-8.781
0.7861	2.301794345	-8.781
0.7814	3.041886148	-8.781
0.7753	2.855553381	-8.781
0.7813	2.311110697	-8.779
0.8702	2.488879264	-8.779
0.7491	2.545390378	-8.779
0.7314	2.17347328	-8.778
0.7595	2.424404068	-8.777
0.7668	2.264438174	-8.777
0.7506	2.529637273	-8.776
0.7843	2.408127245	-8.775
0.978	2.485891438	-8.775
0.7572	2.604951922	-8.774
0.7643	2.201030381	-8.774
0.7452	2.623165664	-8.774
0.9164	2.386621866	-8.774
0.7869	2.241680496	-8.774
0.7089	2.306220241	-8.773
0.7808	2.418654253	-8.773
0.7718	2.714641215	-8.773
0.7799	2.068810276	-8.773
0.7409	2.018483249	-8.772
0.7818	2.364108092	-8.772
0.7486	2.562488138	-8.77
0.7666	2.329102633	-8.77
0.7589	2.31895644	-8.769
0.7819	2.496312445	-8.769
0.7812	3.087222258	-8.769
0.7823	2.470214216	-8.768
0.7839	2.372424785	-8.768
0.8992	2.919138096	-8.768
0.7702	2.426278832	-8.767
0.7792	2.318234236	-8.767
0.8897	2.26094519	-8.767
0.7863	2.536954802	-8.767
0.9183	2.651967021	-8.766
0.7668	2.637048564	-8.766
0.7824	2.010652753	-8.766
0.7601	2.260247475	-8.765
0.7654	2.53027438	-8.765
0.8688	3.598476872	-8.765
0.882	2.383532016	-8.764
0.7661	2.176435843	-8.764
0.9658	2.622716838	-8.764
0.7828	2.276689875	-8.764
0.7861	4.032828384	-8.763
0.781	2.404028204	-8.763
0.903	2.520037717	-8.762
0.9048	3.250719732	-8.761
0.7637	2.216674428	-8.761
0.7798	2.561992614	-8.761
0.9483	3.925991149	-8.761
0.7604	2.254287378	-8.761
0.7821	2.148770904	-8.761
0.7792	2.402824767	-8.76
0.7871	3.341826258	-8.76
0.9453	2.520437289	-8.76
0.778	2.166733885	-8.76
0.7716	2.164925883	-8.759
0.7651	2.479285445	-8.758
0.783	2.697161719	-8.758
0.7613	2.300922955	-8.757
0.7329	2.332300228	-8.757
0.9674	3.032291848	-8.757
0.9728	2.763622728	-8.756
0.7786	2.24574676	-8.756
0.7777	2.169949435	-8.756
0.9629	2.289348784	-8.756
0.7379	2.218812813	-8.756
0.7657	3.070410967	-8.756
0.7638	2.317191578	-8.755
0.7849	2.443460129	-8.755
0.9623	2.680292135	-8.754
0.7853	2.972021292	-8.752
0.8991	2.275716526	-8.752
0.777	2.300156674	-8.752
0.7809	2.506551835	-8.752
0.7604	2.375653916	-8.752
0.7832	2.528021745	-8.752
0.9512	3.867401434	-8.752
0.7755	2.792186243	-8.752
0.8954	2.694008351	-8.751
0.7849	2.283251396	-8.75
0.7621	2.645042374	-8.75
0.7679	2.4220685	-8.749
0.7813	2.65223652	-8.749
0.7591	2.277491089	-8.749
0.8555	2.716485494	-8.749
0.7525	2.649816166	-8.749
0.7571	3.110397566	-8.748
0.7303	2.359072718	-8.748
0.7856	2.210516823	-8.748
0.9282	2.514550116	-8.748
0.7789	2.368605172	-8.747
0.7279	2.252807229	-8.746
0.574	2.367221177	-8.746
0.7856	2.461274406	-8.746
0.7802	2.426500899	-8.745
0.7813	3.042208077	-8.745
0.7766	2.267235697	-8.745
0.7675	2.34316956	-8.744
0.7588	2.376795579	-8.743
0.7265	2.360684458	-8.743
0.7803	2.182294042	-8.743
0.75	2.239809168	-8.742
0.7758	2.446230644	-8.742
0.7597	2.112150376	-8.742
0.7748	2.293685072	-8.742
0.7801	3.088964604	-8.741
0.9003	3.222750172	-8.741
0.7874	2.406473339	-8.741
0.7271	2.282343082	-8.741
0.7712	2.386897064	-8.741
0.8707	2.58237354	-8.74
0.781	2.722516694	-8.74
0.7367	2.205487422	-8.74
0.7823	2.137218497	-8.739
0.7797	2.767525247	-8.739
0.7789	2.324509947	-8.739
0.7809	2.368995348	-8.738
0.7862	2.452347707	-8.738
0.7621	2.130577379	-8.738
0.7872	1.841681413	-8.738
0.884	2.170375066	-8.737
0.7711	2.387412309	-8.737
0.7837	2.566246626	-8.737
0.7555	2.084819484	-8.737
0.9214	2.102915791	-8.737
0.7758	2.632461046	-8.736
0.7831	4.170360235	-8.736
0.764	3.082957507	-8.736
0.7826	2.184898189	-8.736
0.7585	2.286429462	-8.735
0.7832	2.209721154	-8.735
0.7835	3.904850392	-8.735
0.7644	2.415218304	-8.735
0.7788	2.085827176	-8.734
0.7706	2.492627724	-8.734
0.8591	2.358804183	-8.733
0.7785	2.551673459	-8.733
0.769	2.768961683	-8.732
0.7745	2.103105242	-8.732
0.7609	2.481483472	-8.732
0.7817	2.360094482	-8.732
0.7804	2.483664893	-8.732
0.786	2.218301372	-8.731
0.7839	3.161507464	-8.731
0.7853	2.588318738	-8.731
0.7853	2.36276581	-8.731
0.7849	2.198767951	-8.73
0.5731	2.4359449	-8.73
0.7854	2.400988834	-8.729
0.7662	2.362216144	-8.729
0.7813	3.25316031	-8.728
0.7729	2.108153639	-8.728
0.7831	2.327979011	-8.727
0.575	2.517566524	-8.726
0.77	3.707059095	-8.726
0.7813	2.454574696	-8.726
0.7604	2.335599334	-8.726
0.7835	2.272361994	-8.726
0.7845	1.970941594	-8.726
0.7816	2.389103093	-8.726
0.9037	2.534405242	-8.725
0.7808	2.469902677	-8.725
0.7698	3.841080275	-8.724
0.7589	2.252580802	-8.723
0.773	2.503528108	-8.722
0.7795	2.430469219	-8.722
0.7516	2.164875681	-8.721
0.743	2.407453923	-8.72
0.7354	2.241208515	-8.72
0.7485	2.672971263	-8.72
0.7793	2.370226315	-8.719
0.7795	2.261210986	-8.719
0.9249	2.291251153	-8.718
0.7127	2.153069294	-8.717
0.7847	2.265369215	-8.717
0.7859	2.569149425	-8.715
0.7799	2.124383009	-8.715
0.7725	2.521384051	-8.714
0.9657	3.909507704	-8.713
0.7777	2.167595294	-8.713
0.7831	2.257399537	-8.711
0.7713	2.243077418	-8.711
0.7516	1.676351574	-8.711
0.8952	2.386221206	-8.711
0.9186	3.963509281	-8.711
0.782	3.506710983	-8.71
0.7872	3.349406769	-8.71
0.7839	2.432830294	-8.709
0.7827	3.641117274	-8.707
0.7046	2.558820606	-8.707
0.7648	2.201177749	-8.706
0.7836	2.220590664	-8.706
0.7803	1.918070793	-8.706
0.8942	2.471038406	-8.706
0.779	2.633871274	-8.706
0.7832	2.439982067	-8.705
0.8859	2.77141183	-8.705
0.8963	2.811564292	-8.705
0.7772	2.290166454	-8.705
0.7849	3.394938796	-8.704
0.7823	2.748897197	-8.704
0.9692	2.487774292	-8.704
0.7565	2.164796062	-8.704
0.7824	4.053053579	-8.703
0.7787	1.876452713	-8.703
0.7696	2.653893165	-8.702
0.772	2.409449857	-8.702
0.7763	2.403285802	-8.701
0.7856	2.178529038	-8.701
0.7772	2.161763651	-8.7
0.787	2.386290541	-8.7
0.738	2.527946423	-8.7
0.7817	2.930286142	-8.7
0.7557	2.215754909	-8.7
0.7785	2.66698141	-8.699
0.8713	2.353775095	-8.699
0.916	2.262775032	-8.699
0.7587	2.326565866	-8.698
0.7683	2.286032804	-8.698
0.7811	2.488409494	-8.697
0.7862	2.585951888	-8.697
0.7827	2.264048341	-8.697
0.8364	2.430587972	-8.697
0.7843	3.17183121	-8.696
0.7832	2.265276276	-8.695
0.7811	2.536137127	-8.695
0.746	2.329486728	-8.695
0.7862	4.098948257	-8.695
0.7589	2.103211965	-8.695
0.7703	2.528198885	-8.695
0.7852	2.640299199	-8.695
0.779	2.380994941	-8.694
0.7785	2.552951285	-8.694
0.7753	2.264912512	-8.694
0.7803	2.262724953	-8.693
0.9448	2.560820764	-8.692
0.7839	3.619118847	-8.69
0.8965	2.66891965	-8.69
0.7792	2.097545461	-8.69
0.678	2.301528159	-8.689
0.9047	2.423784468	-8.689
0.7284	2.20723508	-8.689
0.7826	2.054196006	-8.689
0.7785	2.256373791	-8.689
0.7856	2.289578762	-8.688
0.7842	2.389699926	-8.688
0.7771	2.317548965	-8.688
0.7844	3.544128043	-8.688
0.9628	3.627608877	-8.688
0.7855	2.497640204	-8.687
0.8809	2.546475149	-8.687
0.7817	2.30957589	-8.687
0.948	3.49304237	-8.686
0.7782	2.493050141	-8.685
0.7797	2.387312329	-8.684
0.7786	2.430819884	-8.684
0.7857	2.734115036	-8.684
0.7427	2.258855218	-8.684
0.9246	4.361815911	-8.684
0.7575	2.426873988	-8.683
0.8557	2.867940439	-8.683
0.9474	2.260153933	-8.681
0.7528	2.361438548	-8.681
0.8765	3.207061554	-8.681
0.7803	2.639331912	-8.681
0.7818	2.898132458	-8.68
0.7807	2.604107036	-8.68
0.7587	2.720283204	-8.679
0.7859	2.555418441	-8.679
0.7643	2.3198194	-8.679
0.7852	2.35339956	-8.679
0.7827	2.051072065	-8.678
0.7755	2.991682159	-8.678
0.7802	2.362435589	-8.678
0.7476	3.071062945	-8.676
0.7724	2.675985524	-8.676
0.7629	2.37892184	-8.676
0.7732	2.090459892	-8.676
0.7704	2.352440426	-8.675
0.7824	2.639923669	-8.675
0.7828	2.641431148	-8.675
0.7805	2.867032555	-8.674
0.7175	2.06207966	-8.673
0.7667	1.952353024	-8.673
0.7287	2.410450791	-8.672
0.7651	2.377515895	-8.672
0.766	2.162195193	-8.672
0.8937	2.433449809	-8.672
0.7813	2.451422785	-8.672
0.7778	2.535795554	-8.672
0.712	2.232881954	-8.671
0.7762	2.966805905	-8.671
0.7761	5.167070462	-8.67
0.8752	4.162398727	-8.67
0.7811	2.412125891	-8.67
0.7608	2.494788028	-8.67
0.7989	1.897937253	-8.67
0.7863	3.786887663	-8.67
0.7814	2.497414659	-8.67
0.7305	3.482682757	-8.669
0.7708	2.248866175	-8.669
0.7711	2.413864105	-8.669
0.7859	2.272059815	-8.669
0.7845	2.31075668	-8.668
0.7842	2.570741702	-8.668
0.7617	2.198472415	-8.667
0.6871	2.164777529	-8.667
0.7803	2.381041246	-8.667
0.7851	2.716951527	-8.666
0.7844	2.266836747	-8.666
0.7805	2.295536155	-8.666
0.7108	2.410674894	-8.666
0.7845	2.703579077	-8.665
0.7793	2.158569822	-8.665
0.779	2.30102453	-8.665
0.7673	2.326797583	-8.665
0.7815	2.379105617	-8.664
0.7863	2.024967362	-8.664
0.8753	2.50751473	-8.663
0.7679	2.487325594	-8.662
0.7766	2.390733472	-8.662
0.9459	3.25890546	-8.662
0.7821	2.09928901	-8.661
0.6795	2.074072934	-8.661
0.7828	3.073441779	-8.66
0.7728	3.125537258	-8.66
0.7785	2.198768565	-8.66
0.7758	3.367972519	-8.659
0.921	2.550688035	-8.659
0.7498	2.511623459	-8.659
0.7815	2.290655428	-8.658
0.9332	2.451011589	-8.658
0.7808	2.494220203	-8.658
0.8649	2.43639156	-8.658
0.8553	4.779355373	-8.657
0.8669	2.875171973	-8.657
0.7832	2.336846504	-8.656
0.7781	3.165783462	-8.656
0.7671	2.183935852	-8.656
0.7747	2.611975089	-8.656
0.753	3.071457045	-8.655
0.7816	2.099042394	-8.655
0.7404	2.334090605	-8.655
0.7632	2.259248813	-8.655
0.7805	2.494225848	-8.655
0.7844	3.03223899	-8.654
0.745	2.136280306	-8.653
0.7803	2.880667203	-8.653
0.7782	2.42391505	-8.653
0.7789	2.402406681	-8.653
0.7804	2.140793837	-8.653
0.783	2.363580639	-8.653
0.7812	2.247231962	-8.652
0.7834	2.533421813	-8.652
0.7853	2.244116204	-8.651
0.781	2.497758628	-8.651
0.775	2.721505984	-8.651
0.7683	2.498578785	-8.651
0.7715	1.969410259	-8.651
0.7852	2.284872502	-8.651
0.7606	2.936635259	-8.65
0.7837	2.230066233	-8.65
0.8529	2.389781278	-8.65
0.8873	2.541014534	-8.648
0.7472	2.304481814	-8.647
0.7761	2.364292234	-8.647
0.7805	2.85665469	-8.646
0.8654	2.375980163	-8.646
0.7753	2.210402902	-8.645
0.7745	2.316624209	-8.645
0.7861	2.720057984	-8.645
0.7473	1.994569889	-8.645
0.8889	2.483025017	-8.644
0.7865	3.422511996	-8.644
0.7857	2.446874033	-8.644
0.783	2.532787252	-8.644
0.7659	2.021603575	-8.643
0.7799	2.54120769	-8.643
0.7521	2.821159427	-8.643
0.7829	2.130334666	-8.643
0.7815	2.288371912	-8.642
0.7728	2.232968181	-8.642
0.778	2.139640831	-8.642
0.78	2.223234208	-8.642
0.964	3.228093343	-8.641
0.764	2.121369736	-8.641
0.7828	2.320748758	-8.641
0.7801	2.250267382	-8.64
0.7835	2.110502566	-8.64
0.7839	4.150352308	-8.639
0.786	2.297182665	-8.639
0.785	2.431168796	-8.639
0.7848	2.354618631	-8.639
0.7368	2.30799667	-8.639
0.7817	1.915521173	-8.637
0.7668	2.460804695	-8.637
0.7649	2.224254787	-8.637
0.8624	3.620918858	-8.636
0.7689	2.335919739	-8.636
0.781	2.937733072	-8.636
0.7502	1.904183324	-8.636
0.5751	2.511126706	-8.636
0.721	2.289332144	-8.635
0.7782	2.12969739	-8.635
0.78	2.606616586	-8.635
0.7816	2.512081187	-8.635
0.7792	2.39369143	-8.635
0.7857	2.308622324	-8.634
0.777	2.106641751	-8.634
0.7799	2.599002071	-8.634
0.7837	2.931764518	-8.633
0.5751	2.149491326	-8.633
0.7305	2.216201142	-8.633
0.7815	2.77548457	-8.633
0.7658	2.34546437	-8.632
0.7734	2.259700873	-8.632
0.7865	2.301794345	-8.631
0.7828	2.484285566	-8.631
0.7836	3.748228831	-8.631
0.7374	2.917604417	-8.63
0.7828	2.254384819	-8.63
0.9039	2.40715834	-8.63
0.7779	2.29934082	-8.63
0.8665	2.3539734	-8.63
0.7651	2.246446356	-8.629
0.7816	3.122228131	-8.628
0.7635	2.458441816	-8.628
0.7308	1.947878974	-8.628
0.7725	2.59352646	-8.628
0.7708	2.300830127	-8.628
0.7805	2.212448983	-8.627
0.7637	2.693090615	-8.627
0.7872	2.675848814	-8.625
0.7601	1.985803412	-8.625
0.7801	2.168954334	-8.625
0.7867	2.14185246	-8.625
0.7705	2.752779632	-8.624
0.779	2.301468642	-8.624
0.7791	3.302189868	-8.624
0.7844	2.463278735	-8.623
0.7807	2.68604377	-8.623
0.9748	2.447934323	-8.623
0.7837	2.509963826	-8.622
0.8962	2.355750337	-8.622
0.7866	2.560281461	-8.622
0.7797	2.337316592	-8.621
0.8509	2.466351599	-8.621
0.9693	4.148252506	-8.621
0.7836	2.8123706	-8.621
0.7817	2.324317457	-8.62
0.731	2.406686718	-8.62
0.7598	2.226852208	-8.62
0.7534	2.519429851	-8.62
0.8649	2.524155029	-8.619
0.7705	2.324708874	-8.619
0.7846	1.91195111	-8.618
0.8903	2.23520227	-8.618
0.7812	2.33664987	-8.618
0.7738	2.243266674	-8.618
0.9141	4.07740513	-8.617
0.7496	2.305531767	-8.617
0.7697	2.703945617	-8.616
0.7786	2.339223544	-8.616
0.7856	2.373651155	-8.616
0.7505	2.230134938	-8.616
0.7725	2.449045531	-8.616
0.778	2.252060027	-8.616
0.7832	2.337477109	-8.616
0.7833	2.607317898	-8.616
0.7841	2.254611537	-8.615
0.7828	2.485805022	-8.615
0.7812	2.901323864	-8.615
0.9178	2.434414342	-8.614
0.7508	2.496189265	-8.614
0.7846	2.181166519	-8.614
0.7804	2.257576179	-8.614
0.7825	2.545655919	-8.614
0.7664	2.484926432	-8.614
0.8846	2.448314079	-8.613
0.7812	2.102828524	-8.613
0.751	3.305844173	-8.613
0.7792	3.794795733	-8.613
[truncated: 1 more rows]
