# Supplementary material for: A pharmacophore-guided deep learning approach for bioactive molecular generation
Source: Nat Commun. 2023 Oct 6;14:6234. doi: 10.1038/s41467-023-41454-9 (PMC10558534; doi:10.1038/s41467-023-41454-9)
Supplement: Supplementary file 4 — Supplementary data1 [file 41467_2023_41454_MOESM4_ESM.zip › Supplementary data1/Table 2/Pocket2Mol__CDK2.csv]

SA	vina_score
5.416448807	-12.636
4.645324642	-12.57
3.511399876	-12.2
4.746227476	-12.155
3.500803753	-12.14
5.087884879	-12.115
6.389460297	-11.977
6.374108676	-11.876
5.004100553	-11.851
3.511085885	-11.84
4.822976722	-11.776
5.668660717	-11.76
4.798920745	-11.747
6.699872764	-11.721
3.617864807	-11.709
3.680637446	-11.707
3.42416793	-11.699
3.402969538	-11.693
3.727410779	-11.659
5.241575094	-11.623
4.493914334	-11.611
6.960158332	-11.608
5.22767282	-11.598
4.63749256	-11.569
4.547756252	-11.556
6.456348583	-11.545
5.178845661	-11.54
6.704665757	-11.511
4.749163177	-11.444
3.572434906	-11.438
3.593691022	-11.425
3.842221168	-11.421
3.770694728	-11.412
3.609116999	-11.407
4.48195379	-11.403
5.281492871	-11.396
4.82840923	-11.374
4.285538076	-11.371
5.200102923	-11.355
5.089975589	-11.32
4.188020043	-11.319
3.5619651	-11.315
4.881704551	-11.311
4.557107198	-11.303
6.774410217	-11.3
5.181512062	-11.298
5.203231711	-11.279
3.807519885	-11.276
4.375150806	-11.266
3.402969538	-11.257
5.302458491	-11.252
5.287554095	-11.249
3.459476166	-11.247
6.412280077	-11.245
6.502744583	-11.232
6.901116468	-11.224
5.292423708	-11.224
5.056910119	-11.22
3.712115043	-11.22
5.267674974	-11.217
5.502012277	-11.217
2.750892951	-11.203
3.99628312	-11.19
5.172798065	-11.187
3.657966684	-11.186
3.781443733	-11.163
4.783173061	-11.159
3.898591452	-11.155
4.747438009	-11.142
3.914434026	-11.134
3.47257312	-11.123
3.546047735	-11.113
3.940710346	-11.087
4.910269809	-11.073
4.458127329	-11.068
3.757838311	-11.067
3.631994425	-11.052
3.63872053	-11.052
3.754833889	-11.046
3.833478034	-11.035
5.42349142	-11.031
5.012479678	-11.024
5.924487755	-11.016
5.532896638	-11.013
3.727672966	-10.988
4.804968341	-10.98
3.899050921	-10.979
6.90920988	-10.969
3.690555224	-10.966
4.615631729	-10.959
5.33854764	-10.959
3.520900812	-10.95
5.403106104	-10.946
3.776419395	-10.941
6.81415864	-10.938
3.482594286	-10.936
3.83400721	-10.935
4.881224828	-10.926
3.523975812	-10.92
4.132417189	-10.896
2.500161557	-10.891
6.609442912	-10.888
6.126042704	-10.887
3.643705146	-10.887
5.297488415	-10.881
5.011720425	-10.881
6.917945307	-10.879
3.998628601	-10.877
6.809400011	-10.876
3.885384008	-10.875
3.57679622	-10.874
3.931351676	-10.858
4.814073289	-10.851
4.859525832	-10.848
6.823400773	-10.845
4.517588252	-10.839
3.852374331	-10.837
5.432640017	-10.834
3.533737832	-10.831
3.995689839	-10.828
3.774069864	-10.819
3.505893889	-10.817
6.58363281	-10.814
3.677385347	-10.809
4.337779387	-10.803
3.640992661	-10.802
5.805286446	-10.8
3.90783711	-10.798
3.672435745	-10.796
4.864037784	-10.792
4.263136197	-10.775
4.180341872	-10.765
4.296285647	-10.75
3.775505844	-10.749
5.150016666	-10.749
3.622994931	-10.748
3.729308822	-10.747
6.267515558	-10.742
6.55582601	-10.736
4.91643577	-10.733
3.858978053	-10.731
5.012349418	-10.73
4.387020047	-10.728
4.218629231	-10.723
4.226024797	-10.722
5.87544434	-10.721
3.736752246	-10.72
6.416714314	-10.72
3.622994931	-10.719
6.47709113	-10.719
3.729308822	-10.718
3.334979383	-10.711
3.736966936	-10.707
2.694780096	-10.706
3.615006053	-10.699
3.47257312	-10.692
3.894690552	-10.69
5.4669459	-10.688
6.736988676	-10.679
3.640226583	-10.679
4.395150918	-10.677
3.580936853	-10.674
3.544756853	-10.672
3.464191095	-10.67
3.608595864	-10.663
6.406199552	-10.663
3.544756853	-10.658
3.539935812	-10.653
3.464191095	-10.653
3.606757479	-10.65
3.897792283	-10.649
4.380292557	-10.648
3.650887371	-10.648
5.275400889	-10.646
5.122462553	-10.644
4.30807157	-10.633
3.640992661	-10.631
3.340366568	-10.625
3.658215234	-10.623
6.275792907	-10.621
2.785074473	-10.62
3.623243481	-10.615
3.50574972	-10.614
4.911725037	-10.614
3.650887371	-10.608
3.700914264	-10.604
4.595960115	-10.604
3.606757479	-10.602
4.761067196	-10.598
4.276881513	-10.595
2.517255412	-10.592
3.573044364	-10.587
3.566983706	-10.586
2.613986137	-10.582
3.604324603	-10.582
4.275516367	-10.576
5.839289553	-10.575
6.841207483	-10.564
6.640430214	-10.562
5.339946449	-10.552
5.436789427	-10.55
4.67682701	-10.544
3.644576245	-10.535
3.727672966	-10.532
3.566983706	-10.531
3.431328275	-10.531
3.445948787	-10.527
3.550117832	-10.523
6.420802299	-10.515
3.523975812	-10.515
4.492068544	-10.514
3.470796958	-10.514
6.209378676	-10.513
6.7364153	-10.511
3.955255895	-10.509
3.710307209	-10.504
5.867902041	-10.495
2.670303177	-10.491
3.611536671	-10.487
3.523906062	-10.487
3.711189343	-10.487
3.626269651	-10.485
6.93578179	-10.482
2.599291206	-10.461
6.247059502	-10.459
5.94594327	-10.436
4.420247493	-10.435
5.970874958	-10.432
3.542241197	-10.411
3.710307209	-10.401
3.306345613	-10.395
6.64734079	-10.387
3.596106633	-10.384
4.913700765	-10.383
2.14085654	-10.382
3.414530907	-10.381
3.450720963	-10.377
5.732181177	-10.377
4.801040489	-10.376
6.867974439	-10.375
3.748336671	-10.369
4.469662998	-10.368
4.451589688	-10.36
3.458048608	-10.359
3.488686593	-10.356
6.798375599	-10.348
3.414530907	-10.345
4.644232518	-10.336
4.673488021	-10.335
3.798594259	-10.333
3.504381197	-10.333
3.403024688	-10.331
4.139701136	-10.329
6.597830377	-10.328
5.360047948	-10.326
5.628858323	-10.325
6.871007893	-10.319
3.70518025	-10.318
6.375137835	-10.314
3.85595874	-10.312
5.967057293	-10.308
5.460126642	-10.306
4.913464536	-10.303
3.347863713	-10.302
6.125051725	-10.302
3.573957324	-10.297
4.958055027	-10.296
6.087766094	-10.294
3.611536671	-10.293
6.272596753	-10.281
3.571829833	-10.28
6.603429238	-10.277
3.527942277	-10.276
7.003450747	-10.27
6.981295984	-10.27
3.65965244	-10.268
3.528563147	-10.266
6.637578803	-10.263
6.922003732	-10.257
3.271713498	-10.256
4.850258006	-10.255
5.777329202	-10.253
3.777150953	-10.253
3.262217058	-10.251
5.679003648	-10.25
6.858651756	-10.25
5.800543981	-10.25
6.997262713	-10.249
2.702358336	-10.248
3.544640043	-10.243
3.532799331	-10.243
3.568098329	-10.242
6.920421454	-10.241
3.643296227	-10.24
6.816675599	-10.237
4.578193099	-10.237
5.833986988	-10.235
3.649909223	-10.233
5.825325472	-10.232
3.949545593	-10.229
3.649374449	-10.227
6.397605424	-10.223
6.086865187	-10.222
3.63122167	-10.22
3.615502165	-10.217
4.756911776	-10.215
3.722912561	-10.215
3.527942277	-10.213
3.608838449	-10.211
3.480740505	-10.209
4.33183231	-10.207
6.575619449	-10.207
6.981816647	-10.201
6.382652227	-10.2
6.360830267	-10.196
6.144808456	-10.196
5.915258085	-10.179
3.437166196	-10.178
2.662157029	-10.176
4.648606031	-10.176
3.696462073	-10.176
4.787041124	-10.169
5.894383133	-10.168
3.245141174	-10.168
6.696354981	-10.166
6.504071399	-10.158
4.696268459	-10.155
6.965128327	-10.153
3.537222876	-10.151
3.431328275	-10.145
3.40855887	-10.144
6.746915863	-10.141
3.84033376	-10.133
4.325371127	-10.13
6.219764644	-10.126
6.230237548	-10.125
6.04583009	-10.115
3.720150261	-10.109
4.791996853	-10.108
6.904728777	-10.107
6.255544384	-10.106
3.344455958	-10.103
4.819125669	-10.103
3.600986438	-10.103
5.948615289	-10.103
3.326837703	-10.099
6.225081072	-10.098
6.921981787	-10.098
3.596851639	-10.081
3.020239912	-10.078
3.099812381	-10.076
2.964240472	-10.071
4.483310222	-10.068
4.775604917	-10.066
3.50574972	-10.061
6.047593122	-10.061
5.33789543	-10.058
3.611910234	-10.056
4.631482034	-10.056
3.747958177	-10.054
6.926928112	-10.051
4.784445034	-10.049
6.900628448	-10.048
3.511683864	-10.047
4.250821505	-10.045
2.957895316	-10.04
4.766354998	-10.039
3.418421205	-10.039
6.970385214	-10.033
3.315165087	-10.029
3.456003827	-10.022
3.630863813	-10.021
4.559636425	-10.016
3.80578348	-10.012
6.776689061	-10.005
3.913315423	-10.004
4.269329426	-10
4.804246364	-9.999
3.563637947	-9.99
4.922436217	-9.987
4.222008483	-9.984
3.514564278	-9.984
6.036501616	-9.981
3.904122895	-9.98
3.376523533	-9.978
5.858133423	-9.978
3.364774128	-9.977
2.777498143	-9.976
3.90410565	-9.976
3.665809097	-9.976
6.749629002	-9.973
5.799212956	-9.972
6.901120918	-9.97
2.857883891	-9.97
4.828893443	-9.968
4.464196345	-9.964
3.146251396	-9.963
4.857885395	-9.962
6.418925096	-9.96
6.802039061	-9.96
3.734361913	-9.96
3.656806689	-9.959
3.179086781	-9.957
3.606284483	-9.956
3.646146381	-9.952
3.680457564	-9.936
3.428207821	-9.934
3.256182504	-9.933
6.83050682	-9.93
3.504381197	-9.924
4.936136502	-9.924
5.012595027	-9.924
5.870594448	-9.924
4.947609115	-9.923
5.786717407	-9.923
3.782921896	-9.921
6.596094504	-9.919
4.31259234	-9.919
5.835843342	-9.919
6.617548086	-9.918
6.814918422	-9.916
3.604459749	-9.912
6.88423717	-9.907
5.758855293	-9.906
6.637616719	-9.905
4.741696164	-9.904
6.983344061	-9.901
6.598764663	-9.899
6.784282419	-9.897
6.979802145	-9.893
3.35038712	-9.892
4.688777499	-9.891
4.973419545	-9.891
6.611861546	-9.889
5.713318343	-9.888
6.442648162	-9.886
4.96947262	-9.884
4.674396088	-9.878
3.625650435	-9.876
6.269017522	-9.87
2.515115626	-9.867
3.607183477	-9.866
3.313349943	-9.866
3.2416691	-9.865
4.730663873	-9.864
6.96135527	-9.861
5.754388127	-9.856
6.315682467	-9.852
5.190024784	-9.852
6.991107137	-9.85
4.655861158	-9.85
6.870110143	-9.849
4.278416077	-9.848
6.718294266	-9.843
3.549533242	-9.843
2.580798164	-9.843
6.720956903	-9.839
3.466958326	-9.839
3.308647865	-9.838
4.884927368	-9.834
6.831299928	-9.832
6.984775492	-9.83
3.403025296	-9.824
6.149135743	-9.824
4.755968935	-9.823
3.759306829	-9.821
3.308809906	-9.82
3.992861749	-9.819
6.815671629	-9.816
2.333123045	-9.816
4.683558758	-9.81
5.046339489	-9.807
3.313467439	-9.805
2.934079207	-9.803
5.115656182	-9.801
6.421750635	-9.799
6.663878079	-9.799
3.216708319	-9.798
5.982734998	-9.797
6.91876767	-9.794
3.26065956	-9.794
4.619749597	-9.793
5.213799748	-9.79
3.405548361	-9.79
6.883324449	-9.789
2.916728159	-9.788
3.503648538	-9.787
6.605952679	-9.786
6.003280222	-9.784
4.954843114	-9.783
6.04284368	-9.779
3.193559638	-9.779
6.527280094	-9.777
6.922715333	-9.775
3.756063649	-9.775
3.190492049	-9.774
5.890535517	-9.772
5.81864468	-9.769
4.989163828	-9.768
6.627597401	-9.766
6.753707494	-9.765
4.538234024	-9.763
4.463772872	-9.762
5.723191229	-9.756
6.856964261	-9.755
3.519265251	-9.748
6.358445396	-9.747
5.063467902	-9.747
5.280267795	-9.744
3.392680805	-9.743
4.176029816	-9.743
2.552858167	-9.739
6.308701231	-9.738
3.308049631	-9.732
3.262397429	-9.73
3.532478575	-9.73
3.644576245	-9.729
3.590184474	-9.729
3.069826818	-9.727
3.543833319	-9.72
3.918764417	-9.717
3.527866582	-9.715
3.394616594	-9.714
3.13214246	-9.709
4.461721406	-9.708
4.242377448	-9.705
4.043910767	-9.704
2.584116764	-9.703
3.543065618	-9.702
6.493802066	-9.702
4.876979453	-9.702
6.831852587	-9.694
5.892024368	-9.693
4.771791874	-9.69
6.857069441	-9.687
2.710060204	-9.686
6.976762017	-9.68
3.627014413	-9.679
3.564519424	-9.679
4.821060223	-9.67
2.873806881	-9.668
2.519559856	-9.662
4.725835288	-9.661
5.893743869	-9.657
6.673907234	-9.651
5.792415218	-9.65
6.827341676	-9.649
6.945042131	-9.646
3.58427123	-9.646
3.781813009	-9.645
6.320771713	-9.645
2.65052239	-9.645
6.900035485	-9.644
3.82130348	-9.644
3.00497327	-9.642
5.851584518	-9.64
3.488458683	-9.639
3.503567453	-9.633
6.445364441	-9.632
6.945183916	-9.63
2.691113175	-9.629
3.436008797	-9.629
3.182778703	-9.627
3.22813833	-9.625
4.978065688	-9.624
6.522421446	-9.623
5.91650675	-9.623
6.37996707	-9.621
6.114814129	-9.62
3.4804679	-9.62
4.55770899	-9.62
2.654274812	-9.618
3.870140107	-9.617
4.495146321	-9.615
5.861426374	-9.612
5.914065777	-9.61
4.74957985	-9.609
6.885787809	-9.606
3.736752246	-9.606
2.931129442	-9.604
3.322548475	-9.604
3.620922398	-9.603
4.030040108	-9.602
4.581149031	-9.6
3.520853583	-9.6
3.028327305	-9.6
3.333728285	-9.597
3.386537086	-9.592
6.563641188	-9.589
4.853505294	-9.585
6.80202983	-9.584
6.558038695	-9.584
5.088294143	-9.584
6.59372357	-9.58
6.285474277	-9.577
4.672006425	-9.577
5.875782608	-9.576
2.560791615	-9.575
4.294886459	-9.567
3.213905771	-9.565
2.777314104	-9.562
4.258167474	-9.562
3.562490829	-9.56
5.223325872	-9.559
3.254565981	-9.557
3.443131818	-9.556
3.162798086	-9.556
4.100634322	-9.548
5.869152844	-9.544
3.118640627	-9.542
5.706563794	-9.541
6.107712701	-9.536
2.996227494	-9.534
3.277491868	-9.533
3.640013508	-9.531
4.403849108	-9.53
4.31104708	-9.529
4.574259496	-9.527
4.775891325	-9.526
6.694803383	-9.523
6.389666945	-9.523
3.302977188	-9.52
2.940180595	-9.519
6.475128673	-9.512
3.374018316	-9.51
3.187851167	-9.507
5.917711251	-9.506
3.31834013	-9.505
4.723889309	-9.504
4.688372391	-9.502
6.395945835	-9.499
3.580545428	-9.497
3.335538918	-9.496
3.548489634	-9.494
4.514981991	-9.493
2.879338286	-9.493
5.410744816	-9.493
3.198881405	-9.492
2.898852236	-9.491
3.532799331	-9.489
6.628273367	-9.489
4.873030236	-9.489
5.052325421	-9.488
2.73751254	-9.487
4.864029656	-9.481
6.653693593	-9.48
5.960539921	-9.48
6.71329853	-9.479
6.016416625	-9.478
4.006285802	-9.478
2.428710857	-9.477
3.501110325	-9.477
4.397937247	-9.476
3.877286283	-9.467
6.80571345	-9.459
3.638467351	-9.457
6.082978946	-9.455
3.445948787	-9.455
4.714432028	-9.454
3.52864099	-9.454
4.142604654	-9.453
6.95720115	-9.451
3.607052931	-9.449
3.224989967	-9.448
6.690904909	-9.445
3.884389388	-9.445
3.19909141	-9.44
4.984202982	-9.438
3.862322309	-9.437
2.629606045	-9.435
2.483566443	-9.433
5.588802288	-9.433
4.491851348	-9.431
6.065810704	-9.428
2.6019393	-9.425
3.157109978	-9.425
3.992398482	-9.423
3.618882648	-9.421
5.907124826	-9.42
3.79718502	-9.418
4.833020658	-9.417
5.311640186	-9.416
3.89146143	-9.414
4.638241555	-9.413
3.114585332	-9.412
3.482682495	-9.412
5.79728989	-9.412
3.084326515	-9.409
2.187725555	-9.408
3.979831527	-9.406
3.125625263	-9.406
4.845009478	-9.406
2.762110705	-9.403
1.985322578	-9.403
2.904018049	-9.402
6.253321807	-9.399
3.850930749	-9.398
2.722322165	-9.397
3.082241621	-9.396
2.879465989	-9.395
2.421929423	-9.391
3.478491669	-9.39
3.051496797	-9.388
5.802185396	-9.386
3.597907112	-9.385
3.640228671	-9.384
3.706217334	-9.384
4.058797033	-9.383
3.479966812	-9.378
4.865400829	-9.375
3.991826653	-9.374
2.993273927	-9.373
5.763421744	-9.372
3.421197419	-9.372
4.351200732	-9.372
6.154561369	-9.369
2.741371534	-9.369
6.597260123	-9.368
6.662462913	-9.367
5.103554571	-9.367
2.997798598	-9.366
5.765621525	-9.366
2.656634142	-9.366
3.539935812	-9.365
4.939720806	-9.365
4.04199082	-9.363
4.118806611	-9.361
3.182084112	-9.36
2.183347337	-9.357
2.922196394	-9.354
4.368745834	-9.354
4.317003515	-9.353
4.120917967	-9.351
6.601946779	-9.349
4.026291511	-9.348
4.582642713	-9.345
4.288364643	-9.344
5.908417177	-9.343
4.001685231	-9.343
2.679095691	-9.338
3.869805968	-9.337
3.464493424	-9.337
2.443749597	-9.327
4.627068702	-9.326
2.123105827	-9.324
3.865829902	-9.315
2.770425797	-9.312
4.312301475	-9.311
3.264759856	-9.308
4.235060171	-9.303
4.193375187	-9.302
3.710147987	-9.299
4.600601852	-9.297
3.281127179	-9.297
6.451893096	-9.296
3.565868738	-9.295
4.476510068	-9.295
3.436876343	-9.294
3.411546358	-9.293
4.810403743	-9.293
2.956234967	-9.293
4.660896778	-9.292
4.112828117	-9.29
5.842848448	-9.29
3.767682767	-9.288
2.497350814	-9.287
3.445057413	-9.286
2.776391295	-9.283
6.718106502	-9.281
4.241056385	-9.281
4.052675534	-9.281
3.439537648	-9.28
2.284888189	-9.278
3.379969565	-9.277
4.243495951	-9.277
2.938230057	-9.277
3.425752363	-9.274
3.894328744	-9.271
5.82639091	-9.271
4.735809652	-9.271
5.903828102	-9.27
3.61545206	-9.267
3.92584064	-9.263
2.786552387	-9.262
4.21179174	-9.262
5.686709178	-9.257
3.873375016	-9.254
4.866770132	-9.253
4.605616769	-9.252
5.723183269	-9.25
3.532499241	-9.245
5.926594509	-9.244
6.177474149	-9.244
6.081045407	-9.239
4.331286769	-9.239
4.316860854	-9.238
3.661595647	-9.237
6.676358096	-9.235
4.370523298	-9.234
2.729858827	-9.23
5.862886718	-9.227
3.305916759	-9.226
5.993932937	-9.225
3.389000937	-9.225
3.774069864	-9.222
3.674368416	-9.215
2.885987292	-9.215
3.279529855	-9.214
4.856977556	-9.212
6.035589213	-9.205
5.844840321	-9.205
3.874909435	-9.205
3.76594702	-9.2
5.480102857	-9.198
3.899497447	-9.196
3.826123528	-9.196
6.693501358	-9.192
3.070188741	-9.19
5.776800187	-9.19
3.85622093	-9.19
3.598740274	-9.189
3.10518833	-9.189
6.532916742	-9.188
2.644663261	-9.187
5.543572397	-9.186
3.334906391	-9.184
2.837147569	-9.183
3.438988018	-9.183
3.774924102	-9.182
3.702765228	-9.179
3.648447105	-9.176
4.93491192	-9.176
2.989242988	-9.173
5.511637725	-9.171
3.349497079	-9.171
3.325621288	-9.169
3.288812774	-9.169
5.911565486	-9.168
2.229954181	-9.167
5.933846092	-9.167
4.350167628	-9.166
3.537556731	-9.164
6.327351103	-9.157
3.544985349	-9.155
4.343827367	-9.155
3.410627032	-9.152
3.119942951	-9.152
3.270533065	-9.151
5.936973664	-9.15
2.453620457	-9.146
2.835642694	-9.144
4.234843104	-9.142
2.667562174	-9.14
1.804615665	-9.138
3.272532744	-9.134
5.766065521	-9.131
3.106932756	-9.129
4.80471162	-9.128
3.407950392	-9.127
4.788868385	-9.126
3.619204122	-9.126
4.21603489	-9.125
6.300063703	-9.123
6.446973664	-9.122
2.644438845	-9.121
5.806227162	-9.119
2.246053344	-9.119
3.94352561	-9.119
4.579927956	-9.118
3.612472759	-9.117
6.057690586	-9.117
6.010734575	-9.116
6.261760819	-9.116
5.688278394	-9.115
3.803967116	-9.114
2.551864768	-9.114
4.093428743	-9.114
4.580337643	-9.111
6.443310065	-9.109
5.027033931	-9.108
3.506130073	-9.103
3.662196124	-9.102
6.51368254	-9.101
4.022898049	-9.101
4.588179386	-9.101
2.802047889	-9.1
6.621854318	-9.099
3.395044849	-9.099
4.317997089	-9.099
5.396335872	-9.096
2.628438105	-9.096
3.57014638	-9.095
3.539016993	-9.09
3.680457564	-9.086
5.620793355	-9.085
2.790292458	-9.083
3.566263922	-9.082
3.581885114	-9.077
5.05133436	-9.076
2.996747025	-9.076
2.262602514	-9.075
3.376284348	-9.074
3.980493849	-9.074
4.947269089	-9.073
2.846082474	-9.073
3.207734063	-9.067
4.645568679	-9.067
2.678573163	-9.065
2.599360259	-9.064
3.239587676	-9.061
2.637979207	-9.06
6.114773729	-9.059
3.794231402	-9.057
4.074715364	-9.055
2.601743193	-9.054
6.504485192	-9.053
3.957860807	-9.051
2.393587093	-9.048
3.032430828	-9.048
4.172205785	-9.047
3.411722945	-9.045
4.349357338	-9.045
3.200219623	-9.044
2.4930157	-9.043
3.593691022	-9.043
3.924717518	-9.042
2.642215571	-9.042
3.818462539	-9.041
4.794120937	-9.039
6.619527579	-9.038
6.487692007	-9.033
3.546047735	-9.032
4.528134632	-9.03
6.658300057	-9.029
3.857109994	-9.027
3.061451019	-9.027
4.267033376	-9.027
4.876150098	-9.024
3.050966211	-9.023
3.512531386	-9.023
2.713064922	-9.018
6.620343413	-9.017
2.568536564	-9.017
6.640940169	-9.012
6.41024026	-9.008
3.417280113	-9.007
4.067647953	-9.006
4.390464972	-9.003
3.525158483	-9.002
4.563824231	-9.002
6.071371539	-8.998
3.803730324	-8.998
4.51184903	-8.998
3.388578485	-8.998
2.833197895	-8.995
5.006745387	-8.992
4.410303275	-8.992
3.862824447	-8.992
3.558741468	-8.99
3.216672959	-8.99
5.911960509	-8.989
3.953914157	-8.986
3.552860928	-8.985
3.278922248	-8.984
3.164822956	-8.981
2.974898143	-8.98
3.311972946	-8.977
3.587294417	-8.976
3.448653758	-8.976
3.743939187	-8.976
5.784443126	-8.975
3.884567663	-8.974
3.063475288	-8.973
3.510823574	-8.973
2.341401087	-8.971
3.859977696	-8.97
3.775156645	-8.969
3.559877796	-8.968
3.803305817	-8.967
6.707607984	-8.966
3.713944822	-8.966
3.227652725	-8.96
2.855324301	-8.959
5.821359153	-8.957
2.221429637	-8.956
3.92625082	-8.952
3.296199418	-8.952
6.667168217	-8.951
3.078603192	-8.951
5.580839185	-8.95
4.726904403	-8.947
3.855371767	-8.947
2.717325972	-8.947
4.267769926	-8.946
3.625790473	-8.946
5.584029958	-8.946
6.640517497	-8.945
4.149287369	-8.944
3.222389181	-8.943
6.697545262	-8.939
6.720484061	-8.932
3.402287862	-8.929
2.903890386	-8.928
6.185943142	-8.928
3.124963044	-8.925
3.165274365	-8.92
6.420573958	-8.918
2.583445474	-8.918
4.450455541	-8.917
2.63127003	-8.916
3.542046274	-8.916
3.151687357	-8.911
5.886889717	-8.91
5.772968295	-8.909
3.31209402	-8.908
2.598323264	-8.906
6.646467246	-8.904
3.476582879	-8.904
5.959904011	-8.901
6.771576878	-8.9
2.514540246	-8.9
4.977113302	-8.899
3.009174963	-8.898
3.99345954	-8.896
4.171317445	-8.894
3.971750544	-8.894
3.550117832	-8.893
3.749060807	-8.893
2.433255577	-8.893
5.775778505	-8.893
4.757727582	-8.891
3.174231466	-8.89
3.869700123	-8.89
5.883641183	-8.89
4.506725882	-8.889
3.446390846	-8.888
7.039583134	-8.887
4.650221832	-8.886
1.873355212	-8.886
6.025394436	-8.886
2.572991628	-8.884
4.220896094	-8.884
4.072652496	-8.873
3.234561414	-8.873
4.310533887	-8.87
3.165146142	-8.87
1.974494342	-8.869
3.638467351	-8.868
4.111791533	-8.868
2.102827211	-8.866
5.327460605	-8.864
3.439688509	-8.862
3.816807903	-8.861
4.130137731	-8.86
2.866497929	-8.859
3.523906062	-8.859
3.383205092	-8.857
3.968779117	-8.857
2.990381247	-8.857
3.488425657	-8.856
3.198507917	-8.856
3.133908639	-8.855
2.593241126	-8.854
6.056340993	-8.853
4.396020713	-8.849
3.876046006	-8.848
2.827771022	-8.848
2.271884822	-8.845
5.793375115	-8.843
2.969544697	-8.84
6.045419887	-8.839
2.999552238	-8.839
3.076965242	-8.839
6.732448703	-8.838
3.073647336	-8.838
4.238647685	-8.838
3.849578308	-8.835
3.298430007	-8.835
4.059294542	-8.833
2.739982693	-8.832
2.98208313	-8.829
4.192875225	-8.828
2.500834937	-8.827
2.482417671	-8.824
4.481935022	-8.824
6.632139772	-8.821
4.18398766	-8.816
3.038562972	-8.816
2.630413673	-8.815
4.796359207	-8.813
3.554299868	-8.811
3.479136625	-8.807
5.772819067	-8.804
4.198919745	-8.801
3.734952246	-8.8
3.175701346	-8.798
3.733265927	-8.798
3.573044364	-8.795
3.564072648	-8.795
4.562361302	-8.795
3.399442841	-8.793
3.823833056	-8.793
4.698726446	-8.791
3.755531062	-8.79
6.656149458	-8.789
5.732069862	-8.788
3.421399537	-8.787
5.037245195	-8.787
4.043978254	-8.786
4.349575802	-8.785
6.652852992	-8.784
5.991886433	-8.783
4.509283451	-8.78
3.711903748	-8.777
2.885779308	-8.777
3.573003321	-8.775
2.703806621	-8.773
4.293553811	-8.771
6.427466606	-8.77
6.273979153	-8.769
3.673785764	-8.768
2.570132545	-8.766
2.509931756	-8.764
2.487347719	-8.762
3.676814258	-8.761
5.784350921	-8.76
6.622131526	-8.758
6.400231737	-8.758
3.921872526	-8.753
5.808265772	-8.752
2.522221968	-8.747
3.688841174	-8.747
2.532953134	-8.747
3.739662172	-8.746
3.630353166	-8.745
5.877105879	-8.743
2.746926071	-8.742
5.006702327	-8.741
4.74017644	-8.74
5.912490956	-8.74
3.722412019	-8.739
3.651406376	-8.736
4.35246377	-8.734
2.884642488	-8.734
3.687068316	-8.732
4.863653188	-8.731
6.012193403	-8.73
3.977772107	-8.73
2.702554824	-8.73
2.712867574	-8.727
3.053197905	-8.725
4.381709914	-8.719
6.613879491	-8.718
2.586620687	-8.718
2.569520006	-8.716
3.289912464	-8.715
3.842255606	-8.715
3.690884289	-8.711
4.486852422	-8.711
2.459073121	-8.71
6.599526466	-8.708
5.827038398	-8.707
4.298474387	-8.705
3.010147661	-8.702
3.505667731	-8.701
4.944167448	-8.7
3.983584624	-8.7
4.365830617	-8.698
3.76260343	-8.698
2.85371957	-8.696
3.551450804	-8.696
3.92674	-8.695
3.524499802	-8.693
3.959927734	-8.693
3.569324778	-8.69
5.046885182	-8.69
3.242131193	-8.689
4.273609956	-8.689
4.49920169	-8.686
3.480839648	-8.684
3.434770548	-8.68
3.020468289	-8.679
3.742983128	-8.678
6.570576704	-8.676
4.25097691	-8.676
6.013920301	-8.676
6.319214497	-8.675
5.901339432	-8.666
3.729393591	-8.664
6.110928668	-8.662
6.544139469	-8.66
4.453702885	-8.659
4.616254069	-8.659
3.926757227	-8.658
3.994225616	-8.655
4.777007729	-8.655
3.028991681	-8.655
2.429596023	-8.653
5.996415776	-8.652
4.122657907	-8.651
3.828691924	-8.65
2.627474207	-8.65
2.466281418	-8.649
5.992998039	-8.648
2.684045461	-8.648
2.733825906	-8.647
2.446033603	-8.645
3.663638164	-8.644
2.724749037	-8.642
2.515224313	-8.64
3.422412141	-8.638
3.329803711	-8.637
3.478851011	-8.636
3.093078468	-8.636
3.039485259	-8.634
4.250799512	-8.633
4.177726394	-8.633
2.562352335	-8.633
4.258247795	-8.631
4.512937339	-8.631
2.486583808	-8.631
3.028723876	-8.628
3.351969979	-8.627
4.550736769	-8.626
3.666635263	-8.624
3.508485494	-8.623
3.742066074	-8.622
2.751236874	-8.622
4.08127992	-8.619
6.368345431	-8.618
2.676707844	-8.616
2.886407089	-8.615
4.690915945	-8.614
3.844759037	-8.614
3.044501667	-8.612
4.243844703	-8.612
3.77117059	-8.611
4.056356727	-8.61
4.704838433	-8.608
2.807740975	-8.606
6.586128055	-8.604
3.617381434	-8.603
6.310028282	-8.6
6.003181948	-8.599
3.488686593	-8.599
6.224382839	-8.594
4.139119088	-8.592
6.906908516	-8.591
5.075246957	-8.589
4.691712758	-8.588
3.398924751	-8.587
6.666602352	-8.586
5.693090486	-8.585
2.452539689	-8.585
6.08554335	-8.585
4.091010697	-8.584
3.210996687	-8.582
6.164730612	-8.581
2.474575212	-8.581
6.122783206	-8.58
5.827561784	-8.58
3.683656391	-8.579
4.031874017	-8.578
4.052808323	-8.577
3.821553927	-8.576
3.28195623	-8.576
3.650671594	-8.575
2.919560327	-8.574
4.436522339	-8.573
2.876657255	-8.572
4.03671064	-8.572
2.882108328	-8.568
3.379978108	-8.567
5.881275513	-8.565
4.561883488	-8.565
4.746051482	-8.565
6.27221063	-8.564
3.475573921	-8.563
2.684518526	-8.562
3.101793707	-8.56
4.755339445	-8.56
4.380239383	-8.56
3.068901701	-8.56
6.021165187	-8.559
3.527255716	-8.557
3.920343237	-8.555
4.584322018	-8.554
2.460212201	-8.552
2.869462855	-8.552
2.128480168	-8.551
4.185209073	-8.547
3.423873365	-8.544
2.998465039	-8.544
2.366856024	-8.542
4.11604077	-8.541
3.77967178	-8.54
3.242961666	-8.54
4.769499451	-8.54
4.476564161	-8.54
5.041489948	-8.539
2.789371896	-8.538
3.388236144	-8.537
4.129805183	-8.536
6.441227391	-8.532
2.369671447	-8.531
4.248542244	-8.53
5.69011168	-8.529
3.41580242	-8.529
4.2343485	-8.529
4.606945968	-8.528
3.993494775	-8.527
5.966043052	-8.527
3.892632923	-8.526
3.337333667	-8.526
5.924619029	-8.525
3.502842511	-8.525
4.529647731	-8.52
4.182556739	-8.519
2.540437962	-8.517
3.338221076	-8.516
3.873396231	-8.516
3.199290735	-8.515
3.116149067	-8.514
3.879900152	-8.514
3.392333189	-8.514
2.270933934	-8.513
4.560004706	-8.513
6.357036895	-8.513
3.26434364	-8.512
3.655851001	-8.511
4.427658377	-8.508
5.62981075	-8.507
4.61963112	-8.506
3.248048269	-8.505
2.523418368	-8.505
2.695929068	-8.505
3.985104685	-8.504
3.372661385	-8.503
6.048327478	-8.503
2.66795731	-8.503
3.076823652	-8.502
6.383611492	-8.5
2.503802811	-8.5
3.469691812	-8.499
3.913636011	-8.497
4.297824447	-8.497
4.470110261	-8.497
6.678300493	-8.495
2.922228768	-8.494
2.784587329	-8.494
2.617854485	-8.493
3.822774439	-8.493
2.873704863	-8.493
5.228183001	-8.492
3.579121337	-8.49
3.317076365	-8.488
2.362927186	-8.485
4.256363969	-8.482
3.73856774	-8.48
6.842964309	-8.479
3.658618622	-8.479
2.466510632	-8.477
6.341739755	-8.476
5.570263956	-8.476
4.286832936	-8.475
3.028071676	-8.473
3.661688492	-8.468
5.591004563	-8.468
4.135113142	-8.468
2.81701765	-8.468
4.189701791	-8.466
6.212440393	-8.464
6.303056575	-8.464
4.385023039	-8.464
4.639066306	-8.463
6.517428038	-8.462
2.838865989	-8.462
3.529041733	-8.461
3.002570995	-8.46
3.329896191	-8.457
3.835690048	-8.456
3.361080016	-8.455
5.773869029	-8.455
6.03542384	-8.454
4.75836161	-8.454
6.214632138	-8.453
4.430032506	-8.451
4.684779941	-8.451
4.748424017	-8.448
2.737905581	-8.448
3.248253109	-8.448
3.17788103	-8.447
3.029464704	-8.446
3.980825521	-8.446
3.49184454	-8.446
2.449850451	-8.446
3.589739088	-8.443
3.605844414	-8.443
2.196616382	-8.442
2.882011271	-8.441
3.689614818	-8.441
5.235712739	-8.441
3.423699842	-8.439
3.165028616	-8.439
5.635888131	-8.437
3.300540869	-8.437
3.407510435	-8.433
4.440122713	-8.433
2.549461945	-8.43
6.373273094	-8.426
5.83850834	-8.425
4.413389213	-8.425
2.714919655	-8.424
3.258113897	-8.422
2.823499262	-8.42
3.281741932	-8.419
2.666029489	-8.416
3.411190209	-8.416
5.195430757	-8.415
3.840310051	-8.415
3.329137209	-8.414
2.898335062	-8.413
6.719301515	-8.412
4.551320752	-8.412
3.092659474	-8.411
5.924524141	-8.41
3.59126211	-8.406
4.680228738	-8.405
3.08015088	-8.405
3.963881245	-8.404
2.457842131	-8.404
4.402406487	-8.403
2.589281966	-8.4
3.821609512	-8.397
3.526691942	-8.395
3.362514236	-8.395
3.321071615	-8.392
4.144907505	-8.387
6.26625691	-8.387
3.482211706	-8.386
3.689225661	-8.386
4.708045676	-8.386
4.197431168	-8.383
2.963447155	-8.382
3.487687317	-8.381
4.405907427	-8.379
3.019881621	-8.376
3.988435616	-8.376
3.126138193	-8.375
3.136690797	-8.375
5.711830833	-8.375
4.334923258	-8.373
3.515725461	-8.371
5.780301512	-8.368
2.15304439	-8.367
3.32811494	-8.365
6.592740733	-8.362
4.819120708	-8.362
2.86452504	-8.36
3.790178499	-8.36
3.342309511	-8.36
6.124933599	-8.359
5.660577615	-8.357
2.570097467	-8.355
2.274332331	-8.355
4.906061516	-8.351
3.757619332	-8.35
3.987155318	-8.35
5.528678591	-8.344
6.216648735	-8.341
5.213291135	-8.337
3.599438672	-8.331
3.014091089	-8.331
4.483986918	-8.331
5.775770051	-8.33
4.406050226	-8.329
6.157271013	-8.328
3.075260874	-8.327
2.337550962	-8.324
5.415809182	-8.322
3.902430631	-8.322
6.419141275	-8.321
2.959173243	-8.32
2.590025485	-8.32
4.48550815	-8.32
2.826225564	-8.318
6.696289092	-8.316
3.017020467	-8.316
3.148982035	-8.315
4.054372506	-8.315
3.363845785	-8.314
3.353892769	-8.312
4.7435428	-8.312
3.382751738	-8.311
3.019255962	-8.306
3.41495312	-8.306
2.592120485	-8.306
3.626269651	-8.305
4.238108914	-8.302
3.611793677	-8.301
6.85398395	-8.299
3.904886407	-8.299
2.578937152	-8.297
5.967166295	-8.296
3.034875589	-8.293
4.557218044	-8.292
3.330245847	-8.292
4.251857574	-8.291
3.401027051	-8.288
4.095285152	-8.286
3.8376321	-8.285
2.690397178	-8.279
2.946047889	-8.279
4.07855172	-8.278
3.338457489	-8.275
3.392628029	-8.274
5.855258782	-8.273
3.505893889	-8.272
4.333221459	-8.272
2.798810311	-8.272
2.470179863	-8.271
3.695983853	-8.266
3.707973802	-8.266
3.611316954	-8.265
4.084449429	-8.264
4.515742374	-8.263
3.260414478	-8.261
5.932074805	-8.26
6.261927734	-8.257
4.323947414	-8.256
3.898702959	-8.253
4.896451912	-8.25
3.061846797	-8.25
2.788238234	-8.249
2.900149334	-8.249
3.819885512	-8.244
4.460239832	-8.244
3.298609501	-8.243
4.420784238	-8.241
4.447678845	-8.239
4.26215105	-8.237
4.486319678	-8.236
3.908839105	-8.235
3.346232072	-8.234
3.530166106	-8.233
4.440928834	-8.233
4.205128584	-8.231
6.388866433	-8.226
4.249859627	-8.226
5.701482842	-8.224
7.460151582	-8.224
4.753571301	-8.219
3.658563264	-8.219
4.909809541	-8.216
2.622486384	-8.216
4.064299857	-8.214
4.349905309	-8.213
3.950976352	-8.213
6.209753185	-8.211
1.949923302	-8.211
2.432252536	-8.211
2.578152775	-8.211
2.840707016	-8.207
5.737080075	-8.204
5.484631484	-8.202
3.980642169	-8.2
5.854120097	-8.2
3.554642073	-8.199
4.196196	-8.199
6.697051642	-8.197
3.724072534	-8.195
4.171890967	-8.194
3.487429655	-8.191
4.127921047	-8.191
6.83930681	-8.189
1.906361817	-8.187
5.789229278	-8.187
5.201064729	-8.185
4.115458714	-8.185
4.841039576	-8.185
3.824774109	-8.182
3.735003729	-8.182
2.67117717	-8.181
4.359167978	-8.18
3.702043483	-8.174
2.162762751	-8.174
2.685716764	-8.173
3.714884026	-8.172
4.287251218	-8.171
3.738102923	-8.171
3.530747709	-8.171
5.698263166	-8.169
2.899296371	-8.169
2.775011625	-8.169
4.202422141	-8.165
4.859847001	-8.164
3.625014731	-8.164
4.591684071	-8.164
4.916331033	-8.161
2.813326882	-8.16
5.677530205	-8.159
3.400147391	-8.159
4.514363562	-8.159
5.977183341	-8.158
5.216050029	-8.157
6.820941972	-8.156
2.94108395	-8.155
4.77564717	-8.155
2.5572576	-8.152
3.409941607	-8.15
4.157491431	-8.15
3.624553762	-8.15
2.549788294	-8.149
4.717776751	-8.149
3.658644889	-8.148
3.162739971	-8.146
2.745587523	-8.145
2.509996416	-8.142
3.045367739	-8.14
5.499181214	-8.136
5.808471218	-8.136
2.62906383	-8.136
5.012332687	-8.135
3.728329199	-8.134
3.717673177	-8.133
3.006684819	-8.133
4.497200369	-8.132
3.957269078	-8.131
6.047706316	-8.131
4.906126394	-8.126
3.210838885	-8.124
3.276321159	-8.123
2.752822789	-8.123
3.055910777	-8.121
2.958459293	-8.12
2.960393724	-8.12
2.551358928	-8.12
3.902137281	-8.119
4.593488677	-8.119
2.751111336	-8.118
2.809883806	-8.117
3.606549323	-8.116
2.665703845	-8.115
3.161674896	-8.114
4.12268859	-8.112
3.022352966	-8.111
4.711272975	-8.11
4.102556571	-8.11
3.627548479	-8.109
3.225910762	-8.108
3.095473004	-8.107
3.189751322	-8.104
4.244576585	-8.104
5.600207866	-8.104
3.186760839	-8.103
4.423743324	-8.103
2.191248069	-8.103
3.486329017	-8.098
2.8375875	-8.095
3.065170542	-8.094
3.057463805	-8.094
2.520562735	-8.093
3.986104384	-8.093
3.424837144	-8.092
3.558741468	-8.091
2.423570058	-8.09
2.383794009	-8.089
2.626917534	-8.084
4.210436834	-8.082
6.012583225	-8.082
6.210507973	-8.08
6.05824781	-8.079
3.227421791	-8.079
3.240151396	-8.079
5.132238931	-8.078
3.886644712	-8.074
3.057854082	-8.073
3.458781568	-8.072
2.771722973	-8.072
3.705484882	-8.069
4.140889149	-8.069
6.785301092	-8.068
2.183204874	-8.067
4.765677026	-8.064
4.775164247	-8.062
4.862195398	-8.06
2.264573759	-8.058
3.591505487	-8.057
5.86775628	-8.056
2.977256297	-8.055
1.793594913	-8.053
2.861841719	-8.053
5.590860142	-8.05
6.185663667	-8.049
3.49008103	-8.048
3.061662093	-8.046
3.636720743	-8.045
3.768901472	-8.044
4.160223439	-8.043
2.727082487	-8.04
2.464737859	-8.039
2.576888501	-8.039
3.491121536	-8.037
3.040680831	-8.036
4.305670097	-8.035
5.857380363	-8.032
5.348407486	-8.031
4.167606774	-8.031
6.402277909	-8.028
3.102056636	-8.028
4.036713754	-8.028
2.982277149	-8.028
2.484657955	-8.023
2.516844666	-8.023
4.536945265	-8.023
4.515282735	-8.018
3.078772306	-8.017
2.808364949	-8.017
3.232563166	-8.016
4.488321464	-8.016
2.959691295	-8.013
4.211930308	-8.012
3.34530766	-8.01
4.857605878	-8.007
6.278692351	-8.007
4.791909238	-8.007
3.305154014	-8.006
6.058719762	-8.006
3.333161826	-8.005
3.275999429	-8.003
2.501089262	-8.003
3.50584666	-8.002
3.764194149	-8.001
3.859144943	-8.001
6.563108548	-8
4.200152195	-7.997
6.00710845	-7.996
2.169112129	-7.996
4.135715167	-7.995
5.588534436	-7.993
3.022040544	-7.993
4.295640325	-7.985
2.806574738	-7.983
3.405243881	-7.982
2.897523784	-7.98
3.612879722	-7.98
6.093174038	-7.979
3.92622716	-7.978
6.544922614	-7.976
3.756014544	-7.975
4.01734823	-7.974
4.940759747	-7.973
3.307001391	-7.973
4.204135033	-7.971
3.05744824	-7.97
2.613721566	-7.97
3.663178358	-7.97
3.442250369	-7.968
2.518652349	-7.967
3.873891255	-7.967
3.612749478	-7.966
3.830089064	-7.963
5.786301708	-7.959
2.422091313	-7.958
3.463721702	-7.956
3.080386714	-7.956
4.499635082	-7.953
3.22021662	-7.948
3.037308092	-7.945
4.074919083	-7.944
3.0637249	-7.944
3.540642391	-7.944
6.478366467	-7.943
3.114766751	-7.941
5.906604448	-7.939
3.327928946	-7.938
4.533177688	-7.938
3.383651599	-7.937
2.784524868	-7.937
3.971198386	-7.935
3.337843249	-7.935
5.254171623	-7.934
6.083472108	-7.934
3.901862154	-7.932
2.885582011	-7.93
4.453589904	-7.929
3.830127341	-7.928
3.480577379	-7.925
5.011741304	-7.923
5.904219505	-7.921
3.83819167	-7.921
3.80909498	-7.92
2.766309746	-7.919
4.953395743	-7.919
5.53353948	-7.919
4.680265593	-7.918
3.077023426	-7.917
4.637106853	-7.916
2.79265083	-7.916
2.71046278	-7.915
6.048693469	-7.915
2.680537821	-7.914
4.599302551	-7.914
3.087484051	-7.911
3.539588891	-7.911
4.238654212	-7.91
4.779503307	-7.91
3.50254178	-7.91
3.769603614	-7.909
3.96595919	-7.908
4.185415787	-7.905
6.276479461	-7.901
3.789696786	-7.901
6.303852288	-7.901
3.402710464	-7.901
3.81740207	-7.9
4.382439326	-7.898
6.252051565	-7.897
3.469805336	-7.895
4.947356892	-7.895
3.294198858	-7.894
3.187226231	-7.893
3.349354482	-7.893
4.219578325	-7.892
3.325164607	-7.891
3.606842479	-7.889
3.906815356	-7.888
4.076606454	-7.886
4.09253095	-7.881
2.150157901	-7.877
5.009519743	-7.876
2.692321098	-7.876
2.150023125	-7.875
2.942935699	-7.87
4.301905779	-7.868
5.050766843	-7.868
3.28830371	-7.867
5.491896914	-7.867
3.859649731	-7.866
2.913517678	-7.865
3.133578189	-7.865
3.678631453	-7.864
4.859018539	-7.86
3.638735206	-7.86
5.054428139	-7.858
4.84902601	-7.857
2.932806972	-7.857
4.382989756	-7.857
2.754705082	-7.856
6.708453049	-7.856
3.727381012	-7.855
3.848233506	-7.853
3.934273831	-7.852
2.737506413	-7.852
4.159217956	-7.851
5.568970059	-7.851
5.985113835	-7.846
3.907182306	-7.846
2.889845504	-7.846
4.572070616	-7.846
4.951133485	-7.844
4.039081538	-7.843
3.774710157	-7.843
3.312901916	-7.841
4.035620308	-7.839
4.074128517	-7.838
2.741534123	-7.837
3.654519878	-7.835
2.903471674	-7.835
4.287710157	-7.833
5.649791206	-7.832
6.107620255	-7.831
3.60100146	-7.831
4.090452935	-7.83
2.881532899	-7.83
3.033129472	-7.829
3.546144804	-7.828
3.137845253	-7.827
3.23949028	-7.826
2.409410512	-7.824
4.213886124	-7.824
3.485016764	-7.823
4.534319637	-7.82
2.087640521	-7.82
3.749060807	-7.819
3.083806946	-7.818
3.413450814	-7.812
3.143797853	-7.811
3.460652627	-7.809
2.486608319	-7.807
4.349976458	-7.805
5.721150808	-7.805
6.287272128	-7.803
3.254130465	-7.802
4.460814249	-7.799
2.833267099	-7.798
3.946113508	-7.797
3.508576853	-7.794
3.623041253	-7.793
3.621497182	-7.79
3.713375132	-7.786
5.999283321	-7.785
3.712140135	-7.783
3.726968289	-7.782
2.605933581	-7.782
3.074550321	-7.781
2.386098734	-7.781
4.098844905	-7.778
3.267595141	-7.776
4.729460201	-7.775
2.998666099	-7.774
3.259229322	-7.769
3.408335263	-7.767
3.703652973	-7.767
4.829038501	-7.76
2.754299582	-7.756
2.834737002	-7.755
3.313544632	-7.755
3.031365152	-7.754
3.617748475	-7.753
2.710672533	-7.753
3.889534044	-7.751
3.310282813	-7.751
4.485435137	-7.749
2.645213302	-7.749
2.700305888	-7.748
4.365759759	-7.748
2.937470634	-7.746
3.775597589	-7.746
3.417963243	-7.743
2.853321741	-7.742
4.049084796	-7.742
5.289037726	-7.739
3.361669489	-7.739
5.475396086	-7.737
3.737690022	-7.732
4.167420668	-7.732
2.771254539	-7.732
3.657273733	-7.731
3.723225237	-7.731
6.21550488	-7.728
3.095230398	-7.728
3.71114181	-7.726
4.333812554	-7.726
2.915915898	-7.725
3.942861163	-7.722
2.971302451	-7.722
2.274948564	-7.721
5.578336957	-7.718
3.696213639	-7.718
3.960048838	-7.715
4.431803941	-7.714
2.623134361	-7.713
4.181956897	-7.712
5.003172715	-7.712
4.85865471	-7.71
3.19695279	-7.71
3.925546185	-7.71
6.348174434	-7.708
2.143064822	-7.707
4.421050604	-7.706
3.776454895	-7.705
3.095251527	-7.703
4.514052943	-7.701
4.453792473	-7.699
3.749640886	-7.698
6.32059261	-7.696
2.891162081	-7.693
3.395403272	-7.689
6.297980462	-7.688
5.919443553	-7.685
2.431920187	-7.681
3.228634245	-7.681
4.251678642	-7.68
4.94856964	-7.68
6.724241724	-7.68
3.701438999	-7.677
2.770990254	-7.677
3.764951134	-7.676
3.367718382	-7.672
2.60461451	-7.671
4.769497733	-7.669
6.404876591	-7.667
3.04311561	-7.666
4.941789942	-7.666
3.894454944	-7.666
6.225317646	-7.665
3.92538275	-7.661
2.935089514	-7.658
2.632741503	-7.655
5.599505531	-7.655
2.616700636	-7.655
3.511158623	-7.652
3.465817769	-7.65
6.255241171	-7.646
3.732177879	-7.645
3.178880685	-7.644
3.160756309	-7.641
3.375701302	-7.64
[truncated: 1 more rows]
