# Supplementary material for: A pharmacophore-guided deep learning approach for bioactive molecular generation
Source: Nat Commun. 2023 Oct 6;14:6234. doi: 10.1038/s41467-023-41454-9 (PMC10558534; doi:10.1038/s41467-023-41454-9)
Supplement: Supplementary file 4 — Supplementary data1 [file 41467_2023_41454_MOESM4_ESM.zip › Supplementary data1/Table 2/Pocket2Mol_AKT1.csv]

SA	vina_score
5.276099627	-16.137
5.065500838	-15.594
5.848030166	-15.237
5.096182029	-14.559
5.771321433	-14.532
5.396992404	-14.531
5.571034559	-14.511
3.758772025	-14.475
5.319381	-14.335
3.981710043	-14.298
5.73997493	-14.258
5.381067387	-14.242
5.470031313	-14.197
5.336970652	-14.177
5.704232073	-14.092
5.32876931	-13.834
5.018706258	-13.814
4.122929007	-13.702
5.398588217	-13.687
4.703545969	-13.472
5.747024036	-13.427
5.515233522	-13.372
4.802261414	-13.37
4.405612476	-13.318
5.922168636	-13.309
3.903167299	-13.303
5.147497738	-13.25
3.976766352	-13.175
4.000496373	-13.163
5.235334346	-13.16
4.462512506	-13.116
3.857715701	-13.09
5.583474285	-13.074
5.066240455	-13.069
4.208169499	-13.068
4.249811045	-13.059
4.236786869	-13.003
3.916073027	-13.002
5.203662854	-12.992
5.559578406	-12.982
3.819651704	-12.888
5.14813739	-12.861
6.023128122	-12.835
5.702355035	-12.834
5.350988479	-12.812
4.586400283	-12.812
4.774762802	-12.808
5.36326333	-12.791
4.845713825	-12.785
5.069903303	-12.749
4.432517647	-12.729
4.820925456	-12.721
5.058054647	-12.719
3.922693155	-12.714
4.919604342	-12.704
5.930868984	-12.703
3.703339953	-12.655
4.6226057	-12.654
3.935195487	-12.635
3.888620317	-12.626
4.93444758	-12.62
4.690508624	-12.604
3.945000268	-12.589
5.923804111	-12.577
4.31166817	-12.553
4.837883028	-12.549
3.89418182	-12.545
5.226399543	-12.544
4.659864407	-12.541
4.887273765	-12.531
5.026535157	-12.526
3.963429425	-12.526
6.113174413	-12.523
5.305493387	-12.505
4.921456214	-12.504
5.324531843	-12.503
5.486395061	-12.5
4.087957003	-12.499
4.894053897	-12.496
4.120795578	-12.487
4.095047121	-12.483
3.780692283	-12.481
3.783882671	-12.46
4.745643992	-12.458
4.826283056	-12.451
5.760825979	-12.45
4.689691024	-12.445
5.074187881	-12.429
3.892523114	-12.425
3.793777516	-12.377
3.93297748	-12.375
3.86095046	-12.373
4.392879133	-12.372
4.845813185	-12.366
4.703011082	-12.363
4.024479616	-12.35
3.830267759	-12.349
5.225690781	-12.341
4.013064254	-12.322
4.931848202	-12.315
5.954503122	-12.309
4.200957611	-12.295
5.775433692	-12.288
4.973531663	-12.284
3.55261484	-12.282
5.981656363	-12.28
4.603064436	-12.275
3.805365918	-12.268
3.970410872	-12.256
6.074152334	-12.249
5.131092837	-12.245
4.106574832	-12.244
3.908053926	-12.237
4.934699979	-12.236
6.606460039	-12.234
4.103554462	-12.231
4.279108076	-12.211
5.826884984	-12.209
4.479358114	-12.205
4.425959346	-12.194
4.437607974	-12.188
5.384084298	-12.186
5.149838113	-12.177
3.983833926	-12.176
2.975984358	-12.171
5.590957561	-12.161
4.763187241	-12.158
3.872521148	-12.158
3.786593488	-12.156
5.111124886	-12.142
4.917577207	-12.142
4.99010239	-12.141
4.454445517	-12.135
3.772578602	-12.133
3.68512147	-12.124
5.086226216	-12.122
5.494638531	-12.119
4.930645801	-12.118
4.979692973	-12.107
4.227397829	-12.105
3.846639663	-12.1
4.911021661	-12.098
4.975990421	-12.094
3.912798627	-12.092
5.898745046	-12.09
5.168545167	-12.088
4.880039468	-12.088
6.549922539	-12.084
4.944910892	-12.066
4.750189111	-12.06
4.302831275	-12.051
4.062251719	-12.047
4.101318089	-12.045
3.85732855	-12.042
3.761865742	-12.039
5.251520196	-12.03
6.482926385	-12.011
4.696211756	-12.008
4.543578196	-12.004
6.545454269	-11.992
6.620634662	-11.987
4.981673398	-11.983
3.882944104	-11.979
4.127729216	-11.975
5.800749529	-11.975
5.68786396	-11.97
5.963094241	-11.967
4.398975339	-11.961
4.795185873	-11.956
3.975359465	-11.949
3.928553337	-11.944
4.628462637	-11.944
3.977628736	-11.941
3.98252234	-11.938
3.85820731	-11.932
5.096386196	-11.928
4.760284442	-11.927
4.659789781	-11.911
6.035380045	-11.911
4.708999086	-11.909
4.612125375	-11.909
4.919250799	-11.907
4.234807373	-11.907
4.495904555	-11.904
3.950707261	-11.901
4.999737116	-11.892
6.054739241	-11.884
4.73756161	-11.882
6.103270369	-11.881
4.564071753	-11.88
4.116872432	-11.878
6.687874116	-11.87
3.806398851	-11.868
2.648780579	-11.864
5.279631902	-11.862
5.626295206	-11.862
4.22788175	-11.859
4.770999794	-11.855
4.061419802	-11.853
3.867598549	-11.853
5.217519721	-11.851
4.488822643	-11.845
4.296622246	-11.843
5.896932682	-11.835
5.990693506	-11.824
4.750858713	-11.819
5.29576867	-11.815
4.627368602	-11.815
4.312496795	-11.809
4.01553856	-11.808
3.998346339	-11.807
4.888869251	-11.807
3.823591576	-11.806
3.911258632	-11.799
5.866611193	-11.797
5.078643787	-11.794
5.903230242	-11.792
4.612547897	-11.786
4.358666245	-11.785
5.318792051	-11.773
5.655851755	-11.767
5.0583441	-11.765
4.676162098	-11.762
3.714237838	-11.753
3.839618499	-11.753
5.88404981	-11.753
4.509189729	-11.752
5.306362628	-11.751
5.755166873	-11.748
4.133817749	-11.745
5.693043049	-11.739
4.544813513	-11.738
3.84638419	-11.737
5.895172683	-11.736
5.121680062	-11.735
5.964437768	-11.73
4.909675427	-11.729
4.46425863	-11.729
4.781018909	-11.725
4.111968799	-11.724
6.984770881	-11.723
4.434540489	-11.721
3.942684363	-11.715
4.064451317	-11.713
3.89489865	-11.708
4.092253114	-11.708
5.886544652	-11.702
3.38501812	-11.701
4.822520415	-11.693
4.600498305	-11.686
4.771794021	-11.68
3.905272262	-11.678
4.577400251	-11.674
4.38404782	-11.673
4.489224496	-11.664
5.014856504	-11.659
4.741675748	-11.655
4.063481791	-11.654
5.632635025	-11.651
3.862278997	-11.649
5.177922688	-11.648
4.701479003	-11.643
6.190111775	-11.641
5.902624441	-11.64
5.178594745	-11.636
4.752257196	-11.635
4.585008621	-11.626
2.796405519	-11.626
5.384538541	-11.621
6.533078308	-11.62
3.09439201	-11.619
4.613028403	-11.618
3.927637094	-11.616
6.086904326	-11.615
4.705173897	-11.607
4.756937783	-11.604
3.980094492	-11.601
4.916843806	-11.599
3.981143625	-11.597
5.129262671	-11.592
3.843109695	-11.587
6.178005045	-11.587
5.909852711	-11.581
4.796496533	-11.573
3.14274087	-11.567
3.919319517	-11.563
6.164508288	-11.563
5.019749759	-11.562
6.520971077	-11.554
5.968583891	-11.553
4.876482522	-11.549
4.06234168	-11.546
3.565417745	-11.543
5.350518733	-11.541
3.739011763	-11.54
4.451447227	-11.54
5.774545936	-11.535
4.583727816	-11.531
4.083989547	-11.531
3.093585076	-11.53
4.963229692	-11.527
5.003077465	-11.526
5.899810909	-11.525
6.586016425	-11.525
5.128572604	-11.524
4.91384112	-11.523
4.882805449	-11.517
5.3240225	-11.517
3.857833926	-11.515
5.167768022	-11.515
5.321172368	-11.511
6.106535613	-11.51
5.163962858	-11.51
5.213840216	-11.507
4.053795255	-11.507
5.320041153	-11.506
4.355784488	-11.506
4.720507089	-11.503
4.102960408	-11.502
4.898418571	-11.501
3.428055528	-11.497
4.349055862	-11.494
3.788437556	-11.487
4.634727507	-11.484
5.06588814	-11.479
3.90644473	-11.479
3.937496613	-11.478
3.870389268	-11.478
6.078730045	-11.477
3.849122729	-11.475
6.24018608	-11.475
4.2370994	-11.473
5.308081252	-11.468
4.989492939	-11.467
4.574618499	-11.467
4.876419312	-11.462
6.511272045	-11.462
3.86218517	-11.456
4.199557053	-11.456
4.707824218	-11.454
5.716355799	-11.452
4.207670037	-11.448
4.726447236	-11.446
4.766286397	-11.441
4.961556562	-11.44
4.410247724	-11.44
5.24869766	-11.439
3.32630113	-11.438
6.454636	-11.438
3.303058645	-11.435
5.698341254	-11.435
3.395640453	-11.433
3.894573883	-11.431
5.660917442	-11.428
4.560780882	-11.428
4.125844634	-11.425
3.70396513	-11.421
5.795823762	-11.418
4.702037111	-11.417
5.1595715	-11.415
4.15800831	-11.414
6.688301919	-11.408
3.924668116	-11.407
4.150777205	-11.407
4.23904619	-11.406
5.686610731	-11.403
5.769188284	-11.403
5.758977909	-11.402
4.867403469	-11.4
3.877218544	-11.398
6.380469331	-11.398
3.888709643	-11.397
4.591571077	-11.396
5.451806599	-11.394
3.751748948	-11.394
5.153516517	-11.39
4.714063032	-11.387
5.3156235	-11.386
5.063597788	-11.385
5.805717323	-11.383
5.286877052	-11.379
4.650579512	-11.378
5.952865269	-11.376
5.924527249	-11.374
4.975623064	-11.373
5.12352115	-11.365
4.761573817	-11.363
4.769716016	-11.358
4.275122422	-11.357
3.912041616	-11.354
4.393045853	-11.352
3.880865037	-11.35
6.030844468	-11.35
6.360475982	-11.35
4.76795087	-11.343
5.030089883	-11.343
4.165319825	-11.336
3.97518726	-11.335
6.62600752	-11.333
3.812087116	-11.331
5.011029076	-11.331
3.987792674	-11.33
6.444380118	-11.328
3.338451104	-11.325
3.823009541	-11.324
4.370817757	-11.324
5.872974044	-11.322
5.375315041	-11.32
5.066508623	-11.319
5.635260391	-11.319
3.770209897	-11.317
3.899640367	-11.309
6.514770616	-11.309
4.589586994	-11.306
4.514378326	-11.305
3.420929632	-11.304
5.465536788	-11.303
4.647426654	-11.299
5.704937115	-11.298
2.90289737	-11.295
4.627017025	-11.294
4.20273283	-11.292
4.381889878	-11.29
4.279498527	-11.289
4.955432729	-11.286
3.875476459	-11.286
6.270755272	-11.284
5.216705765	-11.277
4.996588433	-11.277
4.954825113	-11.276
4.774542721	-11.276
3.4227501	-11.269
3.792622907	-11.268
3.657526327	-11.263
3.817625942	-11.256
4.845801137	-11.256
3.527407265	-11.255
4.50259865	-11.255
4.88413036	-11.253
5.774097199	-11.253
4.163958101	-11.252
4.696141623	-11.251
4.572027359	-11.249
4.246516766	-11.247
3.802565492	-11.246
6.435676372	-11.245
4.528983969	-11.243
5.110589776	-11.243
4.785485661	-11.24
5.803701889	-11.24
5.115489854	-11.236
5.828979002	-11.235
3.727264003	-11.234
3.381882779	-11.234
4.661112246	-11.233
4.781485033	-11.23
7.537092815	-11.227
4.027329402	-11.223
4.43598071	-11.222
2.530994874	-11.222
3.738308021	-11.221
5.035630564	-11.219
6.107969468	-11.219
3.900395037	-11.217
4.815482286	-11.215
4.719027868	-11.212
3.516118707	-11.212
3.532484621	-11.207
3.629909759	-11.207
3.540264494	-11.204
4.720061113	-11.204
6.902747165	-11.195
4.987934204	-11.193
3.454679749	-11.192
4.390557845	-11.187
5.325506426	-11.186
5.495167986	-11.186
4.574725599	-11.184
4.981598075	-11.183
3.544242583	-11.183
5.718047575	-11.182
5.061744073	-11.181
4.99604448	-11.181
4.182997565	-11.18
4.980833485	-11.174
5.552063199	-11.174
3.723186854	-11.172
4.786196007	-11.166
4.681639848	-11.16
5.122436604	-11.16
4.613206329	-11.16
5.817307149	-11.159
3.608040611	-11.157
4.261431001	-11.152
6.028290622	-11.152
3.848127331	-11.149
5.054525765	-11.146
4.713681562	-11.145
4.006312227	-11.144
3.866369547	-11.144
5.044770001	-11.144
4.014537848	-11.144
3.911943981	-11.14
4.564307222	-11.139
4.62643886	-11.139
4.709967867	-11.138
3.78320768	-11.138
3.783322034	-11.134
4.579933683	-11.132
5.039678732	-11.131
5.001291946	-11.13
3.80386871	-11.129
4.649641451	-11.128
5.668250176	-11.127
4.173009099	-11.125
3.889635422	-11.122
4.910073055	-11.116
4.933917584	-11.114
5.805651566	-11.11
4.047831914	-11.107
3.276373591	-11.107
5.248759419	-11.103
4.66383892	-11.103
3.880884652	-11.101
4.777177483	-11.101
3.422979807	-11.1
4.519665744	-11.098
5.221832595	-11.087
5.704555543	-11.087
4.321819103	-11.086
4.298480705	-11.083
4.050941445	-11.081
4.930839524	-11.081
3.505259457	-11.076
3.955628696	-11.075
4.635589345	-11.072
4.055054039	-11.069
3.435611764	-11.069
4.584219487	-11.068
5.355097151	-11.064
4.514713349	-11.063
5.030020647	-11.061
4.18909967	-11.061
3.840369652	-11.06
5.979941364	-11.059
4.997246499	-11.058
3.936340877	-11.057
3.268138565	-11.056
4.022897307	-11.054
4.04627347	-11.054
4.643044536	-11.048
4.93880713	-11.045
4.347302165	-11.043
4.581787563	-11.041
4.742666092	-11.04
4.455385899	-11.037
4.438554878	-11.028
4.16271632	-11.026
4.879120049	-11.026
4.762958473	-11.024
4.33645255	-11.023
4.391533471	-11.023
3.684914268	-11.02
4.686691311	-11.02
3.438605751	-11.02
3.986665909	-11.018
5.486295171	-11.018
3.451198493	-11.014
2.82045208	-11.013
5.021343678	-11.011
3.805610829	-11.01
4.099449887	-11.006
4.321202254	-11.005
3.978541555	-11.005
3.508654532	-11.002
6.063215026	-11.002
4.576760051	-10.998
3.953462441	-10.997
4.822108325	-10.992
4.569929818	-10.991
4.889827563	-10.99
4.08866321	-10.987
5.046950327	-10.984
4.908688997	-10.983
4.534263442	-10.982
3.872005025	-10.981
5.164395938	-10.981
4.55701381	-10.979
3.82957079	-10.976
5.146665533	-10.973
3.749683455	-10.972
5.805015857	-10.97
4.308593344	-10.97
3.957990385	-10.967
4.614084099	-10.965
3.990637094	-10.961
4.794976695	-10.96
4.486519021	-10.96
4.710572808	-10.956
4.53724578	-10.956
4.41007742	-10.954
5.631546571	-10.953
3.754289457	-10.953
5.820317037	-10.952
3.721413901	-10.947
3.469245485	-10.946
4.982429335	-10.942
4.097873459	-10.939
4.902115741	-10.937
2.820568739	-10.937
6.610091503	-10.933
4.514975633	-10.932
3.975402129	-10.931
3.859603623	-10.929
3.949658078	-10.927
5.233210162	-10.923
3.01463289	-10.921
4.496875552	-10.92
4.602586276	-10.915
4.890202759	-10.914
4.460592353	-10.914
5.86309967	-10.913
4.948869934	-10.913
5.564160284	-10.913
4.57785314	-10.903
3.875361942	-10.901
3.376363077	-10.896
3.973662331	-10.892
3.755311673	-10.89
3.961125695	-10.89
3.9235009	-10.89
4.1309322	-10.89
6.475300932	-10.889
6.135879083	-10.887
3.278966823	-10.885
4.351539021	-10.885
4.929845251	-10.884
5.250197966	-10.882
4.17223085	-10.879
4.051206434	-10.878
2.257989122	-10.876
3.903205024	-10.873
4.655901552	-10.866
5.06245093	-10.865
4.865944122	-10.864
5.593803473	-10.864
4.503952173	-10.863
4.590812398	-10.86
4.665928317	-10.857
2.988704384	-10.855
3.656107969	-10.851
5.632548195	-10.85
4.795305148	-10.846
3.607980931	-10.845
6.549821806	-10.841
4.195480834	-10.838
2.728755687	-10.838
4.257532482	-10.837
4.171272959	-10.837
5.788013915	-10.835
3.648525005	-10.834
3.74028695	-10.833
5.76993996	-10.83
3.07949578	-10.828
3.276198038	-10.826
3.140420669	-10.821
4.074463873	-10.82
4.601089706	-10.82
4.296692166	-10.819
4.743187529	-10.818
5.31098357	-10.816
4.54542473	-10.814
4.470956621	-10.813
4.30049315	-10.812
3.985668029	-10.811
4.999266782	-10.806
5.145115872	-10.806
4.016239312	-10.802
3.756287729	-10.8
3.719981104	-10.798
3.924597766	-10.797
4.412195519	-10.797
5.092964732	-10.795
4.269686219	-10.795
4.67175514	-10.792
4.602714174	-10.79
4.623798244	-10.788
4.628842198	-10.787
3.689781817	-10.783
3.464389558	-10.782
4.167632299	-10.781
6.188316053	-10.78
4.180918114	-10.779
5.559328828	-10.778
5.870926456	-10.777
3.092346678	-10.773
3.872420997	-10.773
4.171566868	-10.767
3.081230302	-10.767
2.981879281	-10.766
4.883559842	-10.765
3.841198791	-10.764
3.614625611	-10.764
4.375810052	-10.763
7.24167433	-10.762
3.813762443	-10.761
4.294302349	-10.761
5.779993498	-10.76
4.885324857	-10.758
5.62156635	-10.757
5.810219756	-10.756
4.218642317	-10.754
5.335389671	-10.753
3.645112246	-10.749
5.1664227	-10.748
2.856640582	-10.745
5.615200523	-10.742
4.48080501	-10.74
4.891062198	-10.739
5.117160231	-10.737
4.463247041	-10.736
3.250122779	-10.735
5.644579499	-10.735
7.286005555	-10.734
3.556249684	-10.733
5.151063268	-10.732
4.124346005	-10.731
4.40856454	-10.731
3.39693193	-10.73
4.355246381	-10.729
4.323711271	-10.725
4.685238785	-10.723
3.865315014	-10.723
4.921280227	-10.721
3.820537529	-10.721
3.005259271	-10.72
5.729586613	-10.719
6.674664053	-10.718
3.405458221	-10.715
4.982015023	-10.714
4.123275098	-10.714
4.874518139	-10.713
4.462975599	-10.709
3.349567012	-10.707
3.93792552	-10.706
4.051801425	-10.706
5.759635644	-10.705
4.665946467	-10.705
4.65691808	-10.703
4.69003883	-10.702
4.081704574	-10.698
2.910567471	-10.697
4.285142836	-10.688
4.902818903	-10.686
4.090943142	-10.684
3.978687211	-10.683
4.972755739	-10.68
5.324542693	-10.68
5.340669443	-10.671
3.807414769	-10.669
3.322665082	-10.668
3.423509833	-10.666
5.915869625	-10.665
4.846114141	-10.665
4.861312843	-10.664
4.827573754	-10.663
3.660556662	-10.658
3.854105473	-10.658
4.566933015	-10.656
3.63797098	-10.65
3.323581624	-10.649
7.11948887	-10.648
3.937946774	-10.644
3.795857117	-10.643
4.785834899	-10.641
4.133473589	-10.641
4.591249137	-10.641
4.852816943	-10.639
3.628896239	-10.639
2.905014139	-10.638
4.374718539	-10.635
6.490791027	-10.634
5.579963724	-10.634
3.343156669	-10.633
3.764399394	-10.631
3.280196625	-10.63
2.804256139	-10.628
6.546700891	-10.623
4.973135786	-10.611
3.276099118	-10.611
4.042769313	-10.61
2.393923263	-10.609
2.96310724	-10.607
4.736107111	-10.606
5.945742377	-10.605
4.901077544	-10.604
5.755942782	-10.604
5.461454211	-10.603
3.501409498	-10.602
4.033935168	-10.602
3.594698593	-10.598
6.034417792	-10.597
3.608662653	-10.596
6.958506754	-10.593
3.6090329	-10.593
4.092336821	-10.592
4.929932985	-10.59
3.65882815	-10.587
4.356020625	-10.586
4.114231443	-10.582
5.59099367	-10.582
6.312344504	-10.58
5.16278595	-10.578
4.099893385	-10.577
3.183328428	-10.577
4.521114524	-10.575
3.495811184	-10.575
4.479468629	-10.573
2.852471318	-10.572
4.328074088	-10.572
3.270371237	-10.57
3.777874889	-10.569
4.757950371	-10.568
4.763876765	-10.564
4.287314373	-10.564
2.976812039	-10.562
4.652901288	-10.56
3.357543272	-10.556
5.552032932	-10.555
5.837329625	-10.553
3.0428821	-10.553
4.219413956	-10.549
5.279934444	-10.547
3.360689361	-10.547
4.345150094	-10.544
6.187820288	-10.542
3.219871971	-10.542
3.481731217	-10.539
4.32991905	-10.539
3.342565834	-10.539
5.989846003	-10.539
2.988324512	-10.537
5.343196028	-10.537
4.016171706	-10.534
6.903608079	-10.533
4.273006138	-10.532
5.228465326	-10.531
4.081645358	-10.529
5.920337515	-10.529
4.706924276	-10.527
3.887586896	-10.527
4.664460662	-10.525
4.98649123	-10.524
3.917884922	-10.524
3.921196922	-10.521
4.523256077	-10.521
4.235511638	-10.52
4.408161195	-10.52
3.562761369	-10.52
3.321728935	-10.519
3.29526596	-10.517
2.221338581	-10.516
4.554323478	-10.515
2.964119296	-10.515
4.679698731	-10.511
6.251785938	-10.511
3.05049739	-10.507
4.924791154	-10.502
5.677163777	-10.499
4.065935975	-10.499
4.368524744	-10.497
3.493604151	-10.497
4.531903288	-10.495
2.449477826	-10.495
4.031123499	-10.49
4.045178676	-10.488
3.316040299	-10.488
3.628238144	-10.487
3.771323106	-10.485
5.361533207	-10.484
4.471187934	-10.482
4.240180337	-10.482
5.756820835	-10.481
4.239588448	-10.475
3.424796722	-10.474
2.557197383	-10.473
4.774998974	-10.471
4.145691066	-10.469
6.150189685	-10.467
4.182690814	-10.467
3.863379467	-10.465
3.938372947	-10.464
5.034591588	-10.464
5.813907703	-10.462
4.072577264	-10.461
3.468456037	-10.461
3.797056148	-10.46
4.623081149	-10.459
5.905761996	-10.458
4.12968918	-10.456
4.067681494	-10.455
5.041148595	-10.454
3.109031181	-10.454
4.266158512	-10.453
4.415758546	-10.45
4.018017052	-10.449
3.135572755	-10.447
4.68807817	-10.442
4.527092855	-10.442
3.752290177	-10.44
5.814562035	-10.439
4.781836719	-10.439
4.990672826	-10.438
3.384677735	-10.436
4.174340108	-10.434
3.634003114	-10.434
3.647211829	-10.427
5.439004454	-10.427
4.280703833	-10.426
4.798978572	-10.422
4.102655181	-10.422
3.886594121	-10.422
4.502552442	-10.416
4.596028749	-10.412
3.490369087	-10.409
3.82552517	-10.408
3.497274774	-10.408
5.266228484	-10.405
3.725340263	-10.404
3.825634607	-10.403
3.824838202	-10.4
3.815073768	-10.399
4.518224492	-10.398
2.439797889	-10.398
3.355535065	-10.397
4.117171028	-10.395
4.407212043	-10.394
5.067577966	-10.393
4.330554733	-10.386
4.381216926	-10.382
3.626911592	-10.381
3.934716465	-10.381
4.608481461	-10.378
2.872019328	-10.378
5.747929952	-10.377
4.145619441	-10.376
5.098589462	-10.375
5.957473846	-10.37
5.790054375	-10.37
4.297639616	-10.369
4.452780765	-10.369
3.351888584	-10.369
3.966130032	-10.367
5.202584627	-10.366
3.993686315	-10.365
4.341717638	-10.364
5.916202046	-10.364
3.319352496	-10.364
3.895400421	-10.363
3.48023215	-10.359
4.68312496	-10.357
3.137528364	-10.357
3.688237922	-10.354
4.685688483	-10.353
3.451216355	-10.352
3.017174149	-10.35
4.303586682	-10.349
4.304685698	-10.344
4.440263579	-10.342
3.515067335	-10.342
3.622401043	-10.341
4.680101528	-10.34
3.342934076	-10.338
4.606704345	-10.335
3.243704436	-10.334
6.277922257	-10.33
4.712335625	-10.328
2.617900022	-10.328
2.915643767	-10.325
2.806053157	-10.323
4.746907044	-10.321
7.225093678	-10.321
4.76938851	-10.32
6.541225373	-10.318
6.202803581	-10.317
7.202627143	-10.316
5.662476299	-10.315
4.941057737	-10.315
2.800860722	-10.312
4.740852473	-10.311
4.0404466	-10.308
3.665291156	-10.302
6.020853471	-10.3
3.968953168	-10.299
2.697360909	-10.297
4.646131676	-10.297
4.421437723	-10.296
4.562017165	-10.292
4.003857067	-10.291
3.480736144	-10.29
4.203862345	-10.29
5.547947132	-10.288
4.34763957	-10.288
5.685307312	-10.285
5.735433237	-10.285
4.160870746	-10.283
3.915581129	-10.283
3.448854238	-10.282
4.617212821	-10.277
3.529305272	-10.276
4.860880482	-10.273
5.78046535	-10.271
3.080892234	-10.269
3.101095583	-10.268
4.509585099	-10.267
4.03453794	-10.266
3.81804652	-10.263
4.143467628	-10.258
4.026610657	-10.258
4.775922507	-10.256
3.974919788	-10.254
5.344653579	-10.253
4.520841045	-10.252
4.634393552	-10.252
3.110074728	-10.248
6.147113086	-10.246
4.050835048	-10.243
4.554898368	-10.242
3.474388715	-10.242
3.732021381	-10.239
3.160861466	-10.238
3.728454044	-10.238
3.988805546	-10.237
4.785978442	-10.234
3.169108032	-10.234
4.664131465	-10.234
4.14320616	-10.232
3.719604777	-10.228
3.915243334	-10.226
3.007757102	-10.226
7.598857618	-10.226
2.633518275	-10.224
4.194920576	-10.223
4.194362223	-10.221
2.726823697	-10.22
4.566425715	-10.218
4.285615084	-10.216
4.988289306	-10.215
4.109252985	-10.215
5.099547646	-10.214
4.309236638	-10.212
5.870717458	-10.211
4.52852815	-10.21
3.211425284	-10.209
4.0012348	-10.208
3.283640416	-10.205
4.069052775	-10.204
4.494142307	-10.203
7.079838247	-10.202
4.040295178	-10.202
3.715662212	-10.202
3.463577267	-10.198
3.210710629	-10.197
4.230853724	-10.19
3.668294643	-10.189
6.006798576	-10.189
4.279041814	-10.187
3.366614057	-10.186
4.900946135	-10.185
4.438443767	-10.183
3.954160444	-10.182
4.109993232	-10.182
4.537414966	-10.18
3.941154174	-10.179
4.195123614	-10.179
3.566954834	-10.177
5.692602899	-10.176
2.712342852	-10.174
6.85276336	-10.171
4.264843464	-10.171
2.673088035	-10.17
3.536385086	-10.169
2.792046446	-10.166
5.254171847	-10.166
4.065175492	-10.163
5.14169868	-10.162
2.833751572	-10.16
4.57308531	-10.159
3.506956372	-10.156
3.746556382	-10.152
2.954822854	-10.152
2.420350286	-10.151
2.58726567	-10.15
2.650728436	-10.149
3.080874719	-10.148
4.734105487	-10.148
3.106138655	-10.146
3.745818506	-10.145
4.2168725	-10.144
4.252262799	-10.142
3.597323427	-10.141
3.631437441	-10.138
2.931881953	-10.138
4.139190422	-10.137
4.390030672	-10.136
3.933073383	-10.133
3.871974497	-10.132
4.570614955	-10.132
2.898313305	-10.131
3.593732126	-10.129
2.976789909	-10.128
3.797932422	-10.125
3.3236556	-10.125
3.655486673	-10.123
4.630248666	-10.122
3.503529419	-10.122
3.208734585	-10.122
3.15952855	-10.122
3.654497045	-10.121
3.897416372	-10.12
4.128757948	-10.117
4.751900467	-10.114
3.312677175	-10.114
4.31049079	-10.114
5.762887309	-10.114
3.150580525	-10.113
4.090396682	-10.113
6.675383254	-10.112
2.583157125	-10.112
4.593689774	-10.111
3.508528732	-10.105
3.437352503	-10.105
4.0151621	-10.104
4.479037387	-10.104
5.040191741	-10.103
2.775961182	-10.103
4.231212038	-10.102
3.872666191	-10.102
4.089252629	-10.1
4.068019129	-10.095
3.40846312	-10.095
4.523580701	-10.094
3.539441413	-10.093
5.840187139	-10.092
4.031300198	-10.091
4.332253825	-10.09
3.091443158	-10.089
3.359757518	-10.088
5.676027361	-10.087
4.529491342	-10.086
6.093637175	-10.085
4.480885328	-10.085
4.343964706	-10.084
3.189474874	-10.082
2.891385734	-10.082
4.643083436	-10.081
3.853903952	-10.08
4.406769207	-10.079
2.900206391	-10.079
4.720836867	-10.077
4.029527971	-10.077
6.244877205	-10.076
3.999061676	-10.075
3.807361554	-10.074
4.903719342	-10.073
2.67483185	-10.073
4.125698077	-10.069
3.796332221	-10.069
4.177225213	-10.069
3.35231536	-10.067
3.341626967	-10.067
4.088551826	-10.067
5.712339048	-10.066
3.419713758	-10.066
3.81123901	-10.063
5.633684515	-10.062
3.240879791	-10.06
2.28949824	-10.059
5.126938847	-10.057
6.050451933	-10.054
2.846191734	-10.054
4.745578475	-10.053
4.497134359	-10.051
4.170418913	-10.051
3.506300104	-10.046
4.531693672	-10.038
4.491549625	-10.037
3.582693809	-10.035
3.838192674	-10.034
3.314723838	-10.032
3.331873548	-10.032
2.710467923	-10.032
4.652281701	-10.032
5.169829821	-10.028
4.58600366	-10.025
2.903823146	-10.023
4.298122816	-10.021
3.840935037	-10.018
3.585896178	-10.018
3.387402227	-10.018
2.717138224	-10.015
2.845768449	-10.01
3.940721625	-10.005
5.132993274	-10.004
3.251807389	-10.004
4.705755433	-10.003
2.898890684	-9.998
3.854340128	-9.998
5.83786054	-9.995
4.787860598	-9.994
4.516646261	-9.992
3.2614439	-9.99
2.904041708	-9.99
3.853187834	-9.989
3.234432162	-9.988
3.96794946	-9.987
4.924234366	-9.987
4.013200957	-9.985
4.369856807	-9.983
2.606489132	-9.982
3.380743181	-9.982
4.561313959	-9.981
4.953185798	-9.981
2.623689417	-9.98
4.647503147	-9.977
5.328290066	-9.975
5.842970729	-9.975
3.650848842	-9.975
3.748706906	-9.973
5.781202722	-9.971
4.557303705	-9.971
2.699758859	-9.97
4.711664754	-9.967
4.878530737	-9.967
3.349010429	-9.963
4.114709759	-9.961
3.813343316	-9.961
4.614445976	-9.961
4.591404248	-9.96
4.197907733	-9.959
5.085078691	-9.958
4.394551571	-9.955
5.223871538	-9.953
4.578261262	-9.95
5.887334391	-9.948
3.841686142	-9.948
3.726050479	-9.945
3.860576772	-9.943
3.720356283	-9.942
4.104519232	-9.941
4.399551787	-9.94
4.989086915	-9.94
3.183393739	-9.938
4.949068638	-9.937
3.539195625	-9.937
6.614208685	-9.935
4.337873681	-9.934
4.00373577	-9.933
4.143696905	-9.931
4.676758256	-9.93
4.206192458	-9.929
3.771169963	-9.928
4.261467834	-9.928
4.080088561	-9.926
3.2283925	-9.926
4.256977486	-9.925
3.364859163	-9.924
4.143212206	-9.924
3.098082249	-9.924
3.111760852	-9.924
5.227239681	-9.922
4.150234955	-9.921
3.037654816	-9.92
2.936445571	-9.918
3.733412456	-9.914
3.797623841	-9.914
4.686447063	-9.911
5.812604929	-9.909
5.408240451	-9.909
3.175452147	-9.909
3.802074508	-9.909
3.287768503	-9.907
3.134683752	-9.907
4.79861284	-9.904
3.488944322	-9.901
4.032925653	-9.899
2.866608055	-9.898
5.975878156	-9.897
3.499205994	-9.896
4.270894688	-9.895
6.24422314	-9.894
4.516646785	-9.891
5.682428821	-9.89
4.298187834	-9.888
4.887945787	-9.886
3.947125125	-9.885
4.612707961	-9.882
4.734007908	-9.88
4.825532688	-9.879
5.800884422	-9.879
5.892888902	-9.878
4.190760764	-9.876
3.922312292	-9.876
3.628160573	-9.872
4.067434723	-9.871
3.968104532	-9.869
4.343798245	-9.869
4.146513066	-9.868
3.768384022	-9.866
3.014287955	-9.863
4.369620474	-9.862
3.960943155	-9.862
2.622155212	-9.862
4.028667308	-9.861
5.333644233	-9.859
4.429158937	-9.858
4.142045102	-9.857
4.477805522	-9.856
3.119794032	-9.856
3.426812561	-9.855
4.467436552	-9.853
3.324266594	-9.852
3.828032666	-9.85
4.401108331	-9.85
3.368953018	-9.849
3.379282065	-9.847
3.59574728	-9.845
7.016351645	-9.844
4.683880936	-9.843
4.448069299	-9.843
3.74833544	-9.842
4.135899544	-9.842
4.274294741	-9.841
3.12476385	-9.838
6.547663433	-9.838
3.652571089	-9.837
3.670154051	-9.836
4.197174848	-9.834
3.368081236	-9.833
4.369861797	-9.833
3.16643513	-9.832
3.492303442	-9.83
6.125586636	-9.828
3.738911331	-9.827
3.920892075	-9.826
5.512708332	-9.825
3.304316904	-9.825
2.950783197	-9.825
3.824973502	-9.824
3.941097958	-9.823
3.786601533	-9.819
4.15017293	-9.819
3.18437008	-9.819
3.338433043	-9.815
3.322548538	-9.814
4.518210832	-9.813
3.763707884	-9.811
3.692505699	-9.81
4.422635665	-9.81
3.22121876	-9.808
3.98601703	-9.807
3.142326252	-9.805
3.117525196	-9.804
3.619990177	-9.803
3.43170642	-9.801
3.939508377	-9.799
4.303893196	-9.799
3.874799968	-9.798
3.228236465	-9.798
4.785336328	-9.797
4.238100346	-9.796
3.984165027	-9.796
3.77868138	-9.795
3.843135849	-9.795
3.153345823	-9.794
4.166291064	-9.792
4.810536777	-9.791
3.364643264	-9.791
2.609686727	-9.79
4.671960123	-9.788
5.785993491	-9.788
4.732558256	-9.788
3.937434184	-9.785
3.695143845	-9.784
4.642566993	-9.783
4.34950236	-9.783
4.158248157	-9.782
5.400978858	-9.781
4.185613568	-9.78
3.482173965	-9.78
3.643825134	-9.779
3.718477758	-9.779
5.202382561	-9.779
3.903222373	-9.779
3.785704869	-9.779
2.656277216	-9.779
2.240006185	-9.776
2.797791037	-9.776
3.232589912	-9.774
4.189511125	-9.773
3.862559551	-9.767
4.741567806	-9.767
3.083715601	-9.764
2.997064145	-9.762
5.862325375	-9.761
3.034012164	-9.761
4.420461851	-9.757
2.37312678	-9.756
6.338563984	-9.755
4.71615209	-9.754
2.707226885	-9.75
2.93533972	-9.75
3.056022468	-9.748
4.782593583	-9.745
5.172045945	-9.745
4.377906486	-9.745
2.639631862	-9.745
4.392558086	-9.745
4.125713516	-9.744
4.070242774	-9.743
3.38862656	-9.743
3.596373953	-9.742
3.606263984	-9.742
4.069078222	-9.739
3.873842948	-9.734
5.575419258	-9.734
3.325364274	-9.733
3.245285474	-9.73
3.158885851	-9.729
4.091352803	-9.727
4.218473417	-9.725
3.947359616	-9.723
3.397017557	-9.72
6.100465955	-9.714
4.333865374	-9.712
4.351558304	-9.711
3.902695042	-9.711
5.152646209	-9.709
4.044233613	-9.707
3.674503462	-9.705
3.713051804	-9.705
3.46143188	-9.703
2.735720022	-9.702
2.788677658	-9.702
3.9864735	-9.702
4.471660033	-9.7
3.98170254	-9.699
3.223263049	-9.698
2.502090697	-9.697
3.686501683	-9.695
3.815904153	-9.695
2.604912703	-9.694
7.091891089	-9.687
3.217478638	-9.687
5.518762424	-9.686
2.890511285	-9.685
4.217015749	-9.685
5.114255326	-9.683
2.54355864	-9.683
5.685328142	-9.682
3.212891856	-9.681
3.962668553	-9.679
3.572859061	-9.679
4.505087822	-9.676
3.22047264	-9.675
3.689534085	-9.672
3.722376791	-9.672
3.488995702	-9.671
2.636751642	-9.671
3.23118484	-9.67
7.505861464	-9.668
3.536589681	-9.668
3.764883883	-9.667
6.484020002	-9.666
4.458295188	-9.664
3.888739437	-9.664
3.42948945	-9.663
5.323128028	-9.661
5.316363048	-9.66
7.071334061	-9.657
3.900207552	-9.657
4.320376619	-9.656
4.057453283	-9.655
2.307943095	-9.655
4.415257027	-9.654
4.170325013	-9.654
3.226648425	-9.654
3.435034827	-9.652
2.585477445	-9.652
4.106836377	-9.649
2.909084392	-9.647
4.542162016	-9.646
3.213187737	-9.646
3.434644988	-9.645
4.168813747	-9.641
3.958878624	-9.64
4.318586858	-9.639
3.587988074	-9.639
5.90567656	-9.637
3.58489477	-9.636
3.329947719	-9.636
4.910476321	-9.636
4.315241327	-9.634
3.783074412	-9.633
3.44636776	-9.629
3.443908513	-9.629
3.563701985	-9.628
2.470465245	-9.626
3.883370895	-9.626
5.738807251	-9.626
3.238983377	-9.625
3.94251581	-9.625
3.666869268	-9.623
3.120731327	-9.622
3.977609553	-9.62
4.067874906	-9.62
5.827461429	-9.62
4.725338799	-9.618
4.780164448	-9.618
4.941241859	-9.618
3.377006819	-9.618
3.44101895	-9.617
3.188517604	-9.615
3.348579143	-9.615
5.225879953	-9.615
6.844259174	-9.614
3.87572144	-9.611
2.859195963	-9.611
3.348449906	-9.61
4.090633693	-9.609
2.86645656	-9.608
3.312274763	-9.608
4.14155446	-9.607
3.811772984	-9.606
2.668935757	-9.603
4.089740977	-9.602
3.43418159	-9.594
4.229301741	-9.591
3.742900957	-9.591
2.708134652	-9.591
2.880158904	-9.59
4.327897561	-9.589
5.931604239	-9.588
3.436257578	-9.584
5.551037518	-9.583
4.264390779	-9.583
3.201746812	-9.583
5.468731655	-9.582
3.583132762	-9.582
4.229300892	-9.581
3.936537074	-9.581
4.927868195	-9.58
4.213523052	-9.579
3.607603257	-9.579
5.131735284	-9.579
4.289452932	-9.579
4.20263189	-9.578
3.494159468	-9.578
3.197589258	-9.577
3.659718405	-9.575
2.676283281	-9.574
3.992988781	-9.574
3.751607078	-9.573
3.002204101	-9.57
4.247558432	-9.569
3.528709269	-9.569
4.053982276	-9.568
3.708275177	-9.568
2.499207541	-9.567
3.754830285	-9.565
4.455630469	-9.565
3.820770634	-9.565
3.748697415	-9.564
3.330751932	-9.563
3.675855783	-9.563
4.434412053	-9.562
3.189076719	-9.562
6.730758788	-9.562
3.520936293	-9.561
3.705109525	-9.561
2.804957417	-9.559
4.283979204	-9.558
4.128546619	-9.558
2.564199862	-9.557
3.969716407	-9.553
3.659301257	-9.551
5.795421678	-9.551
5.736131339	-9.551
4.525875299	-9.547
3.276857121	-9.543
3.394638288	-9.542
3.200122027	-9.542
4.358318416	-9.54
4.450638255	-9.54
4.009201718	-9.539
3.919035023	-9.539
4.14564232	-9.536
3.783205353	-9.535
4.05889901	-9.533
4.624868051	-9.533
4.25641155	-9.532
3.644863664	-9.532
3.607632592	-9.531
3.882003479	-9.528
4.962063832	-9.528
3.178193309	-9.527
4.404379043	-9.527
2.960305039	-9.526
3.726107708	-9.525
6.029167507	-9.525
2.748732955	-9.525
4.534900012	-9.524
3.655349744	-9.524
3.125323658	-9.523
4.324193232	-9.521
3.015761336	-9.52
4.284531304	-9.519
2.792571864	-9.516
3.514047843	-9.512
4.310495612	-9.512
2.720456867	-9.511
3.89853577	-9.51
2.70748355	-9.51
3.885011226	-9.51
5.148658496	-9.509
4.563027226	-9.509
4.011408765	-9.504
2.728065411	-9.504
4.896756747	-9.502
4.200474483	-9.501
2.290318615	-9.501
4.359736517	-9.499
2.837106263	-9.498
2.648122745	-9.497
4.01854204	-9.496
3.413819597	-9.496
2.84557289	-9.495
5.227706873	-9.495
3.573437986	-9.494
4.447446298	-9.492
3.768474457	-9.491
2.235968165	-9.491
2.480726547	-9.489
3.288355595	-9.489
3.504216213	-9.489
4.120858718	-9.488
4.529198923	-9.488
3.984646983	-9.488
3.624460886	-9.487
3.618537088	-9.487
3.334167124	-9.487
2.618456859	-9.483
2.372528076	-9.483
3.323635725	-9.481
3.579849662	-9.479
4.475206081	-9.479
3.908888969	-9.478
3.910216569	-9.478
3.906759204	-9.477
3.595627502	-9.477
4.324634512	-9.476
2.809009813	-9.476
3.198677063	-9.474
3.890526671	-9.473
4.07821032	-9.471
3.239015315	-9.471
6.277626425	-9.47
3.413336559	-9.469
2.845247579	-9.469
3.8968044	-9.468
3.732499279	-9.466
3.468149047	-9.466
4.157330316	-9.462
5.189568423	-9.461
3.576829593	-9.46
3.276503705	-9.459
3.307591977	-9.458
3.287606787	-9.456
2.56606839	-9.454
3.582010767	-9.453
3.895990635	-9.452
2.930485616	-9.451
3.708495577	-9.446
3.463865649	-9.435
5.276774727	-9.435
3.188124065	-9.433
2.343601757	-9.433
3.430146001	-9.431
3.864830402	-9.429
5.251217153	-9.427
7.024982759	-9.426
4.408716271	-9.424
4.473550137	-9.423
2.227744458	-9.421
3.116639102	-9.419
4.261106552	-9.418
3.372421351	-9.417
1.808933213	-9.417
3.778083574	-9.416
4.123565627	-9.416
3.660188852	-9.416
3.458888528	-9.415
3.515712472	-9.414
4.177045113	-9.414
3.346075851	-9.413
4.40504517	-9.413
3.399593871	-9.412
3.924128688	-9.41
2.544670613	-9.41
3.6006094	-9.409
2.877027501	-9.408
3.205453883	-9.408
5.694469954	-9.403
4.665341649	-9.4
3.576669797	-9.399
5.510401051	-9.397
3.510472103	-9.395
2.66002372	-9.392
4.085827782	-9.392
3.754344384	-9.391
5.033559319	-9.391
5.06209343	-9.391
3.951209103	-9.39
6.62101137	-9.39
4.282474362	-9.389
4.819979076	-9.389
3.604470841	-9.384
3.297013235	-9.384
2.213041311	-9.383
2.664204382	-9.383
3.012775009	-9.382
3.666740179	-9.382
2.956083199	-9.382
4.3306536	-9.382
3.360839193	-9.379
3.903608881	-9.377
4.53249931	-9.377
3.461847111	-9.376
4.181954566	-9.376
3.226586993	-9.375
3.600232121	-9.374
3.049395661	-9.374
3.199693886	-9.374
6.233046866	-9.372
4.297852644	-9.372
7.160809351	-9.371
3.623399762	-9.37
3.570100051	-9.367
4.665045428	-9.366
6.866767981	-9.366
4.577030974	-9.363
2.636270351	-9.362
4.222581916	-9.362
4.118292668	-9.359
4.116566401	-9.358
4.047399313	-9.358
2.772245944	-9.358
5.500911607	-9.358
4.1957781	-9.358
3.278819411	-9.357
5.574395056	-9.357
4.635952148	-9.356
3.392604679	-9.356
3.854329954	-9.355
5.111019228	-9.355
3.868690757	-9.355
3.248446575	-9.355
5.045704383	-9.353
3.63004605	-9.352
3.861060838	-9.35
3.78832328	-9.349
3.082253152	-9.349
4.924593241	-9.349
3.31202396	-9.347
3.879299517	-9.345
4.232953036	-9.345
5.100801474	-9.344
5.060916229	-9.344
4.007389441	-9.343
3.075193352	-9.343
2.929958318	-9.342
5.257808884	-9.341
4.246878034	-9.341
5.843284245	-9.338
4.175684055	-9.337
4.168901707	-9.334
3.660136042	-9.334
2.663731326	-9.333
3.34316037	-9.332
4.233057634	-9.328
6.459498653	-9.328
4.297078703	-9.325
3.026234891	-9.325
4.628752977	-9.324
3.605045574	-9.324
4.335614533	-9.319
5.48041216	-9.318
3.080769791	-9.318
3.55289295	-9.311
4.150442326	-9.31
3.695895998	-9.31
4.706061307	-9.309
4.541928486	-9.308
3.431111205	-9.308
3.355766875	-9.306
4.019880936	-9.305
4.177628786	-9.303
5.208818086	-9.303
3.880419243	-9.302
4.753970571	-9.301
5.323890047	-9.301
3.340279392	-9.299
2.771438169	-9.293
3.768519098	-9.293
3.868245685	-9.292
2.835060217	-9.291
4.267012208	-9.291
4.245367681	-9.289
2.574198376	-9.288
4.260070779	-9.287
4.903975829	-9.287
2.822176826	-9.286
4.974213687	-9.282
3.737083133	-9.282
3.698449379	-9.28
4.705348868	-9.28
2.51290512	-9.279
3.62436801	-9.277
4.200687773	-9.277
4.48572217	-9.275
4.69297621	-9.275
3.782505282	-9.274
4.524380787	-9.272
2.674108936	-9.271
3.989578183	-9.271
3.002050873	-9.27
3.387716083	-9.27
2.931583156	-9.268
3.343445448	-9.267
2.743117171	-9.266
3.254764517	-9.263
5.226518901	-9.263
4.482561637	-9.262
3.167660137	-9.261
5.440229646	-9.259
3.683960634	-9.258
2.511267308	-9.257
4.810336728	-9.256
3.802103558	-9.254
3.381429503	-9.248
3.510930808	-9.246
3.508575104	-9.244
3.418870338	-9.244
3.102628057	-9.244
4.15306507	-9.243
2.994549323	-9.237
3.709414821	-9.235
3.542184247	-9.235
4.192671191	-9.234
2.7751518	-9.234
5.256547179	-9.233
3.897585621	-9.229
2.920434883	-9.229
3.271311818	-9.227
4.45735933	-9.227
4.129609502	-9.226
4.02000283	-9.226
4.124330816	-9.225
6.874045246	-9.222
2.754199015	-9.221
2.749483002	-9.22
4.277677606	-9.219
3.895878202	-9.219
2.701205488	-9.218
3.443526079	-9.217
4.621527474	-9.217
3.810809802	-9.217
4.38369232	-9.216
3.574267982	-9.215
3.360676072	-9.214
3.456876168	-9.21
3.619619563	-9.209
3.732409975	-9.208
2.586487491	-9.206
2.900722011	-9.205
6.737707143	-9.204
2.796038648	-9.201
4.151391584	-9.2
3.982520596	-9.199
2.947129813	-9.199
4.392671534	-9.199
4.145307336	-9.199
3.613249451	-9.195
4.197242533	-9.194
3.239742698	-9.193
5.857057905	-9.19
3.174017431	-9.186
4.57166415	-9.185
3.306387447	-9.184
3.338046522	-9.177
4.648660885	-9.177
3.66399369	-9.176
5.147290696	-9.176
3.651723988	-9.175
3.072165748	-9.169
4.161508205	-9.165
3.969264599	-9.164
4.977385025	-9.164
3.427341462	-9.163
3.89258254	-9.162
5.136842584	-9.161
5.798250093	-9.161
6.039147675	-9.161
4.981484355	-9.159
5.218758556	-9.159
3.895490897	-9.159
2.817235952	-9.157
4.248035424	-9.155
4.486047897	-9.153
5.311196317	-9.151
3.813708315	-9.147
4.247752977	-9.145
3.29252812	-9.145
4.047025177	-9.145
4.469092388	-9.144
4.218116158	-9.134
4.729542582	-9.134
3.813594652	-9.132
3.976796868	-9.131
3.028138735	-9.131
3.786768227	-9.13
4.505755825	-9.13
4.811375225	-9.128
5.688563342	-9.128
3.147585247	-9.127
5.540609999	-9.126
3.941749081	-9.125
3.794045561	-9.124
4.26949271	-9.123
4.799815072	-9.122
5.203350483	-9.121
4.113587317	-9.12
4.179474253	-9.119
3.860041804	-9.116
3.079796722	-9.114
5.05856567	-9.113
3.606304026	-9.113
2.702307395	-9.111
4.428987158	-9.111
2.672885499	-9.11
3.097901157	-9.108
3.959534218	-9.107
3.238763986	-9.106
3.232071089	-9.105
4.144041736	-9.102
4.590380686	-9.101
3.502021925	-9.101
4.945738687	-9.098
2.010884681	-9.096
4.951498269	-9.095
3.085036606	-9.093
2.188973317	-9.091
3.178284664	-9.091
3.59017704	-9.089
3.938758582	-9.088
3.517891418	-9.087
4.261356179	-9.086
2.675289274	-9.085
5.537146799	-9.084
5.190656732	-9.083
4.331954084	-9.082
4.910496051	-9.081
4.42218581	-9.078
5.537240622	-9.077
5.630636945	-9.077
3.709905847	-9.076
3.665702513	-9.076
3.184388603	-9.076
3.346232642	-9.076
4.248285607	-9.075
3.955728079	-9.072
5.286972811	-9.071
2.370513006	-9.071
3.763258618	-9.07
4.682242341	-9.069
3.362227199	-9.065
3.499654678	-9.064
3.139603935	-9.062
3.40341526	-9.059
3.232484959	-9.059
3.816089602	-9.056
2.989519588	-9.055
4.22142437	-9.052
3.566563359	-9.05
3.095532397	-9.047
2.326478762	-9.046
4.625360276	-9.044
5.021395502	-9.044
3.545530859	-9.043
[truncated: 1 more rows]
