# Supplementary material for: A pharmacophore-guided deep learning approach for bioactive molecular generation
Source: Nat Commun. 2023 Oct 6;14:6234. doi: 10.1038/s41467-023-41454-9 (PMC10558534; doi:10.1038/s41467-023-41454-9)
Supplement: Supplementary file 4 — Supplementary data1 [file 41467_2023_41454_MOESM4_ESM.zip › Supplementary data1/Table 2/RELATION_AKT1.csv]

align_score	SA	vina_score
0.9161	3.783498186	-13.256
0.9411	3.759069089	-12.982
0.9264	3.716757042	-12.845
0.7116	3.801039258	-12.763
0.9339	3.896498416	-12.748
0.7645	3.670561806	-12.739
0.9943	3.666941241	-12.576
0.8979	3.716782855	-12.561
0.9038	3.67358423	-12.378
0.879	3.717504885	-12.251
0.7303	3.897732468	-12.234
0.826	3.591687064	-12.223
0.7303	3.620286916	-12.22
0.9259	3.678197924	-12.216
0.9806	3.92125377	-12.214
0.7303	4.103158692	-12.128
0.9411	3.891631054	-12.097
0.9287	4.000127316	-12.066
0.8823	4.074769799	-12.002
0.9346	3.474737332	-11.986
0.8713	3.371845129	-11.979
0.8099	3.538184606	-11.973
0.7913	3.831109742	-11.965
0.9307	3.468454356	-11.95
0.7303	3.856358122	-11.892
0.7303	3.270155019	-11.886
0.4605	2.492894401	-11.873
0.7303	3.287405959	-11.809
0.7303	3.453702659	-11.773
0.9294	3.729620628	-11.735
0.73	3.301249826	-11.7
0.9196	3.613230469	-11.698
0.7303	3.145229375	-11.679
0.9773	3.788074908	-11.651
0.7303	3.466129791	-11.641
0.7215	4.342101988	-11.633
0.8523	3.510966263	-11.616
0.7301	3.148664309	-11.615
0.9824	3.737898091	-11.601
0.7303	3.390564417	-11.588
0.7303	3.5741362	-11.579
0.8398	3.668149309	-11.56
0.7303	2.432276062	-11.554
0.7303	3.381014341	-11.542
0.9084	3.636129303	-11.539
0.7302	3.579499062	-11.538
0.7301	3.321681462	-11.535
0.7303	3.515612314	-11.525
0.7297	2.393230805	-11.513
0.7303	3.068967873	-11.501
0.4605	2.750878275	-11.493
0.4605	3.516940328	-11.48
0.7295	3.486157775	-11.478
0.7302	4.3165984	-11.472
0.7302	3.225818616	-11.466
0.971	3.456995683	-11.436
0.7303	2.14278482	-11.433
0.9939	3.28375606	-11.433
0.7302	3.115349234	-11.432
0.9927	3.576320938	-11.422
0.9584	3.625830509	-11.414
0.7301	3.154343383	-11.409
0.9765	3.545902583	-11.405
0.9204	3.363996533	-11.394
0.9261	3.568638089	-11.387
0.729	2.6279423	-11.364
0.4605	2.595024659	-11.354
0.7192	2.90124363	-11.351
0.8881	3.42690977	-11.349
0.7303	3.451896582	-11.338
0.8677	3.477907841	-11.331
0.7303	3.585686363	-11.331
0.7303	3.348266986	-11.323
0.9859	3.678946771	-11.318
0.838	3.334146104	-11.315
0.904	3.160082281	-11.311
0.9503	3.374197962	-11.29
0.7296	3.507064814	-11.285
0.7303	3.495852668	-11.28
0.73	3.354164438	-11.245
0.9139	4.009503406	-11.24
0.9987	3.255229876	-11.234
0.9706	4.572179777	-11.234
0.7303	3.252760266	-11.231
0.7303	3.991157856	-11.207
0.9366	3.715334326	-11.193
0.9177	3.212976935	-11.189
0.4605	3.07501521	-11.185
0.7303	2.833446166	-11.175
0.7299	3.205574484	-11.164
0.7303	3.181384737	-11.162
0.7299	3.452506133	-11.16
0.7303	3.427120943	-11.16
0.7303	3.368846106	-11.154
0.7302	3.211396276	-11.153
0.8706	3.07946967	-11.143
0.4605	2.614147629	-11.141
0.9339	3.825240517	-11.132
0.7302	2.109687366	-11.132
0.7292	2.350465565	-11.128
0.9867	3.329717915	-11.124
0.73	4.062179098	-11.123
0.7303	3.306800366	-11.123
0.7303	3.034614044	-11.121
0.9723	3.223105088	-11.12
0.7032	2.35550988	-11.118
0.8801	3.845641885	-11.114
0.9709	3.341885675	-11.099
0.9472	3.803556111	-11.097
0.7303	3.144310329	-11.095
0.9726	3.770503309	-11.092
0.9482	3.495417775	-11.091
0.9709	3.142532518	-11.073
0.9657	3.165736172	-11.073
0.9177	3.263223751	-11.068
0.7303	2.709130604	-11.066
0.7303	3.300973498	-11.059
0.9961	3.240696454	-11.052
0.7303	3.115566432	-11.051
0.9987	3.164354377	-11.043
0.9335	3.42799259	-11.043
0.7303	3.59364754	-11.037
0.9817	3.764019421	-11.034
0.7302	3.285630159	-11.032
0.9696	3.682549616	-11.031
0.98	3.839592814	-11.028
0.9801	4.126375029	-11.023
0.7303	3.405961433	-11.021
0.9893	2.94000221	-11.014
0.4605	4.330892295	-11.011
0.7303	3.138677259	-11
0.979	3.49000533	-10.999
0.7302	3.182513995	-10.997
0.4605	3.037433642	-10.997
0.7303	2.015806407	-10.994
0.4605	2.982965338	-10.993
0.7303	3.144423698	-10.99
0.9853	3.491430278	-10.99
0.9928	3.044008858	-10.987
0.886	3.742203944	-10.983
0.7299	2.283760572	-10.965
0.974	3.531423551	-10.956
0.73	3.150982974	-10.955
0.9731	3.011697036	-10.95
0.9423	3.705998358	-10.94
0.976	3.424283873	-10.939
0.8575	3.128365199	-10.934
0.7303	3.185153153	-10.933
0.7303	2.750072105	-10.931
0.8899	3.592528517	-10.928
0.9927	4.215364074	-10.927
0.9854	3.096568354	-10.925
0.8847	3.46556381	-10.921
0.9843	3.653392488	-10.917
0.7302	2.987829726	-10.915
0.7302	3.849830817	-10.912
0.9979	3.346089526	-10.907
0.7303	3.22617284	-10.905
0.7303	2.967495194	-10.9
0.722	2.862504918	-10.9
0.7302	2.900581664	-10.897
0.9438	3.158381809	-10.896
0.7301	2.238515513	-10.889
0.9078	3.633450139	-10.889
0.994	3.075149911	-10.889
0.7303	3.218520951	-10.884
0.9762	3.723933039	-10.883
0.9917	3.494858209	-10.879
0.7303	3.301185997	-10.877
0.7303	3.64449511	-10.865
0.7303	3.047311424	-10.864
0.8869	3.205731999	-10.86
0.9654	3.745468809	-10.854
0.73	3.023524949	-10.849
0.9202	4.283784025	-10.845
0.9185	3.568557388	-10.843
0.9958	3.339629411	-10.837
0.6772	2.459117692	-10.833
0.9626	3.446839897	-10.824
0.4605	3.08704926	-10.819
0.4605	2.638295547	-10.816
0.9751	3.935366137	-10.812
0.7302	3.301036122	-10.81
0.7301	2.659251055	-10.801
0.7301	4.236246588	-10.799
0.7213	2.57794525	-10.796
0.9346	3.427698157	-10.792
0.978	3.497833569	-10.791
0.7302	2.877722307	-10.79
0.7302	3.123145429	-10.789
0.9796	3.853386615	-10.789
0.7302	3.125694273	-10.788
0.9078	3.945474036	-10.786
0.9793	2.863443437	-10.784
0.9931	3.244691625	-10.782
0.9418	3.505029863	-10.778
0.7298	3.968579541	-10.778
0.7287	3.313078981	-10.775
0.7303	2.998332556	-10.775
0.9512	3.929818385	-10.774
0.9973	3.456323006	-10.772
0.9926	3.853041699	-10.771
0.957	3.563711621	-10.77
0.7303	4.258619533	-10.767
0.8965	3.678473272	-10.761
0.7294	2.447599187	-10.76
0.7151	2.643445385	-10.757
0.7303	2.434615801	-10.755
0.9939	3.188121741	-10.75
0.9806	3.764875423	-10.749
0.9277	3.728265707	-10.748
0.7303	2.986034446	-10.747
0.7296	2.536634831	-10.741
0.7303	2.834645211	-10.738
0.9772	3.784226134	-10.736
0.4605	2.527063279	-10.736
0.9983	3.165633794	-10.733
0.7142	3.444567357	-10.732
0.9383	3.823578855	-10.731
0.9961	3.595021992	-10.731
0.7302	2.869441084	-10.729
0.9275	2.909648733	-10.729
0.7302	3.419698659	-10.728
0.8783	3.029868313	-10.726
0.7303	4.083530346	-10.726
0.7302	3.880931975	-10.724
0.4605	2.585384545	-10.723
0.9091	3.16448789	-10.72
0.7303	2.858557916	-10.718
0.7265	2.371971987	-10.717
0.4605	2.617005295	-10.717
0.886	3.087079677	-10.716
0.7296	2.732542946	-10.715
0.9789	3.890350258	-10.714
0.9762	3.764290348	-10.712
0.73	2.70118208	-10.707
0.7302	2.887517294	-10.706
0.7303	3.091970842	-10.705
0.9876	3.33989555	-10.703
0.7303	2.689099225	-10.698
0.9888	3.458809815	-10.697
0.7301	2.29228629	-10.696
0.7303	3.232311429	-10.696
0.943	3.348128482	-10.69
0.728	2.41671755	-10.688
0.9889	3.574579503	-10.688
0.4605	2.968872754	-10.687
0.7303	3.83397735	-10.677
0.7303	3.207887593	-10.675
0.7303	3.513375763	-10.67
0.9184	3.343927574	-10.656
0.7303	3.026140502	-10.655
0.9322	2.469116518	-10.654
0.9826	3.896503842	-10.648
0.7303	2.625429953	-10.645
0.7303	3.151801736	-10.645
0.954	3.673832503	-10.642
0.7303	2.96844866	-10.642
0.7301	3.087933516	-10.638
0.7303	3.39463308	-10.634
0.73	3.404374196	-10.633
0.7303	3.054063995	-10.63
0.9774	3.237491385	-10.63
0.9968	3.076079471	-10.629
0.7303	3.699405493	-10.627
0.4605	3.530317544	-10.627
0.936	3.547977889	-10.625
0.7302	2.069821866	-10.624
0.7302	2.240218645	-10.624
0.9358	3.394786747	-10.623
0.7303	3.695646994	-10.621
0.9969	3.720081361	-10.619
0.9645	3.963584315	-10.618
0.7303	3.211655867	-10.618
0.7299	3.207105168	-10.613
0.9584	3.222211702	-10.613
0.93	3.107456986	-10.613
0.4605	2.259909062	-10.612
0.7269	2.091494252	-10.611
0.9706	3.597984672	-10.61
0.7303	3.107439334	-10.608
0.7302	3.442121605	-10.604
0.9298	3.216830135	-10.603
0.9847	3.051350306	-10.599
0.9673	3.306628313	-10.599
0.997	3.123366369	-10.598
0.4605	2.574205242	-10.597
0.9736	3.20170088	-10.596
0.7286	2.755211625	-10.596
0.73	2.161838158	-10.59
0.9795	4.06315202	-10.59
0.9908	2.897379967	-10.589
0.7298	3.347877224	-10.579
0.9901	3.798063339	-10.578
0.7296	2.457608771	-10.578
0.7299	3.522567126	-10.576
0.9886	3.16074789	-10.575
0.9878	3.458534906	-10.573
0.7303	2.935267178	-10.571
0.949	3.838541867	-10.569
0.7303	3.325777358	-10.564
0.7299	2.535221727	-10.562
0.7244	3.061044009	-10.559
0.985	3.88072735	-10.559
0.7302	2.693501635	-10.557
0.9887	3.471431206	-10.556
0.9491	3.429460621	-10.556
0.7209	2.428378505	-10.556
0.6721	3.329380198	-10.553
0.73	2.725387826	-10.55
0.9947	2.743649381	-10.55
0.4605	2.249026496	-10.549
0.7301	3.676738422	-10.547
0.9724	3.179995583	-10.546
0.9947	3.827602668	-10.546
0.7302	2.980906183	-10.544
0.953	2.220998983	-10.541
0.7286	2.311061395	-10.541
0.7303	4.347924619	-10.54
0.7303	4.043014143	-10.538
0.7292	3.075674241	-10.537
0.9814	3.754062443	-10.534
0.9779	3.026114341	-10.534
0.9714	3.75670525	-10.533
0.4605	2.399639334	-10.533
0.7302	2.845715714	-10.531
0.7297	2.55580271	-10.53
0.7265	3.106507197	-10.526
0.6717	3.216340992	-10.526
0.9679	3.611806285	-10.525
0.9723	3.653919456	-10.525
0.9188	3.36941621	-10.524
0.7301	3.333120198	-10.524
0.7302	3.173120735	-10.524
0.7187	2.87370124	-10.519
0.7273	2.291531599	-10.517
0.9545	2.688538506	-10.517
0.9967	4.026389063	-10.516
0.9799	3.256888634	-10.515
0.9453	3.280362135	-10.514
0.7303	2.130200944	-10.512
0.7303	3.050263292	-10.512
0.9429	3.390593615	-10.508
0.7285	2.429916946	-10.508
0.9174	2.484280933	-10.507
0.7303	2.359762158	-10.506
0.7303	3.649611049	-10.506
0.7302	2.83983008	-10.505
0.9973	3.104872962	-10.505
0.9923	3.855821342	-10.504
0.9676	3.032864117	-10.503
0.7269	2.607897127	-10.503
0.7303	3.229636172	-10.5
0.8738	3.596649017	-10.497
0.7303	3.576412723	-10.497
0.7302	3.133388938	-10.496
0.9469	3.070549485	-10.495
0.6729	2.740975601	-10.494
0.7303	2.982745619	-10.493
0.9874	3.548942159	-10.493
0.9906	3.5840839	-10.493
0.9757	3.56499652	-10.492
0.9725	3.130853943	-10.492
0.7303	3.746412817	-10.49
0.7302	3.181597318	-10.489
0.7303	2.957877474	-10.488
0.9927	3.380892398	-10.486
0.7299	2.433832989	-10.481
0.7303	3.391328	-10.481
0.9588	3.302192624	-10.479
0.7301	3.57912617	-10.479
0.9877	3.10937787	-10.478
0.9867	3.53651167	-10.476
0.7299	3.000449376	-10.475
0.4605	2.083051989	-10.474
0.7299	3.183151811	-10.471
0.7303	3.312532541	-10.469
0.7302	3.404224458	-10.468
0.7302	2.630895333	-10.467
0.7301	3.067747544	-10.465
0.9497	3.252798749	-10.464
0.4605	2.700910326	-10.463
0.9345	3.871024458	-10.461
0.73	3.616302376	-10.461
0.9952	3.811855367	-10.459
0.4605	2.307417797	-10.458
0.9877	3.581422818	-10.452
0.7303	3.466787539	-10.452
0.9571	3.35155506	-10.452
0.9599	3.280105938	-10.451
0.4605	3.179656723	-10.45
0.9835	3.069741567	-10.45
0.7227	2.422294155	-10.442
0.7303	3.164641964	-10.441
0.7303	2.363943044	-10.439
0.9618	3.510173091	-10.436
0.4605	2.481388808	-10.436
0.7303	2.60633898	-10.433
0.9476	3.548666307	-10.432
0.7303	3.096087733	-10.432
0.7273	3.32419182	-10.432
0.7297	2.048170965	-10.43
0.9734	2.179002093	-10.43
0.7299	3.154436108	-10.429
0.7283	3.068881031	-10.425
0.9856	3.354182003	-10.424
0.7301	2.569311499	-10.42
0.9852	3.163147209	-10.419
0.7302	3.179207741	-10.416
0.9889	3.855608198	-10.414
0.9349	3.283384813	-10.411
0.7303	2.992886163	-10.41
0.9611	3.07915029	-10.41
0.9851	2.633011548	-10.409
0.9355	3.193591215	-10.409
0.7301	2.210750661	-10.408
0.4605	2.583414368	-10.408
0.9584	3.418980198	-10.406
0.9665	2.352378529	-10.406
0.9848	3.145600198	-10.404
0.7302	3.336893101	-10.403
0.9948	3.527919329	-10.4
0.8122	2.842344743	-10.399
0.9908	3.009972822	-10.398
0.9687	3.252885979	-10.395
0.9783	3.375041928	-10.392
0.9749	3.995477955	-10.39
0.9599	3.20709698	-10.387
0.4605	2.828354081	-10.387
0.4605	3.638741715	-10.386
0.7293	3.663937885	-10.385
0.7303	3.368778327	-10.385
0.7303	3.471759944	-10.382
0.9181	3.224095945	-10.382
0.7278	2.593464726	-10.381
0.7303	2.416255586	-10.381
0.9889	2.760929134	-10.381
0.7269	3.088678137	-10.378
0.9855	3.301728327	-10.378
0.9898	3.136722159	-10.377
0.73	2.929477931	-10.371
0.7301	3.027000408	-10.37
0.7303	3.150988685	-10.37
0.7303	3.000308996	-10.368
0.9886	3.075815533	-10.367
0.7162	2.50906358	-10.364
0.7292	2.820887613	-10.361
0.9938	3.350589429	-10.359
0.9954	3.177614057	-10.359
0.7302	3.258441789	-10.356
0.9815	3.084908906	-10.355
0.8594	2.501332206	-10.353
0.73	2.142177216	-10.353
0.7301	1.988170054	-10.352
0.7303	3.143105364	-10.352
0.7247	3.346639601	-10.351
0.73	3.341196533	-10.35
0.9169	3.260186515	-10.348
0.9721	3.28585211	-10.347
0.9958	3.411886379	-10.347
0.7299	2.508245242	-10.347
0.4605	3.045909494	-10.344
0.9783	3.317130926	-10.343
0.7302	2.46333621	-10.342
0.7303	2.376846702	-10.34
0.7303	2.993461042	-10.337
0.7303	3.881509657	-10.336
0.7297	2.657186124	-10.335
0.9791	3.083207728	-10.335
0.9963	3.424584982	-10.334
0.9859	3.21560367	-10.333
0.7303	3.378985622	-10.332
0.7303	3.278092313	-10.332
0.986	3.011293235	-10.331
0.7298	3.107814516	-10.33
0.7302	3.517299737	-10.329
0.7303	3.382170528	-10.328
0.9583	3.310534501	-10.325
0.7303	3.674556254	-10.324
0.7303	3.989175582	-10.322
0.7195	2.435985133	-10.322
0.7291	3.158808051	-10.321
0.7303	3.363048733	-10.321
0.7302	2.362393937	-10.32
0.7302	2.970477432	-10.32
0.7293	2.648619884	-10.317
0.7244	3.233617903	-10.316
0.7303	2.96941743	-10.313
0.964	3.135175838	-10.313
0.7303	3.261436568	-10.312
0.9933	3.268890889	-10.312
0.7303	3.169464886	-10.31
0.4605	2.446372801	-10.31
0.7299	3.238494489	-10.308
0.4605	2.329585031	-10.304
0.7296	3.631052137	-10.304
0.7087	2.318805254	-10.303
0.9382	2.990161049	-10.3
0.7303	2.155176678	-10.298
0.7303	2.200018547	-10.297
0.4605	3.363964813	-10.296
0.7296	2.423653306	-10.296
0.7303	3.292744397	-10.295
0.4605	2.411290565	-10.294
0.7303	2.801838074	-10.292
0.7303	3.506153897	-10.292
0.9809	3.271185473	-10.291
0.7302	3.063331991	-10.291
0.9619	3.294495061	-10.289
0.7159	3.237519082	-10.288
0.953	3.313034672	-10.287
0.7283	3.067751343	-10.286
0.9285	3.159009056	-10.282
0.7302	4.054857493	-10.28
0.7298	2.000393662	-10.278
0.729	3.591202902	-10.278
0.4605	2.762232981	-10.275
0.7303	3.082556871	-10.275
0.7163	2.663438228	-10.274
0.7302	3.168258059	-10.274
0.7303	4.163140318	-10.273
0.7303	3.508069859	-10.272
0.7303	2.021748241	-10.272
0.7303	3.681926724	-10.269
0.9944	2.797468538	-10.268
0.8882	3.055331663	-10.263
0.7302	3.672819456	-10.261
0.9594	3.255962624	-10.261
0.7296	3.733410099	-10.261
0.9739	3.764100242	-10.261
0.4605	2.699458447	-10.26
0.9683	3.230375657	-10.257
0.9072	3.189247962	-10.256
0.7303	3.502149616	-10.255
0.7301	2.493223868	-10.255
0.7254	2.672121839	-10.253
0.7303	2.248568766	-10.25
0.9319	3.06639591	-10.245
0.7303	2.971289077	-10.243
0.7303	2.406617762	-10.242
0.9721	3.089073208	-10.238
0.7303	2.293464378	-10.237
0.7302	3.117222034	-10.236
0.9365	3.096788186	-10.235
0.7297	2.102715291	-10.235
0.7301	1.94659755	-10.234
0.8947	3.146878421	-10.232
0.9829	3.262301311	-10.231
0.7272	2.5945337	-10.23
0.7303	3.606230215	-10.227
0.7303	3.28505802	-10.226
0.9287	3.442031016	-10.223
0.7303	3.692105087	-10.22
0.9605	3.961068743	-10.219
0.73	2.737664274	-10.218
0.7303	3.507478496	-10.216
0.9645	3.280031796	-10.215
0.7296	3.183223077	-10.214
0.7299	2.432507657	-10.214
0.7298	3.305354467	-10.207
0.9913	3.057211905	-10.206
0.7303	3.584551833	-10.203
0.7296	2.888952923	-10.2
0.7276	2.207656951	-10.196
0.7302	3.567627128	-10.195
0.7276	4.035687742	-10.195
0.7303	3.040826565	-10.194
0.7292	2.385543082	-10.193
0.9655	4.732401987	-10.193
0.8556	3.333015647	-10.191
0.9208	2.672435586	-10.19
0.9343	3.334134125	-10.189
0.4605	2.292792101	-10.188
0.4605	2.426785788	-10.184
0.4605	1.789814987	-10.183
0.7303	3.597648095	-10.183
0.9605	3.116141301	-10.182
0.9861	3.136308093	-10.181
0.7302	2.846664712	-10.179
0.7275	3.052985036	-10.179
0.4605	2.732136583	-10.177
0.7302	3.713786284	-10.177
0.7302	3.185164796	-10.176
0.9454	3.512132011	-10.176
0.7303	2.093006607	-10.171
0.7303	2.232744411	-10.17
0.7303	2.850404633	-10.164
0.7302	2.856316192	-10.164
0.9362	3.124160774	-10.163
0.8701	3.079126534	-10.159
0.7262	3.158222159	-10.158
0.4605	2.314514922	-10.155
0.9968	3.100464816	-10.155
0.7293	2.782926352	-10.155
0.7303	3.065147359	-10.153
0.9863	3.391685543	-10.152
0.4605	1.966914698	-10.151
0.7302	3.474871525	-10.15
0.7303	2.05811755	-10.148
0.7284	3.274218044	-10.145
0.9566	4.319758177	-10.143
0.9546	3.237924063	-10.138
0.9566	3.2450796	-10.135
0.7301	2.750199132	-10.132
0.937	2.535726694	-10.129
0.4605	2.689824626	-10.129
0.7301	2.787106863	-10.129
0.9323	3.117646859	-10.128
0.8821	2.425105429	-10.126
0.9246	2.629586317	-10.126
0.7303	2.678412688	-10.126
0.7233	2.757502959	-10.126
0.7298	2.42332068	-10.125
0.9934	3.257142139	-10.124
0.7303	3.822635037	-10.122
0.7264	4.124615694	-10.121
0.7293	2.417113783	-10.12
0.7303	3.072805097	-10.119
0.7298	3.21784628	-10.119
0.9524	3.333959543	-10.118
0.7297	2.277711063	-10.115
0.826	2.809113948	-10.114
0.7303	3.872835979	-10.112
0.9928	3.234308572	-10.112
0.4605	2.103914131	-10.107
0.7302	2.994325071	-10.106
0.9923	3.729463372	-10.104
0.4605	3.616502518	-10.104
0.7303	3.123936499	-10.103
0.7289	2.908467394	-10.099
0.4605	2.690602123	-10.096
0.7303	2.337367361	-10.096
0.7277	2.966927497	-10.094
0.8498	3.37867027	-10.091
0.7296	3.044196455	-10.09
0.7303	3.827894884	-10.09
0.7302	2.484053548	-10.089
0.9246	3.423656867	-10.088
0.7299	2.996374315	-10.086
0.72	3.623895745	-10.084
0.7303	3.829267393	-10.081
0.7148	2.370705295	-10.08
0.7303	3.580070534	-10.079
0.9719	3.094223033	-10.071
0.7127	3.276636824	-10.067
0.7301	2.37319215	-10.064
0.7303	3.548960269	-10.061
0.7303	2.757545273	-10.058
0.9485	3.233408348	-10.058
0.9561	2.973993512	-10.058
0.9902	3.531991317	-10.057
0.7303	4.067110779	-10.056
0.7303	3.642264861	-10.055
0.4605	2.637934939	-10.055
0.9872	4.31735618	-10.055
0.725	4.15635304	-10.055
0.9345	2.542798469	-10.053
0.7302	3.816227517	-10.049
0.9883	3.368080515	-10.045
0.7287	3.351312906	-10.045
0.7303	2.643129994	-10.044
0.7301	2.405149067	-10.044
0.988	3.979602179	-10.044
0.7303	3.323195956	-10.043
0.9565	3.061239913	-10.043
0.7148	3.393274744	-10.042
0.723	3.60195208	-10.041
0.7302	3.595646782	-10.04
0.7303	1.933327737	-10.04
0.9249	3.035426565	-10.04
0.7267	3.09060174	-10.032
0.7303	4.098529938	-10.03
0.7293	3.286332594	-10.029
0.9915	3.275047915	-10.029
0.7297	3.471934	-10.027
0.9833	3.186349965	-10.027
0.7303	3.460002898	-10.027
0.7302	2.824746491	-10.026
0.7303	2.521189611	-10.026
0.7301	2.530808051	-10.026
0.9543	6.326255592	-10.026
0.9728	3.628172708	-10.025
0.986	3.074284796	-10.023
0.9453	2.829657915	-10.022
0.7078	2.230076043	-10.022
0.4605	2.515032892	-10.022
0.4605	2.550001132	-10.021
0.8696	3.463353707	-10.021
0.7302	2.981600059	-10.021
0.9443	3.454319366	-10.02
0.7297	2.566201187	-10.019
0.7295	2.539477983	-10.018
0.7302	3.698101293	-10.018
0.9703	3.302163347	-10.017
0.9646	3.163927333	-10.016
0.7158	2.366596011	-10.016
0.7299	3.020457705	-10.015
0.7158	2.181216092	-10.012
0.73	4.091731078	-10.012
0.9797	3.686644933	-10.008
0.9699	3.592567279	-10.007
0.9631	3.066298484	-10.007
0.7302	3.143241291	-10.007
0.7151	2.362674526	-10.007
0.9003	2.208234152	-10.006
0.7292	2.596366259	-10.006
0.9638	4.084397923	-10.005
0.7291	2.415622536	-10.003
0.9416	3.219290143	-10.001
0.7303	3.265291069	-9.999
0.9744	3.418055384	-9.999
0.9729	4.033067155	-9.996
0.9971	3.21243599	-9.994
0.7297	2.982716639	-9.992
0.7294	3.20030423	-9.991
0.7303	3.626114986	-9.991
0.7302	3.48017088	-9.991
0.73	3.348016742	-9.99
0.7299	2.885650298	-9.99
0.4605	3.041394713	-9.987
0.7301	3.578956828	-9.987
0.7302	3.254857483	-9.987
0.7302	2.378828629	-9.986
0.724	3.215203189	-9.984
0.8766	3.198821991	-9.983
0.73	3.398106775	-9.983
0.7301	2.757334932	-9.979
0.7301	2.056400406	-9.977
0.9191	3.437267193	-9.976
0.9594	3.01744992	-9.976
0.73	2.073189167	-9.976
0.7303	2.060130266	-9.975
0.7301	3.256773182	-9.973
0.4605	2.408315114	-9.971
0.7303	3.239020843	-9.969
0.4605	2.594924725	-9.968
0.7303	2.975134072	-9.967
0.9068	3.473368409	-9.967
0.9388	3.024847542	-9.965
0.7302	3.589030051	-9.965
0.9961	3.098329269	-9.964
0.9585	2.484027945	-9.964
0.7302	3.877129707	-9.962
0.7301	3.431535741	-9.96
0.7303	2.644978372	-9.958
0.7303	3.202630497	-9.957
0.7302	3.302006936	-9.954
0.9901	3.073870495	-9.954
0.7303	3.726322693	-9.953
0.9198	3.009750779	-9.952
0.7284	2.299618318	-9.949
0.4605	2.443980839	-9.948
0.7303	2.77990573	-9.947
0.7302	2.270601256	-9.947
0.7303	3.536951205	-9.947
0.73	2.429764857	-9.947
0.7303	3.68224407	-9.947
0.7301	3.133548693	-9.946
0.7238	2.430346358	-9.946
0.7301	3.115879022	-9.946
0.7303	4.761427773	-9.945
0.7303	3.613486687	-9.941
0.9909	3.00749904	-9.94
0.7303	4.111151083	-9.939
0.937	3.217286855	-9.935
0.7302	2.280707155	-9.933
0.9543	3.125505905	-9.931
0.9308	3.2045198	-9.93
0.9965	3.470646236	-9.929
0.7294	2.897673326	-9.926
0.4605	2.447698832	-9.926
0.7301	3.477256525	-9.925
0.7298	2.269429131	-9.924
0.7302	3.37872292	-9.923
0.7303	3.600897916	-9.921
0.728	3.331598659	-9.921
0.9938	3.310541236	-9.921
0.9722	3.146803025	-9.921
0.7285	2.387311131	-9.921
0.7302	2.745922462	-9.916
0.9099	3.109199764	-9.915
0.7167	3.279064856	-9.914
0.7293	2.576659334	-9.913
0.7303	3.76689082	-9.913
0.984	3.081370445	-9.91
0.9947	3.243393333	-9.909
0.9685	3.249662752	-9.909
0.7302	4.015792932	-9.907
0.9958	3.287234328	-9.906
0.9951	3.25031639	-9.906
0.9276	2.784316205	-9.906
0.9832	3.566692108	-9.904
0.7248	4.123577115	-9.904
0.7289	3.091690612	-9.903
0.9652	3.615857044	-9.901
0.9859	3.539774116	-9.901
0.7297	3.157574747	-9.899
0.9424	2.821730212	-9.899
0.7302	3.019903778	-9.899
0.8607	3.211836956	-9.899
0.969	2.495280431	-9.897
0.7303	3.581379905	-9.897
0.9061	3.463975632	-9.894
0.7302	3.234902448	-9.892
0.9949	4.735946766	-9.892
0.7295	2.173449525	-9.891
0.7288	3.79389237	-9.89
0.9938	3.246682172	-9.89
0.7303	2.551756205	-9.889
0.9637	3.133048381	-9.889
0.9612	3.216951675	-9.888
0.7303	3.784095087	-9.887
0.9513	3.223777682	-9.886
0.7213	3.037826855	-9.885
0.7303	3.472312167	-9.885
0.9679	3.186561444	-9.884
0.9862	3.063827863	-9.883
0.9559	3.196502376	-9.881
0.8964	3.267085158	-9.881
0.4605	2.181914406	-9.88
0.7302	4.109844517	-9.879
0.9598	3.271357918	-9.878
0.7302	3.078376333	-9.878
0.9959	3.526426897	-9.877
0.9794	3.553075835	-9.872
0.4605	2.462308468	-9.871
0.9704	3.077546193	-9.871
0.9857	3.083565316	-9.87
0.9769	2.803582159	-9.868
0.9043	3.129952404	-9.866
0.9974	2.312778829	-9.866
0.4605	3.303087299	-9.864
0.7302	3.70664666	-9.864
0.7293	3.358544743	-9.863
0.9974	2.593730041	-9.863
0.4605	2.651707817	-9.862
0.7303	3.092290884	-9.86
0.73	4.204881685	-9.858
0.7277	3.354850662	-9.858
0.7302	3.303148222	-9.857
0.7302	3.833042793	-9.856
0.8664	3.780200576	-9.856
0.99	4.18355335	-9.855
0.7298	3.352394927	-9.85
0.98	3.422160452	-9.85
0.7303	3.476781013	-9.85
0.73	3.736282097	-9.85
0.7303	3.120656111	-9.849
0.9214	3.157620528	-9.849
0.7301	2.987733573	-9.848
0.7303	2.063601979	-9.848
0.7295	2.473978164	-9.847
0.7302	2.194902584	-9.847
0.905	3.130428116	-9.846
0.9416	3.016131128	-9.846
0.7302	3.167596635	-9.845
0.7303	3.372574981	-9.845
0.993	3.179025755	-9.844
0.4605	2.462409729	-9.844
0.9947	3.738634098	-9.844
0.9415	3.080676428	-9.843
0.9856	3.326599987	-9.843
0.7303	3.251619976	-9.841
0.9286	3.025541389	-9.84
0.7303	2.705948159	-9.837
0.9703	3.085467443	-9.837
0.7302	2.936275071	-9.834
0.8922	3.292130423	-9.833
0.7097	2.508582111	-9.832
0.7301	3.736579169	-9.831
0.7303	3.675823746	-9.83
0.7303	2.724931991	-9.829
0.7302	2.164304238	-9.828
0.673	4.064878099	-9.826
0.9986	1.986021515	-9.826
0.7267	2.44989291	-9.826
0.7299	2.494548222	-9.826
0.7302	3.329728764	-9.826
0.7303	3.128800572	-9.825
0.7303	3.091538521	-9.823
0.9481	3.216127154	-9.822
0.9995	3.416298459	-9.821
0.7188	2.369789961	-9.821
0.7303	3.214804768	-9.821
0.938	2.386972316	-9.82
0.9953	3.62797181	-9.82
0.4605	2.863718259	-9.819
0.7299	3.384821797	-9.819
0.7301	2.75377992	-9.818
0.9037	3.223428975	-9.818
0.729	2.622122705	-9.815
0.7052	2.926116918	-9.813
0.9631	3.206679133	-9.812
0.9642	3.044288104	-9.812
0.4605	2.629165123	-9.809
0.9961	3.447878177	-9.809
0.7299	2.383661387	-9.808
0.995	3.412178659	-9.808
0.7303	4.206647362	-9.805
0.9673	1.964424566	-9.805
0.7303	3.574357375	-9.803
0.7147	2.37043734	-9.802
0.7301	3.130677346	-9.801
0.7302	2.511747249	-9.801
0.882	3.498909024	-9.801
0.7303	2.377834895	-9.8
0.7303	3.933160596	-9.799
0.94	3.253832506	-9.798
0.9087	3.166207255	-9.798
0.8938	3.132705704	-9.796
0.951	3.419847031	-9.796
0.4605	3.956706198	-9.794
0.9877	3.094713127	-9.794
0.9647	3.26427111	-9.793
0.7301	3.385252744	-9.793
0.9594	2.867624359	-9.793
0.9759	3.033719163	-9.792
0.7303	3.690124558	-9.79
0.9628	3.576479851	-9.789
0.4605	2.66230464	-9.788
0.7303	2.836674202	-9.788
0.7303	3.038735381	-9.788
0.9808	3.261230643	-9.787
0.9845	3.777999103	-9.787
0.7269	2.949843437	-9.785
0.9868	3.300576195	-9.782
0.7297	2.500731365	-9.782
0.7303	3.586149584	-9.781
0.7303	3.573402099	-9.781
0.9907	3.02979802	-9.78
0.9964	4.141980416	-9.778
0.7303	2.924720372	-9.778
0.9988	2.878656586	-9.778
0.7112	2.971738762	-9.778
0.9743	3.952785498	-9.776
0.7303	4.149501202	-9.776
0.7125	2.90615172	-9.776
0.9762	3.288269054	-9.776
0.9589	3.061419641	-9.776
0.7303	2.856695231	-9.775
0.7303	2.322900027	-9.774
0.7285	3.190353349	-9.771
0.7303	3.011634389	-9.77
0.7252	4.097819405	-9.77
0.7303	3.709642569	-9.768
0.9466	3.276425084	-9.767
0.9891	3.094609293	-9.765
0.7299	3.693816914	-9.765
0.7291	2.580431983	-9.765
0.7301	2.829538526	-9.765
0.9637	3.089074573	-9.765
0.9989	3.282815923	-9.764
0.9758	3.046366695	-9.763
0.7303	2.880649077	-9.762
0.9751	3.537612742	-9.762
0.7262	2.360068592	-9.762
0.9728	3.203312015	-9.761
0.7301	2.270111286	-9.761
0.7302	3.180949642	-9.759
0.7302	4.042207425	-9.758
0.9765	2.601755548	-9.758
0.7299	2.754472934	-9.758
0.7303	2.6941359	-9.757
0.9904	3.251493294	-9.756
0.7303	3.466812083	-9.756
0.7303	4.39073263	-9.756
0.7303	3.500849635	-9.755
0.7293	3.729950391	-9.755
0.9323	3.138690342	-9.754
0.7302	3.286825584	-9.754
0.725	4.168223107	-9.754
0.9952	2.990308122	-9.751
0.9805	3.293947978	-9.75
0.4605	2.587645459	-9.749
0.7303	3.005707279	-9.748
0.7303	3.638575394	-9.745
0.7303	3.525709859	-9.745
0.7302	4.114152373	-9.744
0.887	3.768560272	-9.744
0.9771	3.271928882	-9.743
0.7303	3.103401077	-9.742
0.9593	3.121407844	-9.741
0.7303	2.881431983	-9.741
0.7303	2.387129071	-9.741
0.8835	3.334600198	-9.737
0.7291	3.108516333	-9.737
0.7303	2.306084755	-9.737
0.9854	3.160604551	-9.736
0.7303	2.170495072	-9.735
0.7302	2.935469411	-9.735
0.4605	3.130788347	-9.734
0.7302	3.70023588	-9.734
0.7303	3.912153945	-9.732
0.7268	3.032136989	-9.73
0.9784	3.216952979	-9.729
0.9897	2.232918153	-9.728
0.7713	4.191372483	-9.727
0.9688	3.420860115	-9.727
0.9691	3.72376864	-9.722
0.7303	3.216462524	-9.718
0.7303	3.030712498	-9.717
0.7286	4.06065297	-9.715
0.7302	3.030537216	-9.712
0.7302	3.05833495	-9.71
0.7296	4.102373213	-9.71
0.9765	3.88575407	-9.708
0.7303	3.866091855	-9.707
0.7302	2.993416894	-9.705
0.7298	4.06916775	-9.705
0.9523	3.302853707	-9.704
0.9776	2.873003354	-9.704
0.7303	3.650951934	-9.704
0.724	2.691775537	-9.702
0.8995	3.477058426	-9.701
0.7303	3.491687048	-9.7
0.9635	2.690663576	-9.7
0.7301	2.310515903	-9.7
0.9908	3.218280875	-9.699
0.7294	3.489549524	-9.697
0.9863	3.057677461	-9.697
0.726	2.881597154	-9.697
0.7303	3.413192787	-9.697
0.9733	3.21265233	-9.695
0.7303	2.938349903	-9.694
0.7303	3.185189602	-9.694
0.7303	3.653675402	-9.692
0.7302	2.991172683	-9.692
0.7302	3.150322525	-9.691
0.4605	2.465648451	-9.69
0.978	3.670274617	-9.69
0.7302	3.306765096	-9.69
0.4605	3.048974356	-9.689
0.7285	3.167893033	-9.689
0.7293	3.475651705	-9.689
0.7303	2.411923028	-9.688
0.7303	3.190833628	-9.686
0.7262	3.476159747	-9.685
0.7294	3.447640294	-9.684
0.7301	2.047710852	-9.683
0.9771	2.94658241	-9.682
0.4605	2.768697034	-9.682
0.7303	3.105129624	-9.678
0.9264	2.897905487	-9.678
0.7302	3.256680063	-9.678
0.7145	2.441458437	-9.676
0.9332	3.02712074	-9.676
0.9937	3.867912137	-9.675
0.7295	2.910422787	-9.674
0.9919	3.227483265	-9.674
0.7303	2.587585246	-9.673
0.7274	3.373170263	-9.673
0.9455	3.432103222	-9.673
0.9692	3.550214919	-9.671
0.7301	3.697582034	-9.671
0.7302	3.673843269	-9.67
0.4605	2.643480491	-9.669
0.943	3.342756027	-9.669
0.7302	3.034474017	-9.668
0.98	3.024225903	-9.668
0.9261	3.289431221	-9.667
0.4605	2.871850769	-9.667
0.7276	2.966181179	-9.665
0.7303	3.348259003	-9.664
0.7303	2.930435402	-9.662
0.9994	3.683280502	-9.66
0.7302	3.371883698	-9.657
0.73	3.451773726	-9.657
0.7303	3.173081193	-9.657
0.9958	3.2212603	-9.656
0.7303	3.367678167	-9.655
0.7303	3.253412928	-9.653
0.4605	2.845901768	-9.652
0.9832	3.358334812	-9.651
0.9747	2.988177282	-9.651
0.7303	3.54571582	-9.651
0.4605	2.416319438	-9.649
0.4605	3.240221292	-9.647
0.9702	2.947958479	-9.645
0.9672	4.066071744	-9.645
0.7276	2.469726375	-9.645
0.9787	3.211744823	-9.642
0.7303	4.098535275	-9.641
0.9527	3.129143094	-9.639
0.7301	2.986873705	-9.637
0.7302	2.243741733	-9.636
0.7303	3.583775436	-9.636
0.7303	3.651340271	-9.635
0.7303	2.227179244	-9.634
0.7303	3.033285764	-9.633
0.9634	3.095220263	-9.63
0.7303	3.638472497	-9.63
0.9894	3.299280694	-9.629
0.9184	3.57557095	-9.628
0.7303	3.188611334	-9.628
0.7303	3.116043557	-9.626
0.9814	2.886753204	-9.626
0.7303	3.13532771	-9.626
0.7287	2.284047419	-9.625
0.4605	2.259470319	-9.625
0.7303	2.521366175	-9.625
0.7303	3.223819621	-9.623
0.7303	2.778809429	-9.623
0.7281	3.51707145	-9.622
0.9743	2.399042793	-9.62
0.9871	3.130484975	-9.619
0.73	1.963789823	-9.616
0.7303	2.195648341	-9.615
0.9961	3.308134298	-9.615
0.9345	2.7064603	-9.614
0.7252	2.707009857	-9.614
0.959	4.49106259	-9.614
0.9684	3.328148582	-9.614
0.7251	4.08750679	-9.614
0.7298	3.366190684	-9.613
0.9888	3.380487355	-9.612
0.9623	2.871855323	-9.612
0.7302	2.167169391	-9.612
0.7301	2.365173713	-9.611
0.9832	3.260705142	-9.608
0.9861	3.075140423	-9.608
0.7303	2.892854205	-9.607
0.7303	2.620638703	-9.606
0.7301	3.275767511	-9.606
0.9139	3.147655481	-9.605
0.7302	3.063337972	-9.604
0.7303	3.288084608	-9.604
0.9936	3.670469411	-9.603
0.7303	3.136549932	-9.602
0.7252	3.260867223	-9.599
0.7303	1.93772741	-9.599
0.9849	2.770311553	-9.598
0.9285	2.139618122	-9.598
0.9845	3.720608613	-9.597
0.9908	3.76715117	-9.597
0.7303	3.75285983	-9.596
0.7303	3.364890894	-9.593
0.7303	2.361285254	-9.593
0.7301	4.057160527	-9.593
0.7302	2.973916894	-9.592
0.9412	2.965572752	-9.592
0.97	3.708111307	-9.592
0.7303	4.088604712	-9.591
0.7301	4.179423448	-9.591
0.7303	3.889564845	-9.591
0.7303	2.207138013	-9.591
0.7289	2.063644482	-9.589
0.955	2.692486391	-9.586
0.7171	2.456591291	-9.585
0.7302	3.425661277	-9.585
0.727	3.250200958	-9.585
0.7263	3.667290162	-9.585
0.729	2.306302834	-9.584
0.8987	3.056941459	-9.583
0.7303	3.933049473	-9.583
0.7302	3.686233929	-9.583
0.7302	3.006802406	-9.581
0.7303	2.921044846	-9.581
0.9023	3.059664342	-9.581
0.9914	3.892202576	-9.58
0.8855	3.686794521	-9.58
0.9853	3.815309248	-9.579
0.9698	3.072640621	-9.579
0.73	1.970740627	-9.578
0.7303	3.876115204	-9.578
0.9276	3.577229528	-9.577
0.9491	2.974370445	-9.577
0.9782	3.00388903	-9.576
0.7291	4.093402946	-9.576
0.4605	2.313223281	-9.575
0.7149	2.402661991	-9.571
0.9586	3.323058757	-9.571
0.7303	2.774097113	-9.57
0.9582	3.43000461	-9.57
0.9473	3.236473755	-9.57
0.4605	3.595780716	-9.57
0.7302	3.001285039	-9.569
0.7297	3.323295857	-9.568
0.7303	3.089454994	-9.567
0.7303	3.30808686	-9.566
0.7302	3.793204112	-9.566
0.727	3.162412055	-9.565
0.7303	3.223650492	-9.562
0.725	4.13538777	-9.562
0.7302	2.6805656	-9.561
0.7295	2.844569077	-9.56
0.8877	2.832730568	-9.559
0.4605	2.012096205	-9.556
0.7303	2.83964224	-9.553
0.7303	2.466191977	-9.553
0.948	3.049180512	-9.553
0.7303	2.060721006	-9.553
0.7303	2.893192938	-9.551
0.9498	3.180824403	-9.551
0.9222	3.134987419	-9.551
0.9834	4.133536102	-9.55
0.7302	2.888027054	-9.549
0.73	2.548397889	-9.548
0.7268	3.199708922	-9.546
0.7301	2.164505242	-9.545
0.9945	3.652649135	-9.544
0.7298	3.255330216	-9.543
0.9635	3.845791896	-9.543
0.7302	3.387140107	-9.542
0.958	2.419789698	-9.542
0.7303	3.479174918	-9.541
0.7303	2.245333047	-9.54
0.4605	3.08814383	-9.54
0.9579	3.652582259	-9.539
0.9982	2.75480193	-9.537
0.7301	4.178698023	-9.535
0.7303	3.915585311	-9.534
0.7302	3.533941782	-9.534
0.4605	2.84219002	-9.534
0.7303	3.345907197	-9.533
0.7303	3.063363944	-9.532
0.9891	3.729762377	-9.531
0.7302	2.342895589	-9.531
0.9902	3.256031665	-9.53
0.9139	3.260748222	-9.53
0.9891	2.924382278	-9.53
0.9769	3.097077194	-9.529
0.7303	2.259581091	-9.529
0.7303	3.188997795	-9.529
0.7298	4.00158772	-9.527
0.9819	2.994760276	-9.527
0.99	3.391566375	-9.526
0.9627	2.652316113	-9.526
0.7302	2.622221289	-9.525
0.7303	3.660636108	-9.524
0.4605	2.522977968	-9.523
0.7303	3.624626502	-9.522
0.9523	3.154594156	-9.522
0.7303	2.993930071	-9.522
0.73	3.361225877	-9.521
0.7301	3.169409916	-9.52
0.7303	3.588244282	-9.52
0.7302	3.610631172	-9.52
0.9907	2.651173237	-9.519
0.7303	3.24848609	-9.517
0.9428	2.757794501	-9.516
0.73	2.686807511	-9.515
0.7296	4.194441096	-9.515
0.7303	3.623676527	-9.514
0.9898	4.2185275	-9.513
0.7302	3.201194472	-9.512
0.7295	3.121595343	-9.511
0.7239	2.459989237	-9.511
0.7303	4.052522207	-9.51
0.9298	3.152905487	-9.508
0.7303	3.337565494	-9.508
0.9607	3.678439171	-9.506
0.9562	3.313847881	-9.505
0.9908	2.832905566	-9.505
0.4605	2.440224323	-9.504
0.7303	3.149999367	-9.503
0.7297	2.471039557	-9.503
0.7301	3.24647322	-9.503
0.4605	2.196831396	-9.502
0.7303	3.28759005	-9.501
0.7303	2.731461577	-9.501
0.73	3.001628564	-9.501
0.9825	3.275629049	-9.5
0.7303	2.338087489	-9.499
0.8784	3.23224027	-9.499
0.7302	3.658367022	-9.499
0.7301	2.310192115	-9.496
0.7303	2.809576385	-9.495
0.7297	2.203178079	-9.494
0.7303	3.515591969	-9.493
0.7261	3.394003523	-9.492
0.7303	3.571888627	-9.492
0.9565	3.140840764	-9.491
0.9399	3.441111793	-9.491
0.9979	2.631667634	-9.491
0.9767	4.068273712	-9.491
0.7301	2.401222571	-9.49
0.9832	3.085274718	-9.49
0.985	3.234104654	-9.49
0.4605	2.363977095	-9.49
0.7303	3.232559095	-9.489
0.7296	2.44256752	-9.489
0.7303	3.258496982	-9.489
0.9836	2.952320212	-9.488
0.7303	3.468373003	-9.487
0.7303	3.616068071	-9.486
0.7303	4.076974632	-9.486
0.7302	3.156729173	-9.485
0.9945	3.080861043	-9.482
0.7299	2.874397164	-9.482
0.7252	4.102961867	-9.482
0.7302	3.106586585	-9.481
0.9625	3.159640867	-9.481
0.7299	3.271383202	-9.48
0.7303	3.771167382	-9.48
0.7301	3.331642582	-9.479
0.7302	2.242805126	-9.479
0.7303	3.217986675	-9.478
0.7166	2.276443389	-9.478
0.7295	2.272359273	-9.478
0.7303	3.253200838	-9.478
0.7299	3.320249899	-9.477
0.7115	2.868993797	-9.476
0.993	3.811206121	-9.476
0.7301	3.59975566	-9.475
0.7296	3.076678715	-9.474
0.9763	3.488079599	-9.471
0.7303	3.175546513	-9.471
0.7302	3.666182583	-9.471
0.9433	3.367016573	-9.47
0.9583	3.212145916	-9.47
0.7272	3.159312738	-9.469
0.9629	3.11172074	-9.469
0.7298	3.267332263	-9.468
0.7303	3.611122118	-9.468
0.7303	3.742255089	-9.466
0.9555	3.375728394	-9.466
0.7302	2.822973297	-9.466
0.7303	3.797467881	-9.465
0.7302	3.706329288	-9.463
0.9514	3.268739675	-9.463
0.7303	3.290012925	-9.461
0.9559	3.150806098	-9.458
0.9875	3.375506274	-9.458
0.9185	3.737418823	-9.456
0.9813	3.004889805	-9.456
0.9861	3.241272928	-9.454
0.721	2.733690673	-9.452
0.4605	4.335108785	-9.452
0.7302	3.212944505	-9.452
0.7251	4.152844562	-9.451
0.4605	2.156619312	-9.45
0.7303	2.429110109	-9.446
0.7303	3.128231846	-9.444
0.982	3.116673367	-9.444
0.9341	4.147609557	-9.444
0.7303	2.33272706	-9.443
0.949	3.378805616	-9.443
0.7303	2.674670482	-9.442
0.9559	3.087595718	-9.442
0.7261	2.392875222	-9.442
0.7171	2.361509435	-9.441
0.7303	3.384560218	-9.439
0.988	3.433968919	-9.439
0.7303	3.779776713	-9.436
0.7301	3.411600181	-9.434
0.7301	3.723011059	-9.434
0.7303	3.293136523	-9.433
0.7302	3.595016782	-9.433
0.9933	3.254955565	-9.432
0.9521	2.710767622	-9.431
0.9756	3.375846887	-9.43
0.7301	2.607743896	-9.429
0.7301	3.255186145	-9.429
0.9951	3.287871745	-9.429
0.7302	2.205742587	-9.429
0.7302	3.335113055	-9.429
0.9962	3.258749903	-9.427
0.7302	3.013228961	-9.424
0.7303	3.469725423	-9.423
0.9764	3.622581147	-9.422
0.7301	3.128647338	-9.421
0.9851	3.19863435	-9.42
0.7303	2.871101769	-9.417
0.7303	3.016931129	-9.416
0.7294	3.307631206	-9.416
0.984	3.079849483	-9.415
0.7303	2.93718997	-9.415
0.7303	3.308782557	-9.415
0.7081	3.101877565	-9.414
0.7303	3.036822858	-9.413
0.7262	2.771654807	-9.413
0.7303	3.484302191	-9.413
0.9716	3.223201261	-9.412
0.9941	2.703645631	-9.412
0.707	2.878248327	-9.411
0.7302	2.263117639	-9.41
0.9812	2.967469269	-9.409
0.7303	2.483340301	-9.408
0.4605	2.465626793	-9.408
0.7302	3.198564813	-9.406
0.7303	2.578240913	-9.406
0.7303	3.554621126	-9.404
0.9797	3.955365889	-9.403
0.7299	3.118030274	-9.402
0.7298	2.254581583	-9.402
0.9341	3.406329223	-9.401
0.8793	2.842816281	-9.4
0.7303	3.030939675	-9.4
0.7299	3.22769331	-9.399
0.7303	3.533169687	-9.399
0.9762	4.546497447	-9.399
0.9902	3.184455471	-9.391
0.9821	3.217224038	-9.391
0.729	3.489573807	-9.39
0.9056	3.118247224	-9.39
0.9528	3.315691172	-9.39
0.7271	3.521937038	-9.388
0.4605	2.178692813	-9.388
0.7282	2.981902406	-9.386
0.7303	3.953072727	-9.385
0.7303	2.30856312	-9.384
0.7253	3.313224128	-9.383
0.7286	2.215219829	-9.383
0.7299	2.324150537	-9.38
0.7275	2.534122412	-9.379
0.7303	3.082244466	-9.378
0.9559	3.143348159	-9.378
0.7303	2.981742466	-9.377
0.7303	2.958273693	-9.376
0.7303	2.68821399	-9.376
0.9974	4.351119936	-9.376
0.4605	1.997732121	-9.376
0.7303	3.193098459	-9.376
0.9884	3.300575836	-9.375
0.4605	3.825204681	-9.373
0.7303	3.183265779	-9.372
0.9509	3.011385837	-9.371
0.7301	3.854760838	-9.371
0.7301	2.413660277	-9.371
0.7303	3.731948085	-9.371
0.9938	3.388089526	-9.37
0.7291	2.991849681	-9.37
0.9888	3.312608632	-9.368
0.7303	2.306820467	-9.367
0.7302	3.239212113	-9.366
0.7296	3.02183337	-9.366
0.9103	3.240336074	-9.365
0.9352	3.528838014	-9.365
0.7299	2.912612539	-9.365
0.7303	2.404632471	-9.365
0.9916	3.119098264	-9.364
0.9961	3.296446554	-9.364
0.4605	3.269230975	-9.363
0.7212	2.604878314	-9.363
0.7303	2.353678179	-9.362
0.9795	3.647809865	-9.361
0.4605	1.865224639	-9.361
0.4605	2.210064446	-9.36
0.7298	3.287977992	-9.359
0.7303	2.570496974	-9.359
0.7301	2.50674393	-9.358
0.7243	2.790106297	-9.357
0.7303	3.494993885	-9.356
0.7094	2.260925985	-9.355
0.7303	3.104055985	-9.354
0.7302	3.684581484	-9.354
0.7301	4.059403418	-9.353
0.9783	3.170698762	-9.352
0.976	2.284535429	-9.351
0.9591	3.064818127	-9.35
0.997	3.255826654	-9.349
0.7302	2.454808599	-9.349
0.9465	3.029690667	-9.347
0.7303	3.671276903	-9.347
0.7302	3.07236786	-9.345
0.9109	3.6512593	-9.344
0.4605	2.269468538	-9.344
0.9749	2.737296018	-9.343
0.7298	3.267041832	-9.342
0.7293	2.220447523	-9.341
0.7233	2.494270931	-9.339
0.7302	3.557106472	-9.339
0.9828	3.624743945	-9.337
0.7298	2.349709607	-9.335
0.9275	3.446011902	-9.334
0.7299	3.356038087	-9.334
0.7291	3.048183486	-9.333
0.9745	3.189276879	-9.332
0.7296	2.369173281	-9.331
0.7296	2.911833766	-9.331
0.9847	3.255711873	-9.331
0.4605	2.355631099	-9.331
0.7303	3.579399414	-9.33
0.7301	3.035481556	-9.329
0.9314	2.735228564	-9.329
0.8324	3.334014949	-9.329
0.7303	3.09425221	-9.329
0.7302	3.381802928	-9.328
0.9869	3.338929401	-9.322
0.4605	3.370016405	-9.322
0.4605	2.97405898	-9.322
0.9377	4.14830817	-9.319
0.7303	4.630017927	-9.319
0.7299	2.498961898	-9.318
0.7289	3.024714802	-9.318
0.9842	4.380978897	-9.317
0.9992	3.194689984	-9.315
0.73	3.80860285	-9.315
0.7303	2.699133424	-9.314
0.7303	2.382220467	-9.313
0.8587	2.313222439	-9.313
0.8918	2.845586407	-9.312
0.7302	1.874727336	-9.31
0.7303	4.152259713	-9.31
0.7296	2.748989039	-9.309
0.7302	2.706946334	-9.307
0.7247	3.278710616	-9.307
0.7296	2.173665082	-9.307
0.9849	3.428952928	-9.307
0.7297	3.098557033	-9.307
0.9058	3.12056456	-9.306
0.7299	1.761132958	-9.306
0.7303	2.099978139	-9.305
0.7298	3.202731513	-9.305
0.8897	3.345600632	-9.305
0.4605	2.11295003	-9.304
0.7303	3.196314271	-9.303
0.7104	2.471130817	-9.301
0.4605	3.000229049	-9.301
0.7299	3.828838031	-9.301
0.7301	3.141321577	-9.3
0.7303	2.145350009	-9.298
0.7285	2.739846006	-9.298
0.948	2.893655606	-9.297
0.7303	2.743238637	-9.297
0.7297	3.321051617	-9.296
0.7254	4.113274482	-9.296
0.9278	2.815644886	-9.295
0.7299	2.339956945	-9.295
0.7299	1.864302293	-9.295
0.7303	3.1934068	-9.292
0.4605	2.192223483	-9.292
0.7303	2.527289798	-9.291
0.73	3.53915721	-9.289
0.7303	2.57690034	-9.289
0.9884	2.7273954	-9.289
0.7303	3.001473347	-9.287
0.7303	3.41807863	-9.286
0.7262	3.098012314	-9.285
0.7286	2.374253783	-9.284
0.9788	3.715980935	-9.283
0.9901	3.287592346	-9.28
0.7303	3.535501874	-9.28
0.7302	3.223815166	-9.277
0.9415	4.327138252	-9.277
0.9936	3.296045147	-9.276
0.7299	2.532977566	-9.275
0.9524	3.149106547	-9.275
0.9861	3.215577907	-9.275
0.9593	3.419975963	-9.273
0.9289	3.873124379	-9.273
0.7302	3.059694814	-9.272
0.722	3.853205182	-9.272
0.9892	2.811894978	-9.271
0.9483	2.982717446	-9.271
0.7302	2.655159883	-9.27
0.7298	3.173811809	-9.27
0.4605	2.140127432	-9.269
0.9732	3.061843712	-9.268
0.7264	3.71474815	-9.267
0.7303	3.114724225	-9.265
0.7298	2.091201346	-9.264
0.7303	2.100089857	-9.263
0.9081	3.083799447	-9.261
0.7279	3.742286303	-9.261
0.9303	4.011114249	-9.26
0.7303	3.358114544	-9.259
0.9463	3.143494632	-9.259
0.7197	2.374565846	-9.258
0.9693	3.268079329	-9.258
0.7303	2.066288077	-9.257
0.9514	3.309288633	-9.257
0.7303	2.978707885	-9.256
0.7297	2.914002566	-9.256
0.7281	2.58472068	-9.256
0.7303	4.201603086	-9.255
0.7303	2.235029858	-9.253
0.7303	2.664731663	-9.25
0.4605	2.374698049	-9.25
0.9358	3.300141385	-9.249
0.7303	3.285641562	-9.249
0.949	3.536015148	-9.248
0.7303	3.053408639	-9.248
0.73	3.353896069	-9.247
0.7303	2.38776632	-9.245
0.7303	2.235036351	-9.245
0.7303	3.324389875	-9.243
0.7303	2.648755203	-9.243
0.9984	3.285197684	-9.243
0.8575	3.308504036	-9.242
0.7303	3.371075415	-9.242
0.73	2.206798015	-9.242
0.6738	3.059161962	-9.241
0.7298	4.417141548	-9.24
0.4605	2.699433377	-9.24
0.73	2.554401938	-9.238
0.939	3.009331857	-9.238
0.9484	3.158128959	-9.236
0.966	3.030647368	-9.232
0.9428	3.864184461	-9.232
0.7296	3.261351778	-9.232
0.7303	3.313845018	-9.23
0.7303	2.67015041	-9.23
0.9885	2.831601791	-9.228
0.729	2.715963415	-9.228
0.9289	3.706799367	-9.228
0.7303	1.998994316	-9.228
0.7302	3.215054267	-9.227
0.7251	4.115385074	-9.226
0.73	2.971680306	-9.226
0.9618	2.388933214	-9.226
0.4605	2.970084706	-9.224
0.7298	2.322591077	-9.224
0.9929	2.684532471	-9.223
0.9697	3.655816314	-9.223
0.7302	2.703030079	-9.222
0.7297	3.223920675	-9.221
0.7299	3.171942568	-9.22
0.7301	2.1148172	-9.219
0.727	3.212645648	-9.219
0.9384	3.891925339	-9.218
0.7264	3.221950264	-9.216
0.9377	3.788206389	-9.216
0.7303	3.527368086	-9.214
0.73	3.380560722	-9.214
0.7248	3.442936548	-9.213
0.7303	3.649732625	-9.212
0.7294	2.351985852	-9.212
0.7303	2.479062529	-9.211
0.7303	2.977825339	-9.21
0.7301	2.355987628	-9.207
0.9151	3.240458076	-9.206
0.9696	3.318976385	-9.205
0.7303	3.575097502	-9.205
0.7001	2.691868875	-9.204
0.7302	3.367163269	-9.203
0.724	3.133011539	-9.202
0.7217	2.091994836	-9.202
0.7303	3.187720623	-9.202
0.9734	4.335549929	-9.2
0.7294	3.298400661	-9.198
0.4605	3.158762868	-9.196
0.7302	3.515500931	-9.196
0.9785	3.46775571	-9.195
0.7282	2.852003383	-9.194
0.9067	3.40767896	-9.194
0.9696	2.764358314	-9.193
0.7255	1.996732958	-9.193
0.7236	2.353746358	-9.193
0.7296	3.252100226	-9.191
0.7303	2.905588011	-9.19
0.4605	2.318054665	-9.19
0.7303	2.063314143	-9.188
0.73	3.696397324	-9.186
0.7302	2.852194447	-9.185
0.7303	2.116305863	-9.184
0.7303	2.488530375	-9.183
0.7287	2.796714225	-9.183
0.7273	3.305669091	-9.182
0.9987	3.47966348	-9.181
0.7302	3.007383197	-9.18
0.9722	2.676521776	-9.18
0.9418	3.135640764	-9.179
0.9772	3.346761444	-9.179
0.7302	2.804038538	-9.179
0.7283	3.3151078	-9.177
0.4605	2.295418212	-9.177
0.9795	2.668647247	-9.176
0.73	2.543291643	-9.174
0.8911	3.647854896	-9.174
0.7303	2.881868885	-9.174
0.9861	3.27013028	-9.174
0.7297	2.367657915	-9.173
0.7297	3.072408219	-9.172
0.7303	2.79960298	-9.172
0.7302	3.269259097	-9.171
0.9924	3.093860423	-9.17
0.7302	4.088592144	-9.17
0.6748	2.440643724	-9.169
0.724	2.615097544	-9.168
0.4605	2.472416728	-9.166
0.7303	2.866188116	-9.165
0.4605	2.228565267	-9.165
0.9831	3.35004053	-9.165
0.7297	3.3062261	-9.164
0.9432	3.335078453	-9.164
0.9985	3.707878539	-9.164
0.6913	4.109710877	-9.163
0.4605	2.141811077	-9.163
0.9517	3.127013176	-9.162
0.966	2.939343094	-9.162
0.9915	3.426446769	-9.162
0.7302	3.649269237	-9.162
0.7302	3.036435833	-9.162
0.9514	3.140313948	-9.161
0.7303	4.060132096	-9.161
0.7303	3.35532995	-9.161
0.4605	3.470993177	-9.161
0.7303	2.845883891	-9.159
0.4605	2.346170825	-9.158
0.7303	3.448940599	-9.158
0.7303	3.880735577	-9.155
0.7302	2.619985231	-9.153
0.728	3.254940499	-9.153
0.9178	3.732702444	-9.153
0.7269	3.282191209	-9.152
0.7303	2.206372318	-9.152
0.8986	3.50763621	-9.15
0.7303	3.190445648	-9.15
0.7303	3.918244699	-9.147
0.7298	3.337756277	-9.145
0.9382	2.429496052	-9.145
0.7303	2.533121896	-9.144
0.9862	3.032672586	-9.144
0.7302	2.659742594	-9.142
0.7301	2.77327282	-9.141
0.9433	2.742871629	-9.141
0.7303	3.211207842	-9.141
0.7298	3.337895823	-9.14
0.9765	3.186540225	-9.139
0.9671	3.096833693	-9.138
0.6715	2.250120083	-9.137
0.7303	3.136301222	-9.137
0.9782	2.372230025	-9.135
0.727	3.113346513	-9.133
0.7302	1.90685803	-9.132
0.7282	2.140083725	-9.131
0.9776	2.963247956	-9.131
0.7299	3.253168012	-9.13
0.7303	3.420535282	-9.13
0.7302	3.20959315	-9.13
0.9902	3.20866789	-9.127
0.7302	2.063103065	-9.127
0.4605	2.473224593	-9.125
0.9766	3.129726654	-9.124
0.7303	3.371539945	-9.124
0.7302	2.187809004	-9.123
0.7302	2.533152775	-9.122
0.6852	3.361135209	-9.121
0.7303	4.148270959	-9.12
0.7248	4.185884836	-9.119
0.7303	3.214766454	-9.118
0.9514	3.254160791	-9.118
0.7303	2.939799103	-9.118
0.7302	2.48996766	-9.117
0.7294	2.939431983	-9.116
0.7297	3.405664331	-9.116
0.7291	2.995137621	-9.115
0.9483	2.097736929	-9.114
0.7085	2.749518304	-9.114
0.7283	3.332756454	-9.112
0.7297	2.387538699	-9.111
0.7303	4.721398521	-9.11
0.7303	3.111905425	-9.11
0.7295	4.055603382	-9.109
0.9781	2.342701757	-9.109
0.7298	3.230539786	-9.108
0.4605	3.916544101	-9.108
0.9911	3.374483902	-9.107
0.9437	3.26636456	-9.106
0.9749	3.15694737	-9.103
0.7296	3.340134575	-9.103
0.7301	2.707505124	-9.101
0.8884	2.62986834	-9.101
0.7303	2.97020945	-9.099
0.7275	2.928137544	-9.099
0.9812	3.817502125	-9.099
0.7303	3.244568503	-9.098
0.8823	2.910958296	-9.098
0.7298	3.234896803	-9.096
0.7303	2.088208261	-9.096
0.7303	3.232700063	-9.096
0.7299	2.217830626	-9.092
0.7293	2.835156027	-9.092
0.7302	3.050662615	-9.092
0.7301	2.288882389	-9.091
0.7303	3.339526447	-9.09
0.7301	3.848612375	-9.09
0.9744	3.24925885	-9.09
0.9662	3.507206775	-9.089
0.73	2.252684083	-9.089
0.7303	3.18337471	-9.087
0.4605	2.390987523	-9.087
0.9599	3.16820284	-9.086
0.7302	3.403340476	-9.086
0.8773	2.965958879	-9.086
0.73	2.949053613	-9.085
0.7299	3.089546792	-9.085
0.7302	1.879315237	-9.083
0.7303	3.710226121	-9.083
0.4605	3.149396403	-9.082
0.9915	4.14114356	-9.08
0.7302	2.913187674	-9.08
0.7302	2.91261876	-9.079
0.7297	3.410502229	-9.078
0.7294	2.656657535	-9.078
0.7302	3.179606879	-9.077
0.7303	2.940124546	-9.076
0.9618	2.667991951	-9.075
0.7302	1.895862235	-9.071
0.9334	2.905532965	-9.07
0.7303	3.104406267	-9.069
0.7303	2.380790413	-9.069
0.9071	2.816703628	-9.067
0.4605	2.636606933	-9.065
0.7302	2.453728639	-9.063
0.978	3.181957121	-9.063
0.7301	3.265561565	-9.063
0.9793	3.340504157	-9.062
0.7303	2.530731588	-9.058
0.7303	3.56253225	-9.058
0.4605	2.470273044	-9.058
0.7302	2.034622412	-9.057
0.7302	4.068305061	-9.056
0.7303	2.426841567	-9.056
0.7301	2.094136374	-9.056
0.9661	3.304544804	-9.055
0.7286	3.007509575	-9.054
0.7302	2.625761395	-9.054
0.7303	2.925941938	-9.054
0.958	3.542498865	-9.053
0.7147	2.607726781	-9.053
0.4605	2.714122964	-9.053
0.7302	3.151637648	-9.052
0.7301	2.89141147	-9.051
0.73	3.375146639	-9.051
0.7303	2.744156161	-9.051
0.7249	2.257262775	-9.047
0.7303	2.290110109	-9.047
0.9855	3.236969713	-9.046
0.7303	3.490330826	-9.044
0.4605	3.076960844	-9.044
0.7303	3.495956055	-9.044
0.9994	3.99215907	-9.043
0.9919	3.198579202	-9.043
0.7292	3.892931279	-9.043
0.9925	3.271851879	-9.042
0.7303	2.028092271	-9.042
0.7303	2.063322352	-9.041
0.4605	3.250554433	-9.041
0.9827	3.679960885	-9.04
0.9279	3.117739031	-9.04
0.9988	3.339595835	-9.04
0.7297	2.252142587	-9.04
0.7302	2.971337121	-9.037
0.876	3.036588528	-9.036
0.9228	2.585736574	-9.036
0.7303	2.297027685	-9.035
0.7299	2.17522228	-9.035
0.9246	3.079585076	-9.035
0.7293	2.281914105	-9.034
0.73	3.32058654	-9.033
0.73	3.166144382	-9.032
0.7302	3.526187936	-9.03
0.7303	3.800055481	-9.03
0.73	2.383689589	-9.028
0.7302	3.096794237	-9.027
0.7302	2.131113185	-9.026
0.7302	3.1689431	-9.025
0.7295	3.326439547	-9.023
0.9622	3.196574432	-9.023
0.7301	2.141710377	-9.021
0.7303	2.853761948	-9.02
0.9907	1.95885569	-9.02
0.9917	2.889031012	-9.02
0.994	3.611186557	-9.018
0.7249	3.316068377	-9.018
0.9609	3.337322387	-9.018
0.7303	3.661343914	-9.013
0.7301	3.064219362	-9.011
0.9515	3.328863086	-9.009
0.7303	2.465786802	-9.009
0.9958	3.133192834	-9.007
0.4605	2.404209804	-9.007
0.7303	3.631460028	-9.005
0.7302	2.138690494	-9.005
0.7303	4.057929647	-9.004
0.721	3.138420808	-9.004
0.7302	3.436572001	-9.002
0.7298	2.328791133	-9.002
0.4605	2.447378295	-9.002
0.9772	3.033267139	-9
0.7303	3.949460555	-8.999
0.956	3.24691938	-8.998
0.6709	3.401944976	-8.996
0.73	3.243044482	-8.995
0.7303	3.005170819	-8.994
0.9638	2.402444892	-8.994
0.73	3.646005983	-8.993
0.7303	3.448844837	-8.992
0.7301	3.172061648	-8.991
0.7301	2.965302685	-8.99
0.9829	3.661408051	-8.99
0.8834	4.303825108	-8.99
0.7303	3.293897128	-8.988
0.7302	3.131925481	-8.987
0.7303	2.672538785	-8.984
0.725	3.36905734	-8.983
0.9197	3.39813621	-8.983
0.7266	2.927009345	-8.982
0.7303	3.035801913	-8.98
0.7301	3.411199969	-8.98
0.4605	2.087130924	-8.975
0.7302	2.899537406	-8.975
0.9992	2.390777329	-8.974
0.7248	2.642236646	-8.973
0.7289	2.958010914	-8.971
0.7303	3.885456991	-8.97
0.7296	3.274152608	-8.97
0.9493	3.307878676	-8.969
0.4605	2.169281953	-8.969
0.729	3.145840223	-8.968
0.7288	4.238487193	-8.965
0.7269	3.167561577	-8.961
0.7302	3.097580417	-8.961
0.7248	4.076608482	-8.961
0.7302	2.797720989	-8.961
0.73	3.248968725	-8.959
0.7281	3.239550852	-8.958
0.7298	3.624264729	-8.958
0.7303	2.808762805	-8.957
0.7301	2.8216806	-8.956
0.7292	3.480110685	-8.955
0.9481	3.307486352	-8.954
0.7288	2.829095258	-8.954
0.9668	4.393090402	-8.953
0.987	3.806137262	-8.95
0.7287	3.185953107	-8.949
0.7293	2.454407284	-8.949
0.7302	2.132136754	-8.949
0.4605	2.756321605	-8.949
0.7301	2.251126236	-8.948
0.9719	4.339760873	-8.947
0.4605	2.450496434	-8.946
0.7295	4.37055913	-8.946
0.7251	4.139554043	-8.946
0.999	3.396739559	-8.945
0.7303	2.478361293	-8.943
0.7298	3.821450864	-8.943
0.7302	3.603781397	-8.942
0.7297	2.056225164	-8.942
0.9591	3.907574939	-8.941
0.7303	3.620189367	-8.941
0.7207	1.935636976	-8.94
0.9963	2.249007808	-8.939
0.7302	4.01559028	-8.937
0.4605	2.450332994	-8.937
0.7281	3.637711913	-8.936
0.9375	3.017779531	-8.935
0.4605	2.587266744	-8.935
0.7299	2.892364819	-8.933
0.7303	3.027325705	-8.933
0.7303	3.753001713	-8.932
0.7287	2.280448319	-8.931
0.7303	3.745526871	-8.931
0.7303	4.096840827	-8.93
0.73	2.398211617	-8.929
0.961	2.475775616	-8.929
0.8688	2.903482728	-8.928
0.8712	3.046908052	-8.928
0.4605	3.659367936	-8.927
0.7263	2.99659139	-8.926
0.7262	3.07831069	-8.926
0.7303	3.947360284	-8.924
0.9615	2.244310276	-8.92
0.7303	3.208978714	-8.918
0.7302	2.317183317	-8.918
0.7302	2.903021986	-8.913
0.9815	3.299340808	-8.913
0.9384	3.366532928	-8.912
0.7303	3.135407963	-8.91
0.4605	2.323014577	-8.908
0.7298	3.755688642	-8.907
0.7303	3.070058676	-8.904
0.7303	3.512990496	-8.904
0.7303	2.442357562	-8.901
0.7302	3.594572201	-8.901
0.9858	3.790359258	-8.9
0.7301	2.423557242	-8.9
0.4605	2.4413955	-8.899
0.7303	2.369498047	-8.898
0.7301	3.643931155	-8.898
0.4605	2.640498626	-8.896
0.7301	3.399193956	-8.895
0.7302	3.976814135	-8.894
0.7303	3.436588142	-8.893
0.7303	2.607792088	-8.892
0.4605	3.337276072	-8.891
0.7303	2.517554576	-8.89
0.9813	3.17455352	-8.89
0.7303	2.887212663	-8.889
0.7298	3.132747802	-8.889
0.974	3.716563471	-8.888
0.73	3.861200191	-8.887
0.7274	2.475965446	-8.886
0.4605	2.428972934	-8.884
0.9962	3.266217443	-8.883
0.7302	3.183714225	-8.883
0.9158	3.30949353	-8.883
0.7296	3.044665029	-8.883
0.4605	3.670987078	-8.881
0.7303	2.344346525	-8.881
0.7302	3.248120814	-8.88
0.7302	2.874159287	-8.878
0.4605	2.489285426	-8.876
0.7303	2.045655571	-8.876
0.9973	3.254803481	-8.875
0.7298	2.762287974	-8.873
0.4605	2.818586261	-8.871
[truncated: 1 more rows]
