# Supplementary material for: A pharmacophore-guided deep learning approach for bioactive molecular generation
Source: Nat Commun. 2023 Oct 6;14:6234. doi: 10.1038/s41467-023-41454-9 (PMC10558534; doi:10.1038/s41467-023-41454-9)
Supplement: Supplementary file 4 — Supplementary data1 [file 41467_2023_41454_MOESM4_ESM.zip › Supplementary data1/Table 2/RELATION_AKT1_BO.csv]

align_score	SA	vina_score
0.9836	5.340645041	-14.049
0.7286	3.68679586	-12.882
0.7303	3.716757042	-12.636
0.7301	3.659366517	-12.555
0.7297	3.4886559	-12.519
0.7303	3.830846129	-12.425
0.9891	3.534744258	-12.413
0.9651	3.896498416	-12.408
0.9658	3.689495696	-12.398
0.9541	3.363996533	-12.203
0.7303	3.4010469	-12.177
0.7249	3.974541215	-12.159
0.9287	3.285667609	-12.141
0.97	3.591687064	-12.108
0.9956	3.537940662	-12.095
0.7302	3.613152798	-12.072
0.7181	3.158546737	-12.013
0.7242	3.653919456	-12.01
0.7301	4.05352912	-11.999
0.7302	3.466812083	-11.998
0.4605	3.812220369	-11.944
0.7296	3.290684066	-11.929
0.7302	3.639456026	-11.907
0.7303	3.722472155	-11.906
0.4605	3.547313104	-11.886
0.73	3.558360693	-11.863
0.9885	3.257139536	-11.859
0.7299	3.421007126	-11.846
0.7303	3.695350563	-11.834
0.7249	4.025455259	-11.831
0.7293	3.59364754	-11.831
0.7301	3.444103873	-11.817
0.7301	4.2700354	-11.81
0.7301	2.437554184	-11.798
0.9282	3.547977889	-11.788
0.7233	3.636505806	-11.779
0.9828	3.491038618	-11.756
0.7302	3.381014341	-11.743
0.7303	3.759069089	-11.729
0.9952	2.478686084	-11.729
0.7303	3.675477921	-11.725
0.7263	3.288436604	-11.69
0.7303	3.404932097	-11.634
0.7303	3.396244612	-11.629
0.7265	3.653949119	-11.614
0.9406	3.546517457	-11.608
0.7303	3.294287211	-11.57
0.7247	3.567666415	-11.559
0.9724	3.017642539	-11.549
0.8949	3.412340058	-11.547
0.7302	3.235791966	-11.539
0.6718	2.50205608	-11.537
0.9977	2.768692009	-11.532
0.7303	2.980717032	-11.524
0.7302	2.29896313	-11.52
0.9908	2.59124806	-11.515
0.7289	3.478242277	-11.51
0.7303	2.876085022	-11.509
0.7299	3.103437548	-11.488
0.6712	3.22957549	-11.467
0.7303	3.141758295	-11.463
0.9894	3.900194039	-11.449
0.7104	2.437704981	-11.431
0.9959	3.398556255	-11.423
0.4605	3.28375606	-11.409
0.9651	3.270233288	-11.398
0.7299	3.26276816	-11.396
0.9652	3.545902583	-11.396
0.4605	2.62636483	-11.393
0.7255	2.669010279	-11.39
0.9656	4.095419021	-11.382
0.7302	3.256419282	-11.378
0.9328	3.585686363	-11.372
0.7302	2.202978065	-11.368
0.7303	2.721740641	-11.363
0.7301	3.707589848	-11.359
0.991	2.663465389	-11.359
0.7303	3.010920384	-11.359
0.9484	3.094974214	-11.357
0.9912	5.84264461	-11.338
0.729	2.393445096	-11.323
0.9543	3.582875386	-11.303
0.7268	3.657114916	-11.301
0.922	3.513238123	-11.285
0.9961	3.555244916	-11.281
0.9897	3.5840839	-11.261
0.9655	3.853386615	-11.259
0.73	3.633450139	-11.258
0.7303	2.113335392	-11.258
0.4605	2.4765223	-11.256
0.7303	3.92125377	-11.244
0.7299	2.920769024	-11.243
0.4605	3.258832415	-11.223
0.9735	3.390564417	-11.208
0.9778	3.419740077	-11.207
0.8613	3.873554809	-11.197
0.9793	3.286480063	-11.193
0.6716	3.736585321	-11.192
0.7301	2.327972805	-11.188
0.7303	2.388662892	-11.186
0.7293	3.302006936	-11.177
0.9902	3.460596021	-11.166
0.7303	3.302511574	-11.162
0.9951	3.276131419	-11.159
0.962	3.482521181	-11.155
0.7303	3.748851479	-11.146
0.7294	3.728265707	-11.138
0.7303	3.456995683	-11.136
0.4605	3.663990458	-11.131
0.7303	4.121262622	-11.13
0.9943	3.159009056	-11.127
0.9948	3.146702034	-11.127
0.4605	3.198564813	-11.125
0.953	2.56989192	-11.124
0.9959	3.341885675	-11.124
0.9789	3.223105088	-11.116
0.7303	3.095761719	-11.114
0.7295	3.196414027	-11.112
0.7142	4.26996121	-11.106
0.947	3.342934699	-11.095
0.7303	3.739656551	-11.092
0.7303	2.398361575	-11.092
0.7303	2.455411988	-11.087
0.7303	3.636129303	-11.072
0.7303	3.441688253	-11.069
0.7303	3.715334326	-11.064
0.7303	3.56955465	-11.063
0.7303	3.872835979	-11.055
0.9987	3.670561806	-11.053
0.976	2.686882172	-11.052
0.7303	3.42799259	-11.044
0.9936	3.469000712	-11.033
0.9812	2.848033208	-11.032
0.9892	3.50718903	-11.03
0.7299	2.652126567	-11.029
0.9287	3.915607329	-11.015
0.4605	3.555622528	-11.007
0.9806	3.974541215	-10.998
0.7291	3.322263592	-10.997
0.7302	2.978585333	-10.993
0.7265	3.789863694	-10.993
0.7295	4.102012641	-10.985
0.7302	4.257408913	-10.982
0.9818	2.418705594	-10.981
0.7303	3.235063534	-10.979
0.7302	3.328899541	-10.974
0.9916	2.3711859	-10.969
0.7303	3.283384813	-10.969
0.4605	3.002765236	-10.966
0.9347	3.483998097	-10.959
0.7265	3.78116858	-10.959
0.9966	2.369461001	-10.956
0.886	2.709130604	-10.952
0.9873	3.828918624	-10.949
0.8484	3.417261924	-10.947
0.9821	3.995656011	-10.947
0.7162	1.841272823	-10.945
0.7242	2.813383424	-10.943
0.7298	2.709226554	-10.941
0.7303	3.921118962	-10.933
0.8595	2.234621817	-10.933
0.9636	2.568435381	-10.933
0.7303	2.639879169	-10.931
0.7302	3.263361462	-10.931
0.6696	2.86507717	-10.926
0.899	3.564198028	-10.924
0.7302	3.07234095	-10.924
0.7302	3.642264177	-10.919
0.9918	2.942570595	-10.918
0.9995	3.444965931	-10.916
0.73	3.208992697	-10.914
0.7298	2.482080468	-10.901
0.9193	3.122030201	-10.9
0.9581	3.269154743	-10.899
0.6711	3.678439171	-10.899
0.9839	2.193879042	-10.898
0.7303	3.22617284	-10.895
0.7293	3.179993846	-10.894
0.9994	2.281608507	-10.893
0.9733	2.806699082	-10.893
0.9959	4.624035267	-10.89
0.9224	3.592528517	-10.886
0.725	3.845338989	-10.885
0.9749	2.998332556	-10.885
0.9989	2.94000221	-10.884
0.4605	3.154436108	-10.879
0.7234	3.006910476	-10.878
0.9938	3.426443275	-10.876
0.9761	3.514446753	-10.872
0.4605	2.985642703	-10.869
0.895	3.459554461	-10.867
0.7298	3.360479633	-10.866
0.914	2.423653306	-10.863
0.8593	3.067102697	-10.862
0.7242	4.030583104	-10.858
0.9346	2.908465547	-10.858
0.7155	3.166540107	-10.857
0.8858	3.096788186	-10.853
0.728	2.252771886	-10.853
0.7303	2.774258076	-10.842
0.9636	3.890350258	-10.84
0.7207	3.36773292	-10.839
0.9236	4.106311339	-10.837
0.9741	2.422294155	-10.834
0.7295	3.203817286	-10.829
0.9604	2.198326022	-10.824
0.7303	3.112344222	-10.823
0.4605	3.106781415	-10.823
0.9692	3.454516519	-10.821
0.7301	2.231242968	-10.819
0.9389	3.343179719	-10.816
0.8955	2.624740024	-10.808
0.9709	2.406617762	-10.803
0.4605	2.801112991	-10.802
0.9393	2.57794525	-10.8
0.73	3.023524949	-10.795
0.9765	3.436572001	-10.795
0.906	3.491458702	-10.794
0.7303	2.766165979	-10.787
0.942	3.218520951	-10.781
0.7139	3.373431909	-10.78
0.9535	2.785537418	-10.777
0.7303	2.901743736	-10.773
0.7303	3.53245272	-10.77
0.7303	3.181957121	-10.768
0.2697	3.995477955	-10.765
0.7302	2.136573713	-10.758
0.7303	3.788074908	-10.754
0.9872	3.033267139	-10.745
0.9859	2.808329635	-10.739
0.7303	2.800261457	-10.739
0.7292	2.972094524	-10.738
0.7303	2.792298744	-10.736
0.7303	3.071180681	-10.735
0.7301	2.259223836	-10.731
0.9662	2.699231824	-10.729
0.9659	2.967495194	-10.728
0.7303	3.061044009	-10.726
0.9086	2.863443437	-10.725
0.9764	4.131727419	-10.719
0.8742	3.054063995	-10.718
0.7303	2.102497127	-10.718
0.916	2.482778065	-10.717
0.9859	2.779686344	-10.715
0.7303	3.146917439	-10.713
0.7303	2.650956307	-10.71
0.7301	3.803914313	-10.709
0.7303	3.352434044	-10.705
0.73	2.731010963	-10.705
0.958	2.968226369	-10.704
0.9908	3.265594586	-10.704
0.9995	2.071755468	-10.702
0.9631	3.125694273	-10.702
0.7303	2.925380753	-10.699
0.7299	2.967806317	-10.698
0.7291	3.076676107	-10.697
0.7303	3.296446554	-10.691
0.7262	3.37622152	-10.691
0.9943	2.877722307	-10.689
0.7301	3.576559521	-10.688
0.9417	3.449208002	-10.687
0.7292	3.285389773	-10.686
0.7302	3.081437593	-10.683
0.7264	3.678350592	-10.681
0.9545	3.584551833	-10.681
0.7298	2.317346169	-10.679
0.7302	3.375041928	-10.679
0.4605	2.968548188	-10.678
0.9937	2.427746229	-10.675
0.7302	3.388089526	-10.673
0.7303	2.342630413	-10.672
0.7303	3.323195956	-10.668
0.7303	3.33989555	-10.668
0.7296	3.182904214	-10.667
0.9648	3.842223372	-10.664
0.7299	3.062840716	-10.662
0.7303	3.239212113	-10.661
0.7303	2.626271272	-10.66
0.9731	3.16448789	-10.658
0.7281	3.447894751	-10.655
0.9814	3.57912617	-10.655
0.9883	3.247254707	-10.654
0.9468	3.754062443	-10.653
0.9791	2.953363915	-10.651
0.7303	3.076079471	-10.643
0.7064	3.446839897	-10.643
0.9923	3.096794237	-10.643
0.7295	3.058503103	-10.643
0.7302	2.641146144	-10.641
0.9827	3.838599689	-10.641
0.7296	4.426100546	-10.64
0.7302	2.887517294	-10.635
0.7303	2.986034446	-10.635
0.7302	2.494548222	-10.629
0.7303	3.051350306	-10.624
0.73	2.662386577	-10.623
0.9862	2.213782786	-10.621
0.7303	2.083956011	-10.617
0.9709	3.715174379	-10.615
0.7287	3.09767938	-10.614
0.7303	3.219644846	-10.613
0.9688	3.528421541	-10.606
0.7303	3.087933516	-10.605
0.816	3.729463372	-10.601
0.9367	4.112578006	-10.601
0.9581	3.134217121	-10.588
0.9615	3.315232975	-10.585
0.6694	2.710934349	-10.579
0.7303	2.797873361	-10.574
0.8677	3.193450293	-10.574
0.9864	3.515139706	-10.567
0.7217	2.860347001	-10.561
0.7222	2.50906358	-10.56
0.9849	3.871024458	-10.558
0.7303	3.113243698	-10.557
0.9883	4.132121303	-10.556
0.7283	2.318695853	-10.556
0.7302	3.402229429	-10.552
0.9606	3.297050227	-10.551
0.9878	3.515025657	-10.551
0.9838	3.78589255	-10.55
0.9681	3.360459082	-10.55
0.7303	4.182590687	-10.55
0.9935	2.959710576	-10.548
0.7302	3.22172611	-10.54
0.728	2.727967053	-10.538
0.7248	2.948088966	-10.533
0.878	3.061843712	-10.532
0.7303	3.341707523	-10.528
0.9379	3.164641964	-10.527
0.7296	3.117222034	-10.526
0.9894	3.391566375	-10.526
0.967	3.653392488	-10.525
0.73	3.179995583	-10.523
0.7297	2.504686808	-10.52
0.7303	2.579879188	-10.518
0.7303	2.535726694	-10.518
0.4605	2.463678239	-10.518
0.7303	2.642895406	-10.517
0.9808	3.106811221	-10.513
0.7296	3.418980198	-10.512
0.7276	3.150750499	-10.512
0.7303	3.581422818	-10.508
0.7303	3.214593537	-10.508
0.9853	3.515014313	-10.507
0.9324	3.306861302	-10.507
0.9953	2.929477931	-10.507
0.7303	3.246899928	-10.502
0.7299	3.394816005	-10.501
0.7303	3.896503842	-10.497
0.4605	3.181597318	-10.492
0.7281	3.128226803	-10.492
0.7283	3.204856761	-10.489
0.7289	3.484857323	-10.489
0.7303	3.419698659	-10.489
0.7288	3.764290348	-10.488
0.9534	3.290363804	-10.483
0.7271	2.391662165	-10.482
0.7269	3.516123455	-10.478
0.7303	3.003581922	-10.477
0.9863	3.264527146	-10.477
0.7303	3.268223698	-10.475
0.4605	3.739320909	-10.475
0.9794	3.050212823	-10.474
0.9544	3.012323258	-10.47
0.6676	3.302626267	-10.466
0.7284	2.353550956	-10.466
0.7299	3.324389875	-10.466
0.9769	3.17455352	-10.458
0.9859	3.920611963	-10.456
0.7303	3.169464886	-10.453
0.7296	3.401490588	-10.45
0.7293	3.34862789	-10.448
0.7301	2.745375238	-10.448
0.9365	2.069243122	-10.448
0.9962	3.275047915	-10.447
0.7292	4.06065297	-10.445
0.7302	3.4990354	-10.439
0.7303	3.730872656	-10.438
0.4605	2.671115907	-10.437
0.7302	3.231583397	-10.433
0.7302	2.986468155	-10.433
0.7303	3.442680676	-10.431
0.7302	3.130677346	-10.43
0.9786	3.333120198	-10.429
0.9376	2.412892234	-10.427
0.7302	4.062392824	-10.426
0.7303	3.304105882	-10.425
0.9794	3.111905425	-10.425
0.9878	3.198743275	-10.424
0.9755	2.992021536	-10.422
0.9873	2.482993146	-10.421
0.7302	3.272158284	-10.421
0.9568	3.955404482	-10.419
0.7302	2.865058141	-10.418
0.8743	2.945491964	-10.417
0.7303	3.520431916	-10.416
0.7303	2.342944924	-10.415
0.73	3.189114467	-10.411
0.9621	2.576659334	-10.409
0.9964	2.829834358	-10.406
0.7291	2.954588218	-10.404
0.7249	3.494029356	-10.404
0.9759	2.616442317	-10.404
0.7303	3.263288518	-10.401
0.7301	3.171258858	-10.399
0.9767	3.122597353	-10.398
0.7299	3.156729173	-10.397
0.9613	2.957877474	-10.396
0.7285	3.198821991	-10.394
0.7301	2.744577699	-10.394
0.7303	3.136722159	-10.392
0.4605	3.413120385	-10.392
0.9901	2.118563168	-10.387
0.7303	3.274980944	-10.384
0.727	3.10937787	-10.379
0.7288	3.20583139	-10.377
0.9497	3.254579654	-10.376
0.9287	3.036435833	-10.373
0.8981	3.330860805	-10.372
0.7303	3.294495061	-10.371
0.7258	2.214058599	-10.369
0.7303	3.577229528	-10.368
0.7303	3.281876005	-10.365
0.7294	4.059838273	-10.365
0.9648	3.458574179	-10.364
0.7303	2.24365354	-10.363
0.7296	3.532068308	-10.361
0.7149	2.660205612	-10.357
0.6718	2.999877229	-10.356
0.7302	2.765016005	-10.353
0.4605	2.361237292	-10.351
0.9139	3.192477194	-10.35
0.7303	3.063363944	-10.35
0.7303	2.475054176	-10.349
0.7287	3.212107782	-10.348
0.9888	3.704434056	-10.344
0.7303	3.344353029	-10.344
0.7303	3.129524584	-10.343
0.7303	3.185840516	-10.343
0.7299	3.665936002	-10.339
0.9879	2.974497573	-10.337
0.7162	3.351740592	-10.336
0.7303	2.677663044	-10.332
0.7302	3.942991416	-10.332
0.7303	3.265638162	-10.329
0.7299	2.825450578	-10.328
0.4605	3.378985622	-10.327
0.9489	2.476560846	-10.325
0.7302	3.481025453	-10.325
0.4605	2.53204525	-10.32
0.7303	3.104872962	-10.32
0.7303	3.283656005	-10.319
0.9267	3.306628313	-10.318
0.9949	3.313343831	-10.316
0.9584	3.026114341	-10.316
0.997	3.163147209	-10.315
0.7302	3.163927333	-10.311
0.7296	3.783600381	-10.309
0.7303	2.436099191	-10.309
0.7303	3.064331988	-10.307
0.9965	2.037946006	-10.306
0.7293	3.458766352	-10.304
0.722	3.291081903	-10.303
0.7302	2.641079676	-10.303
0.9061	4.021839713	-10.302
0.7168	3.19957282	-10.302
0.9515	3.125182635	-10.3
0.7301	3.21832924	-10.297
0.4605	3.181384737	-10.293
0.975	2.464561224	-10.293
0.6704	3.611806285	-10.293
0.9369	3.117739031	-10.291
0.9304	3.248579551	-10.291
0.8759	2.215123123	-10.29
0.9679	3.177824812	-10.289
0.73	3.245978659	-10.285
0.7303	3.296058972	-10.285
0.9844	3.223815166	-10.284
0.9574	3.104406267	-10.282
0.7303	3.38876974	-10.275
0.4605	3.169852928	-10.272
0.7302	3.932611345	-10.272
0.996	2.521638708	-10.271
0.9701	2.648447232	-10.27
0.7303	3.130428116	-10.269
0.9568	3.733097204	-10.262
0.4605	2.234411866	-10.259
0.7303	3.6179322	-10.257
0.958	3.374273236	-10.256
0.7281	3.287234328	-10.253
0.9608	3.234308572	-10.251
0.9479	3.427339691	-10.247
0.7295	3.198579202	-10.247
0.8986	3.436817243	-10.246
0.9152	3.236520773	-10.245
0.8774	3.132334687	-10.245
0.7301	4.179996981	-10.242
0.7303	2.447260276	-10.241
0.7303	3.743318925	-10.241
0.9436	2.835155203	-10.241
0.7302	2.263712865	-10.24
0.6729	3.135175838	-10.24
0.7097	3.058098855	-10.236
0.6698	2.423738745	-10.236
0.7302	2.285734939	-10.235
0.7303	2.902796961	-10.233
0.9672	3.087953595	-10.232
0.9994	3.49000533	-10.229
0.7303	3.105129624	-10.228
0.7303	3.942255199	-10.225
0.7301	2.947245337	-10.223
0.7303	3.109199764	-10.219
0.9882	3.155231031	-10.213
0.9653	3.133048637	-10.213
0.7303	3.151599132	-10.212
0.4605	2.318805254	-10.212
0.7298	3.152692577	-10.211
0.7303	2.934476784	-10.211
0.7302	4.147562155	-10.211
0.9662	4.181450517	-10.21
0.7296	2.635763823	-10.21
0.7296	2.448075589	-10.209
0.7303	2.428378505	-10.206
0.9056	2.37744869	-10.204
0.9816	3.381403287	-10.203
0.7302	3.22769331	-10.202
0.98	3.333959543	-10.199
0.7291	3.360569851	-10.199
0.9454	2.96941743	-10.199
0.9433	2.678670738	-10.197
0.8965	1.871490737	-10.196
0.7303	3.115349234	-10.194
0.9891	4.301552277	-10.194
0.9775	3.515898758	-10.192
0.7303	3.527346487	-10.188
0.9122	2.770946127	-10.188
0.8877	1.947724887	-10.186
0.9666	2.498471504	-10.186
0.7278	3.074284796	-10.184
0.7299	3.269259097	-10.181
0.7303	3.135129022	-10.18
0.9599	3.357746775	-10.179
0.9827	3.150448067	-10.177
0.9655	2.607907381	-10.177
0.9216	3.029690667	-10.177
0.7302	3.022956012	-10.174
0.883	2.801394713	-10.174
0.9706	3.965445363	-10.174
0.7301	4.37308682	-10.173
0.9755	2.633282543	-10.171
0.7303	3.368080515	-10.168
0.9705	2.506582405	-10.167
0.9684	3.318166352	-10.165
0.7176	3.078424508	-10.161
0.7301	3.558786174	-10.16
0.7303	3.699779753	-10.158
0.9468	3.370623079	-10.156
0.7035	3.197054403	-10.153
0.9411	2.625989249	-10.153
0.4605	2.664604192	-10.152
0.73	3.723857896	-10.152
0.7301	3.434428732	-10.15
0.9962	3.355385869	-10.149
0.7299	3.193591215	-10.148
0.7302	2.982745619	-10.147
0.4605	3.44616884	-10.147
0.7153	2.782323186	-10.146
0.7303	3.158222159	-10.146
0.6827	3.385676685	-10.144
0.7297	3.773944943	-10.144
0.7291	3.237519082	-10.144
0.9607	3.241666239	-10.142
0.7303	3.038681051	-10.137
0.7264	3.093009495	-10.132
0.7303	3.136308093	-10.131
0.9539	3.87549604	-10.127
0.9802	2.788370837	-10.126
0.9685	3.111428638	-10.119
0.7303	3.526828489	-10.118
0.9476	2.37043734	-10.117
0.727	3.522545956	-10.116
0.7302	3.045802282	-10.116
0.728	3.674556254	-10.116
0.7009	2.837013104	-10.114
0.7303	3.719062046	-10.114
0.9864	5.553208327	-10.113
0.7302	2.735228564	-10.11
0.9911	3.186272482	-10.108
0.966	3.260186515	-10.107
0.7293	2.939127811	-10.106
0.7303	2.942613657	-10.104
0.9621	3.126646028	-10.104
0.7301	3.493051131	-10.102
0.8382	3.123145429	-10.099
0.9839	2.493539097	-10.098
0.8614	3.191314117	-10.097
0.9824	3.057211905	-10.095
0.4605	2.538102029	-10.094
0.9965	2.955729419	-10.087
0.7302	2.437004266	-10.086
0.9961	2.544083365	-10.085
0.988	2.288526527	-10.085
0.7301	3.340527573	-10.085
0.9917	2.539477983	-10.084
0.9668	3.120535844	-10.081
0.7302	2.331237958	-10.079
0.9329	3.506081176	-10.078
0.7208	3.028575221	-10.075
0.9761	3.473368409	-10.075
0.7303	3.171008048	-10.073
0.7303	3.713146557	-10.073
0.9816	3.225061043	-10.072
0.9715	3.513581171	-10.071
0.7302	2.658623575	-10.07
0.977	3.08557992	-10.07
0.9391	3.275767511	-10.07
0.7301	3.722664708	-10.07
0.7301	2.333216057	-10.069
0.7303	2.114878159	-10.068
0.9252	3.094223033	-10.067
0.9383	2.389517534	-10.066
0.9883	3.185164796	-10.065
0.7278	3.506444813	-10.064
0.9539	3.616654038	-10.063
0.4605	2.198501352	-10.063
0.7302	3.072805097	-10.062
0.7303	3.356955309	-10.059
0.9852	4.348680817	-10.057
0.7302	2.123900204	-10.057
0.7303	2.96558412	-10.056
0.7303	2.692486391	-10.056
0.9519	2.606288947	-10.056
0.9057	3.314957684	-10.055
0.9879	3.301871595	-10.054
0.9886	2.920448437	-10.054
0.7303	2.596659334	-10.054
0.9426	3.339629411	-10.053
0.7302	3.581379905	-10.052
0.9166	2.403962494	-10.051
0.9156	3.416298459	-10.048
0.9926	3.016672534	-10.048
0.7302	3.283062256	-10.048
0.73	3.631052137	-10.048
0.7293	3.286332594	-10.047
0.7302	3.021074718	-10.045
0.7303	3.064253275	-10.045
0.7303	3.299357247	-10.043
0.9912	3.052074306	-10.043
0.7303	3.13830595	-10.042
0.7302	3.098329269	-10.041
0.9882	3.275314836	-10.039
0.7301	1.918698333	-10.038
0.9834	2.83794179	-10.036
0.9962	3.078384982	-10.036
0.7303	3.011037316	-10.035
0.7303	3.044087223	-10.035
0.9558	3.498328086	-10.035
0.728	3.537782409	-10.032
0.4605	3.073870495	-10.03
0.7303	3.070929438	-10.028
0.9619	2.725903669	-10.028
0.7302	2.553406376	-10.026
0.8751	3.299090064	-10.025
0.9869	2.420243112	-10.023
0.7302	2.850304348	-10.023
0.9994	3.710994911	-10.023
0.8767	2.194408976	-10.023
0.9906	3.663156999	-10.022
0.7285	4.290917867	-10.019
0.7303	3.079989798	-10.018
0.9454	3.279463619	-10.016
0.6718	3.266687893	-10.016
0.9561	3.490282828	-10.012
0.4605	3.352868025	-10.011
0.7151	3.354531186	-10.01
0.9639	2.579998762	-10.009
0.7302	3.063331991	-10.009
0.9743	2.988340431	-10.006
0.73	2.695718659	-10.005
0.7302	3.260705142	-10.003
0.4605	2.284913128	-10.002
0.9885	3.128231846	-9.999
0.7303	2.370705295	-9.999
0.7303	3.101730747	-9.998
0.7303	4.171826654	-9.998
0.9102	3.297488138	-9.997
0.9494	2.75377992	-9.995
0.991	3.382960452	-9.994
0.907	3.370775187	-9.994
0.9434	3.18312825	-9.994
0.7302	2.667175592	-9.99
0.9868	3.010112325	-9.989
0.7298	3.207846487	-9.988
0.943	3.080676428	-9.987
0.7285	2.963247956	-9.985
0.9867	3.396739559	-9.983
0.7303	3.065404633	-9.983
0.724	3.855608198	-9.98
0.7302	3.00749904	-9.979
0.7303	2.503391181	-9.978
0.9987	3.47941195	-9.978
0.8849	3.028890513	-9.975
0.7303	3.28794106	-9.975
0.9525	2.953949508	-9.975
0.9098	2.177660597	-9.975
0.9612	2.997074387	-9.974
0.7303	2.072087655	-9.974
0.4605	2.30744815	-9.973
0.7303	3.046366695	-9.973
0.7303	2.601755548	-9.972
0.7303	2.515598854	-9.97
0.7301	2.147825009	-9.969
0.8618	4.114569859	-9.969
0.7302	3.466592163	-9.968
0.9059	3.331598659	-9.968
0.9319	3.398722147	-9.968
0.7303	4.096840827	-9.968
0.7289	3.66776207	-9.968
0.7249	3.217590859	-9.968
0.7299	3.212645521	-9.967
0.4605	3.684581484	-9.967
0.9767	3.343784631	-9.965
0.7303	3.371694507	-9.964
0.9827	2.366596011	-9.963
0.7302	4.585969382	-9.962
0.7301	3.396857698	-9.958
0.7298	2.981600059	-9.958
0.7303	3.092380123	-9.957
0.6722	3.338206425	-9.957
0.9667	2.335945164	-9.957
0.7303	3.146599082	-9.953
0.7303	3.256955816	-9.953
0.7303	2.229729098	-9.953
0.9863	3.640971693	-9.952
0.7303	4.030321667	-9.952
0.9989	3.1689431	-9.952
0.7296	3.036836204	-9.95
0.7302	4.723833642	-9.95
0.7264	3.323847873	-9.949
0.9559	2.276443389	-9.948
0.9235	3.029868313	-9.948
0.7253	2.358565242	-9.947
0.9819	3.296056125	-9.947
0.7303	3.040574665	-9.946
0.7303	3.282397995	-9.944
0.7154	2.310448284	-9.943
0.7303	3.790017052	-9.942
0.7303	3.930985155	-9.941
0.9933	2.661258589	-9.939
0.9797	3.20030423	-9.939
0.7303	3.575097502	-9.938
0.7303	3.70664666	-9.938
0.9991	3.123936499	-9.936
0.7296	3.109513798	-9.935
0.7303	2.795823215	-9.934
0.73	2.396909734	-9.932
0.9837	2.619425643	-9.931
0.7299	3.389375734	-9.93
0.9579	2.306294473	-9.928
0.7214	2.989163734	-9.928
0.9383	3.128365199	-9.928
0.9929	3.348016742	-9.926
0.8494	1.899234118	-9.925
0.7248	2.94309359	-9.924
0.7302	4.34416749	-9.924
0.9626	3.21265233	-9.921
0.7302	3.006841915	-9.918
0.989	3.363716651	-9.918
0.9808	4.16235824	-9.917
0.7141	3.53815582	-9.916
0.7278	3.502149616	-9.914
0.9059	3.219290143	-9.913
0.9916	3.286682543	-9.912
0.7294	3.077743114	-9.912
0.9441	1.95412465	-9.91
0.8797	2.304620666	-9.91
0.9493	2.186672972	-9.91
0.9373	3.479596517	-9.91
0.9934	3.255962624	-9.909
0.7251	3.181401339	-9.908
0.7303	3.56797967	-9.907
0.6688	4.098535275	-9.907
0.7303	3.096024341	-9.906
0.9698	2.22062806	-9.905
0.9895	2.970279846	-9.905
0.9855	2.302248372	-9.904
0.9705	2.946919201	-9.9
0.7302	4.319758177	-9.9
0.9844	4.102961867	-9.9
0.7303	3.215508308	-9.899
0.9563	3.477189317	-9.898
0.9805	3.238426194	-9.898
0.9971	3.774097905	-9.894
0.9862	1.829929002	-9.893
0.9275	4.111151083	-9.892
0.9636	3.620189367	-9.892
0.9756	2.678504256	-9.889
0.9501	2.260856588	-9.888
0.9541	3.72599308	-9.888
0.7302	3.595021992	-9.887
0.9909	2.984815362	-9.886
0.9009	2.237429518	-9.886
0.9582	3.253832506	-9.882
0.7222	2.911833766	-9.879
0.7303	2.204670416	-9.879
0.8835	3.726304087	-9.879
0.7303	3.165456252	-9.878
0.954	3.104707238	-9.877
0.7303	3.240290407	-9.876
0.7295	2.946334846	-9.875
0.7302	3.179928697	-9.875
0.7301	2.583706504	-9.874
0.9956	2.665962866	-9.873
0.7303	3.336282386	-9.871
0.8786	2.817707928	-9.871
0.7302	2.31200872	-9.869
0.7295	4.060533061	-9.869
0.6708	3.211744823	-9.867
0.7301	1.97807055	-9.867
0.7263	2.893491812	-9.865
0.9938	2.943115744	-9.865
0.9775	2.623737459	-9.862
0.7303	3.232201214	-9.862
0.7297	3.433368363	-9.861
0.9375	3.593965134	-9.86
0.9832	3.99972839	-9.857
0.7303	3.01744992	-9.856
0.7301	3.203312015	-9.855
0.9097	1.763116332	-9.854
0.4605	2.693501635	-9.854
0.9673	3.276871737	-9.853
0.7302	2.292632773	-9.853
0.7303	3.287871745	-9.853
0.8794	3.648414474	-9.852
0.7301	4.100816273	-9.851
0.7303	2.554138868	-9.85
0.7303	3.105734547	-9.849
0.9882	4.123454427	-9.848
0.6699	3.925363883	-9.846
0.7299	2.230421909	-9.845
0.7302	3.078376333	-9.845
0.9538	3.231666602	-9.842
0.7303	3.15138149	-9.842
0.959	3.525709859	-9.841
0.9521	3.289686894	-9.841
0.4605	3.136944246	-9.84
0.7301	3.764019421	-9.839
0.8915	3.035426565	-9.839
0.7165	2.70979285	-9.839
0.7301	2.746440907	-9.838
0.7303	3.220968363	-9.837
0.7302	2.250998314	-9.836
0.9329	3.215304693	-9.835
0.9672	4.020950448	-9.835
0.7165	2.080799837	-9.834
0.7301	2.31554201	-9.833
0.9469	3.490099076	-9.832
0.7298	2.279214335	-9.829
0.9716	3.190353349	-9.829
0.7303	4.08750679	-9.826
0.7302	3.867912137	-9.824
0.7302	3.279576315	-9.824
0.9895	3.652582259	-9.823
0.9811	3.217086943	-9.822
0.9054	4.091731078	-9.821
0.7303	3.798894105	-9.82
0.9872	4.413239644	-9.818
0.9635	3.472312167	-9.818
0.7303	3.162365046	-9.818
0.7299	3.95572681	-9.817
0.9327	3.127013176	-9.817
0.7301	2.95547587	-9.817
0.8755	3.777999103	-9.816
0.7301	4.072580254	-9.815
0.9811	2.406584843	-9.813
0.7301	3.929818385	-9.813
0.9818	2.876948278	-9.813
0.9849	2.986775573	-9.813
0.9363	2.173715941	-9.811
0.9043	3.230752094	-9.811
0.7302	2.982716639	-9.81
0.9781	3.028160985	-9.81
0.7302	2.675641764	-9.805
0.7303	3.562298521	-9.805
0.7302	3.500260985	-9.804
0.7302	3.8703905	-9.804
0.4605	3.169645097	-9.803
0.9723	4.15933629	-9.803
0.7303	2.378800402	-9.802
0.7303	2.971026601	-9.802
0.9608	3.170531128	-9.8
0.9434	3.891186428	-9.8
0.9824	3.599014467	-9.8
0.7303	2.055225181	-9.799
0.7302	3.100873831	-9.798
0.7303	3.414293522	-9.798
0.7249	3.596684912	-9.797
0.9312	2.687137516	-9.797
0.7303	3.285370039	-9.796
0.9559	3.312608632	-9.795
0.9875	3.583775436	-9.794
0.8746	3.056941459	-9.793
0.9894	3.308782557	-9.792
0.9945	3.164354377	-9.791
0.987	3.078772928	-9.79
0.9363	3.028627085	-9.789
0.7303	2.624807738	-9.789
0.7296	3.547773349	-9.788
0.7301	3.268821423	-9.785
0.8838	2.391492908	-9.784
0.9827	4.061222217	-9.784
0.8825	3.053756871	-9.783
0.4605	3.934511288	-9.783
0.7182	3.24680063	-9.783
0.6714	3.211396276	-9.782
0.7303	3.166207255	-9.778
0.9777	3.912153945	-9.777
0.6719	3.256724804	-9.776
0.7263	3.24647322	-9.775
0.9844	3.380301951	-9.774
0.9719	2.83964224	-9.773
0.729	3.225818616	-9.772
0.7271	3.153159802	-9.771
0.9705	3.603640341	-9.77
0.9786	3.02979802	-9.77
0.7252	2.189843294	-9.769
0.7288	3.256773182	-9.769
0.7303	3.384560218	-9.767
0.7299	3.702240162	-9.767
0.9587	2.528248816	-9.766
0.7303	3.494858209	-9.766
0.7299	2.652001185	-9.764
0.7303	3.091833705	-9.764
0.9995	3.276386719	-9.763
0.7299	2.292270785	-9.763
0.9578	3.609721685	-9.761
0.6707	3.036761719	-9.761
0.9333	2.641427155	-9.761
0.7303	3.324474202	-9.761
0.7302	3.897144451	-9.76
0.902	2.070537449	-9.759
0.7297	2.23693441	-9.758
0.7297	2.219131801	-9.758
0.7303	3.157574747	-9.757
0.7303	3.261881556	-9.757
0.73	4.649486582	-9.756
0.7303	3.831410123	-9.755
0.7302	3.116043557	-9.755
0.7302	3.271928882	-9.754
0.7303	3.05833495	-9.752
0.7303	3.347606075	-9.751
0.9546	3.582430628	-9.75
0.7302	2.952899287	-9.75
0.722	3.368359183	-9.749
0.9948	2.262394301	-9.748
0.7303	2.971079933	-9.748
0.7254	3.92818945	-9.747
0.9202	3.284389353	-9.746
0.7303	3.246682172	-9.745
0.7303	3.435629735	-9.743
0.7301	3.092290884	-9.743
0.7299	3.666182583	-9.741
0.7298	3.030121653	-9.74
0.9152	3.08008625	-9.739
0.7302	2.317058611	-9.738
0.73	3.743110952	-9.737
0.7303	3.66107523	-9.737
0.9991	3.154681385	-9.736
0.7303	2.988177282	-9.736
0.7286	2.659385685	-9.736
0.4605	2.584982272	-9.735
0.7263	2.610634033	-9.734
0.9901	3.261230643	-9.733
0.9818	2.878656586	-9.732
0.9384	3.212336105	-9.73
0.9117	3.151801736	-9.729
0.988	2.949036198	-9.729
0.7303	2.740360646	-9.728
0.9803	2.86767074	-9.727
0.9681	3.075250335	-9.726
0.9562	3.218280875	-9.724
0.7303	3.093860423	-9.723
0.9607	3.042461769	-9.723
0.7207	3.103860808	-9.721
0.7303	2.881597154	-9.721
0.4605	2.464532555	-9.721
0.9156	2.806936021	-9.72
0.7302	4.079764772	-9.717
0.9791	4.14114356	-9.716
0.7303	2.691775537	-9.716
0.725	2.939451915	-9.713
0.7271	3.552376296	-9.712
0.7303	3.257617956	-9.712
0.7292	3.713875513	-9.71
0.8603	3.81231196	-9.71
0.9416	3.816842073	-9.709
0.7302	3.597637315	-9.709
0.7301	3.088678137	-9.707
0.9921	4.109844517	-9.707
0.9727	3.949300934	-9.707
0.7302	2.952761589	-9.705
0.8791	3.157735156	-9.703
0.7299	3.011339262	-9.7
0.7303	3.121175963	-9.7
0.7223	3.628172708	-9.696
0.4605	2.280590897	-9.696
0.9561	4.115385074	-9.696
0.7302	3.191006782	-9.695
0.7301	3.215485246	-9.695
0.7303	2.867624359	-9.695
0.8743	2.586071769	-9.694
0.7268	2.880649077	-9.693
0.9748	3.268890889	-9.692
0.9663	3.196502376	-9.692
0.7269	3.463439467	-9.692
0.9163	3.612491167	-9.69
0.7303	3.68224407	-9.688
0.9339	3.901332578	-9.687
0.725	3.00388903	-9.687
0.9267	3.592347072	-9.687
0.7303	3.208620848	-9.686
0.7303	2.05331704	-9.686
0.981	3.037083755	-9.683
0.4605	3.072640621	-9.683
0.8167	4.112305939	-9.683
0.967	2.956356686	-9.682
0.7222	2.995298928	-9.682
0.9881	3.15694737	-9.682
0.7303	3.262127416	-9.681
0.9908	3.962096784	-9.68
0.4605	4.201603086	-9.679
0.7302	3.151400401	-9.678
0.9655	3.78947228	-9.676
0.9694	2.431411476	-9.674
0.904	3.089074573	-9.672
0.9896	3.403162028	-9.671
0.7303	2.305829467	-9.671
0.725	3.092929325	-9.67
0.7303	2.111828152	-9.67
0.7303	2.417113783	-9.668
0.9778	3.250712571	-9.667
0.9959	3.737728381	-9.667
0.96	2.535641611	-9.665
0.9529	1.981621582	-9.665
0.7303	2.930435402	-9.663
0.9828	3.129143094	-9.661
0.9578	4.184527482	-9.661
0.724	3.202955791	-9.66
0.991	3.067204322	-9.66
0.943	4.054857493	-9.659
0.7292	2.837241677	-9.659
0.9607	3.029406342	-9.656
0.7134	3.493896664	-9.655
0.9301	2.59021755	-9.654
0.725	2.840379096	-9.653
0.7299	2.731492364	-9.652
0.9806	3.321485262	-9.651
0.7303	2.698562879	-9.649
0.9773	2.404881546	-9.647
0.7301	2.925482113	-9.646
0.7303	3.845791896	-9.644
0.7303	4.042207425	-9.644
0.7303	1.957845193	-9.644
0.7303	3.646975239	-9.644
0.9513	3.001285039	-9.644
0.7303	3.308134298	-9.643
0.8769	3.255703859	-9.643
0.7303	2.167404253	-9.643
0.7303	3.949352088	-9.642
0.6718	3.334294886	-9.642
0.7302	2.49628312	-9.641
0.4605	2.731600795	-9.64
0.7303	3.746412817	-9.635
0.8815	3.151637648	-9.635
0.7301	2.715637144	-9.634
0.7303	3.086862923	-9.634
0.7248	2.720142352	-9.632
0.9138	3.015487134	-9.632
0.9258	1.96262122	-9.632
0.7301	2.605782121	-9.631
0.9876	3.165633794	-9.63
0.8735	3.50459446	-9.63
0.7303	3.690124558	-9.629
0.7303	3.034057647	-9.628
0.7302	3.751700252	-9.627
0.7303	3.942500242	-9.627
0.7302	3.056141769	-9.625
0.9709	3.447096736	-9.625
0.7303	3.255229876	-9.624
0.4605	2.823686284	-9.624
0.7303	3.829267393	-9.622
0.9813	2.9984819	-9.621
0.7157	3.488895061	-9.621
0.7303	3.160604551	-9.621
0.7303	2.947958479	-9.621
0.9764	4.071805716	-9.62
0.7298	4.088604712	-9.619
0.7303	3.768247005	-9.617
0.9619	2.432946632	-9.616
0.7296	3.649085913	-9.616
0.9879	3.483355232	-9.614
0.9514	3.245939376	-9.614
0.9927	3.856905979	-9.614
0.7303	3.059664342	-9.612
0.7302	3.481979615	-9.612
0.7301	2.199616063	-9.609
0.7303	2.590733529	-9.609
0.7249	2.702377053	-9.609
0.9648	3.197161049	-9.609
0.73	4.169248138	-9.608
0.7302	2.682925071	-9.608
0.7303	3.557745441	-9.606
0.9873	3.250953357	-9.604
0.73	2.555610857	-9.602
0.7292	2.472304802	-9.601
0.985	3.230827008	-9.601
0.7303	3.069741567	-9.6
0.9667	3.25031639	-9.6
0.7302	2.807452829	-9.596
0.9657	3.492137829	-9.595
0.7302	3.299477291	-9.594
0.7245	2.14229872	-9.592
0.7284	3.083799447	-9.592
0.9955	3.015806454	-9.589
0.7303	4.442609918	-9.589
0.9963	3.18344829	-9.588
0.7248	4.216322207	-9.585
0.9992	2.892854205	-9.585
0.9974	3.293266009	-9.584
0.7286	3.479174918	-9.584
0.9931	2.227548048	-9.582
0.7303	3.144310329	-9.582
0.7303	3.365645458	-9.579
0.9492	3.789345947	-9.579
0.7285	3.710793218	-9.579
0.73	3.275629049	-9.578
0.8435	2.798443803	-9.577
0.9794	3.217224038	-9.577
0.7295	2.921044846	-9.576
0.73	3.085274718	-9.576
0.9545	3.531508197	-9.575
0.7302	3.920174693	-9.575
0.9874	3.434089749	-9.575
0.9532	3.54224909	-9.574
0.9877	4.018058979	-9.573
0.9865	3.707679836	-9.571
0.7303	3.454319366	-9.57
0.7142	3.147655481	-9.569
0.9882	3.290140566	-9.568
0.7303	2.246915927	-9.566
0.715	3.127020017	-9.566
0.9371	2.916942399	-9.565
0.7303	2.244183279	-9.565
0.7296	3.2212603	-9.564
0.7303	3.169785972	-9.563
0.7296	2.3999553	-9.562
0.7302	4.205771297	-9.562
0.9586	2.862591577	-9.561
0.9991	4.079279288	-9.559
0.7302	2.375520045	-9.559
0.9958	1.333461582	-9.558
0.7272	2.987741385	-9.557
0.4605	4.035816376	-9.556
0.8726	2.902488474	-9.555
0.7298	3.066298484	-9.554
0.6697	3.058896892	-9.553
0.9266	3.360594853	-9.553
0.7302	3.378125722	-9.553
0.7287	2.269912136	-9.552
0.7303	2.690775573	-9.55
0.7264	3.030647368	-9.55
0.9911	3.318024567	-9.547
0.9856	3.779776713	-9.547
0.9708	2.58940062	-9.547
0.9185	3.866091855	-9.546
0.9297	3.356038087	-9.546
0.7303	3.587290459	-9.545
0.7268	3.41807863	-9.544
0.7152	3.006802406	-9.543
0.7244	3.324142715	-9.543
0.7298	2.941773863	-9.54
0.7295	3.657868779	-9.54
0.7303	2.472131588	-9.54
0.7302	3.073918873	-9.538
0.7302	3.474607167	-9.537
0.7303	2.961864536	-9.537
0.7301	3.127219888	-9.536
0.7303	2.706284253	-9.535
0.7295	3.230586674	-9.532
0.7303	3.175546513	-9.532
0.7303	3.348803529	-9.531
0.7301	3.412863063	-9.531
0.7303	3.778814592	-9.529
0.7288	3.536951205	-9.529
0.9879	3.13532771	-9.528
0.9958	2.738319334	-9.527
0.7294	3.512990496	-9.527
0.7303	3.134376334	-9.526
0.7302	3.080861043	-9.526
0.7297	2.48283677	-9.526
0.995	2.781173163	-9.526
0.7303	3.331642582	-9.524
0.9769	3.399653966	-9.524
0.7302	3.352149922	-9.523
0.984	3.228406962	-9.523
0.9713	2.898398659	-9.522
0.7303	2.935118688	-9.521
0.7302	2.891245196	-9.521
0.7293	3.216023698	-9.518
0.969	2.151210094	-9.517
0.9862	2.338156731	-9.517
0.6729	2.475604325	-9.517
0.7303	2.7064603	-9.516
0.9196	3.288084608	-9.516
0.7303	3.188997795	-9.514
0.9343	2.953240703	-9.514
0.9859	2.988878663	-9.513
0.9117	3.458809815	-9.513
0.9887	2.881431983	-9.512
0.7301	3.607503551	-9.511
0.7296	2.640597043	-9.511
0.7303	3.191776333	-9.51
0.7301	2.242515772	-9.51
0.891	4.432914289	-9.508
0.7283	3.297379268	-9.507
0.7303	2.939343094	-9.507
0.9242	2.063026835	-9.507
0.7301	3.925022185	-9.507
0.7301	3.198457624	-9.506
0.7303	3.3203258	-9.505
0.9668	3.354850662	-9.504
0.7287	2.896691936	-9.504
0.9207	3.037191163	-9.503
0.9644	3.649264638	-9.503
0.7303	2.596734678	-9.502
0.9667	2.767068851	-9.502
0.7303	3.35532995	-9.502
0.4605	3.001628564	-9.501
0.7297	3.073097045	-9.497
0.9759	4.614809493	-9.497
0.7266	3.223680875	-9.497
0.9592	2.387241505	-9.497
0.9983	4.186175861	-9.495
0.7303	2.952320212	-9.494
0.7303	3.081370445	-9.492
0.9857	3.216952979	-9.491
0.9714	2.379057009	-9.491
0.7303	3.615779337	-9.491
0.9414	3.356671402	-9.491
0.9619	2.903021986	-9.49
0.7288	3.267332263	-9.49
0.9188	3.842474181	-9.49
0.7299	2.940979119	-9.49
0.7303	2.83558789	-9.488
0.9793	3.256031665	-9.487
0.9535	2.832905566	-9.487
0.9526	4.005188728	-9.486
0.9434	3.936265303	-9.485
0.9717	3.613676279	-9.482
0.7283	3.314893513	-9.482
0.9623	3.417945324	-9.479
0.7303	2.427158527	-9.479
0.9964	2.803637111	-9.477
0.7303	2.709378512	-9.477
0.7303	2.936275071	-9.477
0.9655	3.244949339	-9.477
0.7302	3.010604633	-9.476
0.7142	3.241272928	-9.475
0.7284	3.126712325	-9.474
0.9594	4.14830817	-9.474
0.7303	3.701091724	-9.472
0.9267	2.258921711	-9.471
0.7285	3.320249899	-9.471
0.9757	2.94422646	-9.469
0.9566	2.845883891	-9.467
0.7296	3.760247885	-9.466
0.7302	3.183714225	-9.464
0.7303	4.635470193	-9.464
0.7299	3.257887005	-9.464
0.8616	2.816623067	-9.463
0.9956	3.024225903	-9.463
0.7302	3.211943715	-9.462
0.992	3.823578855	-9.462
0.9908	3.181536002	-9.461
0.9435	3.523113404	-9.459
0.7171	4.107548772	-9.458
0.9971	3.133277556	-9.457
0.9407	2.818285333	-9.457
0.9929	2.889470622	-9.457
0.7303	3.347110446	-9.456
0.7303	3.12166959	-9.456
0.9642	3.615657309	-9.455
0.7302	3.198177416	-9.452
0.9836	3.165736172	-9.45
0.9283	3.040826565	-9.448
0.974	3.970134416	-9.448
0.7302	3.683516573	-9.448
0.9648	3.32138556	-9.446
0.7301	3.58620073	-9.446
0.9723	3.362364174	-9.445
0.7302	2.919670497	-9.442
0.9219	3.332801753	-9.442
0.9483	3.2045198	-9.441
0.9853	3.255330216	-9.441
0.7298	3.686233929	-9.441
0.7302	3.268739675	-9.441
0.9782	3.158537966	-9.438
0.9658	3.128647338	-9.438
0.729	2.174616902	-9.437
0.7303	4.339760873	-9.437
0.8963	2.344375087	-9.437
0.7249	3.256393919	-9.436
0.7249	2.620719825	-9.436
0.7301	3.20539206	-9.435
0.7297	3.70988672	-9.434
0.9776	3.047149033	-9.434
0.7303	3.679483017	-9.433
0.7303	3.093828803	-9.433
0.7303	2.117963983	-9.433
0.939	3.435784233	-9.433
0.7303	3.448940599	-9.433
0.7303	2.077617119	-9.432
0.9563	3.151414264	-9.432
0.7293	2.720069336	-9.432
0.4605	4.119128921	-9.432
0.9812	3.803692325	-9.428
0.7299	2.846473642	-9.427
0.9701	3.531307197	-9.426
0.4605	3.005707279	-9.426
0.7303	2.647289639	-9.425
0.9935	3.103401077	-9.425
0.7302	2.59233129	-9.424
0.7303	2.530808051	-9.424
0.4605	3.18697893	-9.422
0.7303	4.477471524	-9.422
0.9523	2.064714496	-9.421
0.4605	3.300141385	-9.419
0.7302	3.380048842	-9.419
0.9704	3.20972194	-9.418
0.4605	3.27422146	-9.417
0.9073	3.403323167	-9.414
0.7302	3.432912121	-9.413
0.9844	3.549629073	-9.411
0.7264	3.469725423	-9.41
0.7303	3.21309694	-9.41
0.7244	3.186540225	-9.408
0.7295	2.448769368	-9.407
0.7265	3.25610817	-9.401
0.7303	2.151436221	-9.4
0.7302	3.385218911	-9.399
0.9852	3.206717193	-9.398
0.6718	2.402698436	-9.398
0.7302	2.206700987	-9.397
0.7302	4.194051407	-9.396
0.9894	4.080853274	-9.396
0.9735	2.764358314	-9.394
0.9723	3.578956828	-9.394
0.9646	2.34004138	-9.391
0.7078	3.14086839	-9.39
0.93	3.531991317	-9.39
0.701	3.74929607	-9.389
0.7303	2.057478708	-9.387
0.7295	3.506153897	-9.387
0.9799	3.235166972	-9.386
0.7289	2.628646544	-9.386
0.9984	2.814473431	-9.386
0.7303	3.540211939	-9.383
0.9469	3.788145722	-9.383
0.7249	2.232041199	-9.382
0.9993	2.540394387	-9.381
0.9924	3.212145916	-9.381
0.7303	2.361509435	-9.381
0.9736	3.11172074	-9.381
0.7303	4.156204043	-9.379
0.9246	4.055882368	-9.375
0.7303	3.143354851	-9.375
0.7303	2.004160615	-9.375
0.7303	3.403340476	-9.374
0.7098	2.242641466	-9.374
0.9824	2.588683506	-9.371
0.7148	3.536040023	-9.37
0.9866	2.541186657	-9.369
0.7303	2.337927316	-9.369
0.73	1.924616696	-9.368
0.9788	2.422337632	-9.367
0.7301	3.293897128	-9.366
0.7302	2.810020531	-9.365
0.9623	2.866847177	-9.364
0.8893	3.901279679	-9.364
0.7303	3.034614044	-9.363
0.4605	3.047905487	-9.363
0.7303	3.947360284	-9.362
0.9151	2.585181701	-9.36
0.8807	2.29455346	-9.359
0.7303	2.264462776	-9.359
0.7288	2.56386625	-9.358
0.9629	4.179423448	-9.358
0.7303	3.723314944	-9.357
0.9729	2.636609427	-9.357
0.7303	3.363373128	-9.356
0.9014	3.705088627	-9.356
0.9845	5.639755236	-9.355
0.9723	2.308450597	-9.355
0.7299	3.364012053	-9.355
0.7249	3.566692108	-9.353
0.9136	3.17793008	-9.353
0.9841	2.320141937	-9.351
0.7298	3.930069513	-9.349
0.7303	4.076974632	-9.348
0.7303	3.337565494	-9.348
0.7302	4.113274482	-9.347
0.723	3.875191589	-9.345
0.9658	2.458225605	-9.343
0.8391	3.170698762	-9.343
0.7275	2.407895467	-9.342
0.9516	3.12056456	-9.341
0.987	2.078649929	-9.338
0.7303	3.663717923	-9.337
0.8548	3.057603766	-9.336
0.7299	2.978994692	-9.335
0.727	3.56253225	-9.335
0.9297	3.097077194	-9.334
0.4605	2.327205682	-9.334
0.7301	3.3151078	-9.331
0.9249	2.182140373	-9.33
0.9544	3.248968725	-9.328
0.7303	3.460048775	-9.327
0.7303	2.431711818	-9.327
0.7303	2.497815157	-9.327
0.7302	2.77327282	-9.325
0.9607	3.509114813	-9.324
0.7284	3.058569641	-9.324
0.9919	2.90576939	-9.324
0.73	2.773371323	-9.323
0.9959	3.043919859	-9.321
0.9227	2.344951449	-9.321
0.8786	3.624269616	-9.32
0.7299	3.297705634	-9.32
0.9633	3.19211434	-9.318
0.7301	3.182028405	-9.317
0.4605	2.986961719	-9.317
0.978	3.092758964	-9.316
0.6721	2.218099802	-9.315
0.7303	3.216775573	-9.313
0.724	3.220226441	-9.312
0.9644	2.907303227	-9.312
0.9216	3.290453193	-9.31
0.7302	2.905532965	-9.308
0.7303	2.557764206	-9.306
0.7303	3.55301352	-9.305
0.7292	1.650082971	-9.304
0.9579	3.490266	-9.304
0.9636	3.76715117	-9.303
0.8613	3.23157188	-9.303
0.9031	3.294634906	-9.299
0.7276	2.912612539	-9.299
0.7302	2.74305938	-9.299
0.7303	2.781501583	-9.298
0.7302	2.236347185	-9.297
0.9358	2.544860194	-9.297
0.7303	3.583316678	-9.296
0.7302	2.688538506	-9.295
0.7303	3.012719597	-9.295
0.729	2.098021835	-9.294
0.7302	2.28790815	-9.293
0.7303	3.274880198	-9.293
0.7298	2.223949512	-9.287
0.9479	2.43494853	-9.285
0.7303	2.367348759	-9.284
0.7303	3.955556841	-9.284
0.7302	2.874083265	-9.283
0.7303	3.087853087	-9.283
0.7302	4.327138252	-9.282
0.7303	3.125505905	-9.28
0.9747	3.918244699	-9.279
0.7303	3.731911445	-9.277
0.7301	3.161402302	-9.276
0.7302	2.615686709	-9.276
0.9632	2.792934441	-9.275
0.727	4.083530346	-9.275
0.7284	2.34155404	-9.273
0.7303	3.141863275	-9.272
0.7303	3.28120962	-9.271
0.7303	3.353896069	-9.269
0.7301	3.366303514	-9.269
0.8778	2.474099974	-9.269
0.7302	3.287977992	-9.269
0.9779	2.7012074	-9.267
0.8743	2.473313789	-9.267
0.9686	3.637173128	-9.265
0.7302	3.314308769	-9.264
0.9614	2.768177446	-9.263
0.9813	2.870656962	-9.263
0.7303	1.833410944	-9.263
0.7303	2.052062425	-9.262
0.9369	2.250923784	-9.262
0.9512	3.970834056	-9.261
0.7262	3.232311429	-9.261
0.7298	3.262778992	-9.261
0.7303	2.021191652	-9.261
0.7303	2.837989248	-9.26
0.8534	2.777153266	-9.26
0.7301	3.309288633	-9.258
0.9726	2.173012047	-9.257
0.7251	2.395074812	-9.256
0.9552	2.999977044	-9.255
0.7302	3.740242103	-9.255
0.7303	3.643253105	-9.254
0.9685	3.044288104	-9.254
0.8754	2.638102005	-9.254
0.7282	4.303825108	-9.254
0.7303	3.504427571	-9.253
0.4605	3.199085783	-9.25
0.9925	3.371258915	-9.249
0.9837	2.353746358	-9.248
0.9955	2.331415273	-9.248
0.7302	2.897130256	-9.248
0.989	3.66378491	-9.247
0.7296	3.252872762	-9.246
0.9538	3.223819621	-9.246
0.6744	3.207401093	-9.246
0.7303	2.962344099	-9.246
0.7303	3.086914462	-9.243
0.9992	3.182265435	-9.243
0.4605	2.604279988	-9.241
0.9334	3.255227917	-9.238
0.73	2.757961068	-9.237
0.7302	2.609800776	-9.236
0.915	3.035116015	-9.236
0.7301	2.745922462	-9.235
0.9605	3.603323078	-9.233
0.9643	3.241062534	-9.233
0.9373	3.302532594	-9.23
0.7301	3.761901994	-9.229
0.9203	3.790410835	-9.228
0.9423	2.512418413	-9.228
0.7303	4.081369945	-9.227
0.7281	3.647818894	-9.227
0.7301	2.955598727	-9.226
0.7303	3.421767096	-9.225
0.7302	3.032048535	-9.224
0.9983	2.994387658	-9.223
0.7303	2.222043245	-9.222
0.981	2.706398538	-9.221
0.7302	3.193129855	-9.22
0.7293	4.336809679	-9.22
0.9497	3.21784628	-9.219
0.7295	3.017716157	-9.218
0.9851	2.296143884	-9.215
0.9985	3.167893033	-9.214
0.9892	3.646005983	-9.213
0.9367	2.351310237	-9.212
0.7302	2.409955622	-9.212
0.9643	2.377720758	-9.211
0.7293	3.718634781	-9.21
0.9607	3.618336627	-9.209
0.7303	3.143361091	-9.208
0.7303	3.132747802	-9.208
0.7296	2.123680077	-9.208
0.7302	3.511714462	-9.204
0.7303	2.234334906	-9.204
0.7303	2.36767763	-9.203
0.7303	4.10747747	-9.202
0.7303	3.12113173	-9.201
0.7302	2.455778423	-9.201
0.4605	2.112952042	-9.199
0.9539	3.602929776	-9.199
0.7302	3.152905487	-9.199
0.7302	2.648755203	-9.198
0.7303	2.718092506	-9.196
0.7278	2.934300359	-9.196
0.9645	3.378820877	-9.196
0.7303	2.918281012	-9.196
0.7273	2.650514753	-9.195
0.7303	4.307888707	-9.195
0.7302	1.993401674	-9.194
0.8976	3.351738089	-9.193
0.8822	3.159511809	-9.193
0.7303	3.262270523	-9.193
0.9561	3.314154372	-9.191
0.9835	1.920806573	-9.188
0.7301	2.449359426	-9.188
0.9722	3.161768549	-9.187
0.9871	3.097198312	-9.187
0.4605	3.696397324	-9.185
0.9876	2.769721008	-9.183
0.7296	3.588108553	-9.183
0.7303	2.947852928	-9.183
0.7301	2.267560277	-9.183
0.4605	2.796714225	-9.182
0.9988	3.067590808	-9.179
0.7303	3.046330132	-9.179
0.7303	2.861950359	-9.178
0.7303	3.169544046	-9.177
0.7302	3.080317121	-9.176
0.9945	3.025018322	-9.176
0.7303	2.37149329	-9.171
0.7302	2.620201982	-9.168
0.7296	2.934155106	-9.165
0.9977	3.589030051	-9.163
0.7303	2.845586407	-9.161
0.6707	3.383100621	-9.159
0.7293	4.106433014	-9.158
0.6721	3.422899912	-9.158
0.7164	2.460993659	-9.155
0.9633	2.107508399	-9.155
0.7303	2.538614473	-9.155
0.9878	2.484569959	-9.154
0.8862	4.172930636	-9.154
0.7302	4.033957555	-9.152
0.7303	3.152386868	-9.15
0.7303	2.853648293	-9.148
0.98	2.395095147	-9.147
0.7302	3.768560272	-9.146
0.7303	2.67482372	-9.145
0.7303	3.050970877	-9.143
0.9797	2.320685666	-9.143
0.7303	3.338515935	-9.143
0.9763	3.423188691	-9.142
0.7302	2.510693935	-9.142
0.7303	2.142703174	-9.142
0.73	3.198845236	-9.141
0.9607	3.371036562	-9.14
0.4605	2.397419893	-9.139
0.7303	2.083061098	-9.138
0.961	2.474886781	-9.135
0.9929	3.301110892	-9.135
0.7299	3.397511769	-9.134
0.9505	3.311256245	-9.134
0.9568	3.171942568	-9.132
0.9453	2.627413776	-9.131
0.7301	3.702817199	-9.131
0.9622	1.916319519	-9.13
0.7301	3.149106547	-9.129
0.7298	2.507786918	-9.128
0.7303	2.911702659	-9.127
0.4605	2.603203198	-9.126
0.9613	2.537257127	-9.125
0.7013	3.483620065	-9.125
0.9609	3.253200838	-9.124
0.9712	3.144964691	-9.12
0.9414	2.82336688	-9.12
0.7303	3.368813639	-9.12
0.9414	2.416467336	-9.118
0.4605	3.880567239	-9.118
0.9449	3.154594156	-9.117
0.7212	2.005405489	-9.116
0.9629	2.995407348	-9.115
0.7302	3.053086684	-9.114
0.9946	3.401944976	-9.114
0.9638	4.017158558	-9.114
0.9813	2.257473279	-9.113
0.9884	3.196214146	-9.112
0.9791	2.040521274	-9.111
0.7303	4.258770933	-9.111
0.4605	3.497078753	-9.11
0.725	3.123447062	-9.11
0.7296	3.462691786	-9.11
0.8597	2.078095261	-9.109
0.7294	2.581979593	-9.109
0.7262	2.369081583	-9.109
0.7301	1.868087653	-9.108
0.8959	4.03989773	-9.107
0.9604	2.11014711	-9.107
0.7302	2.837980411	-9.106
0.4605	3.394173735	-9.105
0.7302	2.575156018	-9.104
0.7302	2.246660207	-9.103
0.9384	2.265022421	-9.103
0.716	3.822635037	-9.102
0.7303	3.321468743	-9.101
0.9075	3.769026863	-9.1
0.7302	3.196891674	-9.1
0.7292	4.095813464	-9.1
0.7303	3.574872042	-9.099
0.4605	5.582700954	-9.098
0.7302	3.269881069	-9.097
0.73	3.225461665	-9.097
0.4605	4.052522207	-9.097
0.961	2.919163607	-9.092
0.7301	2.892340867	-9.088
0.9762	3.29525734	-9.088
0.7303	2.978873526	-9.088
0.7303	2.432920901	-9.087
0.7296	3.223920675	-9.086
0.9475	3.187678264	-9.086
0.9296	3.860413147	-9.082
0.9629	3.016931129	-9.082
0.8808	3.039190774	-9.082
0.9896	3.263670387	-9.081
0.9409	4.013068085	-9.08
0.7303	3.128175975	-9.079
0.73	3.083487039	-9.079
0.7303	3.247846449	-9.078
0.7303	3.291528959	-9.075
0.8996	3.047879935	-9.074
0.9562	3.24039334	-9.073
0.9542	2.404603704	-9.072
0.7302	1.992127203	-9.072
0.7301	2.26469405	-9.072
0.73	3.110804832	-9.07
0.7298	3.030995823	-9.07
0.9791	3.196574432	-9.07
0.6688	3.252100226	-9.069
0.7249	2.093545045	-9.069
0.9162	3.330386184	-9.069
0.7286	3.050263292	-9.069
0.7303	3.352394927	-9.068
0.7303	2.547951933	-9.068
0.7297	4.064873649	-9.065
0.4605	3.198693522	-9.064
0.7303	2.73783324	-9.064
0.9505	2.798791069	-9.061
0.725	2.154630065	-9.061
0.9799	2.192307161	-9.059
0.7303	2.016215791	-9.059
0.7301	2.643129994	-9.057
0.7303	2.364144613	-9.056
0.7303	2.253595589	-9.053
0.9764	3.144423698	-9.052
0.9672	2.429607976	-9.052
0.7302	3.044870074	-9.052
0.7303	2.908632278	-9.051
0.6839	3.021126355	-9.051
0.9979	2.541949181	-9.05
0.9716	3.2501503	-9.049
0.9359	2.928639005	-9.049
0.7303	3.878071586	-9.047
0.9742	3.225771395	-9.046
0.7303	2.882752398	-9.046
0.8699	4.125180622	-9.045
0.9688	3.484045033	-9.045
0.9816	2.69212934	-9.044
0.9777	3.601863275	-9.043
0.9461	3.664204507	-9.041
0.9641	3.85256527	-9.041
0.9433	3.264255376	-9.041
0.8832	3.123179929	-9.038
0.7302	2.736155881	-9.038
0.9699	2.357978776	-9.037
0.7299	3.526187936	-9.036
0.9907	2.417074568	-9.036
0.9963	2.824458854	-9.035
0.9859	3.287109954	-9.031
0.7293	3.3062261	-9.031
0.7303	3.603269677	-9.031
0.7303	3.434358261	-9.029
0.9763	2.983494822	-9.028
0.7302	2.994155306	-9.027
0.7303	3.127312928	-9.027
0.9663	3.313034672	-9.025
0.9734	3.598089634	-9.022
0.9339	2.28923455	-9.021
0.7302	3.274152608	-9.021
0.7303	3.693816914	-9.02
0.7303	3.205238972	-9.02
0.9618	3.528851222	-9.019
0.7303	2.269988622	-9.019
0.9515	3.813054117	-9.019
0.9881	4.018781278	-9.019
0.9466	2.613286727	-9.019
0.9773	2.971304019	-9.018
0.7303	2.631839618	-9.017
0.9808	3.581685533	-9.014
0.9691	3.159753672	-9.013
0.73	2.68098	-9.012
0.7302	2.605579962	-9.01
0.9208	2.163383905	-9.01
0.9263	3.670704729	-9.006
0.7302	3.013165222	-9.006
0.9911	2.758449567	-9.005
0.9919	3.189536923	-9.005
0.7303	2.528574647	-9.004
0.9437	3.32640832	-9.002
0.7303	3.12140841	-9.001
0.9809	2.198326236	-9.001
0.8681	3.206394713	-9
0.9938	3.243997559	-9
0.9779	2.938503729	-9
0.9528	2.417327465	-9
0.7251	2.980906183	-9
0.9917	2.469303548	-9
0.7248	3.133076925	-8.999
0.9993	3.095230274	-8.999
0.7302	2.858839042	-8.998
0.9849	4.008097861	-8.998
0.4605	3.885569977	-8.998
0.9214	3.420535282	-8.997
0.7216	2.386484634	-8.997
0.9998	3.261589388	-8.993
0.7171	2.073812666	-8.992
0.9365	3.116767708	-8.99
0.8931	2.787792404	-8.99
0.7303	4.322842556	-8.989
0.9607	2.136512666	-8.989
0.7286	2.179416712	-8.987
0.9959	2.9044603	-8.984
0.7303	2.337495333	-8.984
0.996	3.1138504	-8.984
0.7303	3.546342592	-8.981
0.7289	3.448844837	-8.98
0.7303	3.202731513	-8.98
0.7278	2.834589299	-8.98
0.9791	4.093402946	-8.98
0.9708	3.790406594	-8.978
0.7303	3.07831069	-8.978
0.9749	3.02737753	-8.978
0.7303	2.083605997	-8.977
0.9637	3.113346513	-8.975
0.9874	3.613840693	-8.975
0.9143	2.233349857	-8.974
0.7297	3.208903744	-8.973
0.9564	3.485511117	-8.973
0.7303	3.494105788	-8.972
0.8581	3.117646859	-8.971
0.9887	3.092197544	-8.97
0.7302	3.419703589	-8.968
0.9928	2.381703336	-8.967
0.7303	2.546667529	-8.966
0.7303	2.995886621	-8.966
0.7303	3.269516712	-8.966
0.9966	2.132539368	-8.964
0.9547	2.662577254	-8.964
0.7302	3.292865685	-8.961
0.9358	3.133031494	-8.961
0.957	3.671276903	-8.96
0.7303	3.274541067	-8.96
0.9509	3.136549932	-8.959
0.7303	3.133951962	-8.958
0.9958	3.69430173	-8.958
0.9205	4.230911062	-8.957
0.4605	3.180934264	-8.957
0.9813	3.057260906	-8.957
0.9998	2.437609284	-8.957
0.8994	2.409590973	-8.956
0.73	4.15635304	-8.956
0.998	3.306765096	-8.955
0.7303	2.293795477	-8.955
0.8964	3.005170819	-8.949
0.7299	2.441909417	-8.949
0.7302	3.436588142	-8.949
0.4605	2.492907005	-8.948
0.6698	3.041696852	-8.948
0.7265	3.122449589	-8.947
0.7302	2.464887414	-8.946
0.7302	3.28775788	-8.944
0.7303	2.090680439	-8.944
0.7303	2.403958191	-8.942
0.7302	2.280705947	-8.942
0.7303	2.664913922	-8.941
0.9454	2.421916015	-8.941
0.9176	2.213730898	-8.939
0.7089	3.059694814	-8.937
0.9888	2.277262425	-8.937
0.8754	2.357375274	-8.937
0.7242	3.775817512	-8.934
0.9694	2.730327179	-8.933
0.7303	3.221950264	-8.932
0.9288	3.203703912	-8.932
0.7303	2.779424545	-8.932
0.9913	3.20399819	-8.931
0.9958	3.461882368	-8.931
0.7302	2.467969675	-8.93
0.7302	2.638806628	-8.93
0.7285	2.660627084	-8.93
0.977	3.32211334	-8.929
0.7288	3.54571582	-8.929
0.7302	2.890705956	-8.928
0.7265	3.03463667	-8.927
0.7303	2.620178033	-8.927
0.7303	4.305056389	-8.927
0.7296	3.258749903	-8.926
0.8517	3.286706322	-8.925
0.7303	3.443113367	-8.925
0.7164	2.756103231	-8.925
0.7147	2.263050456	-8.924
0.7303	3.563005045	-8.924
0.9938	2.311123594	-8.92
0.7303	3.942490353	-8.919
0.725	3.284518237	-8.919
0.8744	2.291158467	-8.918
0.9849	2.264065923	-8.916
0.7302	3.107456986	-8.916
0.9639	3.384250959	-8.915
0.9718	3.482363019	-8.915
0.855	3.218016598	-8.915
0.7303	2.452515747	-8.914
0.7299	3.116141301	-8.913
0.7301	2.050544013	-8.911
0.7262	3.315002831	-8.91
0.9853	2.829095258	-8.908
0.7302	1.870502885	-8.908
0.923	2.703420086	-8.907
0.9897	3.533078797	-8.906
0.7302	3.635720221	-8.906
0.9934	2.400117913	-8.903
0.7299	2.689788865	-8.902
0.9853	3.072408219	-8.902
0.7302	3.647854896	-8.902
0.7303	3.2654394	-8.901
0.4605	3.685602186	-8.899
0.7303	3.20564733	-8.898
0.7303	3.057754266	-8.898
0.73	2.559449936	-8.898
0.7298	4.446364838	-8.896
0.7303	3.268079329	-8.896
0.7303	1.992222105	-8.895
0.7286	2.297934152	-8.895
0.8584	3.343603758	-8.894
0.7303	2.938958133	-8.893
0.999	2.053866181	-8.892
0.9983	3.247795498	-8.889
0.7302	2.221679489	-8.889
0.9902	3.407177749	-8.888
0.936	2.609198454	-8.887
0.7303	2.222703416	-8.886
0.4605	3.358783762	-8.885
0.7301	3.35450602	-8.885
0.7294	2.491597938	-8.885
0.9992	1.884533855	-8.885
0.7303	3.279277373	-8.883
0.9961	3.107439334	-8.883
0.9855	3.001769429	-8.882
0.73	3.286267794	-8.88
0.7302	2.935267178	-8.879
0.9078	2.851956611	-8.879
0.7259	2.299760423	-8.878
0.6707	3.692105087	-8.878
0.7303	3.047729203	-8.877
0.973	4.095084238	-8.876
0.7302	3.771167382	-8.875
0.9662	2.444557596	-8.874
0.6974	2.747008653	-8.872
0.97	1.992937775	-8.871
0.9881	2.942214689	-8.871
0.6709	3.332294044	-8.869
0.9994	2.997885562	-8.869
0.7302	3.260748222	-8.867
0.8803	3.188317033	-8.865
0.7277	3.368349191	-8.865
0.7303	3.180315895	-8.865
0.9643	2.20886504	-8.863
0.7303	1.981637796	-8.863
0.7302	2.853384908	-8.862
0.9876	3.019746155	-8.861
0.7291	3.330877167	-8.859
0.9666	3.110024551	-8.857
0.7303	2.751959942	-8.855
0.7303	3.285197684	-8.854
0.7299	2.619985231	-8.853
0.937	3.027948788	-8.853
0.7171	4.078159933	-8.853
0.9351	2.59451737	-8.852
0.7198	2.470503122	-8.851
0.9632	3.268553569	-8.85
0.7303	2.377467941	-8.849
0.7254	3.58457946	-8.848
0.7295	3.032672586	-8.848
0.9881	3.303929732	-8.847
0.9757	3.759828008	-8.846
0.9721	2.786895321	-8.845
0.9782	3.094820021	-8.844
0.9895	2.078934869	-8.843
0.7302	3.15029694	-8.843
0.8846	3.097580417	-8.842
0.9902	3.597321615	-8.841
0.7303	2.389532909	-8.839
0.9904	3.476781013	-8.838
0.7302	2.525002663	-8.836
0.9791	3.21252955	-8.835
0.7303	2.193997183	-8.834
0.9883	1.94974924	-8.834
0.9633	2.146863336	-8.834
0.956	3.015665067	-8.833
0.9664	3.264921	-8.833
0.9849	2.296839068	-8.833
0.9721	4.060382671	-8.833
0.7303	3.316068377	-8.832
0.7303	3.386260923	-8.831
0.9955	3.129726654	-8.831
0.9798	2.484165253	-8.83
0.9809	3.198889897	-8.829
0.9865	2.47101717	-8.828
0.7296	3.657316659	-8.828
0.8521	4.139554043	-8.828
0.7303	3.209470616	-8.827
0.9915	2.452475302	-8.825
0.9875	2.508394073	-8.825
0.4605	3.172061648	-8.824
0.922	3.515139968	-8.821
0.951	3.13616733	-8.82
0.7303	4.015557789	-8.82
0.7303	3.098557033	-8.82
0.9627	2.39267654	-8.82
0.7303	2.841030255	-8.819
0.9637	2.166959427	-8.818
0.726	3.670601685	-8.818
0.6737	2.783327431	-8.813
[truncated: 1 more rows]
