# Supplementary material for: A pharmacophore-guided deep learning approach for bioactive molecular generation
Source: Nat Commun. 2023 Oct 6;14:6234. doi: 10.1038/s41467-023-41454-9 (PMC10558534; doi:10.1038/s41467-023-41454-9)
Supplement: Supplementary file 4 — Supplementary data1 [file 41467_2023_41454_MOESM4_ESM.zip › Supplementary data1/Table 2/RELATION_CDK2.csv]

align_score	SA	vina_score
0.9051	3.70409304	-11.415
0.5621	2.438028784	-10.736
0.747	2.898253711	-10.576
0.7834	2.598683294	-10.514
0.7845	3.336189798	-10.499
0.7826	3.883468717	-10.46
0.7007	2.709724218	-10.45
0.779	3.554830785	-10.44
0.7711	2.417654631	-10.397
0.7745	2.622731797	-10.379
0.7735	2.656542388	-10.349
0.7864	3.18710009	-10.316
0.7557	3.442645008	-10.313
0.7684	2.740503065	-10.309
0.7659	2.717495692	-10.302
0.7834	3.251727314	-10.262
0.7728	3.11243203	-10.222
0.7692	3.116781032	-10.172
0.7833	2.259694123	-10.159
0.7162	2.511934725	-10.14
0.7855	2.327834448	-10.112
0.787	2.089195598	-10.107
0.7199	2.585933934	-10.095
0.7835	2.817457094	-10.091
0.7052	2.35258853	-10.088
0.7735	2.656319768	-10.087
0.7215	2.644552844	-10.078
0.7668	2.329415178	-10.066
0.743	2.734046434	-10.064
0.7845	4.174702448	-10.06
0.7718	2.522704981	-10.053
0.787	3.047213144	-10.051
0.7775	3.604218862	-10.05
0.786	2.452121597	-10.035
0.7813	2.315875032	-10.03
0.7224	3.458091664	-10.026
0.7682	2.711624754	-9.998
0.7621	2.329296297	-9.992
0.7063	2.711983358	-9.989
0.7269	2.235990041	-9.987
0.7707	2.540141611	-9.976
0.7709	2.83575711	-9.966
0.7499	2.676823783	-9.964
0.7756	2.786148596	-9.951
0.7796	2.775742587	-9.951
0.7778	2.834513821	-9.933
0.7545	2.475579832	-9.932
0.7246	2.150729236	-9.932
0.7674	2.594958313	-9.927
0.7441	2.555930622	-9.925
0.7358	2.514638158	-9.912
0.769	2.538860384	-9.907
0.7443	2.524962077	-9.906
0.7727	2.454549313	-9.902
0.7528	2.606080237	-9.9
0.7742	2.078695373	-9.884
0.7564	2.595345822	-9.877
0.7399	2.756590137	-9.858
0.7755	2.682470429	-9.847
0.787	2.611958707	-9.841
0.7705	2.720570748	-9.837
0.7818	2.932766989	-9.836
0.7528	2.707809064	-9.832
0.773	2.900212058	-9.83
0.7697	2.629287013	-9.813
0.7283	2.521756324	-9.808
0.7043	2.572536475	-9.806
0.783	3.429582169	-9.8
0.7621	2.803980907	-9.797
0.7844	3.657132655	-9.789
0.7845	2.758792689	-9.788
0.7802	2.503111177	-9.786
0.5751	2.365377629	-9.78
0.7033	2.395110381	-9.773
0.5751	2.48214253	-9.77
0.7367	2.102793247	-9.767
0.7756	2.57868475	-9.763
0.7273	2.473971709	-9.759
0.7659	2.696636037	-9.759
0.7603	4.190634165	-9.754
0.7465	2.589542921	-9.752
0.9	2.276712545	-9.751
0.6861	2.484037262	-9.741
0.7276	2.455947533	-9.736
0.5751	3.026963324	-9.732
0.7281	2.564627545	-9.728
0.7726	2.321452976	-9.727
0.7794	3.640164856	-9.719
0.7657	2.586161016	-9.711
0.5751	2.076757743	-9.711
0.7738	2.703351447	-9.709
0.7222	1.883149425	-9.707
0.7869	2.265419166	-9.701
0.7291	2.683507392	-9.698
0.7702	2.697118155	-9.697
0.7643	4.136592311	-9.693
0.575	2.400727373	-9.693
0.5748	2.65211191	-9.691
0.5751	2.372588682	-9.684
0.7045	2.382874101	-9.684
0.7769	2.628314185	-9.684
0.5751	2.73387801	-9.681
0.7672	2.686737718	-9.679
0.7827	2.830269456	-9.676
0.7672	2.472385553	-9.676
0.7859	4.733279069	-9.675
0.7441	2.716022258	-9.672
0.7822	2.65119739	-9.669
0.7645	2.654646361	-9.665
0.5751	3.150336074	-9.657
0.7855	2.517823439	-9.657
0.7295	3.574042215	-9.653
0.7754	2.712576309	-9.648
0.7803	3.709512368	-9.645
0.7374	2.320630473	-9.644
0.7092	2.696203884	-9.642
0.7787	2.163383905	-9.638
0.7199	2.398750415	-9.638
0.7071	2.326788912	-9.631
0.5751	2.399668201	-9.63
0.779	2.756233147	-9.627
0.6853	2.684951739	-9.619
0.787	2.496200627	-9.61
0.5751	2.175615565	-9.607
0.713	2.312356967	-9.602
0.7466	2.620062731	-9.602
0.7455	2.645211269	-9.595
0.7653	2.466734008	-9.589
0.7467	2.364296076	-9.588
0.7825	3.29749411	-9.586
0.7039	2.426441954	-9.585
0.7875	3.15771919	-9.584
0.5751	2.430538411	-9.583
0.575	3.023773904	-9.58
0.7089	2.411451236	-9.578
0.7606	2.536093426	-9.573
0.783	2.577090081	-9.564
0.773	3.05015829	-9.56
0.7807	2.4435494	-9.559
0.7665	2.306196517	-9.557
0.7654	4.069461854	-9.556
0.7766	3.31029965	-9.556
0.5751	2.565515794	-9.553
0.782	2.630306981	-9.543
0.7851	2.737842445	-9.541
0.7766	2.683185638	-9.538
0.7633	2.372402811	-9.527
0.7368	2.318080769	-9.522
0.7793	2.929618356	-9.521
0.7798	2.727757219	-9.514
0.7393	2.858918778	-9.51
0.7736	2.357658803	-9.508
0.7503	2.507093625	-9.506
0.7768	2.786765075	-9.502
0.8874	2.57842853	-9.499
0.7276	2.817515395	-9.495
0.7866	2.554681807	-9.493
0.7114	2.780691615	-9.493
0.7699	2.664506967	-9.492
0.7103	3.186137675	-9.488
0.7846	2.759932994	-9.48
0.5751	2.840772672	-9.479
0.5748	2.624124292	-9.477
0.7783	2.594959764	-9.471
0.7855	2.774819588	-9.47
0.771	2.4206972	-9.47
0.7599	2.604699497	-9.47
0.739	2.610296332	-9.467
0.7533	2.794294189	-9.463
0.7863	2.218973272	-9.463
0.6744	2.186960277	-9.462
0.781	2.839132571	-9.461
0.7449	2.713625757	-9.459
0.7593	3.098248979	-9.454
0.7596	3.218782348	-9.452
0.7699	2.35762037	-9.451
0.574	2.518617026	-9.449
0.7382	2.755054568	-9.448
0.7847	3.865824331	-9.435
0.7841	2.884368323	-9.428
0.7804	2.379607535	-9.427
0.7778	2.6832329	-9.427
0.575	2.363835136	-9.424
0.7729	3.560163778	-9.42
0.7701	2.510816637	-9.42
0.7282	2.341694566	-9.419
0.7758	2.384417431	-9.417
0.7477	2.759485995	-9.414
0.7321	2.573429631	-9.413
0.5751	2.379064657	-9.411
0.7837	2.603804086	-9.411
0.784	2.89317372	-9.41
0.7765	3.320257175	-9.405
0.7786	3.511579643	-9.404
0.7776	2.456875233	-9.403
0.7058	2.42621656	-9.403
0.5311	2.500059727	-9.401
0.7462	2.768670105	-9.398
0.7345	2.620036897	-9.397
0.787	2.900176775	-9.396
0.676	2.808892604	-9.394
0.5743	2.356286406	-9.393
0.7511	2.973565345	-9.388
0.7127	2.700773115	-9.384
0.7617	2.787068444	-9.382
0.7425	2.666391489	-9.381
0.7599	3.652428317	-9.379
0.7695	2.157953983	-9.371
0.7855	2.503611259	-9.369
0.7715	2.531904217	-9.364
0.7304	2.693335852	-9.36
0.5717	2.397417749	-9.359
0.7802	2.287273552	-9.357
0.7526	2.817714459	-9.355
0.7705	2.547186587	-9.354
0.7744	2.682041733	-9.351
0.7714	2.138585865	-9.349
0.5749	2.199256731	-9.349
0.7813	3.134726148	-9.346
0.7848	2.45893027	-9.342
0.7784	2.106608742	-9.34
0.7855	2.519526916	-9.335
0.7833	2.605257779	-9.335
0.7601	2.802885995	-9.333
0.7827	2.65380111	-9.333
0.7788	3.317423474	-9.333
0.5751	2.096675354	-9.329
0.7453	2.375154135	-9.325
0.7845	3.337490625	-9.322
0.7379	2.015710137	-9.319
0.7786	2.301707806	-9.318
0.7764	2.577363019	-9.317
0.7802	2.679610372	-9.316
0.7682	4.009386317	-9.316
0.7869	3.622212392	-9.316
0.7863	2.887205102	-9.314
0.7423	2.338420303	-9.313
0.5751	2.278517371	-9.312
0.7495	3.527652496	-9.311
0.783	1.924055119	-9.307
0.7726	2.491853759	-9.305
0.7832	2.30425876	-9.304
0.7814	2.997252496	-9.303
0.7659	2.947660146	-9.301
0.734	2.692299025	-9.3
0.6965	2.561311391	-9.295
0.7739	3.140939866	-9.293
0.7732	2.362551137	-9.29
0.7842	2.621803851	-9.288
0.7748	3.525757323	-9.287
0.7785	2.342772614	-9.286
0.7294	2.539182578	-9.284
0.7701	2.588516011	-9.284
0.7784	2.743687201	-9.279
0.7777	3.833670497	-9.279
0.7613	2.493067028	-9.279
0.7701	2.495740565	-9.276
0.7609	2.15993617	-9.274
0.5751	2.316185017	-9.273
0.7277	2.522522885	-9.269
0.5751	2.847706358	-9.268
0.7853	2.655362101	-9.268
0.7628	2.544357681	-9.265
0.7584	1.907865828	-9.259
0.7545	2.329014265	-9.255
0.7424	4.06842045	-9.251
0.7594	2.570967529	-9.247
0.7136	2.491755586	-9.246
0.7731	3.112263605	-9.243
0.5751	2.750149094	-9.243
0.5741	1.952345938	-9.242
0.769	2.581267037	-9.241
0.7449	2.702283797	-9.24
0.7815	2.839821917	-9.239
0.7825	3.059965009	-9.239
0.7406	2.660716764	-9.238
0.7268	2.590317013	-9.238
0.7622	2.709524083	-9.235
0.709	2.789579109	-9.233
0.7735	2.488060229	-9.233
0.5751	2.494384292	-9.233
0.7789	2.329865331	-9.232
0.7489	2.794814197	-9.23
0.762	2.122856326	-9.227
0.7736	4.140127131	-9.226
0.709	2.453698602	-9.225
0.7271	2.442209071	-9.224
0.7142	2.419612844	-9.224
0.7777	3.031793598	-9.223
0.7862	3.483729552	-9.222
0.7109	2.520071221	-9.222
0.7702	2.474778298	-9.221
0.7821	3.103359802	-9.22
0.7793	3.10551123	-9.22
0.7431	2.629827529	-9.217
0.707	2.654086401	-9.214
0.7301	1.890820716	-9.213
0.7773	2.782641466	-9.213
0.6618	2.668813467	-9.212
0.7784	2.70612535	-9.21
0.5751	2.438910921	-9.208
0.7661	2.234841284	-9.208
0.7762	2.800813548	-9.207
0.7684	2.397369198	-9.205
0.7675	2.571308483	-9.205
0.7665	3.628443733	-9.203
0.7717	2.295587309	-9.203
0.76	2.597487541	-9.2
0.7419	2.809048658	-9.2
0.7721	2.538815297	-9.199
0.7607	2.696688887	-9.199
0.7781	2.648810956	-9.197
0.7033	2.906413356	-9.196
0.7677	3.276848312	-9.194
0.7383	3.544063977	-9.192
0.5751	2.100825848	-9.191
0.767	2.458209722	-9.189
0.7751	2.634117249	-9.188
0.5751	2.802673952	-9.188
0.7517	2.569846139	-9.187
0.7698	3.470218171	-9.185
0.7751	3.56572181	-9.184
0.7848	2.525865742	-9.182
0.7842	3.060046119	-9.182
0.7614	3.383710565	-9.18
0.5738	2.764898789	-9.179
0.7751	2.879354622	-9.179
0.759	2.614486626	-9.178
0.5745	2.128321471	-9.178
0.7869	2.738533149	-9.177
0.728	3.457388274	-9.177
0.7438	2.947129173	-9.176
0.7579	2.54952504	-9.175
0.7416	3.089097217	-9.173
0.7501	2.719759491	-9.172
0.7761	2.800970209	-9.171
0.756	2.283916731	-9.168
0.6569	2.42580639	-9.167
0.7856	2.478615785	-9.167
0.785	2.430578235	-9.166
0.7275	2.406316764	-9.164
0.7756	2.375203781	-9.164
0.7622	2.53456672	-9.162
0.7763	2.450972874	-9.16
0.7736	2.466528866	-9.159
0.7244	2.015119975	-9.159
0.6868	2.585088724	-9.156
0.9358	2.966564125	-9.155
0.7873	2.249436482	-9.154
0.7633	2.729743951	-9.153
0.7834	2.693213639	-9.151
0.7091	2.575548628	-9.151
0.7844	2.76712254	-9.15
0.6785	2.23356602	-9.149
0.7333	2.596631767	-9.148
0.7734	4.130420066	-9.147
0.7779	3.52482818	-9.147
0.77	2.63478077	-9.146
0.7766	2.680196931	-9.143
0.7674	3.58658558	-9.142
0.7474	2.622486703	-9.14
0.7857	2.160616671	-9.137
0.7441	2.457768885	-9.136
0.7603	2.62428942	-9.135
0.7855	2.442003183	-9.132
0.7451	4.06750264	-9.13
0.7677	3.70937516	-9.129
0.7554	2.621980663	-9.128
0.7798	2.657197737	-9.127
0.7396	2.807337966	-9.126
0.7853	2.531758699	-9.125
0.7824	2.294251735	-9.124
0.7089	2.383600735	-9.122
0.76	2.704980807	-9.122
0.777	2.829704026	-9.119
0.7682	2.670892113	-9.118
0.7746	2.337957888	-9.118
0.7362	3.017364544	-9.118
0.7142	2.647350105	-9.117
0.7819	2.584133143	-9.111
0.7436	2.614413467	-9.11
0.7752	2.595692874	-9.109
0.7862	2.584748227	-9.108
0.7823	2.816663823	-9.107
0.5751	2.215252072	-9.107
0.7864	3.091391564	-9.103
0.7705	2.367004326	-9.1
0.7863	3.443721383	-9.099
0.7853	2.848081599	-9.098
0.7848	2.781633494	-9.097
0.7603	2.696446454	-9.095
0.7434	2.445443862	-9.095
0.7713	3.209053506	-9.094
0.7844	2.379972026	-9.093
0.7466	2.639012494	-9.093
0.7455	3.259921136	-9.091
0.7709	3.186147583	-9.09
0.7765	4.118496908	-9.09
0.5619	2.411882599	-9.09
0.7866	2.310847508	-9.089
0.7664	1.93435678	-9.088
0.7811	2.169757968	-9.088
0.5751	3.636528737	-9.088
0.7534	3.209062366	-9.088
0.7094	2.364224756	-9.088
0.782	2.687473978	-9.082
0.7835	2.785391865	-9.081
0.7057	2.332778413	-9.08
0.785	2.735130963	-9.08
0.7822	3.032535216	-9.077
0.5751	2.225982029	-9.075
0.7736	3.176091323	-9.075
0.76	2.619962308	-9.074
0.7662	2.154117378	-9.073
0.7736	2.924306533	-9.071
0.7776	2.155426806	-9.071
0.7809	3.489979846	-9.071
0.77	2.590981299	-9.066
0.7697	2.625462246	-9.064
0.7801	2.470882208	-9.061
0.7555	2.761177461	-9.059
0.568	2.769090557	-9.058
0.782	2.539317828	-9.058
0.78	2.325803559	-9.058
0.7606	2.634115028	-9.056
0.7818	2.315862671	-9.056
0.7848	3.514762498	-9.056
0.6922	2.253315311	-9.055
0.7765	3.453016929	-9.054
0.7438	3.132645231	-9.053
0.5751	2.384506887	-9.052
0.5963	2.945002734	-9.051
0.7832	2.353391046	-9.051
0.7818	2.585945757	-9.05
0.5751	2.172241028	-9.049
0.7292	2.341620713	-9.047
0.6262	2.629556717	-9.047
0.7597	2.619720934	-9.047
0.5751	2.668027211	-9.047
0.743	2.625287301	-9.046
0.7537	2.759979386	-9.046
0.767	2.588283353	-9.046
0.6844	2.349969185	-9.043
0.7607	2.558273299	-9.042
0.573	2.709724146	-9.042
0.7815	3.49481636	-9.042
0.7832	3.269457604	-9.042
0.7738	2.458926622	-9.042
0.7528	2.239223474	-9.041
0.7569	2.688878099	-9.036
0.6649	3.434012995	-9.035
0.774	2.533737064	-9.034
0.7748	2.68851265	-9.034
0.7711	2.133335101	-9.033
0.783	2.985336257	-9.031
0.7722	2.748521595	-9.031
0.736	2.558650975	-9.031
0.7591	3.354766611	-9.03
0.7799	2.695286038	-9.028
0.7652	2.295356139	-9.028
0.7128	2.172833283	-9.028
0.7778	2.335714915	-9.028
0.5745	2.303513143	-9.026
0.7847	3.543556053	-9.025
0.7191	2.547115158	-9.024
0.7045	3.119641208	-9.021
0.7854	2.798417566	-9.021
0.7772	2.733956139	-9.018
0.7495	2.508963347	-9.018
0.7382	2.667328119	-9.017
0.748	2.780347028	-9.017
0.7867	2.568574323	-9.016
0.7837	2.482151571	-9.014
0.7626	2.427451236	-9.014
0.7168	3.453646554	-9.013
0.7707	4.142406814	-9.012
0.7697	3.217680898	-9.01
0.7867	2.767425226	-9.009
0.7847	2.55897918	-9.009
0.7592	2.614537821	-9.009
0.7767	2.181866746	-9.008
0.7285	2.861825088	-9.006
0.7648	4.193347806	-9.005
0.6711	2.490623049	-9.005
0.7813	3.001073503	-9.003
0.7836	2.339872286	-8.998
0.7835	2.616929942	-8.997
0.7274	2.560256413	-8.996
0.787	2.665189683	-8.995
0.7125	2.286555881	-8.993
0.7754	3.138764916	-8.993
0.7655	2.0886183	-8.992
0.7829	3.165546949	-8.992
0.7857	3.515016604	-8.99
0.7837	4.018286114	-8.989
0.5747	3.718939643	-8.987
0.7281	2.400642039	-8.984
0.7779	3.879455592	-8.984
0.7805	3.169344832	-8.984
0.7386	2.616226723	-8.983
0.7701	2.732365109	-8.981
0.786	2.483444515	-8.981
0.7854	2.306978138	-8.979
0.7871	2.407770195	-8.979
0.7714	2.611960259	-8.978
0.6273	2.751821985	-8.978
0.7805	2.215901959	-8.977
0.7838	2.550214382	-8.976
0.7495	3.275992952	-8.975
0.5751	2.636462775	-8.975
0.7799	2.432081418	-8.974
0.7739	2.255370322	-8.973
0.7752	3.599247902	-8.972
0.7104	2.615453244	-8.971
0.7733	2.690312368	-8.97
0.7756	2.790652533	-8.968
0.7157	2.145595579	-8.967
0.7666	3.383039933	-8.967
0.7763	3.459255983	-8.966
0.7389	2.476126554	-8.966
0.772	2.85287055	-8.962
0.7747	3.272575573	-8.962
0.7786	3.500353785	-8.962
0.7577	2.296778725	-8.961
0.765	2.642448462	-8.961
0.7454	2.528799208	-8.961
0.7869	2.532000323	-8.958
0.7784	2.876650051	-8.956
0.7097	2.756815872	-8.955
0.5654	2.367045481	-8.954
0.7101	2.465688416	-8.953
0.7839	2.525865283	-8.953
0.787	2.743701346	-8.952
0.7861	3.000618958	-8.952
0.7827	2.887592165	-8.951
0.7339	3.085269547	-8.951
0.7821	3.684401055	-8.949
0.7805	3.034286381	-8.948
0.776	3.519313117	-8.947
0.7776	2.614593122	-8.941
0.7785	2.714030097	-8.94
0.787	2.360455986	-8.939
0.7873	2.908188499	-8.937
0.7468	2.947211801	-8.937
0.7753	3.268060987	-8.936
0.7716	2.196855646	-8.934
0.7279	2.308351001	-8.934
0.7821	3.782421727	-8.933
0.7829	2.860532965	-8.933
0.7611	2.485737452	-8.933
0.5751	3.367979423	-8.932
0.7045	2.617910618	-8.93
0.7692	2.516479801	-8.93
0.7452	2.074513209	-8.926
0.7466	2.029901144	-8.926
0.7766	2.217130696	-8.925
0.7396	2.578488765	-8.921
0.7756	3.267824023	-8.921
0.7716	2.993147246	-8.919
0.7651	2.254229512	-8.919
0.7869	2.349161126	-8.919
0.78	3.618112264	-8.918
0.7849	3.126079325	-8.917
0.7796	3.828705115	-8.915
0.5747	2.34575061	-8.915
0.6563	2.709480468	-8.914
0.7418	2.702413467	-8.913
0.7773	2.958221002	-8.912
0.7359	2.650184802	-8.911
0.6939	2.975890163	-8.91
0.5748	2.3286874	-8.908
0.5751	3.478693648	-8.907
0.7825	2.896765027	-8.905
0.738	2.522711977	-8.903
0.7802	3.431237514	-8.903
0.7645	2.753490801	-8.903
0.7693	2.361782121	-8.902
0.776	3.917141176	-8.902
0.7158	2.34589466	-8.902
0.7142	3.247497632	-8.901
0.5751	2.072191896	-8.9
0.7851	2.649071071	-8.9
0.705	2.450438196	-8.899
0.7629	2.572785734	-8.896
0.7837	3.341499562	-8.894
0.753	2.478976104	-8.893
0.7253	2.649610896	-8.892
0.7432	2.344564205	-8.892
0.7821	3.214760993	-8.891
0.5751	2.299879401	-8.89
0.7814	2.318102814	-8.888
0.7846	2.311559837	-8.888
0.7778	2.609487326	-8.887
0.7678	3.628318659	-8.886
0.5751	2.471074101	-8.885
0.6363	2.657769908	-8.883
0.7686	2.542412859	-8.882
0.784	4.274252381	-8.881
0.6012	2.643265105	-8.881
0.7786	3.101487811	-8.88
0.7764	2.434240605	-8.879
0.7787	2.739431476	-8.879
0.7867	2.837008074	-8.878
0.7866	3.585729438	-8.878
0.7667	2.40014776	-8.877
0.7602	3.063547428	-8.876
0.7751	2.585565922	-8.876
0.7715	2.803779172	-8.876
0.7822	2.414316004	-8.874
0.787	2.442168228	-8.872
0.7514	2.374840831	-8.872
0.782	2.758197072	-8.872
0.7768	2.328461238	-8.871
0.7765	2.534417639	-8.87
0.7697	2.52965654	-8.869
0.7749	2.822856375	-8.869
0.572	2.362743028	-8.868
0.7795	3.495731307	-8.868
0.5751	2.793197091	-8.867
0.7819	2.87690944	-8.867
0.742	2.575120134	-8.866
0.7855	2.418953956	-8.866
0.714	2.491998971	-8.864
0.7662	3.427589132	-8.864
0.759	2.517391621	-8.863
0.716	2.191532168	-8.862
0.7794	2.940716494	-8.861
0.7656	4.000432428	-8.861
0.7345	2.819771643	-8.861
0.779	2.199159727	-8.86
0.5874	3.071233922	-8.858
0.7764	3.128909624	-8.857
0.573	2.422693226	-8.857
0.7691	2.507514862	-8.853
0.7395	2.935864205	-8.852
0.7763	3.635894012	-8.852
0.6629	2.682333059	-8.85
0.7783	2.462186565	-8.85
0.5751	2.336974391	-8.849
0.7855	2.471298908	-8.849
0.5751	3.54311878	-8.849
0.7299	2.163732871	-8.847
0.7785	3.435190616	-8.846
0.7192	2.729298826	-8.845
0.7714	3.164325807	-8.844
0.7551	2.737364767	-8.844
0.7473	2.622018665	-8.843
0.7799	2.396821962	-8.843
0.7043	2.697144117	-8.842
0.7791	2.210510831	-8.842
0.7206	2.542394716	-8.842
0.763	2.845387737	-8.84
0.7842	2.563624507	-8.84
0.7572	2.559158634	-8.84
0.697	3.237379659	-8.838
0.7821	2.50553785	-8.838
0.785	2.557185443	-8.836
0.7106	2.563619643	-8.835
0.7327	3.74419545	-8.835
0.7042	2.476288868	-8.835
0.5733	2.512236475	-8.834
0.7617	2.412481211	-8.833
0.7852	2.415572799	-8.833
0.5751	2.129317669	-8.832
0.7207	2.470214922	-8.831
0.7642	2.601271396	-8.831
0.7631	2.407862087	-8.828
0.7666	2.825024997	-8.828
0.5741	3.377300896	-8.827
0.7294	2.821808103	-8.826
0.7389	2.53417812	-8.824
0.7306	2.510071134	-8.822
0.7869	3.556269592	-8.822
0.7601	2.527067902	-8.822
0.7519	2.624772206	-8.821
0.7867	3.489535837	-8.821
0.769	2.910121659	-8.819
0.7846	2.817562005	-8.815
0.7828	2.593870625	-8.815
0.7856	3.354107454	-8.813
0.6811	2.502241331	-8.811
0.7799	2.694477652	-8.811
0.7577	2.447950979	-8.808
0.8847	3.322434633	-8.807
0.7782	2.785558823	-8.803
0.7821	2.477880496	-8.801
0.7855	2.511485206	-8.801
0.7051	2.101315078	-8.799
0.7126	2.628059793	-8.797
0.7719	2.757720187	-8.796
0.7388	2.570000342	-8.796
0.7398	3.101968862	-8.794
0.7763	2.579791341	-8.794
0.7729	3.551466973	-8.793
0.5745	2.322956924	-8.792
0.7671	2.560555963	-8.792
0.7388	2.650712774	-8.79
0.7852	2.441178995	-8.789
0.7749	2.70333679	-8.788
0.7537	2.716948319	-8.788
0.7066	2.579920044	-8.787
0.6623	2.298273974	-8.787
0.7387	2.672043963	-8.786
0.7823	3.759589058	-8.785
0.775	2.613864224	-8.783
0.7814	3.553060763	-8.781
0.7306	2.839243269	-8.781
0.7861	2.558209473	-8.781
0.7864	2.326462405	-8.78
0.76	2.269573891	-8.78
0.7347	2.654704586	-8.78
0.5737	1.99523872	-8.779
0.7781	2.819995589	-8.778
0.7779	2.630820496	-8.778
0.7616	4.455333455	-8.777
0.5751	2.503891751	-8.777
0.7614	3.422147447	-8.777
0.7696	2.653409723	-8.776
0.5738	2.504258928	-8.776
0.7119	3.497091069	-8.776
0.7619	3.088828748	-8.775
0.7268	2.223349731	-8.775
0.5751	2.445668565	-8.774
0.7805	2.876018669	-8.774
0.7742	3.664342905	-8.773
0.7853	3.15749459	-8.772
0.7776	2.531002187	-8.771
0.7869	2.219771046	-8.768
0.7687	2.65217239	-8.768
0.7589	3.202971909	-8.767
0.7465	2.397636657	-8.767
0.7307	3.423352727	-8.763
0.5751	2.906173024	-8.763
0.7222	2.193016621	-8.761
0.7848	2.596663239	-8.76
0.7822	2.139049537	-8.758
0.6172	2.472128813	-8.757
0.7463	2.657473346	-8.757
0.7488	2.198225314	-8.756
0.7152	3.25329622	-8.756
0.7763	2.787058577	-8.755
0.7823	3.044949815	-8.755
0.5733	2.397552035	-8.755
0.7444	2.452602035	-8.754
0.7042	2.254563247	-8.754
0.7405	2.439278889	-8.753
0.9301	2.999313785	-8.752
0.7704	2.359495582	-8.752
0.7279	2.794025955	-8.75
0.7589	3.185491318	-8.749
0.7811	3.345600617	-8.748
0.7819	3.221419916	-8.748
0.7103	2.449569863	-8.746
0.7564	2.618403729	-8.745
0.7387	3.766916331	-8.745
0.7453	2.53486761	-8.744
0.7815	2.912234283	-8.743
0.5751	2.26109872	-8.742
0.7705	2.468900049	-8.742
0.73	2.415728423	-8.739
0.7511	2.734111437	-8.739
0.7677	2.508087336	-8.738
0.7833	2.857841742	-8.736
0.6662	3.098970517	-8.733
0.785	2.657974846	-8.733
0.7332	2.148279734	-8.733
0.7779	2.702414959	-8.732
0.7802	3.262037544	-8.732
0.7655	3.578702222	-8.732
0.574	2.955034551	-8.732
0.736	2.676772737	-8.731
0.5751	1.96422892	-8.731
0.7682	1.873083629	-8.73
0.7647	4.147977036	-8.73
0.7588	2.64566354	-8.729
0.737	2.6435805	-8.729
0.7647	3.68271773	-8.727
0.7706	2.6156869	-8.727
0.7202	2.396509363	-8.727
0.7768	2.749637342	-8.726
0.7106	2.60382643	-8.725
0.7585	2.535979002	-8.725
0.7589	2.463214852	-8.722
0.7208	2.332776617	-8.722
0.7867	4.505714212	-8.722
0.5751	2.803031448	-8.721
0.7212	2.957212804	-8.721
0.7332	2.352707666	-8.72
0.7676	2.150968506	-8.719
0.7652	3.585602944	-8.718
0.7773	2.934329307	-8.717
0.7849	2.503775192	-8.716
0.7318	2.471377726	-8.716
0.7855	2.405823908	-8.716
0.7651	2.373521415	-8.715
0.7659	3.574179268	-8.714
0.761	2.347475967	-8.714
0.7761	2.378092856	-8.712
0.7792	2.779730229	-8.711
0.5751	3.431026373	-8.711
0.7506	3.350834362	-8.71
0.7843	3.890848733	-8.71
0.7155	2.818291099	-8.71
0.7232	2.325987561	-8.709
0.7477	3.20226136	-8.709
0.5746	2.251389708	-8.708
0.5545	2.584109028	-8.707
0.7705	2.687473557	-8.703
0.5751	2.380660628	-8.703
0.5751	2.538565094	-8.703
0.7464	2.729510382	-8.703
0.7806	2.56637216	-8.701
0.7864	2.880448532	-8.7
0.7866	3.051380637	-8.699
0.5717	2.070536011	-8.697
0.7616	3.302844412	-8.696
0.7216	2.561402885	-8.696
0.7767	2.635333965	-8.695
0.7816	2.65776709	-8.694
0.7837	2.129095579	-8.693
0.7601	2.208016011	-8.692
0.7824	2.661805452	-8.692
0.7625	4.147459497	-8.69
0.7333	3.223740223	-8.69
0.5751	2.365829848	-8.689
0.7062	1.902548523	-8.689
0.7709	2.325092512	-8.689
0.7383	2.202008388	-8.688
0.5751	2.329853149	-8.686
0.6635	2.660772614	-8.685
0.7041	2.502197245	-8.684
0.6624	2.980918421	-8.683
0.7255	2.582386059	-8.682
0.7629	3.182796561	-8.682
0.5748	2.088371643	-8.68
0.7036	2.71829872	-8.679
0.7041	2.540834725	-8.679
0.7519	2.868125557	-8.679
0.7853	3.508038169	-8.678
0.5751	3.160517975	-8.678
0.7829	3.127311535	-8.677
0.7801	2.438796101	-8.676
0.7827	2.49796428	-8.675
0.7823	4.052771769	-8.674
0.7855	2.301997054	-8.674
0.7771	2.359975537	-8.671
0.6642	2.978715814	-8.671
0.7827	3.044111999	-8.67
0.7768	2.259290673	-8.669
0.7453	2.4189223	-8.669
0.7869	2.440049654	-8.668
0.7816	2.562954698	-8.667
0.787	2.260009254	-8.667
0.7724	4.452820867	-8.665
0.5749	2.279131976	-8.665
0.741	2.575714291	-8.664
0.7627	2.52432028	-8.664
0.7814	3.422236005	-8.663
0.7652	2.655395566	-8.663
0.575	2.366522351	-8.663
0.7234	2.855777019	-8.662
0.7135	2.533664423	-8.662
0.7834	2.658234468	-8.661
0.7849	3.907069893	-8.66
0.7562	2.586750086	-8.66
0.767	2.390803412	-8.659
0.7767	2.501571815	-8.658
0.7677	2.898483571	-8.658
0.666	2.591329207	-8.656
0.7755	3.329971481	-8.656
0.6624	2.027388045	-8.655
0.5726	2.039342165	-8.655
0.7677	2.569263755	-8.655
0.7821	3.297849925	-8.653
0.775	4.148886328	-8.652
0.7261	2.145170772	-8.652
0.7626	2.963231464	-8.651
0.759	3.726392701	-8.65
0.7754	1.918340874	-8.65
0.781	2.819445216	-8.649
0.7827	2.451693438	-8.649
0.7373	2.228917524	-8.647
0.7865	2.62894872	-8.646
0.7797	3.224245983	-8.645
0.7805	3.281685657	-8.644
0.7785	2.435533019	-8.644
0.7559	3.288689252	-8.644
0.7192	2.84729827	-8.641
0.7675	3.676524796	-8.64
0.7761	2.397443255	-8.64
0.7707	2.276731749	-8.64
0.782	2.579058699	-8.639
0.7447	3.638590457	-8.637
0.7819	4.178736885	-8.637
0.7651	2.675108432	-8.637
0.759	2.737706491	-8.636
0.7855	2.404746504	-8.635
0.7112	2.533125991	-8.635
0.7668	3.735377577	-8.635
0.7866	2.292750424	-8.634
0.5751	2.662338547	-8.634
0.7613	2.417203564	-8.633
0.784	2.584487344	-8.633
0.7827	2.395056455	-8.633
0.7861	2.592406231	-8.632
0.7058	1.995401236	-8.632
0.7856	3.003781205	-8.631
0.7768	2.135094793	-8.631
0.7847	4.976479891	-8.63
0.7806	3.202112282	-8.63
0.7543	3.24455859	-8.63
0.5751	1.784879848	-8.63
0.7303	2.388146188	-8.63
0.7715	2.432108559	-8.63
0.7386	2.494519483	-8.629
0.7801	3.451021039	-8.627
0.7756	3.1335652	-8.627
0.7796	2.775971078	-8.627
0.7785	3.417787742	-8.626
0.7847	2.729096464	-8.626
0.7359	2.553562624	-8.624
0.7447	2.838805537	-8.624
0.7212	2.426534346	-8.623
0.7733	3.074006166	-8.623
0.7487	2.202783082	-8.622
0.7334	3.083400986	-8.621
0.7596	2.624797585	-8.619
0.7762	2.513782424	-8.618
0.6266	2.905606426	-8.617
0.7715	3.548355565	-8.616
0.763	2.418584318	-8.616
0.7858	2.396679141	-8.613
0.7554	2.067486177	-8.613
0.5751	3.569251702	-8.612
0.7867	2.462972873	-8.611
0.7871	2.104797295	-8.611
0.7748	2.205503577	-8.611
0.7845	2.696704507	-8.611
0.7193	2.575002871	-8.609
0.5751	2.174344862	-8.608
0.7771	3.499182065	-8.608
0.7628	2.797837127	-8.607
0.7765	2.317884978	-8.607
0.7769	2.408902529	-8.607
0.7704	2.472413737	-8.607
0.7777	3.738273741	-8.604
0.7859	3.100900911	-8.603
0.7784	2.677745552	-8.603
0.7536	2.719110852	-8.603
0.7836	2.986118969	-8.602
0.7794	2.397659793	-8.602
0.7614	2.501749938	-8.601
0.764	2.435203915	-8.598
0.5748	2.076495915	-8.598
0.762	2.627727737	-8.598
0.7868	2.392503808	-8.597
0.7831	2.752208801	-8.596
0.731	3.424728373	-8.596
0.6624	2.757651905	-8.596
0.7832	3.580145958	-8.59
0.7844	2.442438577	-8.59
0.6624	2.420241548	-8.59
0.7729	2.735440138	-8.589
0.7284	2.385136544	-8.588
0.5751	2.398831134	-8.588
0.784	2.816256615	-8.588
0.762	2.580401182	-8.588
0.7785	2.331618051	-8.587
0.5751	2.294478829	-8.587
0.7818	2.646804482	-8.587
0.7854	3.383050036	-8.585
0.6957	2.197223163	-8.585
0.7836	2.302963532	-8.584
0.7329	2.407396108	-8.584
0.7761	2.711222465	-8.583
0.7291	2.399675661	-8.583
0.7751	2.881370809	-8.583
0.7164	3.181281695	-8.583
0.7685	2.89828022	-8.583
0.7235	2.550997474	-8.583
0.7785	2.30698939	-8.582
0.7797	2.64736312	-8.58
0.7869	2.700515539	-8.579
0.7792	2.703589775	-8.577
0.7723	2.557522567	-8.577
0.7845	2.242174646	-8.576
0.7613	3.337822693	-8.575
0.7777	2.892613044	-8.574
0.779	4.354097538	-8.574
0.7869	2.36385921	-8.574
0.7351	2.416672851	-8.573
0.5751	1.939341395	-8.573
0.7679	2.416636422	-8.573
0.7651	2.597361271	-8.572
0.7629	2.708583704	-8.569
0.7744	2.949297752	-8.569
0.7788	2.811251683	-8.569
0.5751	2.511802945	-8.568
0.775	2.256955173	-8.566
0.7264	2.356391332	-8.565
0.5732	2.731029855	-8.565
0.7689	3.598578177	-8.565
0.5697	2.567066781	-8.564
0.7604	2.553569874	-8.564
0.7839	2.946101366	-8.564
0.7821	3.115351632	-8.563
0.7815	3.404615311	-8.562
0.5751	2.987639194	-8.562
0.8832	4.033496325	-8.56
0.7852	3.063560477	-8.56
0.7823	2.480130713	-8.559
0.786	2.632025114	-8.558
0.7207	2.1754411	-8.558
0.7868	4.560699829	-8.557
0.7623	2.832381057	-8.557
0.776	4.150755951	-8.556
0.7805	2.816033886	-8.556
0.7514	2.595385682	-8.555
0.5751	1.766701379	-8.555
0.7759	2.430691028	-8.555
0.7777	3.546552428	-8.554
0.7609	4.495072894	-8.554
0.5738	3.179903162	-8.554
0.7446	2.701583918	-8.554
0.7816	2.375811913	-8.553
0.5751	2.486849618	-8.552
0.5739	4.119096826	-8.552
0.7376	3.637502034	-8.549
0.7732	2.504207683	-8.549
0.7514	2.366233479	-8.548
0.7743	2.773587102	-8.548
0.5751	2.465205422	-8.548
0.7841	2.583635852	-8.548
0.7798	2.75729494	-8.547
0.7768	3.54744003	-8.547
0.7869	2.74651657	-8.546
0.7783	2.72519115	-8.545
0.7713	2.655429824	-8.545
0.7625	1.846115791	-8.544
0.7749	2.60306345	-8.544
0.7812	2.856804832	-8.544
0.7792	4.028203635	-8.543
0.7616	4.093657164	-8.543
0.7846	2.75285643	-8.543
0.7744	2.608414473	-8.542
0.7571	2.777562926	-8.542
0.7869	2.444596753	-8.541
0.7709	2.620235419	-8.541
0.7751	3.620321856	-8.54
0.7875	2.091495132	-8.54
0.7285	2.614843856	-8.54
0.7762	2.848158483	-8.539
0.7346	3.241706157	-8.539
0.7644	2.421436665	-8.539
0.7396	2.477879226	-8.538
0.7121	2.699025543	-8.537
0.7638	4.045819515	-8.536
0.762	3.810394653	-8.533
0.7652	2.539912791	-8.533
0.7852	3.233535578	-8.533
0.7689	3.233593174	-8.532
0.7804	2.636332819	-8.532
0.7731	2.272728323	-8.53
0.7695	4.169270352	-8.529
0.7835	2.320030877	-8.529
0.787	2.29366853	-8.529
0.7801	2.550332842	-8.529
0.7825	3.147876498	-8.527
0.7562	2.371637127	-8.526
0.786	2.677032202	-8.526
0.7867	2.232496223	-8.526
0.7734	3.570760452	-8.525
0.7675	3.101978033	-8.525
0.7292	2.530428159	-8.524
0.5751	3.513351335	-8.524
0.7648	4.305425973	-8.522
0.7769	2.103591489	-8.522
0.7218	2.265196433	-8.521
0.5742	2.427310232	-8.521
0.7599	2.912046105	-8.52
0.7804	1.832162811	-8.519
0.7853	2.455633459	-8.518
0.7404	3.246281572	-8.517
0.7833	3.095200536	-8.517
0.7668	2.265451997	-8.517
0.5741	2.075440467	-8.516
0.7733	2.838870326	-8.516
0.7513	2.766717415	-8.514
0.7404	2.686691751	-8.514
0.7558	2.53270169	-8.513
0.775	4.04638853	-8.513
0.7686	3.667650085	-8.513
0.7169	2.311587467	-8.512
0.7629	3.549687991	-8.511
0.7327	2.49034995	-8.511
0.5751	2.700730883	-8.51
0.7204	2.250555895	-8.51
0.7855	2.473535927	-8.51
0.7767	2.296058805	-8.508
0.7817	2.539187058	-8.507
0.7568	2.810108522	-8.507
0.7776	2.57923153	-8.507
0.7869	2.284133856	-8.506
0.7856	2.294690084	-8.506
0.7864	2.567477992	-8.506
0.7469	2.561221061	-8.506
0.7654	3.168572945	-8.506
0.7658	3.08133667	-8.503
0.7423	2.387437428	-8.5
0.7831	3.432594962	-8.5
0.7499	2.753692444	-8.499
0.7816	1.744274413	-8.498
0.7554	4.141858014	-8.498
0.7648	2.749770865	-8.498
0.7402	4.656668214	-8.496
0.5748	2.998625732	-8.496
0.7451	3.22155898	-8.495
0.7342	3.402379818	-8.492
0.6664	2.674409774	-8.492
0.786	3.885155144	-8.491
0.7476	4.210565174	-8.489
0.5699	2.707940082	-8.489
0.724	2.656251943	-8.488
0.7259	3.44645922	-8.487
0.7855	2.304921595	-8.487
0.7798	2.338472808	-8.486
0.7515	2.520715708	-8.486
0.7633	2.711758846	-8.486
0.7036	2.31361635	-8.485
0.7271	2.270732909	-8.484
0.7835	2.302523643	-8.484
0.7766	2.253181427	-8.483
0.7281	2.849626781	-8.483
0.7049	2.386058885	-8.481
0.7034	2.444333599	-8.479
0.777	2.769981369	-8.478
0.7724	2.599286177	-8.478
0.7636	3.025915113	-8.478
0.732	2.802747528	-8.477
0.7655	2.445671607	-8.477
0.7086	2.957820415	-8.477
0.7635	2.521962775	-8.476
0.7852	3.480160379	-8.476
0.7048	2.442884777	-8.474
0.7856	3.917930622	-8.474
0.7421	2.740760222	-8.474
0.71	2.508098079	-8.473
0.7584	2.610917639	-8.472
0.5751	2.463961831	-8.472
0.708	1.966233928	-8.472
0.7767	2.491080839	-8.469
0.7784	2.675873012	-8.469
0.7433	3.521244799	-8.466
0.575	3.482906572	-8.466
0.7858	2.929239918	-8.465
0.7694	2.45168199	-8.464
0.7649	2.935294018	-8.464
0.734	2.509669219	-8.464
0.7868	2.375226637	-8.464
0.766	3.12685104	-8.464
0.7701	4.317386677	-8.462
0.7632	2.480205072	-8.461
0.7762	2.18736608	-8.46
0.7781	2.670568732	-8.46
0.7785	1.940013319	-8.46
0.7783	2.633407821	-8.458
0.7835	2.139544791	-8.458
0.7806	2.965353208	-8.458
0.9059	2.634141433	-8.457
0.721	3.417042281	-8.457
0.6624	2.604968069	-8.456
0.7211	3.499679688	-8.455
0.7682	2.533582737	-8.455
0.7616	2.420930104	-8.454
0.7631	2.579275288	-8.454
0.7033	2.728431437	-8.452
0.7229	2.124512368	-8.452
0.5746	2.32200004	-8.452
0.7832	2.325293661	-8.451
0.5737	2.223298872	-8.45
0.787	2.326835394	-8.449
0.7789	3.571245548	-8.449
0.5751	2.472544947	-8.449
0.688	2.785346178	-8.449
0.7179	2.466390496	-8.448
0.7826	2.875141218	-8.448
0.7218	2.552314291	-8.447
0.7605	2.551365066	-8.446
0.7791	4.325874976	-8.445
0.7763	2.96889525	-8.445
0.761	3.013545947	-8.444
0.7405	3.409716891	-8.444
0.7187	1.940971301	-8.443
0.7605	2.665810797	-8.443
0.7761	2.483340301	-8.442
0.7848	2.15331716	-8.442
0.7783	2.802740719	-8.442
0.786	2.85752601	-8.442
0.7489	2.490159397	-8.44
0.7751	3.574183228	-8.44
0.7862	2.546438505	-8.438
0.5748	2.392560879	-8.438
0.7528	3.545225199	-8.437
0.7672	2.57188143	-8.437
0.5746	2.349924388	-8.436
0.7611	2.333971941	-8.435
0.6744	3.386019096	-8.435
0.7624	3.597967323	-8.434
0.7606	2.92019616	-8.434
0.7218	2.923435276	-8.434
0.7427	3.316286503	-8.43
0.7765	3.063534203	-8.429
0.5748	2.474275589	-8.429
0.5722	1.823253028	-8.428
0.762	2.416268131	-8.427
0.6753	2.187682208	-8.426
0.5751	2.271866621	-8.425
0.574	2.538383253	-8.425
0.6592	3.110415984	-8.425
0.7865	2.722085259	-8.425
0.744	4.454149957	-8.424
0.5744	2.205729677	-8.424
0.7511	2.364024187	-8.422
0.7713	4.10380457	-8.421
0.7859	2.313578545	-8.421
0.7229	2.642202926	-8.421
0.7829	2.535573713	-8.421
0.775	2.688372388	-8.42
0.7504	3.580928099	-8.419
0.7845	2.000670417	-8.418
0.7742	4.703857998	-8.417
0.7779	3.207265834	-8.417
0.7802	4.115656257	-8.417
0.7587	2.528642039	-8.416
0.7836	2.455108621	-8.415
0.5751	3.135695611	-8.415
0.7461	3.443497949	-8.413
0.7353	2.474215951	-8.413
0.7193	2.416209823	-8.413
0.776	2.064695119	-8.413
0.7673	2.724997942	-8.413
0.7709	1.774457423	-8.412
0.7774	3.472337509	-8.411
0.7784	4.430982733	-8.411
0.5731	3.37321559	-8.409
0.5747	2.729684226	-8.409
0.575	2.661509004	-8.408
0.7784	2.630997352	-8.406
0.7864	4.451525707	-8.405
0.7856	2.171199444	-8.404
0.7763	2.701498705	-8.404
0.7724	2.251258762	-8.403
0.787	2.783042594	-8.401
0.7483	3.489273924	-8.4
0.7768	4.861390761	-8.4
0.5732	2.292826723	-8.4
0.7682	2.623056446	-8.4
0.76	3.126245765	-8.4
0.7657	3.678491342	-8.399
0.7729	2.76724634	-8.399
0.5748	2.7631396	-8.398
0.7807	2.741542701	-8.398
0.7811	2.37625083	-8.398
0.7773	2.132971236	-8.398
0.7816	3.777333143	-8.397
0.785	2.152653082	-8.397
0.758	3.058877089	-8.396
0.7866	2.711747716	-8.395
0.7866	2.394269321	-8.395
0.7501	2.302919891	-8.395
0.7163	2.246774499	-8.394
0.7823	3.056519287	-8.394
0.7266	3.04104082	-8.394
0.746	2.465474211	-8.392
0.7403	2.976979376	-8.392
0.7546	2.561052574	-8.392
0.5751	1.903983336	-8.391
0.734	2.173992762	-8.391
0.7633	2.592365648	-8.387
0.7854	3.243565639	-8.386
0.7791	2.203682125	-8.386
0.7193	2.063801625	-8.386
0.7788	2.856680627	-8.386
0.7579	2.767385242	-8.385
0.7763	3.632793604	-8.385
0.6273	2.341919602	-8.383
0.7616	2.909127083	-8.383
0.7569	2.544827499	-8.382
0.6261	2.676048809	-8.382
0.9577	2.550997489	-8.382
0.7393	2.638171385	-8.381
0.7103	2.553930826	-8.381
0.7389	2.445041464	-8.38
0.7796	3.568050618	-8.38
0.5748	2.011990322	-8.38
0.7692	2.660233846	-8.379
0.7713	2.952761634	-8.379
0.772	2.571807545	-8.379
0.7759	3.077066028	-8.379
0.7783	2.466323302	-8.379
0.7813	2.209028638	-8.378
0.7492	2.924244831	-8.378
0.774	4.113146488	-8.378
0.7655	2.665589857	-8.377
0.755	2.662038427	-8.377
0.7777	3.560064146	-8.377
0.7372	2.885136659	-8.376
0.7796	2.664478427	-8.376
0.6662	2.539568444	-8.376
0.7197	2.494419316	-8.374
0.7756	3.41080962	-8.373
0.7841	2.327619669	-8.373
0.7457	2.481178846	-8.373
0.7497	2.522109019	-8.373
0.7735	2.484013489	-8.372
0.7599	2.747629156	-8.371
0.7769	2.176048649	-8.371
0.7387	2.534278091	-8.37
0.7857	2.216380707	-8.369
0.7433	2.402192423	-8.369
0.7298	2.254579071	-8.367
0.5744	1.790318962	-8.367
0.5751	2.349933928	-8.366
0.7592	3.306686004	-8.365
0.7735	2.629703251	-8.363
0.5729	2.335059808	-8.363
0.7784	3.121353143	-8.362
0.7751	3.411176217	-8.362
0.7372	2.780096199	-8.361
0.78	1.931699769	-8.36
0.7683	2.53768672	-8.36
0.7735	2.343844203	-8.36
0.5734	2.341741621	-8.359
0.7601	2.562189487	-8.359
0.7751	4.044938636	-8.359
0.7821	2.448024365	-8.358
0.7796	2.37316772	-8.358
0.7405	2.793261193	-8.358
0.7759	3.161071069	-8.358
0.7703	2.686794917	-8.356
0.7821	2.991813218	-8.356
0.7813	3.586146574	-8.355
0.781	2.781428336	-8.355
0.5645	2.704555071	-8.354
0.7711	2.202973962	-8.353
0.7419	2.891129252	-8.352
0.7824	3.055971447	-8.352
0.7594	2.355180003	-8.351
0.7297	2.389916557	-8.35
0.7763	2.293343002	-8.35
0.7703	2.365947533	-8.35
0.7444	2.56153202	-8.35
0.7095	2.4669564	-8.35
0.7863	2.706427246	-8.348
0.7677	2.685834152	-8.348
0.7472	2.40408155	-8.348
0.7784	2.665295467	-8.347
0.7802	2.254596632	-8.347
0.786	3.156913611	-8.347
0.7676	2.626684702	-8.346
0.7761	3.523096376	-8.346
0.5729	2.558058322	-8.346
0.7807	2.872559449	-8.346
0.6105	2.093611252	-8.345
0.7677	2.917437555	-8.345
0.7822	3.061014146	-8.345
0.7711	2.524963728	-8.344
0.5751	2.511154539	-8.344
0.5751	2.826138118	-8.343
0.7576	2.486313076	-8.342
0.7817	2.651398983	-8.342
0.7425	2.208969916	-8.342
0.7804	2.853621249	-8.341
0.7457	3.417025787	-8.341
0.7582	2.635502474	-8.34
0.7805	2.521814608	-8.34
0.5751	2.987536544	-8.339
0.7582	2.508115976	-8.338
0.6916	2.143400541	-8.338
0.5751	2.326433928	-8.336
0.78	4.430176643	-8.336
0.5751	2.5300538	-8.336
0.7589	2.415570069	-8.334
0.7209	2.139191332	-8.333
0.7717	4.100158726	-8.332
0.5751	2.183263273	-8.332
0.785	2.692904981	-8.332
0.5751	2.621004315	-8.332
0.7823	2.551937032	-8.331
0.7714	2.470861391	-8.331
0.7523	2.791457639	-8.329
0.7701	2.941378581	-8.329
0.785	1.941182698	-8.327
0.7645	2.750847272	-8.327
0.7432	3.26050879	-8.327
0.5751	2.656253813	-8.326
0.7865	3.413394869	-8.325
0.7667	4.021904811	-8.322
0.7796	3.570871886	-8.322
0.743	2.479046672	-8.32
0.6624	2.57299851	-8.319
0.7033	2.346653235	-8.319
0.7299	2.301683797	-8.318
0.7853	2.588872225	-8.318
0.7648	2.210464492	-8.317
0.7701	2.934690857	-8.316
0.7793	2.658132872	-8.315
0.7837	3.244430734	-8.314
0.7777	2.04869776	-8.313
0.7843	2.517065879	-8.313
0.7702	3.670466403	-8.313
0.7746	2.509406816	-8.313
0.7588	3.241932561	-8.312
0.7818	2.546886238	-8.311
0.7712	2.379342985	-8.311
0.7761	2.648351193	-8.311
0.7849	2.353090491	-8.31
0.7766	2.958698483	-8.309
0.7332	2.614959494	-8.309
0.785	2.759627294	-8.308
0.7745	4.14720501	-8.308
0.7506	2.566841733	-8.307
0.7862	2.39146383	-8.306
0.5751	3.526292193	-8.305
0.7216	2.393208129	-8.305
0.7796	2.954198862	-8.305
0.6948	2.586077772	-8.305
0.7033	3.074018546	-8.305
0.7547	3.890240275	-8.304
0.707	2.412541583	-8.304
0.7485	2.575335338	-8.303
0.7803	2.620159681	-8.302
0.7439	4.022400014	-8.302
0.743	3.081331318	-8.302
0.5751	3.39535791	-8.299
0.7685	2.690262141	-8.297
0.7689	2.468067382	-8.297
0.7222	2.616032919	-8.297
0.7858	2.123810922	-8.296
0.7779	2.28896721	-8.296
0.7561	2.283176711	-8.294
0.4289	3.26601701	-8.294
0.773	2.665267073	-8.293
0.7385	2.799005921	-8.292
0.7362	6.485772808	-8.292
0.7854	2.593830814	-8.291
0.7142	2.316647864	-8.291
0.7417	2.660871235	-8.29
0.7271	2.7764484	-8.29
0.7852	2.377561075	-8.29
0.7125	2.162679622	-8.289
0.7821	2.967183891	-8.289
0.7787	2.6152804	-8.289
0.7828	4.037197861	-8.289
0.7511	2.761088319	-8.289
0.7825	2.512950069	-8.287
0.763	3.089300619	-8.287
0.7837	4.119668512	-8.286
0.5737	3.468097771	-8.286
0.7536	2.639793249	-8.285
0.7486	3.50244167	-8.285
0.7763	2.846505887	-8.285
0.7846	3.852227237	-8.284
0.7718	2.907156691	-8.282
0.7582	2.572907499	-8.28
0.7367	2.404567075	-8.28
0.7318	3.399254018	-8.28
0.75	2.604896005	-8.28
0.7871	2.382908063	-8.279
0.5746	2.618115868	-8.279
0.7563	2.49481162	-8.279
0.7771	3.484013252	-8.278
0.5751	2.747997645	-8.278
0.7703	3.234538068	-8.277
0.7709	2.360171237	-8.276
0.7281	3.001725108	-8.276
0.7619	2.475411396	-8.275
0.5747	3.529637283	-8.274
0.7869	2.705182786	-8.274
0.5697	2.703915943	-8.274
0.7856	2.378121573	-8.274
0.7872	2.321382837	-8.273
0.7599	2.205023573	-8.273
0.7775	3.726704153	-8.272
0.7863	2.423213745	-8.272
0.7853	2.982074213	-8.272
0.7342	2.578275742	-8.272
0.7708	2.990527196	-8.272
0.7806	2.184810501	-8.271
0.7873	2.88604202	-8.271
0.5751	2.231507309	-8.269
0.8942	2.939803574	-8.269
0.7777	2.613281795	-8.268
0.7786	2.636779489	-8.268
0.7676	2.404111147	-8.265
0.7712	2.610925395	-8.264
0.7802	2.904900119	-8.263
0.787	2.31969166	-8.262
0.7835	3.021071202	-8.262
0.7718	2.361046434	-8.261
0.7741	2.62932239	-8.26
0.7282	2.690945467	-8.26
0.7402	3.047966297	-8.259
0.7715	2.521393869	-8.258
0.7294	3.219431619	-8.257
0.7652	3.535872144	-8.257
0.7733	2.780169687	-8.256
0.7516	4.970982708	-8.254
0.7285	2.496908103	-8.254
0.5751	2.809943815	-8.253
0.7474	3.441184863	-8.251
0.7396	3.356136775	-8.25
0.7583	2.640480681	-8.249
0.7567	2.763689286	-8.249
0.7551	2.900863959	-8.248
0.5725	1.737197475	-8.248
0.7559	4.68252534	-8.247
0.7785	4.11493057	-8.247
0.7858	2.178299443	-8.246
0.7858	3.162992042	-8.246
0.7652	2.461609508	-8.246
0.77	2.752542587	-8.244
0.7867	4.154779559	-8.244
0.7265	2.279997973	-8.243
0.7868	2.974302768	-8.243
0.7818	2.123748682	-8.242
0.7341	2.506755035	-8.242
0.7578	2.685109417	-8.24
0.5751	2.602838898	-8.24
0.7492	3.158753007	-8.24
0.7621	4.101037399	-8.239
0.575	2.275156731	-8.239
0.7807	4.635300356	-8.239
0.7747	2.324608454	-8.239
0.5751	2.780733091	-8.239
0.7659	2.584037673	-8.239
0.731	2.494441963	-8.238
0.7801	3.360407708	-8.238
0.7865	2.580733336	-8.238
0.5655	2.600568097	-8.238
0.6663	2.842282911	-8.237
0.5751	2.381180132	-8.237
0.7055	3.1010711	-8.236
0.5751	2.203594045	-8.236
0.7557	3.589318908	-8.236
0.7505	2.452155484	-8.236
0.7871	2.359935856	-8.235
0.7765	2.193557075	-8.234
0.6623	2.595614676	-8.234
0.7563	2.721481854	-8.233
0.6624	2.662159444	-8.232
0.5742	2.10081118	-8.232
0.784	2.62491979	-8.23
0.7849	2.158817546	-8.23
0.7447	3.135444257	-8.23
0.7794	2.468753314	-8.229
0.7515	2.629837858	-8.229
0.766	2.845793745	-8.229
0.774	2.367267939	-8.227
0.7461	2.943342555	-8.226
0.7808	3.462372042	-8.226
0.7645	2.92568199	-8.224
0.7559	3.127241628	-8.223
0.7522	2.604909965	-8.222
0.7525	2.487905411	-8.222
0.7678	3.181045082	-8.221
0.5751	2.349042783	-8.221
0.7359	2.452264023	-8.219
0.762	2.082930682	-8.219
0.7789	2.804942145	-8.219
0.7794	2.291270473	-8.218
0.5751	1.852506806	-8.217
0.7321	2.473487887	-8.217
0.5751	3.8713825	-8.217
0.7353	4.042318445	-8.216
0.6669	2.823412331	-8.216
0.7846	2.433971112	-8.215
0.7874	2.309256644	-8.214
0.7689	3.717279577	-8.213
0.5751	2.954018868	-8.213
0.7757	3.100137103	-8.213
0.7824	2.801631396	-8.213
0.7835	2.212916291	-8.212
0.7428	3.146711879	-8.212
0.5751	2.424257322	-8.212
0.7801	2.718654388	-8.21
0.7836	4.159375119	-8.209
0.7791	2.662909394	-8.209
0.7802	2.566218861	-8.208
0.7638	3.888239915	-8.207
0.7795	3.574088605	-8.207
0.7732	3.858314094	-8.206
0.5751	2.455268412	-8.206
0.783	3.704364437	-8.206
0.7795	2.963258483	-8.205
0.784	2.015365565	-8.204
0.7843	2.650336186	-8.204
0.7607	2.469427203	-8.203
0.7427	3.564787598	-8.203
0.7817	2.604295361	-8.203
0.7811	4.810019481	-8.201
0.7784	3.080102069	-8.201
0.7428	2.494475132	-8.2
0.7838	2.471714573	-8.199
0.7774	2.626893889	-8.199
0.7707	2.407549954	-8.198
0.7332	2.03533404	-8.197
0.7803	2.429583613	-8.197
0.7285	2.364710357	-8.195
0.729	2.593543897	-8.195
0.7821	2.841128276	-8.194
0.7855	2.648064422	-8.194
0.7261	2.581495996	-8.193
0.6623	2.655347264	-8.193
0.7778	2.592302229	-8.192
0.7828	2.99794112	-8.192
0.5751	1.948155868	-8.191
0.7813	2.281989447	-8.191
0.7868	2.437725341	-8.191
0.7729	1.747954297	-8.191
0.7033	2.033699774	-8.19
0.7813	2.283226554	-8.19
0.7857	2.345580956	-8.189
0.7834	3.125344941	-8.188
0.7629	4.525930505	-8.187
0.5751	2.637359997	-8.187
0.7156	2.335103281	-8.186
0.7741	2.67302073	-8.186
0.7451	2.02305472	-8.185
0.5728	1.867838711	-8.185
0.7668	3.606039885	-8.185
0.6839	2.267529068	-8.185
0.779	2.573676071	-8.183
0.7856	2.286273462	-8.181
0.7658	2.306553699	-8.18
0.7274	3.670560802	-8.18
0.7442	2.512419511	-8.178
0.7822	4.803751148	-8.178
0.7752	2.469387132	-8.177
0.7373	2.64347755	-8.177
0.7626	2.758806713	-8.177
0.5745	2.661378958	-8.176
0.7858	3.532846264	-8.175
0.7438	2.660825487	-8.175
0.7834	2.696494728	-8.175
0.783	3.767209947	-8.175
0.7733	2.444201236	-8.173
0.7819	2.824475732	-8.173
0.7813	3.075535729	-8.173
0.7679	4.536970006	-8.172
0.7738	3.820249357	-8.172
0.6646	2.787526867	-8.171
0.7859	1.906951063	-8.171
0.7759	2.451154632	-8.171
0.7826	1.972220165	-8.17
0.719	2.602411167	-8.17
0.7686	2.632854994	-8.169
0.7269	2.2809656	-8.169
0.7869	2.338576933	-8.168
0.7669	2.052543941	-8.167
0.7856	2.628222165	-8.167
0.7611	4.66470616	-8.167
0.7517	2.881045968	-8.166
0.7711	2.707579933	-8.165
0.6624	2.662195902	-8.165
0.771	2.157058148	-8.165
0.764	2.546163281	-8.164
0.7792	2.382538742	-8.163
0.7478	2.150248447	-8.162
0.7858	2.062821466	-8.16
0.759	2.548191594	-8.159
0.7798	2.9592609	-8.159
0.7869	2.257838913	-8.158
0.7602	3.013462638	-8.156
0.727	2.835379529	-8.156
0.7825	2.807963202	-8.156
0.7037	2.417258732	-8.156
0.5751	2.554722035	-8.156
0.7831	2.736747439	-8.155
0.7836	2.746554785	-8.154
0.7705	2.684334127	-8.154
0.7331	2.672664464	-8.154
0.7655	2.633119353	-8.153
0.8656	3.570115812	-8.152
0.7805	4.280445605	-8.152
0.7808	2.37849484	-8.152
0.7447	2.660642165	-8.152
0.7495	2.434576538	-8.15
0.5751	2.435017809	-8.15
0.7783	2.820321127	-8.15
0.7709	2.306848872	-8.149
0.7293	2.392855805	-8.148
0.7384	2.063942082	-8.148
0.7587	2.468995197	-8.147
0.7637	4.75772295	-8.147
0.7503	2.952059587	-8.147
0.5751	2.121193998	-8.146
0.7445	2.765394473	-8.146
0.7813	3.609976476	-8.145
0.784	2.306299088	-8.144
0.7373	2.308124025	-8.142
0.7471	2.651418273	-8.141
0.7867	3.088660419	-8.141
0.73	2.643188911	-8.14
0.7638	2.397039138	-8.139
0.7585	3.085764552	-8.139
0.7322	2.732708576	-8.139
0.5846	3.264846997	-8.138
0.5734	2.517728524	-8.138
0.7313	2.815522338	-8.138
0.7781	2.517401882	-8.136
0.5751	2.466763465	-8.136
0.5751	2.576611043	-8.135
0.7854	2.458971016	-8.134
0.7849	2.598906151	-8.134
0.7062	2.792172529	-8.133
0.764	2.533012576	-8.133
0.7865	2.526922808	-8.133
0.7734	2.711685109	-8.13
0.7839	2.437706413	-8.129
0.7853	2.070402265	-8.129
0.7408	2.371381303	-8.128
0.7802	2.455347821	-8.128
0.769	2.505391979	-8.128
0.7334	2.301267253	-8.126
0.5742	3.389792293	-8.126
0.7636	2.123023764	-8.125
0.7869	2.639333654	-8.125
0.7863	2.074758049	-8.124
0.7655	2.36904898	-8.124
0.7872	2.479759893	-8.124
0.7771	2.742905624	-8.124
0.7645	2.800551321	-8.122
0.7735	2.375109727	-8.12
0.7613	2.614578233	-8.12
0.7788	2.478751693	-8.12
0.751	4.237742629	-8.12
0.7843	4.147184362	-8.119
0.7432	2.558198987	-8.119
0.7869	2.903029234	-8.119
0.7018	2.647960773	-8.119
0.7845	2.547306883	-8.118
0.7786	3.539677961	-8.116
0.7699	2.643346972	-8.116
0.5745	3.041872081	-8.115
0.7628	2.357992512	-8.114
0.7807	2.55323533	-8.114
0.5751	3.76715126	-8.114
0.7326	2.425079344	-8.113
0.5731	2.305150195	-8.112
0.7817	2.961768344	-8.112
0.78	2.161717888	-8.112
0.7447	2.511605424	-8.11
0.6913	2.288092259	-8.11
0.7536	1.876570542	-8.11
0.7824	2.296895691	-8.11
0.7727	2.461451508	-8.11
0.7677	2.946660595	-8.109
0.7702	2.330872241	-8.108
0.7615	2.239065157	-8.107
0.747	3.224856786	-8.107
0.7601	2.58483768	-8.106
0.7652	2.718136888	-8.105
0.7778	2.711817352	-8.104
0.7851	2.495019303	-8.104
0.7465	2.4825729	-8.103
0.762	2.301269004	-8.102
0.7814	3.962707053	-8.101
0.754	2.60926893	-8.1
0.7405	4.229144196	-8.1
0.7621	2.774529857	-8.1
0.7599	3.411462464	-8.099
0.9554	2.561744592	-8.099
0.7083	2.576900337	-8.098
0.7713	1.826876849	-8.098
0.9666	2.421126627	-8.098
0.7285	2.391854473	-8.098
0.7792	2.619465087	-8.097
0.7832	2.972561424	-8.097
0.7447	3.401138672	-8.096
0.7868	3.797853477	-8.096
0.7676	2.79577648	-8.096
0.7367	2.773036897	-8.095
0.7741	3.017321138	-8.095
0.575	2.486379268	-8.094
0.9122	3.841819348	-8.094
0.7222	2.296771447	-8.093
0.7643	2.770150824	-8.093
0.7102	2.415687224	-8.092
0.7625	3.120808372	-8.092
0.7803	2.319442001	-8.089
0.7692	3.543603313	-8.088
0.7777	2.856303548	-8.088
0.575	3.294570257	-8.087
0.7586	3.012922641	-8.087
0.7798	2.80514201	-8.085
0.787	2.394289698	-8.085
0.7769	3.041856158	-8.084
0.7693	2.926453009	-8.083
0.7759	2.787536064	-8.083
0.7837	2.510485991	-8.083
0.7441	2.667696011	-8.083
0.7805	2.89378086	-8.082
0.7257	2.573048505	-8.082
0.7758	2.671231959	-8.08
0.7626	2.900529797	-8.079
0.7866	2.373007401	-8.079
0.786	2.529601715	-8.079
0.7841	2.609564796	-8.078
0.7346	2.431129323	-8.078
0.7135	2.316271399	-8.078
0.5731	3.89216447	-8.077
0.7779	2.570282413	-8.076
0.7847	2.57782327	-8.076
0.7864	2.08129965	-8.075
0.778	2.432960821	-8.074
0.7293	2.077543293	-8.073
0.5742	2.092890531	-8.073
0.7841	2.635394753	-8.072
0.7851	3.57769343	-8.071
0.5751	3.027303258	-8.071
0.7413	2.679491396	-8.07
0.741	2.441661113	-8.069
0.7165	2.60895236	-8.068
0.7108	2.544028904	-8.068
0.7868	2.807733815	-8.068
0.7816	2.621936285	-8.068
0.575	3.22843849	-8.067
0.7691	2.780975804	-8.066
0.7769	2.943643281	-8.065
0.6624	4.431104831	-8.065
0.9477	1.854660852	-8.064
0.785	2.164027184	-8.064
0.7759	4.37173254	-8.062
0.5749	2.854440992	-8.061
0.5741	2.396813176	-8.059
0.5751	2.913026793	-8.059
0.7795	4.138098414	-8.058
0.7692	2.981940846	-8.058
0.7771	3.082353157	-8.058
0.7778	3.604146109	-8.057
0.5966	2.332103159	-8.055
0.7756	2.847064286	-8.055
0.5736	2.272099085	-8.055
0.7687	3.019603437	-8.054
0.708	2.519378317	-8.054
0.721	2.331561391	-8.054
0.7806	3.618842926	-8.053
0.7465	2.321058822	-8.053
0.5751	2.348333565	-8.053
0.7836	2.278214966	-8.052
0.7794	2.651292348	-8.052
0.6647	2.589512082	-8.051
0.7306	2.948949368	-8.051
0.7039	2.257539812	-8.05
0.7807	3.535820776	-8.05
0.7453	2.188328891	-8.05
0.7819	2.350406378	-8.049
0.9688	2.805154677	-8.049
0.7813	2.466800718	-8.049
0.7766	2.69059017	-8.049
0.7661	4.500478647	-8.048
0.7778	3.709829434	-8.048
0.7085	2.916563659	-8.048
0.758	2.98049369	-8.047
0.7412	2.367929175	-8.047
0.7111	2.508305182	-8.046
0.7737	2.646789026	-8.046
0.7333	1.903788021	-8.044
0.7635	2.967542393	-8.044
0.7739	2.280678631	-8.043
0.7641	3.942780668	-8.042
0.7844	2.537247336	-8.041
0.7786	2.078818733	-8.04
0.7616	3.210252258	-8.04
0.7448	2.51620178	-8.039
0.7845	2.581021334	-8.038
0.7819	2.869888981	-8.037
0.7506	4.263219252	-8.036
0.8396	2.137057005	-8.036
0.7445	2.473117515	-8.036
0.7752	2.205940227	-8.036
0.7374	2.552792554	-8.035
0.7613	4.451643663	-8.034
0.5751	3.20259007	-8.033
0.7724	2.511751929	-8.033
0.7328	2.677528745	-8.033
0.7854	2.294475092	-8.032
0.7508	2.72567117	-8.032
0.7756	3.273329759	-8.031
0.5751	2.428100032	-8.031
0.7849	3.281126058	-8.031
0.7411	2.46554687	-8.031
0.7808	2.60232287	-8.031
0.7717	2.538260316	-8.03
0.7751	2.541268627	-8.03
0.7399	3.152519058	-8.03
0.7285	2.31076851	-8.029
0.7673	4.502066213	-8.028
0.7783	2.924074565	-8.027
0.7462	2.65756609	-8.025
0.575	1.997929232	-8.024
0.9014	2.792404422	-8.024
0.7818	2.303101582	-8.023
0.8983	2.509275666	-8.023
0.7739	2.154305355	-8.022
0.6443	2.408833024	-8.022
0.7843	2.765893962	-8.021
0.7302	2.284658928	-8.021
0.7159	2.958516964	-8.02
0.7386	2.046732116	-8.018
0.7795	2.287859266	-8.018
0.7845	3.124387418	-8.018
0.7855	2.506879647	-8.018
0.5747	5.052027779	-8.017
0.7543	3.172633175	-8.016
0.7727	2.55779872	-8.015
0.7062	2.649636511	-8.015
0.5751	2.915992159	-8.014
0.7442	2.600269947	-8.014
0.7623	2.944288393	-8.014
0.5751	2.604426286	-8.014
0.5751	2.39089919	-8.014
0.7768	2.290566989	-8.013
0.7625	2.63344624	-8.013
0.7711	2.915183308	-8.012
0.7647	4.173828506	-8.011
0.7681	2.762063549	-8.011
0.7589	2.685591041	-8.011
0.7848	2.778435026	-8.011
0.6625	2.554875006	-8.01
0.6254	2.748344882	-8.008
0.7483	2.58310932	-8.008
0.7273	2.632941087	-8.008
0.7844	2.055115045	-8.008
0.7651	3.884509807	-8.007
0.7297	2.779274033	-8.007
0.7724	2.201929884	-8.006
0.7828	3.097401799	-8.006
0.71	2.229626874	-8.005
0.928	5.283384146	-8.004
0.771	2.602932774	-8.002
0.7391	2.26083364	-8.001
0.7608	2.981116018	-8.001
0.7705	2.373173291	-8
0.7552	2.5945337	-8
0.7736	2.686208518	-7.999
0.7677	2.736791621	-7.998
0.7466	3.249738323	-7.998
0.6665	2.329337011	-7.998
0.6935	4.406818847	-7.997
0.7731	2.23266177	-7.996
0.7795	2.907114063	-7.995
0.7404	2.469626784	-7.995
0.778	3.313166546	-7.994
0.5748	2.176729884	-7.994
0.7783	2.562867693	-7.994
0.5751	1.800934727	-7.993
0.7041	3.037692367	-7.993
0.7559	2.761617231	-7.99
0.5717	2.946173357	-7.99
0.7122	2.508183797	-7.989
0.7868	2.476985725	-7.989
0.7507	3.521080666	-7.987
0.5751	2.098501489	-7.987
0.5735	2.533779793	-7.987
0.7462	2.439145684	-7.987
0.77	2.525953683	-7.985
0.7875	2.929051645	-7.984
0.7299	2.740988085	-7.984
0.7688	2.698968434	-7.982
0.7832	4.907550697	-7.981
0.7274	3.505382219	-7.979
0.7735	2.78882206	-7.979
0.7676	4.763200207	-7.979
0.7851	1.572163355	-7.978
0.7047	2.725574922	-7.976
0.5713	2.564242734	-7.975
0.7583	3.032932223	-7.975
0.7635	3.338055082	-7.974
0.5732	2.314461153	-7.974
0.7564	2.755694236	-7.974
0.7828	2.98520705	-7.973
0.7355	4.90360778	-7.972
0.7748	2.833751486	-7.972
0.73	2.156227163	-7.972
0.78	3.223604256	-7.971
0.7845	2.559084257	-7.971
0.7699	3.720052816	-7.971
0.786	2.465464911	-7.97
0.7743	3.618701668	-7.97
0.7785	1.655833928	-7.97
0.7597	2.299472707	-7.968
0.5751	2.405109478	-7.968
0.7555	2.714537561	-7.967
0.7595	3.005149743	-7.967
0.7672	3.539133486	-7.966
0.7602	3.275096326	-7.966
0.5751	2.234805868	-7.966
[truncated: 1 more rows]
