# Supplementary material for: A pharmacophore-guided deep learning approach for bioactive molecular generation
Source: Nat Commun. 2023 Oct 6;14:6234. doi: 10.1038/s41467-023-41454-9 (PMC10558534; doi:10.1038/s41467-023-41454-9)
Supplement: Supplementary file 4 — Supplementary data1 [file 41467_2023_41454_MOESM4_ESM.zip › Supplementary data1/Table 2/RELATION_CDK2_BO.csv]

align_score	SA	vina_score
0.7724	2.892027311	-10.982
0.5751	3.70409304	-10.959
0.7863	5.089445252	-10.908
0.7409	2.303566968	-10.671
0.7288	2.420220982	-10.511
0.7416	2.841099852	-10.5
0.7554	2.33680931	-10.493
0.7453	2.537747571	-10.464
0.7314	2.361395193	-10.463
0.6832	1.92387176	-10.463
0.7427	2.40773177	-10.45
0.7744	2.696636037	-10.394
0.7829	2.454549313	-10.368
0.7675	2.542412859	-10.267
0.7661	2.576657229	-10.253
0.7773	2.636458231	-10.241
0.7318	2.227049182	-10.237
0.7623	2.623663902	-10.207
0.7466	2.675920015	-10.203
0.7299	2.87096869	-10.2
0.7315	2.568763161	-10.192
0.7653	2.757534105	-10.175
0.7694	3.376909518	-10.173
0.7293	2.686874017	-10.158
0.7745	2.655429824	-10.157
0.7603	2.589542921	-10.155
0.7608	2.694477652	-10.155
0.7847	2.525865742	-10.151
0.7103	2.711821267	-10.147
0.7766	2.109889611	-10.139
0.7725	2.382558145	-10.135
0.7624	2.717495692	-10.129
0.7771	2.606080237	-10.124
0.7751	3.751182865	-10.111
0.7794	2.929618356	-10.088
0.766	2.137920711	-10.069
0.7836	3.883468717	-10.042
0.7782	2.429937991	-10.038
0.7405	2.826421902	-10.026
0.7824	2.36381645	-10.025
0.7558	2.580821317	-10.022
0.6652	3.470218171	-10.021
0.7539	2.794294189	-10.019
0.7753	2.878693677	-10.012
0.7771	3.560163778	-9.988
0.7606	2.628314185	-9.975
0.7302	3.576640927	-9.968
0.7806	3.262037544	-9.942
0.704	2.42621656	-9.939
0.7812	3.986733644	-9.931
0.7781	2.413398796	-9.93
0.5751	2.900212058	-9.927
0.7786	2.107688669	-9.921
0.7713	2.438853323	-9.92
0.7767	3.554830785	-9.916
0.7768	2.354408928	-9.915
0.7651	2.570620498	-9.887
0.7791	2.709724218	-9.878
0.7753	2.683507392	-9.861
0.5751	2.367191755	-9.858
0.7326	2.341725563	-9.856
0.7255	2.538860384	-9.848
0.7445	2.727032732	-9.836
0.778	4.000432428	-9.821
0.7845	2.759932994	-9.82
0.7866	2.372588682	-9.82
0.7392	2.734046434	-9.817
0.719	2.662723003	-9.815
0.7546	2.572536475	-9.81
0.7709	2.629287013	-9.807
0.7219	3.422236005	-9.804
0.5751	3.56572181	-9.796
0.7642	2.29653714	-9.789
0.778	2.707809064	-9.781
0.7269	2.364857265	-9.771
0.7792	2.817786687	-9.766
0.7448	2.702283797	-9.765
0.7768	2.634117249	-9.762
0.7765	2.964001001	-9.759
0.7726	2.643184759	-9.756
0.7738	2.730929401	-9.746
0.7723	2.505391979	-9.743
0.7703	2.676823783	-9.741
0.7755	2.712576309	-9.741
0.769	2.585565922	-9.74
0.5743	2.675242631	-9.738
0.5749	2.697118155	-9.725
0.7822	2.260860396	-9.719
0.7843	2.636415409	-9.712
0.7501	2.562189487	-9.704
0.7034	2.689892395	-9.698
0.7028	2.321452976	-9.696
0.7052	2.382874101	-9.694
0.7471	2.437726841	-9.691
0.7286	2.550783918	-9.682
0.7416	2.267820416	-9.681
0.5715	2.315169727	-9.68
0.7837	1.875771396	-9.68
0.7799	3.570760452	-9.68
0.5747	2.011067872	-9.678
0.7423	2.716022258	-9.676
0.7697	2.846372521	-9.676
0.776	2.441738076	-9.672
0.7627	3.977365001	-9.665
0.5745	2.466323357	-9.658
0.7617	2.787068444	-9.657
0.7699	2.750603332	-9.656
0.781	3.709512368	-9.652
0.5751	2.6708989	-9.649
0.7601	2.644552844	-9.646
0.7817	2.60453063	-9.644
0.7806	2.521756324	-9.642
0.7631	2.384417431	-9.639
0.5704	2.780691615	-9.637
0.7106	2.326788912	-9.629
0.7033	2.503111177	-9.629
0.7553	2.003983284	-9.629
0.7258	2.455947533	-9.628
0.776	2.650348223	-9.626
0.7593	2.526633062	-9.625
0.7641	2.528298867	-9.625
0.7859	2.918643721	-9.623
0.7771	2.992476155	-9.618
0.7811	2.894117563	-9.613
0.7722	2.642060194	-9.61
0.575	2.596771359	-9.608
0.7166	2.395110381	-9.608
0.7605	2.199159727	-9.607
0.755	2.351596835	-9.607
0.5751	2.207473817	-9.605
0.7724	2.71529324	-9.604
0.7783	2.692299025	-9.597
0.7464	3.571245548	-9.595
0.7857	2.801246084	-9.592
0.7177	2.512395357	-9.586
0.5751	2.363835136	-9.582
0.7257	2.669135852	-9.581
0.7318	2.411390529	-9.58
0.7649	2.336848075	-9.58
0.7823	2.657354126	-9.579
0.7714	2.4206972	-9.578
0.7711	2.35762037	-9.573
0.7434	2.625413981	-9.573
0.787	2.611958707	-9.572
0.7797	2.569846139	-9.569
0.714	2.244956488	-9.568
0.763	2.570677011	-9.56
0.7425	2.756590137	-9.556
0.5735	2.57243001	-9.55
0.7592	2.797448329	-9.542
0.7748	2.57868475	-9.541
0.7565	2.248538891	-9.541
0.7754	2.642448462	-9.54
0.7587	2.701959088	-9.534
0.7608	3.168886905	-9.533
0.7806	3.031793598	-9.528
0.7282	2.473971709	-9.522
0.7733	2.550921439	-9.521
0.574	2.053760193	-9.52
0.7621	2.570294786	-9.518
0.7607	2.489956731	-9.518
0.7418	2.263554503	-9.512
0.7636	2.341694566	-9.507
0.7649	2.404087276	-9.505
0.7613	3.577048752	-9.504
0.7796	2.714030097	-9.501
0.7163	2.193879194	-9.497
0.787	2.77584301	-9.495
0.733	2.719759491	-9.49
0.7673	2.097025551	-9.489
0.7732	3.251816728	-9.489
0.7777	2.676526968	-9.485
0.7625	2.644856573	-9.484
0.7484	3.690163933	-9.484
0.7682	3.424825857	-9.483
0.7781	2.541126085	-9.482
0.7855	2.654646361	-9.481
0.7564	2.571807545	-9.48
0.7296	2.406316764	-9.466
0.7531	2.368227879	-9.465
0.7842	2.838208823	-9.463
0.7803	2.261009038	-9.457
0.7722	2.435370411	-9.455
0.7778	2.410481798	-9.451
0.7415	2.469626784	-9.451
0.7355	2.915101656	-9.447
0.7819	2.736177563	-9.441
0.7638	2.324851735	-9.44
0.7701	3.28273	-9.433
0.7511	2.552949313	-9.433
0.7854	2.107285419	-9.431
0.7428	2.701221583	-9.426
0.7818	2.590834472	-9.423
0.7699	2.470877639	-9.423
0.7855	2.774504134	-9.421
0.7854	2.338441966	-9.42
0.7591	2.710124423	-9.419
0.732	2.636779489	-9.419
0.7847	2.737842445	-9.416
0.7345	2.620036897	-9.414
0.7346	2.604352993	-9.411
0.7721	2.307758388	-9.41
0.573	2.844307058	-9.407
0.7407	2.309519083	-9.403
0.7681	2.665406446	-9.397
0.6622	3.475497544	-9.396
0.7754	2.901351396	-9.392
0.78	2.512239098	-9.388
0.7354	2.797721115	-9.387
0.7784	2.83198665	-9.377
0.7854	2.574396504	-9.376
0.7789	2.7759313	-9.376
0.7709	2.445526448	-9.374
0.7413	2.800289083	-9.372
0.7214	3.178638835	-9.369
0.7848	2.589079207	-9.369
0.7794	2.375154135	-9.368
0.7035	2.411634321	-9.364
0.7785	2.460323143	-9.362
0.7226	2.580213406	-9.362
0.7626	3.482666757	-9.36
0.7813	2.395474924	-9.355
0.7765	2.590317013	-9.353
0.7851	2.817129152	-9.352
0.7103	2.761177461	-9.35
0.7865	3.544063977	-9.349
0.7698	2.228558079	-9.347
0.7432	2.666391489	-9.346
0.7303	3.782421727	-9.345
0.7835	2.478954589	-9.344
0.7052	2.677693489	-9.343
0.7257	2.442209071	-9.342
0.7516	2.06763778	-9.337
0.7699	2.530020467	-9.334
0.7833	2.620159681	-9.334
0.7747	3.500353785	-9.332
0.7786	3.054858952	-9.332
0.7277	2.781633494	-9.328
0.7782	3.08225	-9.328
0.782	3.010930012	-9.327
0.7086	2.577021977	-9.324
0.7777	3.212666147	-9.323
0.7645	3.570115812	-9.322
0.7743	2.936943747	-9.32
0.7743	4.461712969	-9.32
0.7837	2.298708453	-9.316
0.7852	2.488718631	-9.314
0.9673	2.3286874	-9.312
0.7732	2.374704931	-9.312
0.726	3.223740223	-9.311
0.7773	2.709209182	-9.307
0.7731	2.804368791	-9.303
0.7578	2.743687201	-9.302
0.7112	2.629256199	-9.3
0.7835	3.496383128	-9.298
0.7608	2.120889491	-9.296
0.7839	2.492103534	-9.295
0.5751	2.875166815	-9.293
0.7444	2.713625757	-9.292
0.6314	3.039773591	-9.29
0.7854	2.603804086	-9.29
0.7784	2.703589775	-9.289
0.7854	2.664506967	-9.287
0.7765	2.794357884	-9.286
0.5751	2.97706789	-9.285
0.7149	2.505659456	-9.285
0.573	3.185263009	-9.283
0.7634	3.892769667	-9.283
0.7712	2.376594383	-9.28
0.7377	3.649256917	-9.28
0.7442	3.203508414	-9.28
0.7443	2.690850924	-9.279
0.7644	2.940742164	-9.276
0.5632	2.570666524	-9.273
0.7558	2.710248858	-9.273
0.7614	2.537247336	-9.273
0.7802	2.056482237	-9.271
0.77	3.512095406	-9.271
0.7603	3.027994586	-9.271
0.7142	2.474275589	-9.27
0.7758	2.136944326	-9.269
0.7751	2.329591635	-9.266
0.7648	2.648810956	-9.265
0.7256	2.522522885	-9.261
0.7766	2.297046716	-9.259
0.7749	3.207910852	-9.258
0.7442	2.097794788	-9.256
0.771	2.362551137	-9.253
0.7775	2.293056103	-9.25
0.7056	3.032694678	-9.249
0.7825	2.643857117	-9.248
0.7846	3.543556053	-9.246
0.7822	2.597244025	-9.246
0.7674	1.961371647	-9.243
0.7674	2.660716764	-9.238
0.7131	2.630222155	-9.237
0.7743	1.979475666	-9.233
0.7102	2.65380111	-9.232
0.7447	2.604846213	-9.229
0.5717	2.793404499	-9.229
0.7855	2.559020867	-9.227
0.7825	2.627429943	-9.226
0.7599	2.560950222	-9.225
0.7769	2.454543169	-9.222
0.7825	2.946101366	-9.222
0.7715	3.103359802	-9.219
0.7674	2.472385553	-9.216
0.7547	2.073181001	-9.216
0.7685	2.737259315	-9.216
0.7808	2.295587309	-9.214
0.7439	2.645211269	-9.213
0.768	3.338549935	-9.21
0.7466	2.392270987	-9.208
0.7855	2.430578235	-9.207
0.7623	4.148886328	-9.206
0.7799	3.917141176	-9.205
0.7643	2.516433424	-9.205
0.6622	2.442003183	-9.203
0.6514	2.475044516	-9.203
0.5751	4.017821814	-9.2
0.7359	4.815619396	-9.197
0.7434	2.610296332	-9.197
0.7643	2.349969185	-9.195
0.7058	2.576284205	-9.194
0.5744	2.128321471	-9.194
0.7107	2.53456672	-9.193
0.7604	2.452952666	-9.192
0.7472	2.818123427	-9.19
0.7618	2.688878099	-9.187
0.7551	2.05669624	-9.18
0.7393	2.414559312	-9.18
0.7458	1.985665672	-9.18
0.7852	3.281685657	-9.178
0.7768	2.786765075	-9.177
0.7607	2.531758699	-9.177
0.7171	3.580928099	-9.175
0.7821	2.538815297	-9.173
0.7722	2.030242466	-9.17
0.5746	2.779631419	-9.169
0.7598	2.604296874	-9.169
0.7792	2.331418913	-9.169
0.7807	2.539195018	-9.166
0.7813	2.712624187	-9.165
0.7791	2.604699497	-9.163
0.7756	2.843690478	-9.163
0.7584	2.320687455	-9.162
0.7141	2.376558699	-9.162
0.781	3.423955317	-9.16
0.575	2.593736214	-9.159
0.7356	2.614486626	-9.155
0.7271	2.364296076	-9.151
0.7418	2.642743876	-9.15
0.7843	3.332531856	-9.147
0.7579	2.265810013	-9.145
0.7703	2.524672688	-9.144
0.9111	2.470882208	-9.143
0.5751	3.012361486	-9.142
0.7473	2.715666456	-9.14
0.7623	2.324210986	-9.139
0.7701	2.894818768	-9.135
0.7118	2.764898789	-9.135
0.5751	3.212098659	-9.135
0.7273	2.497089072	-9.134
0.7818	2.676074738	-9.134
0.7568	3.673568735	-9.131
0.7626	2.341620713	-9.129
0.7333	2.862654504	-9.129
0.7841	2.745334509	-9.128
0.7522	2.729510382	-9.128
0.5751	2.956472149	-9.128
0.7842	2.474778298	-9.126
0.7837	3.657976224	-9.125
0.7707	3.840938477	-9.125
0.7829	2.830999774	-9.123
0.767	2.62491979	-9.123
0.7633	2.489469613	-9.118
0.7619	2.709524083	-9.116
0.7698	4.200545276	-9.11
0.7852	2.433444411	-9.11
0.8982	1.992224064	-9.109
0.575	3.650415473	-9.108
0.7817	3.553795287	-9.107
0.7689	2.942976664	-9.105
0.7581	2.585088724	-9.104
0.73	3.453016929	-9.102
0.7678	2.940716494	-9.101
0.7142	2.647350105	-9.099
0.7263	2.726294126	-9.098
0.7869	2.98707161	-9.096
0.7729	2.558273299	-9.095
0.7216	2.551213029	-9.094
0.7834	2.570423772	-9.093
0.7838	2.785391865	-9.093
0.5749	2.461235765	-9.091
0.7508	2.718654388	-9.091
0.7292	2.513782424	-9.091
0.7815	2.60043451	-9.09
0.7412	1.583383751	-9.09
0.7692	2.440640196	-9.09
0.7857	2.572113781	-9.087
0.7707	2.703892259	-9.087
0.7376	4.036955156	-9.085
0.5737	3.187724586	-9.084
0.777	2.771141288	-9.084
0.5733	2.536622113	-9.083
0.5704	2.34575061	-9.08
0.7759	2.713507323	-9.08
0.7413	2.595588028	-9.079
0.7866	2.551457806	-9.078
0.7828	2.015578518	-9.075
0.7587	4.415855006	-9.074
0.7858	2.358475622	-9.073
0.9678	2.404746504	-9.072
0.7096	2.756815872	-9.072
0.7594	3.209062366	-9.071
0.7706	1.942066214	-9.068
0.7709	2.44744578	-9.068
0.7752	2.232432123	-9.063
0.7636	2.41871482	-9.062
0.768	2.250042306	-9.061
0.7291	2.596631767	-9.061
0.7779	2.732738388	-9.061
0.5747	3.107540714	-9.059
0.7779	2.489079808	-9.057
0.7661	2.51885755	-9.056
0.7846	2.55897918	-9.055
0.7758	3.312965649	-9.052
0.7495	2.614537821	-9.048
0.7647	2.583091396	-9.046
0.7288	2.741218158	-9.044
0.7602	2.41268455	-9.044
0.7447	3.101715532	-9.043
0.7853	2.939228484	-9.043
0.7566	2.845387737	-9.043
0.7791	2.72519115	-9.043
0.5751	3.057495881	-9.042
0.7804	3.532235064	-9.041
0.9015	2.247787341	-9.04
0.5747	2.592406231	-9.039
0.7871	2.70848735	-9.039
0.7461	2.660642165	-9.039
0.7685	3.176091323	-9.037
0.7719	2.284768877	-9.036
0.766	2.35258853	-9.035
0.7703	2.686193309	-9.035
0.7839	2.882997847	-9.034
0.7484	2.687473978	-9.034
0.776	3.642818847	-9.034
0.7798	2.061160622	-9.033
0.7276	2.695286038	-9.032
0.7104	2.563619643	-9.031
0.7659	3.652428317	-9.031
0.7784	2.605830162	-9.03
0.7654	2.636462775	-9.029
0.7785	2.269573891	-9.029
0.5742	3.097401799	-9.029
0.7785	3.111880222	-9.026
0.5751	3.434012995	-9.025
0.7733	2.466763465	-9.025
0.7514	2.43952571	-9.025
0.7596	2.303513143	-9.023
0.7533	2.575653699	-9.022
0.7761	3.337883477	-9.022
0.7291	2.926070819	-9.02
0.7756	3.301120126	-9.02
0.7851	2.748531678	-9.02
0.7762	2.790652533	-9.018
0.7539	2.896765027	-9.017
0.7345	2.449085771	-9.017
0.5729	2.422693226	-9.015
0.7801	3.356662305	-9.011
0.7444	2.675603926	-9.01
0.7636	3.490857882	-9.009
0.76	3.574234204	-9.008
0.7746	2.819995589	-9.008
0.7614	2.485737452	-9.008
0.7584	3.085959462	-9.007
0.5751	2.329853149	-9.005
0.7857	2.478615785	-9.005
0.7678	2.442168228	-9.002
0.7087	1.966233928	-9.002
0.7767	3.055947057	-9.001
0.7641	4.185511218	-9.001
0.762	2.637891385	-9.001
0.5734	2.819727243	-9
0.7752	3.126245765	-9
0.7849	2.816351763	-8.999
0.6428	2.34974117	-8.998
0.7262	2.625462246	-8.998
0.7064	2.617910618	-8.996
0.7414	2.858918778	-8.996
0.7646	2.711805083	-8.996
0.7283	2.555007993	-8.994
0.7841	3.609976476	-8.991
0.7394	2.360926755	-8.991
0.7641	3.108141257	-8.99
0.7672	2.416209823	-8.989
0.7102	2.519378317	-8.989
0.7563	2.484000394	-8.988
0.7627	2.797962929	-8.987
0.7645	2.412489857	-8.984
0.787	3.182796561	-8.981
0.7604	2.592687733	-8.979
0.7765	3.063534203	-8.973
0.7796	2.630306981	-8.972
0.7801	2.654086401	-8.97
0.7785	1.924055119	-8.97
0.7453	2.838805537	-8.969
0.575	2.497922413	-8.965
0.7272	2.337957888	-8.965
0.7201	3.54520211	-8.963
0.5751	2.278693157	-8.963
0.7605	4.203327007	-8.962
0.7597	2.227125274	-8.962
0.7871	2.21418439	-8.961
0.7623	2.24747779	-8.961
0.7869	2.349161126	-8.959
0.7779	2.512236475	-8.959
0.7869	4.273575993	-8.957
0.7844	2.826163848	-8.957
0.7751	2.443297264	-8.957
0.7721	2.696494728	-8.957
0.7646	2.871156377	-8.957
0.7643	3.501443477	-8.954
0.7833	2.400642039	-8.952
0.6273	2.502197245	-8.95
0.7805	3.431237514	-8.949
0.7826	2.972561424	-8.949
0.5751	3.014580769	-8.949
0.7553	2.34589466	-8.949
0.7093	2.615453244	-8.947
0.7633	2.116697659	-8.945
0.7712	1.960760281	-8.943
0.787	2.463419757	-8.943
0.7208	2.519487513	-8.942
0.7074	2.579920044	-8.94
0.7818	3.104815927	-8.938
0.7647	2.449569863	-8.938
0.7332	2.584067499	-8.935
0.7352	2.707132005	-8.933
0.5732	2.134058522	-8.932
0.769	2.137094724	-8.931
0.7626	2.47291903	-8.931
0.7804	3.463624452	-8.93
0.7623	4.451643663	-8.925
0.6636	3.423494879	-8.925
0.705	2.101315078	-8.925
0.7737	3.329971481	-8.924
0.5751	2.782641466	-8.923
0.7647	2.503775192	-8.922
0.7828	3.618842926	-8.92
0.7843	2.465306488	-8.919
0.7617	2.900863959	-8.918
0.9042	3.034286381	-8.917
0.7477	3.958877502	-8.916
0.7714	2.364630802	-8.916
0.7802	2.402044318	-8.915
0.774	2.316185017	-8.915
0.7273	2.775939898	-8.914
0.7863	2.729096464	-8.914
0.7778	3.833670497	-8.913
0.7455	3.170248587	-8.912
0.7688	2.844488276	-8.912
0.7689	3.050358556	-8.911
0.782	3.20226136	-8.911
0.7641	3.268060987	-8.91
0.7519	2.588023281	-8.91
0.757	2.533566105	-8.908
0.7556	2.619478277	-8.908
0.7633	2.653409723	-8.906
0.5751	2.380660628	-8.905
0.7516	4.150755951	-8.905
0.5751	4.193347806	-8.903
0.7757	2.533845377	-8.902
0.7383	3.059965009	-8.902
0.7766	3.043543003	-8.9
0.6707	2.494384292	-8.9
0.781	2.778059372	-8.899
0.785	2.758792689	-8.898
0.7839	2.630997352	-8.898
0.7646	2.757720187	-8.897
0.7502	2.616226723	-8.895
0.762	2.995194639	-8.895
0.7088	2.17349339	-8.894
0.7811	3.598672325	-8.893
0.7055	2.697144117	-8.893
0.7788	2.965353208	-8.892
0.7599	2.614413467	-8.892
0.5751	2.67302073	-8.892
0.7813	2.491998971	-8.892
0.7618	2.49170625	-8.892
0.7703	3.683183723	-8.892
0.7746	2.635896859	-8.892
0.5742	3.255407914	-8.892
0.7391	2.589384851	-8.887
0.7859	2.516479801	-8.886
0.7424	2.702413467	-8.885
0.5751	2.727757219	-8.884
0.7276	2.479483564	-8.884
0.7583	2.842339708	-8.882
0.7835	2.08797524	-8.881
0.8989	2.770116215	-8.881
0.5751	2.416346565	-8.881
0.5736	2.840455722	-8.879
0.7849	2.331618051	-8.879
0.7705	2.611960259	-8.879
0.7695	3.887566053	-8.878
0.7591	3.526253712	-8.878
0.7765	2.540678079	-8.875
0.7855	3.578625001	-8.875
0.7457	2.004406874	-8.872
0.7765	2.467717678	-8.869
0.7597	2.793358253	-8.869
0.7792	2.329865331	-8.868
0.7551	3.450744823	-8.868
0.6992	2.289248282	-8.867
0.7752	2.650184802	-8.867
0.7855	2.945002734	-8.866
0.6842	4.317386677	-8.866
0.7033	2.53758395	-8.866
0.7701	2.696984994	-8.865
0.7658	3.280949176	-8.864
0.5654	2.601720627	-8.864
0.738	2.358669769	-8.86
0.7829	2.328991621	-8.859
0.7455	2.50913755	-8.858
0.7731	2.617085214	-8.858
0.7742	2.029986637	-8.857
0.7855	2.418953956	-8.857
0.5742	2.609548842	-8.857
0.762	3.573145188	-8.856
0.7726	2.669499287	-8.855
0.753	2.22407215	-8.854
0.5751	2.471074101	-8.854
0.782	2.210162413	-8.851
0.7831	2.38434138	-8.848
0.7285	3.816017786	-8.848
0.7468	2.659881032	-8.846
0.7081	2.751821985	-8.846
0.7574	2.559158634	-8.846
0.7314	2.944847408	-8.845
0.5751	2.439278889	-8.845
0.7696	2.594958313	-8.844
0.7309	2.474687843	-8.843
0.5733	2.397552035	-8.843
0.7827	3.179549976	-8.843
0.7749	2.165199713	-8.843
0.5731	2.238709036	-8.839
0.7652	2.440049654	-8.839
0.7827	2.74651657	-8.839
0.7636	2.562954698	-8.838
0.5671	2.336405769	-8.837
0.7779	2.482151571	-8.835
0.7734	2.447674907	-8.835
0.7804	3.305027995	-8.834
0.7762	2.359495582	-8.833
0.7857	1.949639101	-8.833
0.7719	3.576630755	-8.832
0.7033	2.31361635	-8.832
0.78	2.304046827	-8.831
0.7037	2.778028952	-8.831
0.7066	2.552244375	-8.83
0.7824	3.341499562	-8.83
0.7756	3.346069622	-8.829
0.5751	2.62521699	-8.828
0.7142	2.414141001	-8.828
0.7511	2.798600315	-8.828
0.7833	3.059042604	-8.828
0.7746	2.783759315	-8.827
0.7788	2.711146642	-8.827
0.7222	3.685180519	-8.827
0.7595	2.759979386	-8.827
0.7856	2.584487344	-8.826
0.5751	2.198212906	-8.824
0.7867	4.328594227	-8.824
0.5735	2.52965654	-8.824
0.7202	2.396509363	-8.823
0.7707	2.196543315	-8.821
0.7843	2.371518769	-8.819
0.7569	2.447013642	-8.819
0.5751	2.669374011	-8.819
0.7583	2.547237486	-8.819
0.7663	3.490844176	-8.817
0.7844	3.771588366	-8.814
0.7804	2.644010983	-8.812
0.7656	4.953332265	-8.812
0.7673	2.353428494	-8.811
0.5751	2.567477992	-8.811
0.7791	3.514762498	-8.811
0.7289	2.744848094	-8.81
0.7869	2.480698554	-8.808
0.7358	2.240925911	-8.807
0.765	4.75772295	-8.807
0.7869	2.411573339	-8.806
0.7763	1.762706413	-8.806
0.7856	2.483444515	-8.806
0.7821	2.50553785	-8.806
0.7818	2.246647769	-8.805
0.7464	2.397636657	-8.805
0.5731	3.015988852	-8.804
0.5732	2.457708478	-8.801
0.7827	2.385271011	-8.8
0.765	3.692916919	-8.8
0.7855	2.525865283	-8.8
0.6311	2.220017863	-8.8
0.7743	3.475000616	-8.799
0.7717	3.876177774	-8.797
0.7703	2.419612844	-8.797
0.7869	2.125039052	-8.795
0.7734	4.130420066	-8.794
0.746	2.410938949	-8.793
0.7609	3.417489627	-8.793
0.7766	2.486972627	-8.788
0.7821	2.839060045	-8.787
0.7209	2.435167723	-8.787
0.6722	2.594572156	-8.787
0.5747	2.339109703	-8.786
0.6732	1.815730415	-8.782
0.5751	2.393257117	-8.781
0.7684	1.980551775	-8.781
0.723	2.198225314	-8.781
0.7697	2.566575382	-8.781
0.6923	2.60164222	-8.78
0.7782	2.377296434	-8.779
0.7677	2.482527394	-8.778
0.7855	2.471298908	-8.777
0.7687	3.586146574	-8.776
0.7062	2.760728354	-8.775
0.738	2.515370547	-8.774
0.7285	2.435203915	-8.772
0.6985	2.943948796	-8.772
0.5751	3.656935797	-8.771
0.7854	2.579791341	-8.77
0.7709	2.650930809	-8.77
0.5751	2.400362768	-8.769
0.5751	3.838809841	-8.768
0.7755	3.425482159	-8.768
0.7836	2.301997054	-8.768
0.7781	2.520715708	-8.768
0.7284	2.73387801	-8.767
0.7818	2.780386578	-8.767
0.7833	2.560555963	-8.767
0.7815	3.115351632	-8.765
0.771	2.390553797	-8.765
0.76	4.992042384	-8.764
0.7222	2.027193457	-8.763
0.7099	2.465688416	-8.763
0.7853	2.655362101	-8.762
0.7426	2.452602035	-8.76
0.7267	2.748193324	-8.759
0.7864	2.444333599	-8.759
0.7822	2.6435805	-8.758
0.7546	2.672043963	-8.757
0.5751	2.333971941	-8.756
0.786	2.423754733	-8.756
0.7714	2.690757412	-8.756
0.7716	2.069520045	-8.755
0.7863	2.415572799	-8.754
0.7707	2.309817435	-8.753
0.7705	2.755123808	-8.751
0.6484	2.532117467	-8.748
0.5742	2.362506246	-8.747
0.787	2.492269962	-8.746
0.7232	3.119641208	-8.745
0.5751	2.488060229	-8.743
0.7778	2.643137693	-8.742
0.7831	2.474494977	-8.742
0.7763	2.803031448	-8.741
0.5745	3.44645922	-8.741
0.7455	2.40408155	-8.741
0.7191	2.547115158	-8.739
0.7271	2.355180003	-8.739
0.7826	3.127311535	-8.738
0.7796	3.466850066	-8.737
0.7559	2.572907499	-8.735
0.7397	2.788965986	-8.735
0.7298	2.567963643	-8.735
0.7103	2.115940077	-8.734
0.7433	2.986118969	-8.734
0.7834	2.893068693	-8.732
0.7593	3.480160379	-8.731
0.7703	3.066326426	-8.731
0.7123	2.081207169	-8.73
0.7464	2.206998008	-8.73
0.7759	3.376367336	-8.73
0.7364	2.303342243	-8.729
0.7459	2.462972873	-8.728
0.6623	2.667374473	-8.727
0.7605	4.101037399	-8.726
0.7643	2.495480236	-8.726
0.737	2.494519483	-8.726
0.5723	2.448860281	-8.723
0.5751	3.854821063	-8.722
0.7551	2.85287055	-8.722
0.7721	2.311443705	-8.721
0.9662	3.308990428	-8.719
0.6986	2.624493078	-8.718
0.7604	2.289289382	-8.715
0.7806	2.506189698	-8.715
0.785	2.405823908	-8.715
0.7106	2.616838654	-8.715
0.7848	2.557185443	-8.714
0.7103	3.20187877	-8.711
0.787	3.168050044	-8.711
0.7709	4.1742899	-8.71
0.7639	4.147459497	-8.709
0.7541	4.166350522	-8.709
0.7462	1.946391766	-8.709
0.7552	2.912190986	-8.709
0.7078	2.183889275	-8.708
0.7627	2.66720911	-8.708
0.7854	2.202706391	-8.708
0.7794	3.044949815	-8.707
0.7708	2.507514862	-8.706
0.7275	3.556269592	-8.705
0.746	2.780960658	-8.704
0.7849	1.79740672	-8.701
0.7062	2.105583092	-8.7
0.7639	2.519428732	-8.697
0.7694	2.830683649	-8.696
0.7765	2.798848354	-8.695
0.7686	3.498623673	-8.695
0.787	2.730938467	-8.694
0.7627	3.549687991	-8.693
0.7834	2.398831134	-8.693
0.7033	3.268171396	-8.692
0.7869	2.830417195	-8.69
0.6423	2.817775066	-8.689
0.7748	2.438855821	-8.689
0.7276	2.385136544	-8.686
0.7787	4.392079763	-8.686
0.7836	2.408521797	-8.682
0.5748	2.42580639	-8.681
0.7541	2.82501729	-8.681
0.7862	2.833141469	-8.681
0.7096	3.191662661	-8.678
0.7731	2.019723445	-8.678
0.7344	2.676772737	-8.678
0.7793	3.574088605	-8.676
0.7836	2.648752031	-8.676
0.7836	2.290189852	-8.675
0.7655	2.385334848	-8.674
0.7254	2.417799049	-8.672
0.7814	2.787058577	-8.671
0.7771	2.761223257	-8.671
0.7794	2.490623049	-8.67
0.7852	3.40503295	-8.67
0.7812	1.84112012	-8.668
0.7405	3.400502515	-8.667
0.7614	2.829541777	-8.665
0.7632	4.045819515	-8.664
0.7862	2.308422171	-8.663
0.5751	2.774668449	-8.663
0.5742	2.579918575	-8.662
0.7655	2.251472602	-8.661
0.7802	3.414564053	-8.661
0.7037	3.319841397	-8.661
0.7792	3.119606546	-8.661
0.7868	3.425325993	-8.659
0.6624	2.639315786	-8.659
0.782	4.010704845	-8.658
0.7835	2.932350287	-8.658
0.5751	2.793197091	-8.658
0.7642	2.199420039	-8.658
0.7863	3.585729438	-8.658
0.7841	3.058719809	-8.657
0.7752	2.494032561	-8.657
0.7578	2.511485206	-8.657
0.7569	2.700995571	-8.657
0.7555	2.178856191	-8.655
0.7584	2.60382643	-8.655
0.7835	2.422671815	-8.654
0.7714	2.735918379	-8.654
0.7563	2.359661399	-8.653
0.575	2.445305182	-8.653
0.7847	2.329624456	-8.653
0.7571	2.482394312	-8.651
0.7849	2.699258467	-8.651
0.7703	2.779730229	-8.65
0.7552	2.486313076	-8.649
0.7657	2.346150105	-8.649
0.7091	3.05274774	-8.649
0.5749	2.279131976	-8.648
0.7764	2.853878894	-8.647
0.7038	2.446025643	-8.647
0.7833	2.161525306	-8.646
0.7588	2.096244935	-8.646
0.752	2.743845391	-8.645
0.7079	2.556147069	-8.645
0.7661	2.427451236	-8.645
0.7858	2.519526916	-8.644
0.7599	2.193016621	-8.644
0.7672	1.683483068	-8.644
0.7812	2.544357681	-8.644
0.7643	2.939245904	-8.643
0.7257	2.774529857	-8.643
0.7839	3.413067342	-8.642
0.7798	3.352781981	-8.64
0.7851	2.445135889	-8.64
0.787	2.3928675	-8.64
0.7848	2.824584856	-8.639
0.787	3.114106512	-8.639
0.5751	2.728853314	-8.638
0.7163	3.005312049	-8.637
0.7785	3.647032263	-8.636
0.7447	3.312807997	-8.635
0.7229	2.425978295	-8.635
0.6981	2.595385682	-8.634
0.7286	2.552007446	-8.634
0.7822	3.618768281	-8.633
0.7795	2.658234468	-8.633
0.7656	2.863456026	-8.633
0.5751	3.84015457	-8.63
0.5751	2.660772614	-8.629
0.7766	4.540754463	-8.629
0.7823	2.748020792	-8.627
0.5648	2.611665058	-8.626
0.7635	2.57842853	-8.624
0.7675	2.664570416	-8.622
0.778	2.164277151	-8.621
0.7753	2.449488688	-8.62
0.7717	2.641920187	-8.62
0.7455	2.452861047	-8.62
0.7731	2.737706491	-8.619
0.7531	3.077066013	-8.619
0.7869	4.04638853	-8.618
0.7392	2.052109903	-8.618
0.7703	4.11493057	-8.616
0.7813	3.535820776	-8.616
0.7798	2.909685271	-8.615
0.6992	2.660893829	-8.615
0.7853	2.703328828	-8.615
0.7769	2.57565683	-8.614
0.5751	2.624399491	-8.613
0.7226	4.101100521	-8.612
0.6729	2.774113428	-8.612
0.7728	2.731268616	-8.612
0.7703	2.82557731	-8.612
0.7854	3.393942466	-8.611
0.7611	2.755519639	-8.61
0.7699	2.535979002	-8.61
0.7836	3.580145958	-8.609
0.786	2.528571507	-8.609
0.7796	2.207196678	-8.609
0.7789	3.060046119	-8.608
0.7216	2.68238423	-8.607
0.7275	2.797595345	-8.606
0.5751	2.638114216	-8.606
0.7754	2.24661118	-8.605
0.7191	2.414253529	-8.604
0.7869	2.705635852	-8.603
0.7757	2.143731225	-8.6
0.7827	3.404615311	-8.597
0.7833	3.129690476	-8.597
0.7784	2.484532464	-8.596
0.7812	2.993212988	-8.596
0.7035	2.326433928	-8.594
0.5751	4.198312506	-8.593
0.7334	2.491495875	-8.593
0.7824	2.338362357	-8.588
0.7756	2.264334152	-8.588
0.7684	2.986312398	-8.588
0.6202	2.312266837	-8.588
0.7784	2.677745552	-8.587
0.7817	2.469387132	-8.587
0.949	3.138108421	-8.586
0.7355	2.410987769	-8.585
0.783	4.10380457	-8.583
0.7617	2.865271861	-8.583
0.7655	2.677528745	-8.582
0.5742	2.603689158	-8.581
0.7868	2.284133856	-8.581
0.7738	2.586198998	-8.581
0.7532	3.131752844	-8.58
0.4244	3.237379659	-8.579
0.7792	2.265451997	-8.579
0.8873	2.464484571	-8.578
0.7518	2.333190748	-8.576
0.7787	2.395056455	-8.576
0.761	2.558209473	-8.575
0.7811	2.409294743	-8.575
0.7785	2.991885956	-8.574
0.575	2.296771447	-8.574
0.7725	2.780169687	-8.574
0.7667	2.633582686	-8.573
0.7763	2.733376989	-8.573
0.7756	1.902548523	-8.572
0.6667	2.666854388	-8.572
0.7422	2.344805878	-8.571
0.5751	3.194405954	-8.57
0.7682	3.004899285	-8.567
0.6832	2.44110643	-8.567
0.7865	3.766228037	-8.566
0.7794	3.126079325	-8.565
0.7863	2.805098388	-8.565
0.778	3.78342896	-8.565
0.7607	2.815522338	-8.565
0.7002	2.29366853	-8.563
0.7684	2.494448412	-8.563
0.573	2.550409612	-8.563
0.7385	2.529260056	-8.562
0.7558	2.432200643	-8.562
0.7592	2.856090378	-8.562
0.7847	2.769981369	-8.56
0.6723	2.00260028	-8.56
0.7709	2.245288797	-8.56
0.7867	4.763200207	-8.559
0.7869	2.957820415	-8.559
0.7732	2.838870326	-8.557
0.7822	2.815681627	-8.557
0.7865	2.483523873	-8.555
0.5751	2.188358099	-8.554
0.7755	3.611325812	-8.554
0.7328	2.614959494	-8.554
0.7802	4.140127131	-8.552
0.781	2.285122075	-8.55
0.7829	3.153451834	-8.549
0.6635	2.713375851	-8.548
0.7597	3.383050036	-8.547
0.7813	3.134726148	-8.545
0.7637	2.485726781	-8.544
0.7766	2.474714093	-8.543
0.7222	2.908188499	-8.543
0.7424	2.602807749	-8.542
0.7445	2.670892113	-8.541
0.7848	2.714537561	-8.54
0.7788	2.829983891	-8.54
0.7192	2.452416914	-8.539
0.7326	2.65149291	-8.539
0.5751	4.557605233	-8.538
0.7702	2.845650847	-8.537
0.7791	1.798223769	-8.537
0.7507	2.608414473	-8.537
0.7372	2.611217989	-8.537
0.768	2.392818338	-8.536
0.7285	3.462611013	-8.536
0.7639	3.44150717	-8.535
0.7818	2.613175605	-8.534
0.7575	3.672808393	-8.534
0.7793	2.299939502	-8.533
0.7522	2.588516011	-8.532
0.7469	2.587722839	-8.529
0.7569	2.232496223	-8.528
0.7801	3.489979846	-8.528
0.7259	3.417042281	-8.527
0.7345	3.045024313	-8.527
0.761	2.814692488	-8.527
0.7144	2.580954257	-8.526
0.7765	3.045066571	-8.526
0.7453	2.107207629	-8.526
0.7805	3.629316146	-8.524
0.7234	1.951413406	-8.524
0.764	2.473117515	-8.524
0.5751	3.769111355	-8.524
0.7566	3.100840821	-8.524
0.7862	3.572900093	-8.522
0.7282	2.445671607	-8.52
0.7601	2.721587737	-8.52
0.7812	2.6447715	-8.519
0.7246	3.61073388	-8.519
0.7647	2.476288868	-8.519
0.7829	2.292750424	-8.518
0.7516	2.366233479	-8.517
0.7863	3.386019096	-8.517
0.7422	4.723976814	-8.517
0.7455	2.415549803	-8.516
0.7609	2.373839206	-8.515
0.787	2.338576933	-8.515
0.7771	4.149963228	-8.513
0.7686	2.139191332	-8.513
0.7852	2.72567117	-8.512
0.7503	2.919079572	-8.511
0.781	2.479854609	-8.51
0.5742	3.202112282	-8.51
0.7821	2.956389587	-8.509
0.7552	2.200308639	-8.509
0.7709	2.06270271	-8.507
0.7766	2.991242776	-8.507
0.742	2.874713481	-8.507
0.7426	2.308527353	-8.506
0.7688	2.704980807	-8.506
0.7625	2.13552816	-8.506
0.7507	2.347627009	-8.504
0.7446	2.069467215	-8.504
0.7741	3.053251998	-8.503
0.7735	3.029308992	-8.503
0.5751	3.578702222	-8.501
0.7357	2.785629005	-8.5
0.776	2.653947265	-8.5
0.786	2.456091347	-8.498
0.7415	2.882900612	-8.498
0.7788	2.954253416	-8.498
0.7849	3.051380637	-8.498
0.7846	2.421125165	-8.497
0.5751	2.548440378	-8.497
0.7231	2.124512368	-8.495
0.7644	2.997375573	-8.495
0.695	2.050600032	-8.493
0.7286	2.510071134	-8.493
0.7641	2.815938508	-8.493
0.6719	2.598421943	-8.49
0.785	2.568634838	-8.49
0.7411	2.655333344	-8.489
0.7851	3.021765405	-8.489
0.7761	2.702414959	-8.488
0.7795	3.615633367	-8.488
0.5745	3.884515001	-8.487
0.7631	2.656835546	-8.487
0.7812	2.465732437	-8.486
0.7865	2.476993127	-8.484
0.7811	2.527070793	-8.483
0.7602	3.659791541	-8.483
0.7691	2.821808103	-8.482
0.7192	2.729298826	-8.482
0.7607	2.659073339	-8.478
0.743	3.68051612	-8.478
0.7229	2.616032919	-8.478
0.7157	2.423213745	-8.478
0.778	3.470018631	-8.478
0.7108	2.508098079	-8.477
0.7868	2.588872225	-8.477
0.5751	2.486849618	-8.476
0.7607	3.027196859	-8.476
0.7827	2.33467061	-8.476
0.7643	4.043730326	-8.474
0.7853	4.113146488	-8.474
0.7742	2.843911131	-8.474
0.7629	4.159375119	-8.473
0.7424	3.943478322	-8.473
0.7647	3.089097217	-8.472
0.7435	2.54764222	-8.471
0.7827	2.685834152	-8.471
0.7353	3.199051386	-8.471
0.7451	3.30912305	-8.47
0.7774	2.700832719	-8.47
0.7849	1.994636438	-8.47
0.7305	2.856804832	-8.47
0.7042	3.444154581	-8.47
0.7596	2.441234388	-8.469
0.7694	2.741542701	-8.469
0.7838	3.528658688	-8.469
0.7286	2.349933928	-8.468
0.7031	2.38105976	-8.467
0.7555	2.565071816	-8.466
0.7574	2.651833255	-8.465
0.7768	2.217967951	-8.465
0.7791	2.302919891	-8.465
0.7654	2.191267548	-8.465
0.772	3.259995955	-8.464
0.7836	4.241126494	-8.463
0.7686	2.691805473	-8.462
0.7672	2.590920743	-8.462
0.5751	3.327017176	-8.46
0.7433	2.545911408	-8.459
0.7041	2.306031652	-8.458
0.7841	2.326835394	-8.457
0.787	4.7325724	-8.456
0.7128	2.556245705	-8.456
0.7677	2.766469024	-8.455
0.7531	2.485821915	-8.454
0.671	2.868169904	-8.454
0.7124	2.549531643	-8.453
0.7673	2.446207918	-8.453
0.7809	4.257230707	-8.451
0.7856	2.832119278	-8.45
0.7661	2.390916764	-8.449
0.7722	2.151530994	-8.449
0.7821	2.401020241	-8.449
0.7833	3.553060763	-8.448
0.6273	3.666771604	-8.448
0.6778	3.110415984	-8.448
0.7625	3.678491342	-8.447
0.7803	2.388382504	-8.447
0.7041	2.807320494	-8.445
0.7852	2.473535927	-8.444
0.7106	2.175362559	-8.444
0.7399	2.371381303	-8.444
0.5721	2.533125991	-8.443
0.7822	2.936026765	-8.443
0.772	2.292778159	-8.442
0.7818	2.658911655	-8.44
0.7759	3.125344941	-8.44
0.7455	3.228989017	-8.439
0.7748	4.044938636	-8.439
0.7453	3.269457604	-8.438
0.7855	2.566947642	-8.438
0.7732	2.211860674	-8.437
0.7775	2.448802845	-8.437
0.7739	2.699264084	-8.437
0.7615	2.416684581	-8.436
0.7747	2.708583704	-8.435
0.7833	2.294294184	-8.434
0.7866	2.43521233	-8.433
0.736	4.616235086	-8.432
0.7534	2.001958595	-8.432
0.786	2.237300936	-8.432
0.6153	2.704098233	-8.432
0.7789	3.116950242	-8.432
0.5725	2.527588599	-8.43
0.7765	3.31860565	-8.43
0.7393	2.552460828	-8.43
0.7873	4.268819455	-8.43
0.5727	1.734950565	-8.429
0.7567	2.411743425	-8.429
0.7628	3.037270557	-8.427
0.7861	4.065393252	-8.426
0.573	2.361320467	-8.426
0.7621	2.550332842	-8.426
0.7482	2.603694105	-8.425
0.6624	3.318338687	-8.425
0.7242	2.695044897	-8.425
0.763	3.758349128	-8.424
0.7699	2.602500749	-8.423
0.7765	2.681178475	-8.423
0.7719	4.455013574	-8.422
0.7621	2.744681432	-8.422
0.7678	2.726899376	-8.422
0.7191	3.478354805	-8.42
0.7767	2.311587467	-8.419
0.7516	2.635502474	-8.419
0.7276	2.36731036	-8.419
0.7695	4.55347139	-8.418
0.7843	2.258661381	-8.418
0.6822	2.321052566	-8.418
0.9113	2.894858027	-8.418
0.736	3.127747433	-8.417
0.767	4.763279195	-8.417
0.7517	2.581748404	-8.416
0.6644	2.510413106	-8.414
0.7445	2.477879226	-8.414
0.7869	2.659090355	-8.413
0.5749	2.665641054	-8.413
0.7747	2.509406816	-8.412
0.7355	4.252501134	-8.411
0.7775	2.343844203	-8.411
0.7371	2.445442951	-8.411
0.5738	2.264423124	-8.409
0.7523	3.270930532	-8.408
0.75	2.522109019	-8.407
0.7703	2.949297752	-8.407
0.7812	2.681879418	-8.407
0.7496	2.667696011	-8.407
0.7831	2.529051625	-8.406
0.7729	2.349869157	-8.406
0.7761	2.549614782	-8.404
0.7667	2.674735245	-8.402
0.7787	2.725460316	-8.401
0.7497	2.110714521	-8.401
0.5749	3.040946974	-8.4
0.748	2.862131327	-8.398
0.574	2.570000342	-8.397
0.7824	2.98025083	-8.397
0.7853	2.273012342	-8.396
0.5687	2.409512448	-8.395
0.7646	2.37266018	-8.395
0.7746	2.573505468	-8.394
0.7168	2.14149405	-8.393
0.7607	2.517065879	-8.392
0.7853	2.900362357	-8.391
0.7596	3.606039885	-8.391
0.773	2.552716946	-8.39
0.785	3.709829434	-8.389
0.6632	2.836251126	-8.388
0.676	3.1010711	-8.384
0.7228	1.907226671	-8.382
0.7278	2.309059721	-8.382
0.7779	2.441010259	-8.381
0.7699	2.301631099	-8.38
0.7777	2.608478314	-8.38
0.7514	2.171569394	-8.38
0.7056	2.71812182	-8.379
0.7762	2.603995208	-8.379
0.7627	2.568635852	-8.379
0.7835	2.581705252	-8.379
0.7717	2.805865242	-8.379
0.7389	2.222773291	-8.378
0.767	2.623396011	-8.377
0.5735	4.156093876	-8.377
0.5751	2.365829848	-8.376
0.7787	2.084694912	-8.376
0.7389	3.221419916	-8.376
0.7642	2.888090478	-8.376
0.7602	2.562623839	-8.374
0.8503	2.496908103	-8.374
0.7729	5.528107488	-8.373
0.7816	2.543524188	-8.373
0.7754	3.810394653	-8.372
0.7637	1.737197475	-8.372
0.7754	2.615045728	-8.371
0.7804	2.397397225	-8.371
0.5736	2.028941657	-8.371
0.5566	2.723844177	-8.371
0.7648	2.596915237	-8.37
0.7773	3.026479852	-8.37
0.7247	2.55695969	-8.37
0.7394	2.602932774	-8.368
0.7747	2.080722839	-8.367
0.7617	4.536970006	-8.366
0.7775	2.724997942	-8.365
0.7688	1.972819063	-8.365
0.7619	2.946383294	-8.364
0.777	4.474659047	-8.364
0.7287	2.425079344	-8.364
0.5751	2.989957856	-8.364
0.7829	2.636918738	-8.363
0.7843	2.976979376	-8.363
0.7785	2.748532538	-8.362
0.736	2.96358873	-8.361
0.6321	2.559653152	-8.361
0.7612	2.283066637	-8.36
0.7823	4.089558215	-8.36
0.7751	2.065572393	-8.359
0.7816	3.521244799	-8.359
0.7722	2.958698483	-8.359
0.7633	2.633543379	-8.359
0.7543	2.494419316	-8.359
0.7062	2.403569157	-8.358
0.7727	2.665589857	-8.358
0.7849	2.583554519	-8.358
0.7731	2.76724634	-8.357
0.7846	2.788952423	-8.357
0.7835	3.123174202	-8.357
0.7807	2.208714418	-8.356
0.7827	3.289450895	-8.356
0.5751	2.86189017	-8.356
0.7533	2.648351193	-8.355
0.7386	2.375226637	-8.355
0.7821	3.744156289	-8.354
0.7062	2.899492367	-8.354
0.7117	2.937557743	-8.353
0.7871	3.323383022	-8.352
0.5748	2.377426141	-8.351
0.7788	3.076736199	-8.351
0.5732	2.716847231	-8.348
0.7708	2.553562624	-8.348
0.6426	2.297992584	-8.348
0.7703	3.628443733	-8.348
0.7725	3.806207961	-8.346
0.7822	2.966600359	-8.346
0.5751	2.624751071	-8.345
0.7855	3.004541615	-8.345
0.7727	1.808942563	-8.344
0.7758	2.442633437	-8.343
0.7124	2.74173381	-8.342
0.7649	3.53608904	-8.342
0.7661	2.1031819	-8.342
0.7191	2.656704151	-8.34
0.7798	2.240171313	-8.34
0.7367	2.077814844	-8.339
0.7764	2.075524606	-8.338
0.7789	3.570327433	-8.337
0.7818	3.25329622	-8.337
0.5745	2.729705217	-8.336
0.574	2.992014743	-8.334
0.7725	2.83621609	-8.332
0.7039	2.600915092	-8.332
0.5751	2.398739767	-8.332
0.7857	3.525506385	-8.331
0.6861	3.427572819	-8.331
0.7238	2.886099136	-8.331
0.9188	3.39316086	-8.331
0.787	3.082073774	-8.33
0.7629	4.201732304	-8.329
0.5751	2.46102894	-8.329
0.7799	3.412837566	-8.329
0.786	2.722085259	-8.328
0.7628	3.526180913	-8.327
0.7747	3.3823874	-8.327
0.575	3.173990116	-8.327
0.7811	5.094805698	-8.326
0.7748	2.678018364	-8.326
0.7522	2.487905411	-8.325
0.7835	2.43161968	-8.324
0.5751	2.126370597	-8.323
0.7112	2.553930826	-8.323
0.7849	4.087442069	-8.322
0.7394	2.318815483	-8.322
0.7552	2.773036897	-8.322
0.744	4.460959208	-8.321
0.7405	3.699720001	-8.321
0.7405	2.228709087	-8.32
0.783	3.123690149	-8.32
0.7503	2.249436482	-8.319
0.7749	2.613864224	-8.318
0.5751	3.635635212	-8.318
0.781	3.568093013	-8.317
0.7775	2.334671224	-8.315
0.786	3.240969187	-8.315
0.7847	2.642202926	-8.315
0.7511	2.533501385	-8.314
0.785	1.751000159	-8.314
0.7816	2.940226968	-8.314
0.7417	2.544780137	-8.313
0.7483	4.855936075	-8.313
0.7692	2.566015462	-8.31
0.5729	2.504207683	-8.31
0.709	2.405114079	-8.309
0.7824	3.165546949	-8.308
0.7812	2.656322708	-8.308
0.7246	2.547165275	-8.305
0.7045	2.471294786	-8.303
0.7696	2.302344719	-8.303
0.575	1.739190013	-8.302
0.7743	2.525945771	-8.301
0.7845	2.832572512	-8.3
0.7345	4.215022969	-8.298
0.9047	4.290067653	-8.298
0.7403	2.101015933	-8.298
0.7843	2.939789169	-8.296
0.7854	2.895230481	-8.296
0.7715	2.374453159	-8.296
0.7775	3.097085861	-8.296
0.7691	2.360455986	-8.295
0.7719	3.561194625	-8.295
0.7718	1.832830082	-8.294
0.773	1.993430001	-8.292
0.7826	2.775204126	-8.291
0.7208	2.668750556	-8.29
0.787	2.444596753	-8.288
0.7699	2.470861391	-8.288
0.7835	4.451525707	-8.287
0.7657	2.458018807	-8.287
0.772	3.670466403	-8.286
0.7829	3.472337509	-8.286
0.7765	3.299157773	-8.284
0.7708	2.361046434	-8.283
0.7102	3.557337936	-8.282
0.7588	2.829840605	-8.282
0.7729	2.719944411	-8.281
0.7704	2.534278091	-8.279
0.7062	3.697543317	-8.279
0.7658	2.500937818	-8.279
0.7675	3.27053158	-8.278
0.7773	2.249746432	-8.276
0.7841	3.254292716	-8.274
0.7561	2.53482709	-8.272
0.7869	3.469828223	-8.272
0.7838	3.215266281	-8.271
0.768	2.518035596	-8.271
0.745	2.478939699	-8.27
0.7645	2.640624459	-8.27
0.7837	2.564085472	-8.27
0.7753	2.656542388	-8.27
0.9434	2.189168165	-8.269
0.7801	2.231507309	-8.268
0.701	3.264846997	-8.266
0.7769	2.552888625	-8.266
0.7644	4.291911468	-8.266
0.7674	3.485784124	-8.265
0.7741	2.674409774	-8.265
0.6624	3.177592776	-8.265
0.6591	2.392855805	-8.264
0.7062	2.334451362	-8.263
0.7844	2.844086202	-8.263
0.7846	3.165197565	-8.263
0.77	2.979362798	-8.263
0.7601	2.273040067	-8.263
0.7601	3.575489063	-8.262
0.7732	2.600568097	-8.262
0.7639	2.4189223	-8.262
0.5507	3.207265834	-8.261
0.7666	2.456563728	-8.261
0.5751	2.585149201	-8.261
0.7642	2.833751486	-8.26
0.7725	2.500187737	-8.26
0.7623	4.187098611	-8.258
0.5751	2.603361537	-8.258
0.7798	2.834469083	-8.258
0.781	1.841650404	-8.257
0.7035	3.64130434	-8.257
0.7682	2.805381568	-8.256
0.5725	3.208869678	-8.255
0.7817	3.522202416	-8.254
0.5747	1.957217546	-8.254
0.7812	2.985534313	-8.253
0.7584	2.281694823	-8.253
0.7731	2.666706781	-8.253
0.7843	2.633407821	-8.253
0.786	2.500126477	-8.253
0.7088	2.364224756	-8.252
0.7831	2.518032786	-8.252
0.7337	3.986826612	-8.252
0.7733	2.148613555	-8.251
0.7665	2.218329781	-8.251
0.5751	2.232137011	-8.25
0.766	2.377181583	-8.249
0.5734	2.327378398	-8.248
0.7288	2.322318952	-8.248
0.758	2.537902189	-8.247
0.7559	3.037026539	-8.247
0.7383	2.662311808	-8.246
0.7637	2.6951133	-8.246
0.6732	2.498762494	-8.246
0.7848	2.572544983	-8.245
0.7601	3.597967323	-8.245
0.7756	2.829704026	-8.245
0.6637	2.784054972	-8.244
0.7465	3.293388217	-8.244
0.7671	2.762646841	-8.244
0.7789	2.405543493	-8.244
0.7855	4.148623606	-8.243
0.7595	2.779327511	-8.242
0.7817	2.17186077	-8.242
0.7678	2.164934059	-8.242
0.782	2.729842816	-8.242
0.7632	2.125837428	-8.24
0.7033	2.346653235	-8.24
0.7763	3.24931673	-8.239
0.7635	2.832338621	-8.238
0.7265	2.660233846	-8.237
0.742	3.790747758	-8.237
0.7514	2.452155484	-8.235
0.5716	2.159738268	-8.233
0.7785	2.827955422	-8.233
0.722	2.355142759	-8.232
0.7829	2.744615917	-8.231
0.7526	2.604909965	-8.231
0.7554	1.864558033	-8.231
0.7086	2.544028904	-8.23
0.7846	3.639597892	-8.23
0.7749	3.371908102	-8.229
0.5751	3.146584704	-8.228
0.7835	2.134919861	-8.227
0.5746	2.548486909	-8.227
0.9094	2.153173817	-8.226
0.764	2.834513821	-8.226
0.757	2.872874063	-8.226
0.7456	2.014540702	-8.224
0.9061	2.234337478	-8.224
0.565	2.325574387	-8.223
0.7862	2.568429279	-8.223
0.6861	2.792618134	-8.221
0.7834	3.49637745	-8.221
0.5735	2.649636511	-8.22
0.7836	2.791403806	-8.219
0.7683	3.149249252	-8.217
0.772	2.284924462	-8.217
0.7801	2.242420057	-8.216
0.5751	3.828705115	-8.214
0.786	3.49481636	-8.214
0.7855	2.566643444	-8.214
0.7793	2.812565069	-8.214
0.5735	2.21793278	-8.213
0.7855	2.826983114	-8.213
0.77	2.321624456	-8.213
0.7872	2.51451783	-8.213
0.7845	3.487356822	-8.213
0.7836	2.455108621	-8.212
0.7332	3.675599991	-8.212
0.742	2.512990195	-8.211
0.7323	2.540834725	-8.211
0.5751	2.487919706	-8.211
0.7415	2.785396576	-8.211
0.7786	2.504244177	-8.211
0.5751	4.254656039	-8.21
0.785	2.633930638	-8.21
0.7486	2.885698436	-8.208
0.7836	4.803751148	-8.208
0.7855	2.580733336	-8.207
0.7814	3.634169493	-8.207
0.7036	3.404825202	-8.206
0.7716	2.825503087	-8.205
0.7865	2.655350419	-8.204
0.7312	3.584936431	-8.204
0.7823	5.715170589	-8.203
0.5723	2.279701562	-8.203
0.7785	2.485115791	-8.202
0.7426	2.113045551	-8.202
0.5724	2.912723254	-8.201
0.7846	2.308487301	-8.201
0.7631	2.259385419	-8.201
0.7854	2.460191417	-8.2
0.7849	3.209415431	-8.2
0.7603	2.257838913	-8.199
0.7599	3.053523802	-8.199
0.7401	2.183584267	-8.199
0.7769	2.334770584	-8.198
0.5742	2.120790746	-8.197
0.7848	2.444954126	-8.197
0.7612	3.687935345	-8.197
0.7724	3.619024742	-8.197
0.7817	2.175348048	-8.196
0.7828	2.541295072	-8.196
0.7791	3.519313117	-8.196
0.7597	2.96130718	-8.195
0.7216	2.502941962	-8.194
0.7816	2.6617881	-8.193
0.781	2.333005403	-8.193
0.7869	2.262178108	-8.191
0.575	3.679972311	-8.191
0.7301	3.401138672	-8.19
0.7638	2.873892769	-8.19
0.7775	2.543525208	-8.189
0.7619	3.489131855	-8.189
0.5751	3.123413308	-8.189
0.7774	2.59509439	-8.189
0.7649	4.169270352	-8.188
0.7112	2.53939914	-8.188
0.7768	2.290566989	-8.187
0.7666	2.471732245	-8.187
0.7754	2.94831249	-8.186
0.731	2.844183943	-8.186
0.7815	2.406971	-8.184
0.7823	2.711257323	-8.184
0.7066	2.605892169	-8.183
0.7839	2.887036053	-8.182
0.7837	2.479383853	-8.181
0.7604	2.68991498	-8.181
0.7799	2.623396071	-8.181
0.7268	2.595614676	-8.18
0.7815	3.285604954	-8.18
0.7264	4.102380778	-8.18
0.746	2.107107183	-8.18
0.7828	3.607618422	-8.179
0.7679	2.79577648	-8.178
0.7045	3.530882824	-8.177
0.7736	2.619465087	-8.177
0.7172	2.76275728	-8.177
0.7804	2.092890531	-8.177
0.7812	2.331204126	-8.177
0.7777	2.589691453	-8.176
0.7087	2.508305182	-8.176
0.7516	4.689268255	-8.175
0.7339	2.560104981	-8.174
0.7678	2.815940176	-8.173
0.783	2.188946361	-8.172
0.7875	2.85401827	-8.171
0.756	2.265399313	-8.171
0.7811	2.391563913	-8.171
0.7501	3.218590904	-8.171
0.731	2.301683797	-8.17
0.7776	3.265561725	-8.17
0.7756	2.318919457	-8.169
0.7748	2.774657896	-8.169
0.7668	3.647903972	-8.168
0.7602	3.14205294	-8.168
0.7708	2.543396636	-8.168
0.7657	2.454119197	-8.168
0.779	2.3777277	-8.167
0.778	2.62858782	-8.167
0.7609	3.047608626	-8.165
0.7749	2.479711202	-8.164
0.7826	2.809217791	-8.163
0.748	3.043082748	-8.161
0.7847	2.53768672	-8.161
0.5736	2.37951676	-8.16
0.5751	3.140734258	-8.16
0.7682	2.252797815	-8.159
0.7782	2.879859687	-8.159
0.7677	2.004569843	-8.158
0.5751	3.548355565	-8.157
0.7817	3.413394869	-8.157
0.7828	2.628222165	-8.157
0.5751	2.240794008	-8.157
0.7835	3.313498292	-8.156
0.7518	2.35909673	-8.155
0.9109	2.080361387	-8.155
0.7722	2.923917492	-8.154
0.7833	2.491509764	-8.152
0.751	3.354470359	-8.152
0.5721	2.373089818	-8.152
0.7821	3.636528737	-8.151
0.5751	2.419927894	-8.151
0.7291	2.154453463	-8.151
0.7775	2.895217968	-8.15
0.7843	2.434240605	-8.15
0.7673	2.146460685	-8.15
0.7826	2.879761311	-8.149
0.7016	3.524775086	-8.148
0.7865	2.526922808	-8.148
0.7597	1.989083103	-8.147
0.5649	1.9673775	-8.146
0.7855	2.25117878	-8.145
0.7202	3.134269692	-8.144
0.7648	2.593219921	-8.144
0.7851	3.159111839	-8.144
0.7447	2.618586372	-8.143
0.7869	2.005629001	-8.141
0.7599	2.57299851	-8.141
0.7612	3.745701658	-8.14
0.7636	3.429685895	-8.138
0.6646	2.175884027	-8.137
0.7552	2.22794058	-8.137
0.7802	2.759129917	-8.135
0.7455	2.754811878	-8.135
0.7787	2.394287489	-8.135
0.7801	2.907156691	-8.134
0.7785	3.147052427	-8.132
0.6624	2.69260439	-8.132
0.7675	2.593765617	-8.132
0.7393	3.146711879	-8.131
0.7714	2.306848872	-8.13
0.7794	3.453277562	-8.13
0.7828	4.754577137	-8.13
0.7597	3.769939906	-8.129
0.7825	4.623002818	-8.129
0.6272	2.458971016	-8.129
0.7689	2.570274632	-8.129
0.7635	2.580451735	-8.129
0.7858	3.441726323	-8.129
0.7848	2.323554826	-8.127
0.7779	2.287859266	-8.127
0.7788	2.484741895	-8.127
0.7626	2.259658612	-8.127
0.7636	2.378004954	-8.126
0.5751	2.270194966	-8.125
0.7697	1.84164701	-8.125
0.7009	2.145451828	-8.124
0.8997	2.792404422	-8.123
0.718	2.330872241	-8.122
0.7787	2.350387517	-8.122
0.7745	4.093657164	-8.121
0.7051	2.534063573	-8.121
0.7285	2.31076851	-8.12
0.7632	2.193218544	-8.119
0.784	2.91908233	-8.119
0.7789	2.559986501	-8.118
0.7618	4.234546901	-8.118
0.7836	2.309369938	-8.118
0.5736	2.732749587	-8.118
0.5751	2.384097075	-8.117
0.7687	3.380308081	-8.116
0.7864	2.424676119	-8.116
0.7847	2.794187092	-8.115
0.7391	3.750940747	-8.115
0.7601	2.547036444	-8.114
0.7663	3.884509807	-8.114
0.7729	2.49770224	-8.113
0.5731	2.163084152	-8.113
0.7852	2.506879647	-8.113
0.7478	2.689811269	-8.112
0.7611	2.737364767	-8.112
0.7869	3.530892268	-8.111
0.5751	2.51635038	-8.111
0.7433	1.92763555	-8.108
0.7651	2.716776566	-8.108
0.5751	2.557818674	-8.105
0.7676	4.173828506	-8.104
0.7829	2.074719088	-8.103
0.7455	2.598670507	-8.103
0.7809	4.84370479	-8.102
0.7761	2.651398983	-8.102
0.7182	2.326603159	-8.102
0.5708	2.703915943	-8.101
0.5751	2.663417182	-8.101
0.7632	2.690893191	-8.1
0.7738	3.041856158	-8.1
0.7586	2.643569237	-8.1
0.7628	2.449610141	-8.099
0.7771	2.571308483	-8.099
0.7802	2.766617791	-8.099
0.7639	1.903801141	-8.098
0.701	2.586609986	-8.098
0.6623	2.494130899	-8.096
0.786	2.404966897	-8.096
0.7424	3.150255492	-8.095
0.7669	2.745210498	-8.095
0.775	2.866543682	-8.094
0.7758	2.759834528	-8.094
0.738	3.05571261	-8.094
0.78	2.914860808	-8.094
0.7823	3.060887199	-8.094
0.5732	2.682654498	-8.093
0.7363	2.403898351	-8.093
0.7095	2.4669564	-8.092
0.7289	2.754588414	-8.092
0.7625	2.45168199	-8.091
0.7796	2.616277224	-8.091
0.7832	2.955591346	-8.091
0.75	2.848633153	-8.091
0.575	2.661378958	-8.091
0.7647	3.24150782	-8.09
0.5743	2.839480115	-8.089
0.7607	3.020349028	-8.088
0.7455	2.645394592	-8.088
0.7728	4.810019481	-8.087
0.7516	2.017262724	-8.086
0.761	3.473507698	-8.086
0.7593	2.542040084	-8.086
0.7772	3.58658558	-8.085
0.7435	2.653351622	-8.085
0.7464	2.639012494	-8.084
0.783	2.54160151	-8.082
0.7853	3.491429026	-8.082
0.7757	4.14720501	-8.081
0.7643	4.04639924	-8.081
0.7768	2.921631746	-8.081
0.7595	2.696397702	-8.081
0.7222	3.546552428	-8.079
0.7271	2.315318039	-8.079
0.7779	2.675108432	-8.079
0.7422	1.859415391	-8.079
0.8929	2.959007494	-8.078
0.7809	2.393280627	-8.078
0.7771	2.602037842	-8.077
0.5735	2.082044752	-8.076
0.9025	3.38401346	-8.075
0.7872	2.722547698	-8.075
0.7774	3.467072723	-8.074
0.7662	2.902705956	-8.073
0.7846	2.89852332	-8.073
0.7659	2.184341313	-8.073
0.7576	2.407486835	-8.072
0.783	2.036789423	-8.072
0.7674	2.371488175	-8.072
0.7297	2.596479988	-8.072
0.759	2.909127083	-8.071
0.762	4.074501825	-8.07
0.5742	2.606308928	-8.07
0.7728	2.526995429	-8.07
0.7105	2.493809723	-8.069
0.5751	2.586128973	-8.069
0.7869	2.699778839	-8.068
0.7594	2.93613415	-8.068
0.781	2.801631396	-8.067
0.7833	2.662597458	-8.065
0.7247	2.476985725	-8.065
0.6656	2.589512082	-8.064
0.7363	2.760011242	-8.064
0.787	2.680683928	-8.064
0.5751	2.424257322	-8.063
0.5751	2.667537393	-8.063
0.7804	2.795926591	-8.062
0.8973	2.683697551	-8.062
0.76	2.810059326	-8.062
0.7569	2.106968444	-8.062
0.7649	3.640866954	-8.061
0.7849	2.548191594	-8.061
0.7437	5.863782406	-8.061
0.7357	2.383600735	-8.06
0.7846	2.983065859	-8.06
0.769	3.369786582	-8.058
0.7474	3.388707817	-8.058
0.7251	3.360827173	-8.058
0.7735	3.530215407	-8.056
0.7102	2.627960868	-8.055
0.7135	2.191395795	-8.054
0.7591	2.496102807	-8.054
0.7835	3.476193905	-8.054
0.783	3.743766633	-8.053
0.7635	5.235170226	-8.052
0.7833	3.124486279	-8.052
0.7663	2.515924819	-8.051
0.7516	2.568522565	-8.05
0.7571	3.587328036	-8.049
0.7714	2.569088881	-8.049
0.7777	2.605257779	-8.049
0.7649	2.37849484	-8.047
0.7051	2.95463553	-8.046
0.7799	1.988124388	-8.045
0.7774	4.263810779	-8.045
0.7685	2.329415178	-8.045
0.7115	2.868142024	-8.045
0.777	2.003326344	-8.041
0.7314	2.459491045	-8.04
0.7654	2.62373398	-8.039
0.7478	2.518315632	-8.038
0.7812	2.623783951	-8.037
0.7849	2.336324443	-8.037
0.7423	3.088016318	-8.037
0.7813	4.757724555	-8.035
0.7765	2.548170416	-8.035
0.5751	2.376314277	-8.034
0.714	4.137037584	-8.031
0.7794	2.651418273	-8.031
0.7346	1.807912514	-8.031
0.7826	4.769325124	-8.028
0.6624	2.662195902	-8.028
0.7446	1.93796158	-8.028
0.7148	2.614593122	-8.027
0.7531	2.531765112	-8.027
0.719	2.602411167	-8.027
0.6256	2.683763805	-8.027
0.7873	4.344769705	-8.026
0.7742	3.627343028	-8.026
0.7812	2.983928337	-8.026
0.5751	2.621655779	-8.025
0.758	2.896965548	-8.025
0.7865	2.439064248	-8.025
0.7789	3.038282832	-8.025
0.7652	2.782484144	-8.025
0.7291	3.747276961	-8.025
0.7477	2.618144859	-8.023
0.7865	2.102829134	-8.023
0.7451	4.466426108	-8.021
0.7825	2.813612223	-8.021
0.7871	3.093168604	-8.021
0.5751	2.138251529	-8.021
0.7491	2.667283571	-8.02
0.7459	2.641230583	-8.02
0.7041	2.806165296	-8.018
0.7086	2.329509655	-8.017
0.7679	2.803697681	-8.017
0.785	2.174243167	-8.017
0.7835	3.246328753	-8.016
0.7735	2.765893962	-8.015
0.7618	2.316527946	-8.015
0.7749	2.635965462	-8.015
0.7454	2.331561391	-8.014
0.6423	2.99572167	-8.012
0.7785	2.781428336	-8.012
0.7822	4.092621933	-8.011
0.7349	4.823230793	-8.011
0.7214	2.547431193	-8.011
0.7857	2.122886098	-8.011
0.7847	2.537177564	-8.011
0.7212	3.764547138	-8.005
0.7834	2.570251236	-8.002
0.7757	2.561052574	-8.002
0.7516	2.348450956	-8.001
0.7609	2.602850804	-8.001
0.7279	4.745216951	-8.001
0.6545	4.141810779	-8
0.787	2.044740496	-8
0.777	2.582468145	-7.999
0.7398	2.457320865	-7.998
0.7778	1.900455603	-7.997
0.7603	2.463697339	-7.997
0.7364	2.615877611	-7.997
0.7637	3.888239915	-7.996
0.7712	2.62693866	-7.996
0.7615	3.644287507	-7.996
0.7826	2.484583951	-7.996
0.7688	2.593137888	-7.995
0.5751	2.835151379	-7.995
0.7142	2.474884894	-7.994
0.7715	2.127799313	-7.993
0.5751	2.486379268	-7.992
0.7313	1.993851508	-7.991
0.759	2.415570069	-7.991
0.78	2.161717888	-7.991
0.7301	2.657380973	-7.99
0.7424	3.280793291	-7.99
0.7626	2.577057147	-7.989
0.7814	3.645674982	-7.989
0.5745	3.189923042	-7.987
0.7814	2.688703041	-7.987
0.5751	3.759589058	-7.986
0.7707	2.250684955	-7.986
0.7649	2.958626197	-7.986
0.7562	2.71675104	-7.985
0.7723	2.199537665	-7.985
0.7695	2.259324814	-7.985
0.5751	2.375286461	-7.984
0.7822	2.079839441	-7.984
0.7597	2.296445467	-7.983
0.7818	2.812331993	-7.983
0.7489	2.31374201	-7.982
0.7759	2.653497687	-7.982
0.7782	3.194756293	-7.982
0.7844	2.146291568	-7.98
0.7858	2.43381857	-7.979
0.7603	4.218470632	-7.977
0.7062	2.172833283	-7.976
0.7728	3.410480224	-7.976
0.7636	2.903029234	-7.976
0.777	3.246618173	-7.974
0.7801	2.87972713	-7.974
0.7855	2.869483373	-7.974
0.7606	2.646505775	-7.973
0.7804	2.972582407	-7.973
0.783	2.566218861	-7.973
0.7835	2.200707818	-7.972
0.7745	2.134856225	-7.972
0.7685	1.874729558	-7.972
0.7603	2.72394966	-7.971
0.7825	2.393850628	-7.971
0.7848	2.437706413	-7.97
0.7655	3.763649336	-7.968
0.7214	2.758163704	-7.967
0.7728	2.922385702	-7.967
0.7593	2.2532917	-7.965
0.7757	1.937800028	-7.965
0.7549	4.855527275	-7.965
0.7294	2.389916557	-7.965
0.7514	2.684334127	-7.964
0.7641	2.368975589	-7.964
0.733	2.565259028	-7.964
0.7764	3.45095728	-7.964
0.7687	2.579331726	-7.962
0.7492	2.622174105	-7.962
0.7687	2.310685559	-7.961
0.5994	1.977406874	-7.961
0.7807	2.171673075	-7.961
0.5751	2.708920525	-7.961
0.7579	2.54952504	-7.96
0.7818	2.902892982	-7.96
0.7326	2.595822723	-7.96
0.7679	2.303045572	-7.959
0.7762	2.68622588	-7.959
0.5741	2.230556854	-7.958
0.7776	3.123557783	-7.958
0.5742	2.530202704	-7.958
0.743	3.499038872	-7.957
0.7873	4.703267783	-7.956
0.7045	2.748344882	-7.956
0.7647	2.649722469	-7.956
0.8907	2.402244836	-7.956
0.5751	2.987536544	-7.955
[truncated: 1 more rows]
