# Supplementary material for: A pharmacophore-guided deep learning approach for bioactive molecular generation
Source: Nat Commun. 2023 Oct 6;14:6234. doi: 10.1038/s41467-023-41454-9 (PMC10558534; doi:10.1038/s41467-023-41454-9)
Supplement: Supplementary file 4 — Supplementary data1 [file 41467_2023_41454_MOESM4_ESM.zip › Supplementary data1/Table 2/Seq2Seq_AKT1.csv]

SA	vina_score
3.699655473	-13.786
3.583897704	-13.121
3.382990823	-12.933
3.574949358	-12.786
4.84060747	-12.775
2.912159832	-12.733
3.028689653	-12.647
3.119689622	-12.642
4.116767499	-12.603
2.703677141	-12.554
3.350067039	-12.553
2.891422528	-12.533
3.806046794	-12.512
3.239673361	-12.491
3.438890797	-12.467
2.571025364	-12.46
3.02162127	-12.452
3.163183619	-12.451
3.006064813	-12.417
3.124511051	-12.396
3.088237292	-12.382
2.725130055	-12.38
3.102868903	-12.374
3.026738701	-12.368
3.444577691	-12.354
4.118983663	-12.354
2.81068161	-12.34
3.638457291	-12.324
3.002104071	-12.313
3.300642766	-12.308
3.784936979	-12.293
3.381716837	-12.288
3.176851269	-12.279
3.448523177	-12.255
3.259714633	-12.253
2.758614848	-12.252
2.910715941	-12.229
2.933829731	-12.216
2.733807446	-12.171
3.242104272	-12.157
3.553528103	-12.154
3.596081795	-12.127
3.225349334	-12.082
2.930854816	-12.068
3.657074376	-12.067
3.77026248	-12.049
2.73020207	-12.046
3.183190031	-12.034
3.035334897	-12.015
3.00849439	-12.006
3.133403248	-11.991
3.093086744	-11.987
3.245135715	-11.98
3.532497785	-11.979
3.113078694	-11.966
4.040001641	-11.965
3.281734699	-11.959
2.648760247	-11.947
3.018634528	-11.94
3.570414892	-11.935
3.61201883	-11.923
3.681198819	-11.92
3.185542267	-11.913
2.781576672	-11.911
3.447024438	-11.902
3.529398297	-11.899
2.579953202	-11.899
3.185908853	-11.899
3.093860423	-11.889
3.093860423	-11.889
3.093860423	-11.889
3.380183672	-11.869
3.207730202	-11.852
2.916284265	-11.849
3.231473607	-11.847
2.65455371	-11.845
3.383338391	-11.843
2.831458483	-11.839
3.207857805	-11.829
3.629593551	-11.819
4.20910015	-11.808
3.05602192	-11.804
3.316862047	-11.801
3.106299071	-11.8
3.313015401	-11.798
3.061590452	-11.787
2.538844916	-11.785
3.368438686	-11.783
3.219923138	-11.778
3.480859318	-11.778
3.674280711	-11.777
4.258644273	-11.775
3.19965695	-11.773
4.044742515	-11.771
3.734434313	-11.766
3.401946332	-11.764
3.218141448	-11.76
4.031700617	-11.758
4.178817705	-11.755
3.374860633	-11.754
3.419916118	-11.74
2.901816257	-11.728
2.806862806	-11.724
2.722644083	-11.72
2.591017968	-11.71
3.169074166	-11.705
3.14348117	-11.704
2.915800832	-11.695
2.638647994	-11.694
3.014239166	-11.692
2.619751681	-11.69
2.818334447	-11.689
3.782633813	-11.689
3.380871786	-11.689
3.643048231	-11.687
3.209192844	-11.684
3.06718576	-11.681
3.148641232	-11.678
3.083063364	-11.677
3.313400531	-11.677
3.615636648	-11.673
3.207120747	-11.667
4.029013929	-11.655
3.125952404	-11.654
3.233970924	-11.642
3.701479264	-11.641
2.744003228	-11.641
2.969612906	-11.64
2.979315478	-11.638
3.786580791	-11.637
3.824801263	-11.636
3.787172865	-11.634
3.233836133	-11.634
2.905384444	-11.629
3.214866584	-11.628
3.653609875	-11.623
3.013161615	-11.621
3.515736967	-11.62
3.060007515	-11.619
3.174410644	-11.618
2.85405261	-11.613
3.607064435	-11.611
2.836135686	-11.607
3.493101141	-11.605
2.888292021	-11.593
2.940768041	-11.592
3.948390533	-11.586
2.909959015	-11.586
2.908063556	-11.581
3.934908546	-11.579
3.106808752	-11.579
3.6692611	-11.579
3.827538502	-11.578
3.841951294	-11.573
3.017171057	-11.57
2.776301234	-11.568
3.52898319	-11.565
2.96941743	-11.564
3.187327815	-11.553
3.643686509	-11.546
4.510543315	-11.545
3.198658193	-11.545
4.10858115	-11.544
2.64726993	-11.542
3.032978525	-11.54
3.086344366	-11.537
3.163488443	-11.534
3.300721943	-11.531
2.996142683	-11.529
2.992456596	-11.527
3.383199184	-11.526
2.976374018	-11.521
3.76517441	-11.52
2.574491395	-11.52
3.636129303	-11.516
2.932435433	-11.514
2.58807225	-11.506
3.793316176	-11.505
3.279053753	-11.492
3.29690031	-11.491
2.893754081	-11.488
3.727412303	-11.486
4.114665487	-11.484
3.871936647	-11.482
3.047909915	-11.482
3.302505902	-11.479
3.167980508	-11.472
2.984764081	-11.466
3.105937024	-11.463
3.872349625	-11.463
3.098820371	-11.46
3.807079049	-11.46
3.679071279	-11.459
3.264804679	-11.457
3.388202015	-11.456
3.388202015	-11.456
2.687817632	-11.455
3.458809815	-11.45
3.095414109	-11.449
2.990091633	-11.449
2.993596416	-11.448
2.985275792	-11.444
2.763025706	-11.444
3.149810469	-11.443
3.099772919	-11.443
2.315090468	-11.442
3.167877672	-11.439
3.407487772	-11.437
3.146097796	-11.433
3.341885675	-11.424
3.192836219	-11.424
3.49433197	-11.421
3.092717042	-11.416
3.749499592	-11.414
2.998708403	-11.41
2.875853592	-11.408
3.001244398	-11.402
3.428348764	-11.401
3.450793539	-11.4
2.940933396	-11.396
3.552990445	-11.391
3.923896909	-11.391
3.913172073	-11.382
3.118860037	-11.381
3.822950915	-11.38
3.138596059	-11.379
3.076857895	-11.379
2.850649509	-11.377
3.130714633	-11.376
2.697449418	-11.375
3.739402405	-11.371
2.688573861	-11.371
3.072584834	-11.37
3.580828293	-11.366
2.806040604	-11.364
3.15522046	-11.362
3.581097645	-11.36
3.531612183	-11.359
3.152542089	-11.359
3.167431684	-11.357
3.552667375	-11.357
3.096245536	-11.353
2.971026601	-11.352
4.104031928	-11.351
3.478714551	-11.348
3.596792648	-11.346
3.341209844	-11.345
4.199496563	-11.343
3.481911123	-11.343
3.062331011	-11.342
4.799595841	-11.34
2.708325617	-11.34
3.133046451	-11.34
3.56021419	-11.339
3.337445092	-11.337
2.496126369	-11.329
3.143976545	-11.329
3.587626746	-11.327
3.200721893	-11.325
3.554832756	-11.325
4.040665476	-11.322
3.034614044	-11.322
3.297832555	-11.321
3.045190662	-11.321
3.318661483	-11.32
3.111852803	-11.317
3.200787479	-11.316
2.912052602	-11.315
3.151740523	-11.311
3.742168764	-11.31
2.956864468	-11.308
3.537544556	-11.308
3.370228915	-11.307
3.072391968	-11.303
3.120491136	-11.302
3.398587653	-11.299
3.465796744	-11.296
3.248975231	-11.294
3.202876187	-11.292
3.636586383	-11.289
2.61580998	-11.289
2.707876973	-11.285
3.310077096	-11.282
3.034067457	-11.279
3.525411272	-11.279
3.321892364	-11.278
3.150742134	-11.274
3.097871128	-11.273
3.539039021	-11.273
3.243343819	-11.272
3.484007454	-11.266
2.890581403	-11.263
3.127214595	-11.263
3.939983206	-11.263
2.792998764	-11.262
3.223105088	-11.261
3.223105088	-11.261
2.538410435	-11.26
2.645473881	-11.259
3.416134852	-11.258
2.963902021	-11.258
3.533814769	-11.254
3.368041202	-11.253
3.524740293	-11.251
2.978701282	-11.249
3.005457064	-11.245
3.467488526	-11.239
3.40510466	-11.235
2.768972301	-11.233
3.184510858	-11.23
3.156718564	-11.229
3.169430822	-11.225
2.799858494	-11.225
3.191613642	-11.224
2.923619595	-11.224
3.38610594	-11.224
3.252911539	-11.218
2.927964482	-11.213
3.493893775	-11.21
2.866401156	-11.209
3.783166479	-11.209
2.693726373	-11.208
2.504260395	-11.207
3.106911956	-11.203
3.582711864	-11.202
2.898531104	-11.201
3.282623348	-11.2
3.62611084	-11.198
3.035404554	-11.198
3.669573713	-11.197
3.067464953	-11.195
3.207612726	-11.194
2.404120953	-11.192
3.141762104	-11.192
3.055657159	-11.192
3.889977757	-11.191
3.032599166	-11.188
2.654471559	-11.188
2.599012615	-11.184
3.090547834	-11.183
3.684338423	-11.181
2.96284013	-11.181
3.262065211	-11.18
3.161436118	-11.18
3.148495805	-11.177
3.186479862	-11.176
3.016211204	-11.175
3.471070856	-11.172
3.464992778	-11.172
2.716072154	-11.171
3.100724068	-11.171
3.377049314	-11.171
3.872525348	-11.166
3.467990104	-11.165
2.892177371	-11.165
3.701722954	-11.165
2.722199644	-11.165
2.762361947	-11.164
2.985645617	-11.16
2.960349084	-11.16
3.254087095	-11.157
3.125772774	-11.155
2.881926829	-11.155
2.811199382	-11.155
3.272174503	-11.154
3.109713382	-11.154
3.087452132	-11.154
3.260866037	-11.153
2.961663066	-11.15
2.74221297	-11.149
2.965139782	-11.149
2.733298578	-11.148
3.227439386	-11.145
3.914608419	-11.145
3.526836258	-11.143
3.013543965	-11.143
3.860580371	-11.142
3.533671964	-11.142
3.989555712	-11.14
2.609555032	-11.14
3.163007078	-11.14
3.654271533	-11.138
2.691970172	-11.137
3.266435531	-11.135
3.227979009	-11.134
3.082014199	-11.127
3.506574583	-11.123
2.936281434	-11.123
3.534332409	-11.121
2.491102931	-11.121
2.746434331	-11.118
3.667861382	-11.113
3.476926803	-11.112
3.49165049	-11.11
3.283714052	-11.107
3.301087134	-11.106
3.12776718	-11.106
3.167977379	-11.105
2.724586974	-11.104
2.956261539	-11.102
3.228562113	-11.101
3.118852029	-11.101
3.228562113	-11.101
3.985343048	-11.096
3.615164539	-11.094
2.776869753	-11.092
3.694910361	-11.092
2.746819381	-11.091
4.491380268	-11.088
2.998202704	-11.087
2.723446228	-11.084
2.399078466	-11.083
2.750940528	-11.08
3.469725423	-11.079
3.370845968	-11.075
2.884440752	-11.074
3.128365199	-11.072
3.547966922	-11.07
2.785201401	-11.07
2.566251215	-11.069
3.365009726	-11.069
3.113713996	-11.069
3.273682782	-11.065
2.72908836	-11.06
3.731201445	-11.059
2.869514735	-11.058
3.043248042	-11.054
2.237145251	-11.051
2.565387596	-11.051
3.118988627	-11.051
2.473297338	-11.045
3.314380621	-11.045
2.10932183	-11.044
3.459853875	-11.038
4.071452701	-11.038
3.347252555	-11.037
3.073895714	-11.036
2.789587447	-11.034
3.299010412	-11.032
2.835861351	-11.032
3.115354519	-11.032
3.065717837	-11.03
3.000522029	-11.029
3.295738517	-11.028
3.366849405	-11.028
3.123622509	-11.024
3.137685477	-11.019
2.858832678	-11.017
3.076426386	-11.016
3.300504917	-11.012
3.377245208	-11.011
3.071061647	-11.01
3.128397821	-11.01
3.050154957	-11.01
3.578078938	-11.008
3.463007748	-11.006
2.579555573	-11.002
3.478154627	-11.002
2.80400128	-11.002
2.659210956	-11.001
3.222173604	-11.001
3.458597418	-11
3.458597418	-11
2.361887342	-10.997
3.532987955	-10.996
3.243658717	-10.996
3.203164696	-10.996
3.203164696	-10.996
3.101105681	-10.995
2.638399925	-10.995
3.277076228	-10.993
3.026939252	-10.992
3.148237713	-10.99
3.148237713	-10.99
2.949364813	-10.989
3.087729264	-10.986
2.935884931	-10.984
3.149318168	-10.983
3.180508514	-10.983
2.372451884	-10.982
2.999293688	-10.979
3.367723693	-10.979
2.908134146	-10.977
3.653392488	-10.973
3.003581922	-10.973
3.653392488	-10.973
3.786284111	-10.972
2.740637199	-10.967
3.058277341	-10.967
3.391661882	-10.965
2.951716187	-10.962
3.584726166	-10.959
3.245388347	-10.958
3.245388347	-10.958
3.089128643	-10.953
2.626323529	-10.951
2.935317672	-10.943
3.948792419	-10.941
3.272665951	-10.94
3.419630445	-10.938
2.849009597	-10.934
2.870396477	-10.931
2.852250305	-10.93
3.003216654	-10.93
3.194625027	-10.927
3.03368797	-10.926
3.126602677	-10.924
2.946303308	-10.922
3.09767795	-10.922
2.490806781	-10.92
3.175868051	-10.92
3.614594503	-10.92
3.944496264	-10.919
3.584037111	-10.918
2.565940128	-10.918
3.203867364	-10.913
3.658646197	-10.911
2.740418682	-10.91
2.733605464	-10.909
3.395693138	-10.908
2.375118656	-10.908
3.799552415	-10.907
3.204708651	-10.906
3.024310305	-10.904
3.311154707	-10.904
2.794743139	-10.904
3.720975854	-10.904
2.839761047	-10.904
3.234990505	-10.903
3.462434365	-10.902
2.725640122	-10.902
3.655371423	-10.902
3.522029847	-10.902
3.653751003	-10.899
3.342803341	-10.896
3.186508479	-10.896
3.019720668	-10.894
2.855221854	-10.893
2.373587111	-10.893
3.076227597	-10.893
2.896598736	-10.892
3.095158656	-10.892
2.904868687	-10.891
3.478352608	-10.891
2.819729466	-10.889
2.978726273	-10.889
3.186997271	-10.888
2.450363651	-10.886
3.117123449	-10.885
3.563176795	-10.885
3.264967341	-10.883
3.745470633	-10.883
3.357643275	-10.881
3.208098678	-10.877
3.129636228	-10.877
3.49893591	-10.876
3.306464891	-10.876
3.07724092	-10.874
3.38241805	-10.874
3.419259851	-10.873
3.07749724	-10.87
3.555662607	-10.868
2.712105548	-10.868
2.133840957	-10.866
3.781378345	-10.866
3.529422839	-10.865
2.597420253	-10.865
3.933284035	-10.865
2.810054466	-10.865
2.847095862	-10.864
3.047605601	-10.864
2.624545089	-10.863
3.316115151	-10.862
3.230864192	-10.862
2.843799509	-10.86
2.509501742	-10.858
3.095288653	-10.856
2.861524511	-10.856
2.448270973	-10.855
3.698807915	-10.854
3.150849749	-10.853
2.606289122	-10.852
2.689338764	-10.852
3.056709792	-10.849
3.162590766	-10.849
3.068099439	-10.847
3.224998467	-10.846
3.464262774	-10.846
3.360366874	-10.844
3.22312982	-10.844
3.178400273	-10.844
3.578444035	-10.843
2.629603768	-10.843
2.930618025	-10.842
2.998332556	-10.842
3.07584261	-10.839
2.560572633	-10.839
2.913050224	-10.836
3.037006207	-10.836
3.386616749	-10.836
3.115319354	-10.836
3.199997978	-10.836
3.245529438	-10.835
3.063379005	-10.834
3.163438051	-10.832
3.155076626	-10.828
3.152991785	-10.825
4.514491277	-10.825
2.64192685	-10.823
3.537040959	-10.823
3.243817544	-10.821
2.854193003	-10.821
3.256466478	-10.82
3.437862022	-10.819
2.677283362	-10.817
2.701438161	-10.817
3.623061305	-10.816
3.252037134	-10.815
3.121043966	-10.814
3.524384825	-10.814
2.6404118	-10.812
2.988049354	-10.811
2.777600385	-10.811
3.033267139	-10.807
3.033267139	-10.807
3.146969755	-10.807
2.932041694	-10.806
2.870078524	-10.806
3.211349274	-10.805
3.410679693	-10.803
3.024345447	-10.803
2.976536482	-10.802
3.581422818	-10.802
3.258441162	-10.801
3.193981144	-10.8
3.412882617	-10.799
3.679634892	-10.799
3.465012738	-10.798
3.251030835	-10.796
3.205731999	-10.795
3.206090515	-10.795
3.162629238	-10.793
3.0856478	-10.793
3.384252972	-10.792
2.575570089	-10.792
2.682021845	-10.791
3.019321881	-10.789
3.257865915	-10.789
3.720142767	-10.788
3.011393091	-10.787
3.624961579	-10.787
3.023323738	-10.786
2.75558933	-10.785
2.765330743	-10.784
2.96844866	-10.782
2.96844866	-10.782
3.260239015	-10.782
3.260239015	-10.782
3.352923038	-10.781
3.020388385	-10.781
2.811764259	-10.778
3.540138465	-10.777
3.038345545	-10.775
2.771690238	-10.775
2.898973063	-10.773
3.383612845	-10.772
3.418845605	-10.772
2.446764218	-10.772
3.001541622	-10.771
3.186012976	-10.771
3.570697713	-10.767
3.039553149	-10.767
2.936948186	-10.766
3.060547232	-10.765
3.116624573	-10.76
3.198973674	-10.76
2.967268165	-10.758
3.52091155	-10.757
3.663333308	-10.757
3.053223505	-10.756
3.026838796	-10.756
3.699351171	-10.756
3.435266768	-10.755
2.434469435	-10.751
2.876622602	-10.75
3.141630199	-10.75
3.640468832	-10.749
3.162887644	-10.748
3.435098078	-10.748
3.419713237	-10.748
3.061887686	-10.746
3.97318927	-10.745
3.373991303	-10.743
2.73024416	-10.741
3.285127942	-10.738
3.177292555	-10.738
2.852323113	-10.738
3.42870711	-10.738
3.527702206	-10.738
3.15210074	-10.737
3.095468163	-10.736
3.020670582	-10.734
3.93366257	-10.733
3.714388781	-10.732
3.515880166	-10.731
3.072488604	-10.729
3.068996509	-10.728
3.872572154	-10.727
3.55454957	-10.727
3.562790744	-10.726
3.498618676	-10.724
2.793170766	-10.722
3.029868313	-10.721
2.712772055	-10.717
2.983087018	-10.717
3.495382818	-10.717
2.783205013	-10.712
3.240089856	-10.711
3.772320433	-10.71
2.999417424	-10.708
2.725592224	-10.707
2.697786175	-10.707
3.853533462	-10.704
2.678827381	-10.703
3.051402479	-10.703
3.557930345	-10.702
3.553907907	-10.701
3.36262744	-10.697
3.018114658	-10.695
2.72877571	-10.694
3.165736172	-10.694
2.829631581	-10.694
2.801674427	-10.694
2.832587625	-10.692
3.080158698	-10.691
3.111556115	-10.691
3.603509581	-10.69
2.933096897	-10.689
3.459747586	-10.689
2.889113877	-10.688
2.653024079	-10.687
3.033211227	-10.686
3.218520951	-10.685
3.282074996	-10.685
3.059441095	-10.685
3.466626148	-10.684
3.165390915	-10.684
3.455481502	-10.682
3.05068367	-10.681
2.982361917	-10.681
2.799059868	-10.68
3.114784796	-10.679
3.048851807	-10.679
3.214502879	-10.679
3.093883488	-10.676
4.22702311	-10.676
3.233412867	-10.675
3.243143198	-10.674
2.74434512	-10.674
3.319383239	-10.673
2.733622811	-10.673
2.830929899	-10.673
2.701098665	-10.672
4.002135558	-10.67
3.096699288	-10.669
3.926436627	-10.669
3.267085158	-10.668
3.084028336	-10.667
3.866091855	-10.667
3.160911608	-10.666
2.785377663	-10.666
2.608252823	-10.665
3.638616716	-10.664
3.75946936	-10.663
2.984569776	-10.661
3.97400411	-10.661
2.884598382	-10.66
3.596591629	-10.657
2.776329009	-10.657
3.198560593	-10.655
3.145922908	-10.655
3.31973973	-10.654
2.913244853	-10.651
3.383023637	-10.65
3.945951185	-10.647
3.732025455	-10.647
2.759564852	-10.646
3.282165926	-10.646
2.735796476	-10.644
2.817796681	-10.644
3.18387316	-10.642
2.743611167	-10.642
3.581091041	-10.641
3.744189577	-10.64
3.037582307	-10.638
3.096794237	-10.637
3.251001858	-10.637
3.469394541	-10.636
2.836056297	-10.636
3.131196293	-10.634
3.089394787	-10.632
3.477920633	-10.632
3.014973347	-10.631
3.110874238	-10.63
3.448192634	-10.63
2.73902625	-10.627
3.032928412	-10.626
2.816989655	-10.624
3.485977455	-10.623
3.216706956	-10.623
3.485977455	-10.623
2.986719796	-10.622
3.200974101	-10.621
3.493717362	-10.621
3.048029027	-10.621
3.05720528	-10.62
3.388260067	-10.619
3.260705142	-10.617
3.070902712	-10.617
3.260705142	-10.617
4.4416309	-10.616
3.464209167	-10.615
2.728536238	-10.615
4.184892517	-10.614
3.381129502	-10.612
2.99724222	-10.611
3.39862144	-10.609
2.961279864	-10.608
3.631454249	-10.606
2.774972057	-10.604
3.372209835	-10.604
2.851650653	-10.601
3.475007783	-10.601
2.848649927	-10.6
2.93092803	-10.599
3.406908753	-10.598
3.086914462	-10.598
3.194026553	-10.597
3.209633977	-10.596
3.056182699	-10.595
2.338015752	-10.595
2.893930113	-10.591
3.632899802	-10.591
3.218799377	-10.59
3.366943155	-10.589
3.75003577	-10.588
3.148790457	-10.585
2.562497724	-10.583
3.694137195	-10.582
3.607079955	-10.581
2.931077755	-10.581
3.662346864	-10.579
3.25785995	-10.575
3.496319106	-10.574
2.604603578	-10.573
2.942895758	-10.572
2.982745619	-10.572
2.804148133	-10.572
3.245224756	-10.568
2.966926753	-10.567
3.150300084	-10.566
3.349245912	-10.566
3.099329524	-10.565
3.324516005	-10.564
3.013575658	-10.564
3.409633599	-10.563
2.999020219	-10.563
2.68295842	-10.563
2.784666953	-10.562
3.211647011	-10.562
3.957748806	-10.561
2.684769088	-10.561
3.234551556	-10.558
3.490518312	-10.558
2.938351441	-10.557
2.570978542	-10.556
2.89192756	-10.555
3.101858904	-10.553
2.99443776	-10.553
4.747322201	-10.552
2.462165143	-10.552
3.816332621	-10.552
3.174612459	-10.55
2.667427855	-10.548
2.923209626	-10.548
3.685421615	-10.545
3.180687731	-10.545
3.299217175	-10.544
3.5840839	-10.543
3.5840839	-10.543
2.910304042	-10.542
3.680818257	-10.541
3.121055979	-10.539
2.925871533	-10.538
2.681185226	-10.537
3.145177582	-10.537
2.917227245	-10.536
3.435543487	-10.535
3.568778251	-10.535
3.297319022	-10.535
3.337640043	-10.534
2.427980473	-10.534
3.541063792	-10.533
3.268890889	-10.533
3.023444034	-10.533
3.48574191	-10.532
3.148776664	-10.532
3.060511905	-10.532
3.027901786	-10.53
2.435848095	-10.53
3.105086532	-10.529
2.74948921	-10.529
3.294679968	-10.526
3.296446554	-10.524
2.979887714	-10.523
3.200529419	-10.523
2.618032778	-10.522
2.485763806	-10.522
3.409383767	-10.521
3.267857673	-10.521
2.685583335	-10.518
2.422294155	-10.515
3.198209023	-10.514
2.881292866	-10.512
3.266606172	-10.512
3.409587866	-10.511
2.318805254	-10.51
3.159947093	-10.509
2.974829485	-10.507
2.68930314	-10.507
3.544342817	-10.507
3.011489856	-10.506
2.965740241	-10.505
3.560845301	-10.504
2.650259346	-10.502
3.162717472	-10.5
2.891594473	-10.5
3.033032113	-10.499
2.919689421	-10.498
3.39419254	-10.498
2.865552773	-10.497
3.30160343	-10.497
3.008908721	-10.495
2.899855901	-10.494
3.656443542	-10.494
2.886062377	-10.492
3.891065396	-10.49
3.718177203	-10.49
3.047955025	-10.49
2.978522384	-10.49
2.850653271	-10.489
2.979933889	-10.488
3.456995683	-10.488
2.771319353	-10.487
3.135791655	-10.485
3.265104108	-10.485
3.361810407	-10.483
2.876663479	-10.483
3.579746483	-10.483
3.518921778	-10.482
3.518921778	-10.482
3.322498738	-10.481
2.802437384	-10.481
3.369515846	-10.48
3.236178078	-10.478
2.387817184	-10.477
2.741178261	-10.477
2.989291812	-10.476
3.176980972	-10.476
3.309697492	-10.476
3.358722062	-10.476
2.557385009	-10.474
3.405906779	-10.474
3.481031797	-10.474
3.822290045	-10.474
3.729798565	-10.472
2.473733186	-10.472
2.665727714	-10.472
2.516681755	-10.471
3.336312642	-10.47
3.023621475	-10.468
2.814138371	-10.467
2.951818785	-10.465
3.003123262	-10.464
3.669628006	-10.463
2.938069424	-10.462
3.067980697	-10.462
3.068107484	-10.462
3.083090439	-10.461
3.821716468	-10.46
3.151103464	-10.46
2.839353196	-10.46
3.122145511	-10.459
2.514431159	-10.459
3.540439283	-10.458
3.912760222	-10.457
3.463977636	-10.456
3.031499045	-10.452
3.300238477	-10.451
3.229509982	-10.449
3.66497404	-10.448
2.861032841	-10.447
2.768701782	-10.446
3.376920566	-10.446
2.914993098	-10.442
3.072452885	-10.441
2.413896777	-10.439
3.2772004	-10.436
3.466555919	-10.436
3.851301054	-10.436
4.135859882	-10.435
3.028235879	-10.435
3.194908399	-10.434
3.879896827	-10.434
3.334606616	-10.433
3.229499459	-10.432
3.469574524	-10.432
3.332127118	-10.428
2.90386351	-10.426
3.316337582	-10.425
2.233289746	-10.424
3.036696476	-10.424
3.705991595	-10.424
3.528466242	-10.423
3.33989555	-10.421
3.33989555	-10.421
3.34807026	-10.42
3.581893422	-10.42
3.105591909	-10.419
3.186787291	-10.418
2.953147241	-10.418
2.966400606	-10.418
3.313034672	-10.415
2.513863035	-10.411
2.992603851	-10.41
2.922091123	-10.41
3.181325555	-10.41
3.181298715	-10.409
3.163745483	-10.409
3.259047575	-10.409
2.922195314	-10.408
2.967484549	-10.408
3.138756891	-10.408
3.947690494	-10.408
3.129120586	-10.405
3.110706982	-10.405
2.862218814	-10.404
2.926358483	-10.404
3.270138666	-10.404
3.702141894	-10.403
3.333959543	-10.402
2.384725461	-10.402
3.399438494	-10.402
2.64079388	-10.401
2.966921979	-10.401
3.200195952	-10.401
3.073659414	-10.4
3.036183461	-10.4
3.021132986	-10.4
3.666817132	-10.399
3.000674709	-10.398
3.808097876	-10.398
3.016354093	-10.398
2.512568739	-10.397
3.025075106	-10.397
3.429606775	-10.397
2.941554546	-10.397
2.79624861	-10.396
3.269259097	-10.396
3.958790031	-10.395
3.164977368	-10.393
2.643034697	-10.393
3.166746018	-10.392
2.745826765	-10.391
2.903224331	-10.391
2.998783403	-10.39
3.336945337	-10.39
3.254658338	-10.39
3.928204654	-10.389
3.206652289	-10.388
3.313796921	-10.388
3.165105033	-10.388
2.406617762	-10.388
3.471754686	-10.387
3.661791924	-10.386
2.242291341	-10.386
2.906114391	-10.385
3.449010727	-10.385
2.962148904	-10.383
3.446533404	-10.382
3.285197684	-10.382
3.133442238	-10.382
3.285197684	-10.382
3.285197684	-10.382
3.10313519	-10.38
2.484551256	-10.379
3.185610238	-10.379
3.215138105	-10.378
3.026114341	-10.377
2.779692909	-10.376
3.03902618	-10.376
3.054770007	-10.375
2.931873932	-10.375
2.753962756	-10.375
3.049734467	-10.375
2.792710635	-10.375
3.286972989	-10.374
2.929809528	-10.374
3.305238401	-10.372
3.647270019	-10.371
3.090868471	-10.371
2.740095479	-10.371
2.762360515	-10.371
3.468810833	-10.371
3.279390336	-10.368
2.99135648	-10.366
2.839839264	-10.366
2.504799828	-10.364
2.979280867	-10.363
3.124697383	-10.363
3.703058374	-10.363
2.804465847	-10.363
2.951280229	-10.362
3.301753664	-10.362
2.76708357	-10.361
3.017421569	-10.361
3.517697482	-10.361
3.028349164	-10.36
3.675199219	-10.359
2.318982019	-10.359
2.954172114	-10.357
3.904967578	-10.357
3.531842382	-10.357
2.865835044	-10.356
2.490985853	-10.356
3.340620984	-10.355
3.221462159	-10.354
3.083268226	-10.353
2.673017457	-10.353
2.529344592	-10.352
3.219019248	-10.352
3.17388176	-10.352
3.128735938	-10.352
3.226559668	-10.352
3.789300734	-10.352
2.879666327	-10.351
3.23947163	-10.35
3.843715322	-10.348
3.558876211	-10.347
3.40891027	-10.345
3.609116287	-10.343
3.67001575	-10.342
1.984547716	-10.341
3.200405762	-10.341
3.301728327	-10.341
2.973357554	-10.338
3.012604857	-10.337
3.055888845	-10.337
3.055888845	-10.337
2.305638314	-10.335
2.77721514	-10.335
3.03023652	-10.333
2.967172107	-10.332
3.554058586	-10.331
3.737295414	-10.331
3.263950755	-10.331
2.759297984	-10.331
3.001186846	-10.331
2.428378505	-10.331
3.204723186	-10.328
2.78156084	-10.328
3.049581927	-10.328
2.783277127	-10.327
4.688022643	-10.326
3.801585209	-10.325
3.283384813	-10.325
3.340680236	-10.325
3.306628313	-10.325
3.053183036	-10.323
3.024698666	-10.323
2.972415754	-10.323
4.506740809	-10.323
3.578526829	-10.322
2.538671615	-10.322
2.965968085	-10.322
3.775733847	-10.321
2.829717109	-10.321
3.182039945	-10.32
3.074875676	-10.32
2.948613431	-10.319
2.843380483	-10.319
3.740148283	-10.319
3.099882183	-10.319
3.602049294	-10.318
2.977358771	-10.318
3.206552853	-10.317
3.986656224	-10.317
2.956498619	-10.316
3.364134258	-10.316
3.07957672	-10.316
2.976087414	-10.316
3.716545455	-10.316
2.617191166	-10.315
3.018764002	-10.314
3.595591668	-10.314
3.776996236	-10.313
3.200780535	-10.313
4.66702015	-10.313
2.75674504	-10.312
3.110987431	-10.312
3.348855415	-10.311
3.31432789	-10.311
2.976297906	-10.311
2.650150723	-10.309
2.913716427	-10.308
3.222348733	-10.308
3.040011168	-10.307
3.047817334	-10.306
2.709724548	-10.304
3.496830253	-10.304
3.110415454	-10.303
3.23143636	-10.302
3.680053216	-10.301
3.106006939	-10.299
3.080318524	-10.299
3.776808552	-10.298
4.060588452	-10.298
3.548528312	-10.297
2.293199877	-10.295
2.57172709	-10.295
3.108936838	-10.294
2.764126708	-10.294
3.784279091	-10.293
3.414004579	-10.292
2.820319751	-10.291
3.194940721	-10.291
3.128316056	-10.291
3.348430967	-10.289
2.9085999	-10.289
2.470081557	-10.289
3.281558612	-10.289
3.297958289	-10.288
2.986034446	-10.288
3.177598993	-10.287
2.923516686	-10.286
2.847139548	-10.286
2.974894895	-10.284
2.975076678	-10.284
3.035481697	-10.283
3.201675571	-10.282
3.882626064	-10.281
2.907474848	-10.281
3.384891759	-10.281
3.384891759	-10.281
3.101859366	-10.281
2.96501551	-10.28
3.185020169	-10.279
2.535270228	-10.278
2.790677932	-10.277
3.047378524	-10.277
3.19729144	-10.275
3.333018248	-10.275
3.014779514	-10.274
3.544518636	-10.274
3.287611576	-10.274
4.050728613	-10.273
3.215053963	-10.272
3.565686845	-10.272
3.925657616	-10.27
3.429757862	-10.269
3.590886067	-10.269
4.260825235	-10.268
2.745420585	-10.268
2.746859868	-10.268
3.223815166	-10.266
3.551561143	-10.265
2.997198787	-10.265
3.551561143	-10.265
3.532296407	-10.265
3.271027339	-10.264
3.827487417	-10.263
3.261765235	-10.262
3.905158495	-10.26
3.297078852	-10.26
3.257710511	-10.259
2.86574289	-10.258
3.607493112	-10.258
2.691969867	-10.257
2.40968333	-10.256
2.993708565	-10.255
2.860139836	-10.254
3.299533397	-10.254
2.968716331	-10.252
6.067454707	-10.251
3.369944887	-10.251
2.660174982	-10.251
2.954495266	-10.25
3.148064266	-10.248
3.900407514	-10.246
3.327590868	-10.246
3.541196601	-10.245
3.710100289	-10.245
3.574851643	-10.244
3.828959199	-10.243
3.50552599	-10.243
2.857972859	-10.242
3.072971323	-10.241
3.224593592	-10.241
3.044968062	-10.24
3.038688393	-10.24
2.825072419	-10.239
3.745771953	-10.239
3.268889341	-10.238
3.47880851	-10.236
2.994724497	-10.235
3.058576378	-10.234
3.028482867	-10.233
2.996497164	-10.233
3.517081502	-10.232
3.006802406	-10.232
3.006802406	-10.232
3.765718873	-10.231
3.733426307	-10.23
3.015366736	-10.23
3.184223328	-10.228
3.279037386	-10.227
2.692065724	-10.227
3.699322534	-10.226
3.437266486	-10.226
2.889424772	-10.226
2.403097499	-10.225
3.209564414	-10.224
3.232565098	-10.224
3.550773702	-10.224
3.793303221	-10.224
3.113559106	-10.224
2.461034912	-10.224
3.197507879	-10.223
3.431491964	-10.222
2.786889945	-10.22
4.129950869	-10.22
3.396925021	-10.219
3.315345943	-10.218
3.404730422	-10.218
2.417752948	-10.217
3.18064142	-10.216
2.64477246	-10.216
3.486213907	-10.215
3.002122197	-10.215
2.892882834	-10.215
3.511957076	-10.214
3.188970971	-10.214
3.505670684	-10.214
2.803315082	-10.214
2.816881981	-10.213
4.92858651	-10.213
3.489207023	-10.213
2.786310681	-10.212
3.22395725	-10.211
2.504409608	-10.211
3.072904658	-10.21
3.087793659	-10.21
2.765205026	-10.21
3.30194546	-10.21
2.982115151	-10.209
2.990092329	-10.209
3.167951425	-10.208
3.701709049	-10.208
3.121995674	-10.207
3.160604551	-10.207
3.03550469	-10.207
3.484313054	-10.207
3.032220802	-10.206
3.243039582	-10.205
3.09554546	-10.205
3.343034246	-10.205
3.530458626	-10.204
2.956746835	-10.204
2.669704259	-10.203
2.712190565	-10.202
2.85309728	-10.201
4.379260307	-10.2
3.809787257	-10.2
3.35342284	-10.2
3.016021134	-10.199
3.833843759	-10.199
2.751732001	-10.197
3.27206794	-10.196
2.475341212	-10.196
2.999442377	-10.195
3.031319769	-10.195
3.57715478	-10.195
3.022817086	-10.195
3.025816659	-10.194
4.057438461	-10.193
3.169060507	-10.192
2.652112734	-10.192
2.896691936	-10.192
2.792911047	-10.191
2.909450583	-10.191
2.542561742	-10.191
3.125322301	-10.19
3.279761055	-10.189
3.195903746	-10.189
4.117968362	-10.188
2.282142252	-10.188
2.961404595	-10.188
2.898961228	-10.188
3.851760223	-10.187
2.898967896	-10.186
2.397744628	-10.183
3.17738916	-10.183
3.611220599	-10.182
3.67615534	-10.182
3.043699021	-10.182
2.967346292	-10.181
2.327622266	-10.18
2.629775804	-10.18
3.205191435	-10.18
2.58955361	-10.18
3.563093447	-10.18
3.658191402	-10.179
2.974507348	-10.178
3.17455352	-10.178
3.17455352	-10.178
3.636707083	-10.176
3.142325883	-10.175
3.282500791	-10.174
3.669179481	-10.174
2.555665242	-10.174
2.812213442	-10.174
3.834169201	-10.173
3.076107623	-10.173
2.812162057	-10.172
2.868520582	-10.171
2.74465225	-10.171
4.889019518	-10.171
3.227325372	-10.17
3.3980654	-10.17
3.736888752	-10.168
3.313343831	-10.168
3.313343831	-10.168
2.769593271	-10.168
3.068064548	-10.166
3.328001755	-10.166
2.929425333	-10.165
3.478636842	-10.164
2.93749276	-10.163
3.665000774	-10.163
3.196939945	-10.162
3.196939945	-10.162
3.196939945	-10.162
2.919233332	-10.161
3.093120311	-10.161
3.513498206	-10.16
1.974539802	-10.16
3.40942735	-10.159
2.821377364	-10.158
3.303916952	-10.158
3.049723437	-10.158
3.888129508	-10.158
3.035535833	-10.157
3.222589851	-10.156
2.306094009	-10.156
3.500353172	-10.156
2.843047847	-10.156
3.136394109	-10.154
2.981218125	-10.152
3.123160429	-10.152
3.170064851	-10.152
3.103931271	-10.149
2.77208531	-10.149
3.033617109	-10.148
2.66178389	-10.147
4.008585755	-10.146
3.025642547	-10.146
3.105821945	-10.146
3.603792173	-10.145
3.086417559	-10.145
3.011751892	-10.144
2.786592828	-10.144
3.354903997	-10.143
2.6195783	-10.143
2.830510924	-10.143
2.93575623	-10.142
2.445644949	-10.141
3.58207082	-10.14
4.080363274	-10.138
3.274157051	-10.137
2.839530022	-10.137
2.498807896	-10.137
3.306905941	-10.135
3.34083934	-10.134
4.448006859	-10.133
2.811754885	-10.132
3.072103913	-10.132
3.032396754	-10.131
2.921912201	-10.13
3.28320371	-10.129
3.135611948	-10.129
2.885117513	-10.129
3.106764705	-10.128
3.180183432	-10.128
2.919533654	-10.128
2.254228406	-10.127
3.904749265	-10.127
3.339629411	-10.127
2.997514307	-10.127
3.339629411	-10.127
2.98527363	-10.126
3.472466564	-10.125
2.627966197	-10.125
3.365134811	-10.124
2.944797368	-10.124
3.089647361	-10.124
3.57592621	-10.124
4.28354706	-10.123
2.645274062	-10.122
3.039831779	-10.121
2.601117133	-10.119
4.027079975	-10.119
2.875474451	-10.119
2.573992298	-10.119
2.415156676	-10.118
2.459503271	-10.118
3.018382121	-10.118
2.726283907	-10.118
2.861246283	-10.117
3.468369264	-10.117
3.033141816	-10.116
2.777131051	-10.115
3.198579202	-10.114
3.11648098	-10.114
2.783240022	-10.114
3.198579202	-10.114
2.858768739	-10.111
3.007874709	-10.111
3.633216585	-10.111
2.275760927	-10.111
2.84611755	-10.11
2.919339499	-10.11
3.220106039	-10.109
3.35167729	-10.108
3.201549869	-10.108
3.084086759	-10.107
2.854361503	-10.107
3.070016444	-10.107
2.950539177	-10.106
3.283013122	-10.106
3.283013122	-10.106
3.360812069	-10.106
3.601039356	-10.105
3.099269475	-10.105
2.699906666	-10.105
2.942393817	-10.105
3.083468338	-10.102
3.356927394	-10.101
3.2212603	-10.101
3.18812381	-10.1
2.771397789	-10.1
3.935875556	-10.099
3.287234328	-10.099
3.287234328	-10.099
3.469112855	-10.098
2.730260502	-10.098
3.33454052	-10.097
3.441775075	-10.097
3.53559652	-10.095
2.848183313	-10.094
3.763019828	-10.093
3.353656725	-10.093
3.062653916	-10.092
2.901262752	-10.092
3.292030081	-10.092
2.679312688	-10.091
2.751276309	-10.09
2.668240084	-10.09
3.022803952	-10.089
2.895844388	-10.088
2.956795684	-10.088
2.515915589	-10.086
2.954770467	-10.085
2.31322327	-10.085
3.638456779	-10.083
3.194994116	-10.082
3.864446827	-10.082
3.25031639	-10.08
2.941134685	-10.08
3.472726389	-10.08
3.061029693	-10.08
3.06958115	-10.079
3.259090056	-10.078
3.51703272	-10.078
2.816004193	-10.077
2.999938809	-10.075
3.266845137	-10.075
3.673925232	-10.074
3.230670808	-10.074
3.626195016	-10.074
2.933799793	-10.072
2.980259773	-10.072
3.431514061	-10.071
2.712695515	-10.071
2.994203306	-10.07
2.885037496	-10.07
3.386570979	-10.069
3.211415471	-10.069
2.733635429	-10.068
3.250754276	-10.068
3.513382626	-10.067
3.262288819	-10.066
3.01744992	-10.065
3.064892242	-10.064
3.326752096	-10.064
3.178251014	-10.064
2.796444086	-10.061
3.187922019	-10.06
3.249280191	-10.06
2.40203665	-10.06
2.455570154	-10.058
2.251056704	-10.058
3.040204322	-10.058
3.533209748	-10.058
3.159969726	-10.057
3.13898176	-10.057
2.880624345	-10.057
2.81007678	-10.054
3.043855053	-10.053
3.244350618	-10.052
2.465965607	-10.052
3.325888068	-10.051
3.253666903	-10.051
3.106191434	-10.05
2.986167211	-10.05
2.711361791	-10.05
2.858538857	-10.05
3.04256503	-10.049
2.868243636	-10.048
3.038895097	-10.048
3.251493294	-10.047
3.251493294	-10.047
2.535991934	-10.047
3.133082258	-10.047
2.938627795	-10.046
3.199526843	-10.046
3.078829425	-10.045
3.579399414	-10.042
3.012027704	-10.042
4.068990013	-10.04
3.058109955	-10.039
3.132732141	-10.039
3.017101996	-10.039
3.063579694	-10.039
4.012810284	-10.037
3.91690689	-10.037
3.278971007	-10.036
3.62768609	-10.035
3.637261763	-10.035
2.944660488	-10.035
2.966399747	-10.034
3.791892693	-10.033
4.562641314	-10.032
2.671378403	-10.031
3.341443162	-10.03
2.92496631	-10.03
2.52667549	-10.03
2.576016754	-10.03
2.746885184	-10.029
2.987661197	-10.028
2.526851305	-10.028
3.517547833	-10.028
3.290739306	-10.028
3.267334572	-10.028
3.000682033	-10.027
2.092260496	-10.027
2.78242515	-10.024
4.638313918	-10.023
2.587782798	-10.023
3.518582456	-10.022
3.507183276	-10.022
3.346793965	-10.021
3.439448992	-10.021
3.092386844	-10.02
2.810498758	-10.02
2.961227921	-10.02
2.655796334	-10.02
3.539704028	-10.02
3.077853086	-10.019
2.880565962	-10.019
3.047652367	-10.019
2.971939911	-10.018
4.874589003	-10.018
3.366534374	-10.018
4.45643448	-10.018
3.063833987	-10.017
3.267246415	-10.017
2.987209434	-10.016
2.834337466	-10.016
2.730853323	-10.016
3.136078663	-10.015
2.900793695	-10.015
3.459322681	-10.014
2.370705295	-10.014
2.679584915	-10.013
3.212375084	-10.013
3.248414671	-10.012
3.007399098	-10.012
3.201399377	-10.012
3.169041468	-10.011
3.003052417	-10.011
2.999929344	-10.009
3.509042488	-10.007
2.582033972	-10.007
2.80824325	-10.007
3.463342788	-10.006
3.198888175	-10.005
2.744867755	-10.005
3.217471039	-10.004
2.864716143	-10.003
2.679306828	-10.003
2.799853489	-10.003
4.388395781	-10.003
3.217069392	-10.003
3.478502272	-10.003
3.564320569	-10.003
3.672956987	-10.002
3.486718963	-10.002
3.128537952	-10.002
3.221080133	-10.002
2.899181321	-10.001
2.875414889	-10.001
2.357223772	-10
3.930503232	-9.999
3.33896678	-9.999
3.49000533	-9.998
2.764847264	-9.998
2.898589023	-9.998
3.207026929	-9.998
3.169687921	-9.996
3.345394467	-9.996
3.537990652	-9.996
2.962404849	-9.995
2.94265689	-9.995
3.63504506	-9.994
3.017690143	-9.994
3.14383086	-9.993
3.200140039	-9.992
3.099735442	-9.992
3.281459741	-9.992
3.172610175	-9.992
3.704141628	-9.991
2.748561505	-9.991
3.175094787	-9.99
2.989803522	-9.99
2.867612171	-9.99
3.075583282	-9.99
3.670807313	-9.99
3.363716651	-9.99
3.071495078	-9.99
3.616186143	-9.99
3.182001352	-9.989
2.893027737	-9.989
3.746405503	-9.989
3.485133599	-9.988
3.468357408	-9.988
3.188440136	-9.988
2.914192161	-9.988
2.988241264	-9.987
3.152485585	-9.986
3.603801568	-9.985
3.380774345	-9.985
3.343236936	-9.985
3.197225403	-9.984
3.285393426	-9.984
2.803790986	-9.984
3.169789327	-9.983
4.625746064	-9.983
1.923251265	-9.982
2.858162342	-9.982
2.836542642	-9.981
3.355275126	-9.981
2.759988194	-9.981
3.203265447	-9.98
3.039005756	-9.98
2.90561278	-9.98
2.548931648	-9.979
3.096241496	-9.978
2.990048364	-9.977
3.357086688	-9.976
3.08096788	-9.975
3.036884724	-9.974
2.995956073	-9.974
2.575342795	-9.974
3.358723698	-9.974
4.070810209	-9.973
2.916679098	-9.972
3.866939341	-9.971
4.080916072	-9.97
3.711789664	-9.969
3.255298481	-9.968
2.981032789	-9.968
2.960407769	-9.968
3.544136942	-9.967
3.205031221	-9.966
3.030738078	-9.966
3.307179469	-9.965
3.339727494	-9.965
2.067995138	-9.965
2.638675222	-9.964
2.70256192	-9.964
2.961102439	-9.963
3.012577601	-9.963
2.745301846	-9.963
3.375688009	-9.963
2.89225163	-9.961
3.842641588	-9.96
3.159253453	-9.96
3.252158289	-9.96
3.016646606	-9.96
3.304853193	-9.96
3.154836683	-9.96
3.223680875	-9.959
2.157776192	-9.959
3.556061415	-9.958
2.659479777	-9.958
2.899415958	-9.958
2.942325789	-9.958
2.99622456	-9.957
2.353751406	-9.957
3.709195789	-9.957
3.033802918	-9.956
2.858158721	-9.956
3.080969717	-9.955
3.026108318	-9.954
3.260186515	-9.954
3.260186515	-9.954
2.451141775	-9.954
3.527945959	-9.954
3.188622295	-9.954
3.011224961	-9.953
3.010237111	-9.953
3.286511554	-9.952
4.007594978	-9.951
3.147315927	-9.95
2.477664091	-9.95
3.608024537	-9.948
3.017642539	-9.948
2.417898234	-9.948
2.283946645	-9.948
3.886234689	-9.946
3.829714361	-9.946
3.324431956	-9.945
3.598790827	-9.945
2.840572368	-9.945
2.456249313	-9.945
3.43993448	-9.944
2.963844847	-9.944
2.714243817	-9.944
2.477625255	-9.944
3.105909067	-9.944
3.278627213	-9.943
2.728904373	-9.943
3.253523348	-9.942
3.78632249	-9.942
3.077091811	-9.942
4.009066498	-9.939
3.452283042	-9.938
3.148337893	-9.938
3.424172341	-9.938
3.806980269	-9.936
3.223888174	-9.936
3.064505568	-9.935
3.287490571	-9.935
3.220628123	-9.935
3.472560407	-9.934
2.789771811	-9.933
3.430694516	-9.933
3.430694516	-9.933
2.350192262	-9.933
3.430694516	-9.933
3.430694516	-9.933
3.196455177	-9.933
4.052757773	-9.932
3.372694467	-9.932
3.721537399	-9.932
2.560668307	-9.931
3.475804584	-9.931
3.217153231	-9.93
2.627184541	-9.93
2.872272051	-9.929
3.094155756	-9.928
3.419171322	-9.927
2.961561283	-9.927
3.256834201	-9.926
4.670181895	-9.926
2.688390681	-9.925
3.646614249	-9.925
3.025862986	-9.924
2.881983589	-9.924
2.673506967	-9.924
3.530989945	-9.923
2.92661577	-9.922
3.141738317	-9.921
3.068028419	-9.921
2.675686492	-9.92
3.171878275	-9.92
2.543602486	-9.919
2.737199782	-9.919
3.00066676	-9.919
2.916891685	-9.918
4.422038063	-9.917
3.394867952	-9.916
3.566692108	-9.916
2.636526251	-9.915
3.412077791	-9.915
2.954846584	-9.915
3.020441201	-9.914
3.003721926	-9.914
3.469390588	-9.913
2.766350647	-9.913
2.800043906	-9.912
3.746412817	-9.912
3.040766736	-9.912
3.242204169	-9.912
2.799855873	-9.912
3.91083073	-9.91
2.970414032	-9.909
1.975622474	-9.909
3.783115125	-9.908
3.337508972	-9.908
3.070929438	-9.907
3.314702654	-9.907
3.692395119	-9.906
2.786307439	-9.906
2.895649556	-9.905
3.25058758	-9.905
3.356713775	-9.904
2.850526	-9.904
2.760876236	-9.904
3.387636611	-9.903
4.167250918	-9.903
3.436572001	-9.902
3.219858989	-9.901
3.204213432	-9.901
2.492034695	-9.9
2.704271274	-9.9
3.362888158	-9.9
2.818508368	-9.9
2.776132737	-9.899
3.759821081	-9.896
3.068459856	-9.896
4.000586374	-9.894
2.777455255	-9.894
3.27032628	-9.894
2.577811028	-9.893
1.996245967	-9.893
3.239199608	-9.892
3.041394713	-9.892
4.036475749	-9.891
3.054306956	-9.891
2.94827587	-9.891
3.029348787	-9.891
3.32514132	-9.891
3.705321695	-9.89
3.438416912	-9.89
3.528469279	-9.888
3.302163347	-9.887
2.493744897	-9.886
3.639671006	-9.886
3.984708784	-9.886
3.259211151	-9.885
2.832416114	-9.884
3.113086305	-9.884
3.200544452	-9.884
3.273934223	-9.883
2.754686781	-9.883
3.459966211	-9.882
3.227046979	-9.882
3.543780941	-9.882
3.886999858	-9.881
2.639847557	-9.881
2.598248276	-9.881
3.271515984	-9.881
2.360009087	-9.881
3.728518043	-9.88
3.897702788	-9.879
3.046417195	-9.879
2.40176257	-9.879
2.501369438	-9.877
3.149012357	-9.877
2.927671108	-9.876
2.888463713	-9.875
2.688412415	-9.874
3.051801974	-9.874
3.235752052	-9.874
2.857220301	-9.874
2.954857645	-9.874
3.080108422	-9.873
2.566943321	-9.872
[truncated: 1 more rows]
