# Supplementary material for: A pharmacophore-guided deep learning approach for bioactive molecular generation
Source: Nat Commun. 2023 Oct 6;14:6234. doi: 10.1038/s41467-023-41454-9 (PMC10558534; doi:10.1038/s41467-023-41454-9)
Supplement: Supplementary file 4 — Supplementary data1 [file 41467_2023_41454_MOESM4_ESM.zip › Supplementary data1/Table 2/Seq2Seq_CDK2.csv]

SA	vina_score
3.397534611	-11.475
2.765213401	-11.138
2.436769857	-11.105
2.33548672	-11.05
3.4884032	-11.041
2.794335796	-10.962
2.746297888	-10.868
2.55479755	-10.867
2.670831628	-10.863
2.415929512	-10.856
3.138399405	-10.795
2.867450956	-10.785
2.455091528	-10.776
2.469504887	-10.672
2.507644446	-10.648
2.786077746	-10.623
2.66676632	-10.542
2.950958407	-10.526
3.19392892	-10.523
2.590657222	-10.517
2.788063039	-10.511
2.412535429	-10.507
2.5917819	-10.5
2.671846861	-10.473
2.561676197	-10.454
2.656264229	-10.449
2.431541775	-10.42
2.586946854	-10.415
2.39534407	-10.371
3.384036444	-10.358
2.23957264	-10.335
3.00014853	-10.326
2.495317202	-10.319
2.887533377	-10.305
2.417741756	-10.304
2.828721509	-10.294
2.670546712	-10.285
2.596671343	-10.275
2.294529791	-10.274
2.535266606	-10.266
3.159412609	-10.26
3.333546065	-10.256
2.990416689	-10.256
2.642096844	-10.247
2.632579409	-10.238
2.877475844	-10.227
2.393481049	-10.226
2.789225041	-10.225
2.737337515	-10.225
2.317139218	-10.223
2.632371771	-10.223
2.683477411	-10.222
2.384019868	-10.213
2.808282116	-10.205
2.688067896	-10.202
2.811045961	-10.198
2.53673398	-10.197
3.844426929	-10.197
1.973629039	-10.197
2.718250601	-10.193
2.556388183	-10.192
2.961820623	-10.189
3.566880593	-10.182
2.685946334	-10.173
2.315289545	-10.164
2.819221446	-10.161
2.918348406	-10.155
2.223288566	-10.147
2.639215991	-10.14
2.197879207	-10.139
2.282616078	-10.137
2.709288684	-10.134
3.134865027	-10.126
2.709201354	-10.125
2.476160445	-10.121
2.87487907	-10.119
2.707512664	-10.116
2.708306531	-10.098
2.683694562	-10.09
2.258557313	-10.087
3.074639662	-10.086
2.299017007	-10.082
2.833412019	-10.08
2.538747491	-10.078
2.967746127	-10.073
3.966327227	-10.069
2.656099039	-10.068
2.571234547	-10.067
2.437253699	-10.061
2.589941577	-10.058
2.510210364	-10.05
2.61037812	-10.049
2.094925374	-10.048
2.830116669	-10.042
3.053215525	-10.038
2.193887535	-10.035
2.608961625	-10.033
2.435097797	-10.032
2.899553559	-10.021
2.778155589	-10.021
2.589317199	-10.02
2.768227009	-10.019
3.122123885	-10.018
2.95286085	-9.99
2.678829428	-9.987
2.703719892	-9.982
3.040783988	-9.982
2.503101987	-9.977
2.854151352	-9.974
2.676220853	-9.974
2.484954519	-9.973
2.668311926	-9.971
2.506735441	-9.971
2.779838381	-9.97
2.966384163	-9.964
2.313151134	-9.959
2.75965167	-9.958
2.484044029	-9.955
2.623243572	-9.954
2.234171647	-9.943
2.162528533	-9.94
3.657469433	-9.94
2.638368228	-9.939
3.25738071	-9.932
2.907983941	-9.925
2.95295139	-9.924
2.47210685	-9.924
2.246297911	-9.919
2.589232818	-9.912
2.856409233	-9.91
2.689959249	-9.91
2.506444275	-9.908
2.472305345	-9.907
2.214190497	-9.907
2.776567344	-9.906
2.912452823	-9.905
2.418307592	-9.904
2.721351981	-9.899
2.812165242	-9.899
2.612644362	-9.896
2.61453782	-9.895
2.570993783	-9.894
2.772847659	-9.893
2.486142998	-9.889
3.222984064	-9.886
3.117725936	-9.884
2.48059314	-9.881
2.75250321	-9.881
2.634080664	-9.879
2.584031123	-9.874
2.602129981	-9.874
2.917705931	-9.87
2.745216166	-9.87
2.218104621	-9.869
2.547347264	-9.868
2.401086642	-9.864
3.474978737	-9.863
2.739643442	-9.862
2.497011583	-9.862
2.740088331	-9.861
1.961944305	-9.859
2.802735967	-9.846
2.926083523	-9.845
2.932419797	-9.842
2.761077618	-9.84
2.902039226	-9.838
3.868328986	-9.833
2.152826425	-9.832
2.240032584	-9.831
2.535526755	-9.828
2.187170413	-9.825
2.285894592	-9.822
3.207917336	-9.821
2.98613458	-9.818
3.522160189	-9.813
3.357722319	-9.813
2.797881373	-9.811
2.65844963	-9.811
2.93796225	-9.808
3.120754846	-9.808
2.543248285	-9.808
3.100407367	-9.802
2.735744247	-9.802
2.581727426	-9.801
2.56223285	-9.799
2.588837885	-9.796
2.780756206	-9.795
2.472935913	-9.794
2.480403793	-9.79
3.003034467	-9.788
2.55655733	-9.783
2.227406045	-9.771
2.605969987	-9.77
2.715191755	-9.769
2.692999407	-9.766
2.68944087	-9.765
2.460413029	-9.758
3.030833891	-9.756
4.445662214	-9.753
2.658489765	-9.747
2.558155708	-9.745
2.50411817	-9.744
2.528160128	-9.743
2.732720664	-9.738
2.682371643	-9.735
2.266947984	-9.735
3.30879368	-9.735
2.1604995	-9.734
2.967494741	-9.726
2.812408155	-9.722
3.405223528	-9.721
2.702959703	-9.716
2.580575879	-9.715
2.722953699	-9.712
4.202743051	-9.709
2.820529857	-9.708
2.303686645	-9.708
2.508761127	-9.706
3.279466987	-9.705
2.529480831	-9.704
2.597352512	-9.704
2.351457802	-9.704
2.548258629	-9.703
2.589462648	-9.703
2.551430429	-9.7
2.716905663	-9.696
2.763129296	-9.695
2.420549857	-9.69
3.199288195	-9.686
3.145545928	-9.683
2.641422453	-9.678
2.601836366	-9.677
2.777704923	-9.674
2.78372252	-9.672
2.743660337	-9.672
2.765444592	-9.67
2.378597414	-9.67
2.624811862	-9.668
3.052713861	-9.661
2.404175095	-9.659
2.627915791	-9.654
2.654344203	-9.653
2.751129857	-9.65
3.163499696	-9.648
2.398334246	-9.647
3.38454833	-9.647
1.935001582	-9.645
2.51997377	-9.644
2.418832813	-9.644
2.46120837	-9.641
2.827083122	-9.639
2.369011269	-9.639
2.436130973	-9.635
2.637710638	-9.632
2.848181201	-9.632
3.194805095	-9.631
2.393963898	-9.631
2.375513143	-9.63
2.808309976	-9.626
2.999927314	-9.624
2.488992101	-9.623
3.258459901	-9.622
2.678329039	-9.62
2.459151321	-9.62
2.904717311	-9.618
2.39708423	-9.617
3.575553356	-9.617
2.314085104	-9.616
3.180883513	-9.615
3.279495925	-9.615
2.596266822	-9.61
3.094978304	-9.605
2.852682049	-9.604
2.458482834	-9.603
2.94921942	-9.599
2.428105082	-9.597
2.571354074	-9.596
2.888667221	-9.593
2.75263755	-9.592
2.651332331	-9.592
2.667691305	-9.588
2.311146675	-9.587
3.962088307	-9.586
2.194861503	-9.585
3.018530762	-9.584
2.64824558	-9.581
3.335480516	-9.577
2.974820093	-9.577
3.374423342	-9.576
2.790434473	-9.575
2.326692588	-9.575
2.624824679	-9.573
2.558393314	-9.572
3.167180299	-9.571
2.859008512	-9.571
2.589384851	-9.57
3.204739675	-9.568
2.668467592	-9.567
2.332891539	-9.563
2.44908979	-9.561
2.494832466	-9.559
2.751921711	-9.558
2.710537998	-9.557
2.392821733	-9.557
2.449914472	-9.557
2.519378317	-9.557
2.592444287	-9.555
3.057116193	-9.555
2.898599919	-9.555
3.267092716	-9.554
3.267092716	-9.554
3.118552487	-9.554
2.902693736	-9.554
2.888003529	-9.554
2.641248302	-9.552
2.653043048	-9.552
2.859275661	-9.552
2.40144734	-9.551
3.403428157	-9.549
3.27910088	-9.549
3.91794215	-9.547
2.767396536	-9.547
2.313141526	-9.545
3.251813267	-9.545
2.491207676	-9.545
2.413508328	-9.543
2.655081405	-9.537
2.682061742	-9.535
5.055790654	-9.535
2.468629111	-9.535
3.286496764	-9.532
3.170941541	-9.532
3.35966335	-9.528
3.376746778	-9.528
2.593873614	-9.527
2.436933062	-9.525
2.628121896	-9.522
2.827081341	-9.521
2.756472512	-9.52
2.507054882	-9.519
2.795212422	-9.516
3.651937853	-9.514
2.084567207	-9.514
2.650701628	-9.513
2.634647426	-9.512
2.482519637	-9.508
3.188977983	-9.507
2.75013543	-9.506
2.780187849	-9.506
2.64565324	-9.506
2.336230306	-9.503
2.810240627	-9.502
2.573772615	-9.502
3.129636228	-9.501
2.845158004	-9.501
2.740538022	-9.498
2.506883871	-9.497
3.327967674	-9.497
2.938171835	-9.495
2.86211164	-9.494
2.194888092	-9.492
2.101552589	-9.49
2.595868601	-9.489
2.50317381	-9.489
2.356016084	-9.486
2.501431221	-9.485
2.187430733	-9.482
2.655268308	-9.481
2.591358665	-9.481
3.339884316	-9.479
2.144963549	-9.477
3.041267176	-9.477
2.563578279	-9.472
2.860864902	-9.472
3.014109727	-9.471
2.525314104	-9.47
2.504424187	-9.468
2.595661027	-9.468
2.72225016	-9.467
2.338798506	-9.467
2.397556821	-9.466
3.330276779	-9.466
3.234858202	-9.465
2.524503119	-9.464
2.38811872	-9.464
2.747499379	-9.463
2.508514309	-9.463
2.368253699	-9.461
2.551188268	-9.461
2.581108731	-9.461
2.777172934	-9.461
2.240065132	-9.46
2.378303229	-9.46
2.872494293	-9.457
2.667714862	-9.454
2.348345112	-9.454
2.292448189	-9.453
2.79197736	-9.453
2.597314128	-9.45
2.550484745	-9.45
2.585875491	-9.45
2.914600832	-9.45
2.188852335	-9.45
2.7199295	-9.45
2.521222554	-9.449
3.072497838	-9.449
3.00148099	-9.448
2.477365533	-9.448
2.516856228	-9.447
2.570937731	-9.446
2.991139751	-9.443
2.510926012	-9.442
2.79825755	-9.441
2.464363547	-9.44
2.077533891	-9.44
2.714555643	-9.44
2.533233122	-9.44
2.677923713	-9.438
2.372002945	-9.437
3.014717013	-9.434
2.494436011	-9.434
2.598859173	-9.431
3.174846777	-9.43
2.760303753	-9.43
2.069960685	-9.428
2.918852735	-9.427
3.472261898	-9.425
2.642421944	-9.425
2.197802257	-9.416
2.438399588	-9.416
2.814327016	-9.415
3.981632627	-9.414
2.198888657	-9.413
3.150490341	-9.413
3.994906289	-9.413
3.050002928	-9.407
2.801599713	-9.403
2.598204122	-9.403
2.645111732	-9.401
2.547745345	-9.399
2.360501088	-9.399
2.455950222	-9.398
2.571170904	-9.397
2.870082035	-9.396
2.996699788	-9.395
3.106465834	-9.394
2.631147127	-9.394
2.120507253	-9.393
2.738750973	-9.392
2.436743761	-9.39
2.590083699	-9.389
2.519526916	-9.388
2.935589028	-9.387
2.508089818	-9.387
2.647015622	-9.387
3.398640726	-9.384
2.553352935	-9.384
2.678858387	-9.384
3.020931474	-9.383
2.644026781	-9.379
2.493752122	-9.378
3.101702796	-9.378
2.918304502	-9.376
2.660332504	-9.373
2.489787325	-9.372
2.8521191	-9.372
2.095830813	-9.372
3.029772512	-9.371
2.398445415	-9.37
2.719487448	-9.37
2.749385288	-9.37
2.905247828	-9.369
2.52485966	-9.368
3.126984531	-9.367
2.951776573	-9.367
2.893621834	-9.366
2.490869083	-9.365
2.552351336	-9.363
2.339060296	-9.363
3.249133965	-9.362
2.338250357	-9.361
2.710639845	-9.36
2.546824706	-9.36
2.776581346	-9.358
3.028420525	-9.358
2.882605064	-9.357
2.507455222	-9.357
2.269873679	-9.357
2.741183979	-9.356
2.665049857	-9.355
2.74953541	-9.355
3.809318257	-9.353
2.544540869	-9.352
2.460337656	-9.352
3.12154167	-9.351
2.733110174	-9.351
2.518129207	-9.35
3.546865297	-9.349
2.658448768	-9.349
3.327617915	-9.348
2.720504061	-9.348
3.120858371	-9.348
2.305771277	-9.347
2.567406413	-9.346
3.378504708	-9.346
2.770252036	-9.344
2.435609682	-9.343
3.092522625	-9.343
2.178447072	-9.342
2.485535466	-9.342
2.630829146	-9.342
2.534919568	-9.337
2.801444133	-9.337
2.452809468	-9.335
2.743687201	-9.332
2.677679989	-9.331
2.488332397	-9.331
3.035502978	-9.33
2.781775322	-9.327
3.055888845	-9.327
3.124676184	-9.327
2.502119619	-9.326
3.53354605	-9.326
2.321072145	-9.325
2.767671815	-9.323
4.260905428	-9.323
3.750338861	-9.322
3.185860634	-9.322
2.621088887	-9.32
2.813984656	-9.32
4.422483442	-9.319
2.443708259	-9.319
2.601819729	-9.319
2.518695534	-9.318
3.080393782	-9.317
2.545647993	-9.316
2.80599495	-9.314
3.122248185	-9.313
2.438853136	-9.313
2.523663247	-9.312
2.906647341	-9.312
2.572030818	-9.31
2.464150962	-9.31
3.599955435	-9.31
2.651237495	-9.31
3.004036105	-9.31
2.564617344	-9.309
2.261967149	-9.307
2.063817101	-9.305
2.781813785	-9.305
2.978585333	-9.304
2.950554613	-9.303
2.528208373	-9.303
3.243382706	-9.301
2.714540196	-9.301
2.731740755	-9.298
2.62640365	-9.297
2.530494106	-9.296
2.508867464	-9.295
2.717605332	-9.294
2.903601273	-9.294
2.831023022	-9.294
2.58831608	-9.293
2.650908571	-9.291
2.719450131	-9.291
2.640641386	-9.29
3.013030128	-9.29
2.359640429	-9.29
2.77597224	-9.289
2.896121497	-9.288
3.59510995	-9.284
4.725704851	-9.284
2.153117764	-9.283
2.658800879	-9.281
2.886311989	-9.281
2.714312744	-9.279
2.597517769	-9.279
2.890336238	-9.278
3.035476096	-9.278
3.067768228	-9.277
2.570746358	-9.277
2.360282545	-9.277
2.204275589	-9.275
2.472138699	-9.275
2.453913797	-9.275
3.009790366	-9.275
3.010052644	-9.275
2.561210062	-9.274
2.649444613	-9.274
3.914653556	-9.274
2.92993067	-9.27
3.395794077	-9.269
2.692260231	-9.268
2.568209678	-9.268
2.580365883	-9.268
2.509727753	-9.267
2.321308851	-9.266
2.570204126	-9.265
1.97003548	-9.264
2.595072441	-9.262
2.527584378	-9.262
2.595653314	-9.262
2.464830074	-9.262
2.677348896	-9.26
2.831340547	-9.26
2.452096931	-9.26
3.2884466	-9.259
2.536989326	-9.259
2.46073132	-9.258
2.753601001	-9.256
3.127902289	-9.255
3.020949191	-9.255
2.796004796	-9.254
2.55695969	-9.254
3.978073956	-9.253
2.511538494	-9.252
2.881087973	-9.252
2.464992819	-9.252
3.148215014	-9.251
2.419288709	-9.251
3.23446962	-9.249
2.900947756	-9.248
2.236244184	-9.248
2.076429847	-9.247
3.031168708	-9.247
2.700524793	-9.247
2.422794064	-9.247
2.783190897	-9.247
3.420621098	-9.247
2.53456672	-9.246
2.856418859	-9.246
2.686359249	-9.244
2.470399255	-9.243
2.535072664	-9.243
2.733038314	-9.242
2.56030496	-9.241
2.785843979	-9.241
3.120643173	-9.24
2.420091882	-9.239
2.533181696	-9.238
2.729852672	-9.237
3.231326916	-9.235
2.650385747	-9.235
2.640410982	-9.233
2.426354355	-9.232
3.743920761	-9.231
2.079791384	-9.231
3.04072771	-9.228
2.434318595	-9.227
2.872768486	-9.223
2.430137342	-9.223
3.611206895	-9.222
3.663668282	-9.221
2.685905305	-9.221
2.313533346	-9.219
2.628947844	-9.218
2.471707886	-9.217
2.586939492	-9.216
2.125192791	-9.214
2.693527784	-9.214
3.251682919	-9.214
5.45871381	-9.213
2.403807078	-9.212
3.369274587	-9.212
2.752817564	-9.212
2.069868542	-9.211
2.541757408	-9.21
3.544094366	-9.209
2.481025257	-9.209
2.647961625	-9.204
2.334090775	-9.204
3.144319807	-9.204
2.363396154	-9.202
2.252933678	-9.201
3.381534198	-9.2
2.936014139	-9.199
2.713064922	-9.199
2.901619605	-9.198
2.987821135	-9.197
2.79747551	-9.196
2.344621536	-9.196
2.965988325	-9.195
2.472489417	-9.195
2.83090867	-9.195
2.648163231	-9.195
3.067424663	-9.194
2.327980077	-9.194
2.522422914	-9.193
2.606390437	-9.193
2.595421893	-9.193
3.084610826	-9.192
2.589131835	-9.192
3.039531923	-9.191
2.648056148	-9.19
2.519037204	-9.19
3.582445309	-9.19
2.848281577	-9.188
3.187687202	-9.187
2.395444162	-9.187
2.395444162	-9.187
3.097053989	-9.187
2.931518042	-9.187
2.449131901	-9.187
3.25329622	-9.185
2.864785236	-9.184
2.552129871	-9.182
2.351494751	-9.182
3.492709894	-9.182
3.71313644	-9.182
2.933020269	-9.181
2.562334275	-9.179
2.668713833	-9.178
3.197471679	-9.178
3.344189766	-9.177
2.249917203	-9.174
3.007950296	-9.173
2.310934473	-9.171
2.082022187	-9.17
2.99767533	-9.17
2.786361212	-9.169
2.636079255	-9.168
3.896704554	-9.167
2.998341385	-9.167
2.980145106	-9.167
2.750678972	-9.167
2.041951976	-9.166
2.242257929	-9.165
2.592645928	-9.164
3.217493266	-9.163
3.228893564	-9.163
2.427440846	-9.163
2.547303383	-9.163
2.598104631	-9.162
2.397369198	-9.161
2.249866456	-9.161
2.661934473	-9.161
3.018162988	-9.16
2.500635852	-9.159
2.191438405	-9.159
2.180177333	-9.158
3.56921748	-9.158
3.395191263	-9.157
2.265200518	-9.156
2.36843818	-9.156
2.524220902	-9.156
2.444389432	-9.155
2.402038802	-9.155
2.697874341	-9.154
2.50632678	-9.154
2.58282405	-9.153
2.515073225	-9.153
1.968662267	-9.152
2.421321797	-9.151
2.259222161	-9.151
2.61568974	-9.15
2.812504682	-9.15
2.469469266	-9.149
3.218329379	-9.148
2.487890723	-9.148
2.662699028	-9.147
2.367876887	-9.147
2.384279027	-9.147
2.787273128	-9.146
2.861784104	-9.146
2.283986292	-9.145
2.836360419	-9.145
3.07379593	-9.145
3.499717991	-9.141
2.927830365	-9.14
3.449455475	-9.14
2.392857627	-9.139
2.707840043	-9.138
2.283778518	-9.137
2.351989489	-9.136
2.578438077	-9.135
2.27476634	-9.133
2.643954482	-9.131
2.386468412	-9.131
2.583345831	-9.13
2.423418137	-9.13
2.414832276	-9.129
2.637716436	-9.129
2.300780874	-9.126
2.450955428	-9.126
2.749031573	-9.126
2.328740936	-9.126
2.052580707	-9.124
3.156804608	-9.123
3.061434033	-9.123
2.446794009	-9.122
2.518524788	-9.119
3.229183205	-9.119
2.667294383	-9.118
3.039966859	-9.117
3.435517814	-9.117
2.478166189	-9.116
3.134398009	-9.115
3.177864159	-9.115
2.204547235	-9.115
2.487672317	-9.115
2.570462825	-9.115
1.954623462	-9.115
3.08814997	-9.115
2.400312775	-9.114
4.005317507	-9.114
2.468470859	-9.113
2.496062476	-9.112
2.612099474	-9.11
2.823702011	-9.11
3.379830465	-9.11
2.566283435	-9.107
2.680315791	-9.106
3.198045808	-9.105
3.198045808	-9.105
2.375489507	-9.104
2.99293177	-9.104
2.483804083	-9.103
2.584082175	-9.102
3.463624452	-9.098
2.557736595	-9.097
3.131500523	-9.096
2.352619867	-9.096
3.089241414	-9.096
3.157036474	-9.095
2.351800627	-9.095
2.953536656	-9.093
2.554908379	-9.09
2.780069667	-9.09
2.331666199	-9.088
2.677321724	-9.088
2.430578235	-9.088
2.620231413	-9.088
3.071248848	-9.088
2.536413137	-9.086
3.037366358	-9.086
2.293386121	-9.086
3.490205564	-9.085
2.652291526	-9.085
2.773870542	-9.085
3.058246334	-9.085
2.499521248	-9.085
2.229620039	-9.084
2.568681006	-9.08
2.4101132	-9.079
2.117194836	-9.079
2.568176776	-9.079
3.24453153	-9.079
2.498671759	-9.078
2.332519867	-9.077
2.858805637	-9.075
2.657604264	-9.075
2.508098079	-9.074
2.934987539	-9.073
2.901388345	-9.073
2.736138785	-9.071
2.540368818	-9.071
2.686558329	-9.07
3.044263593	-9.069
3.278632509	-9.068
2.690966615	-9.067
3.357351595	-9.066
2.473738186	-9.065
2.844858261	-9.065
2.445442951	-9.064
2.384319057	-9.064
2.354680716	-9.063
2.31216709	-9.062
2.788023488	-9.062
2.978635823	-9.061
3.453016929	-9.061
2.7992484	-9.06
2.657758846	-9.06
2.316883506	-9.06
2.679920086	-9.06
2.720963144	-9.06
2.70044413	-9.059
1.999227171	-9.058
2.441219139	-9.058
2.70301845	-9.058
3.582705675	-9.057
2.707479769	-9.056
2.362170416	-9.053
2.401945853	-9.052
2.461364598	-9.052
2.877990577	-9.052
2.806010069	-9.052
2.517314752	-9.05
2.408458928	-9.05
2.693333972	-9.048
2.374093544	-9.047
2.811954761	-9.047
2.069214075	-9.047
2.460720877	-9.046
2.448773162	-9.044
3.475923792	-9.043
2.226219185	-9.043
2.56016815	-9.042
2.841012115	-9.042
3.253981729	-9.042
2.85375396	-9.042
1.986166766	-9.041
2.515953934	-9.04
2.622353103	-9.039
2.365676425	-9.039
2.623737757	-9.039
3.166838827	-9.038
2.363968935	-9.037
2.522535967	-9.036
2.642247993	-9.036
2.948607036	-9.036
3.395769411	-9.036
3.210349677	-9.035
2.390786719	-9.034
2.466463304	-9.033
2.255193849	-9.033
2.024913196	-9.033
2.30295519	-9.032
2.473499769	-9.032
2.247079708	-9.031
2.353786781	-9.031
2.426348864	-9.03
2.286771172	-9.03
3.231956933	-9.03
3.301439402	-9.03
2.509760281	-9.027
2.511476115	-9.025
2.322557772	-9.024
2.302778542	-9.024
3.092316375	-9.023
2.483751236	-9.023
2.636364819	-9.023
3.476684668	-9.023
2.742286358	-9.023
2.451017822	-9.022
2.669967596	-9.021
2.37308327	-9.02
2.194105813	-9.019
2.762364333	-9.018
2.491090198	-9.016
3.179883698	-9.015
3.732047701	-9.014
3.13746374	-9.014
2.873400199	-9.011
2.478900814	-9.011
2.914196539	-9.011
3.050852582	-9.01
2.421789689	-9.009
2.763195095	-9.009
2.747289698	-9.009
3.408833952	-9.009
2.704490973	-9.008
2.731484518	-9.007
3.935779939	-9.006
2.850250437	-9.006
3.392210096	-9.005
2.565795878	-9.005
2.703129972	-9.004
2.027020134	-9.004
2.433064286	-9.003
3.076899453	-9.003
2.49517218	-9.003
2.478615785	-9.002
2.526290563	-9.002
3.837034473	-9.002
2.744830945	-9.001
2.499076202	-9.001
3.248861176	-9.001
3.088779649	-9
3.244977165	-8.999
2.552887769	-8.999
2.684689185	-8.998
3.014786063	-8.998
3.085718552	-8.997
2.856480174	-8.996
2.388233055	-8.996
2.436582029	-8.996
2.742212494	-8.995
2.52598744	-8.995
2.613134218	-8.991
2.786596011	-8.991
3.481597541	-8.991
2.707969144	-8.99
2.993559486	-8.989
3.297053661	-8.989
2.465095951	-8.989
3.3039317	-8.989
2.219339802	-8.988
2.401037796	-8.987
3.290078417	-8.986
3.248251131	-8.986
3.050490103	-8.985
2.641875056	-8.985
2.252967244	-8.984
2.720379109	-8.983
2.773038322	-8.982
2.600904988	-8.982
2.516000687	-8.981
2.584711075	-8.981
2.852668325	-8.98
3.117195137	-8.979
2.598924236	-8.979
3.341499562	-8.979
2.889628176	-8.978
2.215934343	-8.977
2.170107627	-8.977
2.490251199	-8.977
2.92221308	-8.976
2.643955045	-8.976
2.531097295	-8.976
3.098211577	-8.975
2.675038912	-8.975
2.580600627	-8.975
3.182542081	-8.971
3.335920668	-8.97
2.471478517	-8.97
2.825106217	-8.969
2.150686433	-8.969
3.368197552	-8.969
2.917189897	-8.967
3.820000375	-8.966
2.354431951	-8.965
3.145454027	-8.965
3.063724253	-8.965
2.772220253	-8.964
2.442900397	-8.963
2.800106642	-8.962
2.600967835	-8.96
2.677714915	-8.96
2.351210043	-8.959
2.611305439	-8.959
3.154311908	-8.958
2.359213192	-8.957
3.026114862	-8.957
2.289836777	-8.957
3.867588726	-8.957
2.782011707	-8.956
2.341499311	-8.956
2.41063536	-8.955
3.106232185	-8.955
2.712366209	-8.952
2.77294754	-8.952
2.818202704	-8.951
2.531665554	-8.951
2.653959599	-8.951
3.829088093	-8.951
2.736189645	-8.95
3.608634865	-8.95
2.924481447	-8.95
2.783905342	-8.948
2.528310503	-8.948
2.471298908	-8.948
2.680693737	-8.948
2.595169673	-8.948
2.772715471	-8.946
2.658790991	-8.945
3.251856563	-8.944
2.514639763	-8.942
2.872875982	-8.942
2.288923228	-8.94
3.511888416	-8.94
2.440874473	-8.94
2.680828159	-8.94
2.62685647	-8.939
2.161239245	-8.939
3.620211703	-8.939
2.474306731	-8.939
2.863735517	-8.938
3.024883544	-8.938
2.780347028	-8.937
2.635108259	-8.937
2.832635468	-8.937
2.567282413	-8.936
2.398383453	-8.934
2.550224704	-8.934
2.678819391	-8.933
3.15659227	-8.932
2.514982352	-8.932
3.010569429	-8.932
3.43625561	-8.932
3.087879447	-8.931
2.604467989	-8.931
2.358163028	-8.931
2.975106547	-8.93
2.563345853	-8.93
3.210654921	-8.929
2.430332874	-8.929
2.06233401	-8.929
2.835935406	-8.928
2.566221583	-8.928
2.816688538	-8.927
2.400351646	-8.927
2.69642427	-8.927
3.074747204	-8.926
2.846922021	-8.926
3.760496809	-8.925
3.381311242	-8.925
2.573311198	-8.925
2.830881049	-8.924
2.346538261	-8.923
2.629589781	-8.922
2.60382643	-8.921
3.15872639	-8.92
3.472060573	-8.92
2.38417039	-8.92
2.609843442	-8.919
2.748641375	-8.919
3.510067817	-8.918
3.527071447	-8.917
2.546166669	-8.916
2.457954364	-8.916
2.680555088	-8.915
2.667700643	-8.914
2.637025986	-8.913
2.425762537	-8.913
3.050238051	-8.913
2.541075589	-8.913
3.380709462	-8.911
3.070892699	-8.911
2.679950413	-8.911
2.675289803	-8.911
3.48407872	-8.911
3.037350882	-8.909
2.40495296	-8.909
2.8155141	-8.909
2.950777794	-8.909
2.649108414	-8.908
4.757187062	-8.908
2.638769621	-8.907
3.243584999	-8.907
3.277012264	-8.906
2.43589386	-8.903
2.535979002	-8.903
1.906121091	-8.901
2.375620115	-8.901
2.733272256	-8.901
2.696494728	-8.901
2.428318418	-8.9
2.612292714	-8.9
2.749410697	-8.899
3.219882634	-8.899
2.230365303	-8.899
3.138023402	-8.898
2.801324264	-8.897
2.454595467	-8.896
2.826443566	-8.896
2.42817524	-8.895
3.031249806	-8.895
2.578432584	-8.895
2.49796428	-8.895
2.611660882	-8.895
3.080549151	-8.894
3.006802406	-8.894
3.047727924	-8.894
3.006802406	-8.894
2.003639841	-8.894
2.755863642	-8.894
3.133548693	-8.892
2.590422171	-8.892
2.41240445	-8.892
2.251729951	-8.892
2.883171268	-8.891
2.828981169	-8.891
2.431961794	-8.89
2.988041545	-8.89
2.082558353	-8.89
2.951705575	-8.889
2.476198539	-8.888
2.303305962	-8.886
2.422191569	-8.886
2.750615919	-8.885
2.455109294	-8.885
2.325744729	-8.884
3.036457624	-8.884
2.602544543	-8.884
3.185913116	-8.882
2.595117141	-8.881
3.249630737	-8.881
2.60461224	-8.881
2.677389282	-8.88
3.186542912	-8.88
3.707858553	-8.878
2.617037017	-8.876
3.289468086	-8.875
2.816078582	-8.874
2.427003134	-8.873
2.060376104	-8.873
2.740464867	-8.871
2.964759118	-8.871
2.282202495	-8.871
2.33312183	-8.867
2.759979386	-8.867
4.124791402	-8.867
2.736011964	-8.865
2.4284869	-8.865
2.536976711	-8.865
2.385641295	-8.864
2.019109058	-8.863
2.576040496	-8.863
2.734349827	-8.862
2.458279999	-8.862
3.546303828	-8.862
2.98146156	-8.862
2.871452207	-8.86
1.983552197	-8.859
2.153282885	-8.858
2.395090501	-8.857
2.502320217	-8.857
2.409567382	-8.857
2.563994784	-8.856
2.949865413	-8.856
3.130428116	-8.855
3.49757509	-8.855
2.462360468	-8.855
2.545446569	-8.854
2.764163346	-8.854
3.188345332	-8.854
2.541270467	-8.853
3.207850967	-8.853
2.563796569	-8.852
2.482151571	-8.852
2.512359808	-8.852
2.791497095	-8.851
2.938808024	-8.851
3.155086287	-8.85
2.392133599	-8.85
3.105129624	-8.849
2.711838742	-8.849
3.053021858	-8.849
3.130677346	-8.848
3.130677346	-8.848
2.921618558	-8.847
2.391083643	-8.847
2.65420345	-8.847
2.804504126	-8.846
2.757971046	-8.845
2.977191023	-8.845
2.233444754	-8.844
2.32549739	-8.843
3.39426566	-8.842
2.711832615	-8.842
2.510444083	-8.842
3.055117048	-8.842
2.618537396	-8.841
2.47347711	-8.841
3.505863428	-8.84
3.386187757	-8.84
2.880285587	-8.838
2.602849537	-8.837
2.366899773	-8.837
2.492293913	-8.837
3.62191211	-8.837
3.259367013	-8.835
3.699958379	-8.834
2.563619643	-8.834
2.40264583	-8.834
3.236093212	-8.834
2.314074812	-8.834
2.702700077	-8.833
4.218852288	-8.833
2.307833589	-8.832
2.516543379	-8.832
2.462906746	-8.831
2.888455251	-8.831
2.529601166	-8.831
2.735176572	-8.831
2.470013432	-8.831
2.69087398	-8.83
3.868525766	-8.829
2.79529316	-8.829
2.3255092	-8.829
2.462937477	-8.828
2.544796075	-8.828
2.570478263	-8.828
2.550239698	-8.827
3.081481646	-8.827
3.120604253	-8.827
3.29339869	-8.826
3.191511508	-8.826
3.202401646	-8.826
2.460558257	-8.825
2.63317959	-8.825
2.731807702	-8.824
2.595831886	-8.824
2.458878105	-8.823
2.753793431	-8.822
2.373191628	-8.822
2.793787416	-8.82
2.314967389	-8.82
2.636534987	-8.819
2.939647338	-8.819
3.024533101	-8.819
2.420949468	-8.819
2.332772707	-8.818
3.107706153	-8.817
3.142786161	-8.816
3.361947438	-8.816
2.331084468	-8.816
2.320496234	-8.815
2.74786816	-8.815
2.835521183	-8.815
2.441178995	-8.813
2.995943152	-8.812
2.212195555	-8.811
2.914461666	-8.811
3.374212401	-8.811
2.807343817	-8.808
2.658473363	-8.808
2.173941401	-8.808
1.879958623	-8.808
2.740452929	-8.807
2.961741939	-8.806
2.448229288	-8.805
2.630044731	-8.804
3.205129134	-8.803
2.585592826	-8.803
2.840246646	-8.802
2.521401701	-8.802
2.502224345	-8.802
2.423847223	-8.801
2.296956328	-8.8
2.690609064	-8.8
2.56336798	-8.8
2.531254151	-8.8
3.831894105	-8.8
2.895123609	-8.799
2.822228042	-8.799
2.501514105	-8.799
2.677064118	-8.798
1.867153734	-8.798
3.235115423	-8.797
2.665496423	-8.797
2.590680831	-8.797
2.586364564	-8.796
2.919220051	-8.796
1.982607379	-8.796
3.985506334	-8.796
2.519752533	-8.796
3.124315324	-8.795
2.475068874	-8.795
2.367504675	-8.795
2.543437998	-8.794
2.319119387	-8.794
3.323447224	-8.794
2.559158634	-8.794
2.448132397	-8.791
2.638212934	-8.791
2.979134876	-8.791
2.659939797	-8.791
2.513017257	-8.791
2.267253699	-8.79
3.333844645	-8.79
2.425791954	-8.79
2.708189291	-8.79
2.539853256	-8.789
2.523767951	-8.789
2.713983853	-8.789
2.435897122	-8.789
3.039264893	-8.789
2.607107051	-8.788
1.927635661	-8.787
2.564944297	-8.787
3.052006425	-8.785
3.040917317	-8.785
2.494032561	-8.784
3.254524369	-8.784
2.37365755	-8.784
2.652455225	-8.784
3.107869489	-8.783
2.704459101	-8.783
2.589796692	-8.783
3.22331627	-8.782
2.618399053	-8.781
2.430097915	-8.78
2.692932955	-8.779
3.714884862	-8.779
2.353430661	-8.779
2.630546466	-8.779
3.031632346	-8.778
6.23950993	-8.777
2.971135385	-8.777
2.492355095	-8.776
3.193277801	-8.775
2.652847505	-8.775
2.802336046	-8.775
3.113250354	-8.775
2.318628057	-8.773
2.130940132	-8.773
3.1092885	-8.772
2.706452059	-8.772
2.057766515	-8.772
3.1092885	-8.772
2.39189779	-8.772
2.425693933	-8.771
2.593115941	-8.771
3.048099261	-8.77
3.421243038	-8.77
2.333251439	-8.77
3.776247343	-8.77
2.987466697	-8.769
2.456013423	-8.769
3.110618892	-8.768
2.585233503	-8.768
2.780458938	-8.768
3.172587146	-8.765
2.629187931	-8.765
2.396820982	-8.764
3.684463902	-8.763
2.468201911	-8.763
2.939352684	-8.763
2.306840196	-8.762
2.195215318	-8.761
2.55637607	-8.761
2.940352928	-8.76
3.214193887	-8.76
2.061428057	-8.76
2.686811386	-8.76
2.737698208	-8.759
2.531757346	-8.759
3.185300808	-8.759
2.775086805	-8.759
3.395453841	-8.759
2.620000045	-8.759
3.39462541	-8.758
2.475724195	-8.758
2.53938846	-8.758
2.190597761	-8.757
2.561913137	-8.757
2.488716788	-8.757
3.229176009	-8.757
2.525865283	-8.757
2.832560169	-8.757
3.586692059	-8.757
3.467819411	-8.757
3.100794713	-8.756
2.90095409	-8.755
3.043082748	-8.755
2.404052813	-8.755
2.627187686	-8.755
2.52410625	-8.755
2.400427819	-8.754
3.038365807	-8.754
3.23738017	-8.753
2.918699512	-8.752
2.287707005	-8.752
2.473484666	-8.751
2.59533218	-8.751
2.412199364	-8.751
2.338824834	-8.751
2.806228204	-8.751
2.69863392	-8.75
2.858159681	-8.749
2.705613463	-8.749
2.356716636	-8.748
3.017661742	-8.748
2.569182505	-8.748
2.94221719	-8.748
2.751360807	-8.748
3.281022949	-8.747
2.642762494	-8.747
3.304519268	-8.746
2.69931686	-8.745
2.540440849	-8.745
2.622893529	-8.745
2.661123883	-8.745
2.584487344	-8.745
3.097401799	-8.745
2.515331874	-8.744
3.728982902	-8.744
2.586960259	-8.744
2.756356477	-8.743
2.585649313	-8.743
2.628263394	-8.742
2.685807549	-8.741
2.794658805	-8.741
3.150861263	-8.741
2.409203716	-8.741
3.229455698	-8.74
2.385678462	-8.738
2.990764696	-8.737
2.563646199	-8.737
2.990764696	-8.737
2.666196194	-8.734
3.055524093	-8.734
2.451628939	-8.734
2.531274678	-8.732
2.441010259	-8.732
2.267080622	-8.732
2.540594413	-8.732
3.337666979	-8.731
2.539840831	-8.73
2.601605251	-8.73
2.664496011	-8.729
2.030848632	-8.728
3.244427299	-8.727
3.273033456	-8.727
2.770169463	-8.726
2.654534146	-8.726
2.782767336	-8.726
3.252436994	-8.725
2.33901602	-8.725
3.093238762	-8.725
2.789990973	-8.725
3.031273614	-8.724
3.125673411	-8.724
2.790532954	-8.724
3.672802312	-8.723
2.984736613	-8.723
2.999999123	-8.723
2.999999123	-8.723
3.62231841	-8.723
2.541396184	-8.722
2.940979119	-8.722
2.940979119	-8.722
3.413224253	-8.722
2.509814987	-8.722
2.058042651	-8.722
1.881550556	-8.722
2.739191313	-8.722
2.401004489	-8.722
2.607557651	-8.721
2.846912975	-8.721
2.271493692	-8.721
2.454596985	-8.721
2.565705082	-8.721
2.398176198	-8.721
2.213921591	-8.72
2.521309485	-8.72
2.337230001	-8.72
2.766965905	-8.72
3.141879282	-8.72
2.551744487	-8.72
2.952351879	-8.719
2.468340496	-8.718
2.788588901	-8.718
3.649220832	-8.718
2.973275685	-8.717
2.474494977	-8.716
2.602718333	-8.715
2.674845539	-8.714
3.234631385	-8.712
4.073495364	-8.712
2.56491405	-8.711
3.243657624	-8.711
3.598053223	-8.71
2.592406231	-8.71
2.551615198	-8.71
2.760608351	-8.71
3.262037544	-8.709
2.757068341	-8.709
2.552449646	-8.709
2.523234152	-8.709
3.529146591	-8.709
2.492444417	-8.707
2.301997054	-8.707
2.233526606	-8.706
2.985995511	-8.706
2.644176697	-8.706
2.622351482	-8.706
2.417371028	-8.705
2.015846519	-8.705
2.966798406	-8.704
4.079828477	-8.704
3.119688642	-8.704
3.150126	-8.703
2.502565776	-8.703
2.845407336	-8.703
2.829087671	-8.702
2.478803969	-8.702
3.025290588	-8.702
3.02789803	-8.701
2.598604429	-8.701
3.090546753	-8.701
2.306223281	-8.701
2.158753434	-8.701
2.195248189	-8.701
3.306591588	-8.7
2.542330002	-8.7
3.339322684	-8.699
3.011385837	-8.698
3.354367052	-8.698
2.918301814	-8.698
3.095200536	-8.698
2.547086974	-8.697
2.447465428	-8.697
2.957363758	-8.696
1.690316034	-8.695
2.688670566	-8.695
2.555706435	-8.695
3.2186582	-8.694
2.737754749	-8.694
2.857325553	-8.693
2.858120598	-8.693
2.360669857	-8.693
3.044949815	-8.692
2.559427156	-8.691
2.48626795	-8.689
3.02238056	-8.687
2.314952539	-8.687
3.076913648	-8.686
1.733517646	-8.685
3.083532879	-8.685
3.108762346	-8.684
3.05779027	-8.683
2.736323294	-8.683
2.964459747	-8.683
2.575714372	-8.683
3.337683377	-8.682
3.059275237	-8.682
2.86585585	-8.682
3.795153727	-8.681
2.248681238	-8.681
3.258460403	-8.681
3.048824238	-8.68
2.18218159	-8.679
2.816598338	-8.679
3.558992318	-8.678
3.453515037	-8.678
2.947445658	-8.677
2.119420801	-8.677
2.573796015	-8.677
2.505252267	-8.676
2.399522469	-8.676
2.50940742	-8.675
2.379759974	-8.674
3.177309397	-8.674
2.53768672	-8.673
2.820428372	-8.672
2.626114581	-8.672
2.559241075	-8.672
2.405823908	-8.672
3.153643523	-8.671
2.329421375	-8.671
2.479338275	-8.67
3.30075242	-8.67
2.378887649	-8.67
3.152284813	-8.67
2.66730156	-8.669
2.628767173	-8.666
2.552917744	-8.666
3.967804385	-8.666
3.056344267	-8.666
2.367486076	-8.666
2.404411454	-8.665
2.37471107	-8.665
2.50553785	-8.664
2.473535927	-8.664
3.897470787	-8.664
2.511233654	-8.663
2.655608034	-8.663
3.189105508	-8.662
2.48265405	-8.662
1.997115237	-8.662
2.272802885	-8.662
2.72351278	-8.661
2.565702284	-8.661
2.763398518	-8.661
2.658857	-8.66
2.359528431	-8.66
2.381436006	-8.659
2.934269133	-8.659
2.910094666	-8.659
3.320557373	-8.659
2.101542988	-8.658
2.801463418	-8.657
3.238000616	-8.657
2.617103812	-8.657
2.609230445	-8.657
2.617490688	-8.655
2.485994473	-8.655
2.630355753	-8.655
2.606868881	-8.654
3.179984401	-8.654
2.461625296	-8.654
2.631656531	-8.653
2.798793025	-8.653
2.549166649	-8.653
3.153150951	-8.653
2.252889716	-8.652
2.620612803	-8.652
2.965830529	-8.652
2.392491526	-8.652
2.56269711	-8.651
2.920878004	-8.651
2.622413903	-8.65
3.294298762	-8.65
3.696030957	-8.65
2.302386965	-8.65
2.412541583	-8.649
3.169010862	-8.649
2.454404672	-8.648
2.630701505	-8.648
2.036231313	-8.648
3.684687064	-8.647
3.395861706	-8.647
2.284440566	-8.644
2.685242541	-8.644
2.964944709	-8.644
3.058644945	-8.644
3.398171374	-8.644
3.122300825	-8.643
4.060787986	-8.642
2.861537693	-8.641
3.235874718	-8.641
3.017803192	-8.64
2.316979961	-8.64
2.610204126	-8.64
3.33084501	-8.639
2.650778138	-8.639
2.693874323	-8.639
2.675436299	-8.639
2.144219013	-8.638
2.632993403	-8.638
2.68066097	-8.637
2.876112693	-8.637
2.491163324	-8.637
2.524731509	-8.636
2.561211043	-8.636
2.305591805	-8.636
3.736769475	-8.635
2.194229767	-8.635
3.738329402	-8.633
2.409728891	-8.633
2.680461871	-8.633
2.630584173	-8.632
3.180597743	-8.632
2.263125181	-8.632
3.070399852	-8.632
2.476166358	-8.631
2.762688309	-8.63
2.105013742	-8.63
2.418953956	-8.629
3.47396863	-8.629
2.756010661	-8.629
2.975319232	-8.626
2.518239622	-8.626
2.539077323	-8.626
2.675200452	-8.626
2.881965354	-8.624
2.67181405	-8.624
2.429403704	-8.623
3.964186782	-8.622
2.558024838	-8.621
1.825984896	-8.62
2.635260627	-8.62
2.539005091	-8.62
2.616944423	-8.62
2.778805694	-8.62
2.643668468	-8.619
2.914733318	-8.617
4.66600722	-8.616
2.85987531	-8.616
2.95025126	-8.615
4.061845156	-8.615
1.885358024	-8.615
3.094300337	-8.614
2.632722295	-8.614
2.82314872	-8.613
2.344250643	-8.613
2.627096199	-8.612
2.949053613	-8.612
2.949053613	-8.612
2.133345365	-8.612
2.160461625	-8.612
3.295726335	-8.611
2.59294381	-8.611
2.555591444	-8.611
2.514606163	-8.61
2.648927311	-8.61
2.45044857	-8.609
2.452861047	-8.609
3.030657317	-8.609
2.657366288	-8.606
2.33552222	-8.606
3.397335661	-8.606
3.389429886	-8.604
2.368429087	-8.604
2.391256391	-8.602
2.101209656	-8.602
3.241649691	-8.602
3.153103822	-8.602
3.11987642	-8.602
2.880145659	-8.601
2.543027338	-8.599
2.545890217	-8.599
3.151257988	-8.599
3.813110769	-8.598
2.212427593	-8.597
2.361435757	-8.596
2.573409756	-8.595
3.577815656	-8.595
3.30616674	-8.595
2.898315108	-8.594
3.690589963	-8.594
2.527459028	-8.594
5.243740564	-8.594
3.196964642	-8.592
3.192940397	-8.591
2.356181874	-8.591
3.237410883	-8.591
2.656057043	-8.591
3.960118173	-8.59
2.658270187	-8.589
2.615453244	-8.589
2.469626784	-8.589
3.253812228	-8.588
2.687540415	-8.587
3.499373526	-8.587
3.431963556	-8.586
2.629473503	-8.586
2.469224379	-8.585
2.555488059	-8.585
2.394792417	-8.585
2.530142951	-8.585
4.131328806	-8.584
2.554990923	-8.583
2.484569982	-8.583
2.675020017	-8.582
2.512357222	-8.581
2.390229059	-8.579
3.576939849	-8.579
2.627350576	-8.579
2.711508544	-8.579
2.659719088	-8.579
2.918564747	-8.578
2.740186877	-8.578
2.564555159	-8.578
2.502019027	-8.576
2.722915222	-8.576
3.184348839	-8.576
2.562189487	-8.575
2.581748404	-8.574
2.605220404	-8.574
3.019160621	-8.572
3.114373484	-8.572
2.352676375	-8.572
2.380153987	-8.572
2.714869363	-8.571
2.586881484	-8.571
3.89166479	-8.571
2.630558444	-8.57
2.304778545	-8.57
3.068647241	-8.57
3.532460581	-8.57
2.584502549	-8.569
2.512244201	-8.569
3.743314688	-8.569
2.974914146	-8.568
2.82308693	-8.568
2.282280542	-8.568
2.776018786	-8.567
2.501760627	-8.567
3.126216234	-8.567
2.268696152	-8.566
2.689541621	-8.566
2.518219798	-8.566
2.785533053	-8.565
2.671627773	-8.564
3.013399494	-8.564
3.257000954	-8.564
3.120569124	-8.564
3.070072228	-8.563
2.701593249	-8.563
2.717104507	-8.563
2.829939255	-8.562
2.223789124	-8.562
2.388140027	-8.562
2.523224704	-8.562
2.858134933	-8.562
2.762025827	-8.561
2.805624226	-8.561
3.832763665	-8.56
2.555803076	-8.56
2.922765791	-8.56
2.350617467	-8.56
2.681779368	-8.559
2.466831814	-8.559
3.654533188	-8.559
2.17198243	-8.558
2.38560837	-8.558
2.527562261	-8.557
2.985559951	-8.556
4.114775756	-8.556
3.353047257	-8.555
3.299805405	-8.555
2.927937516	-8.555
3.044551703	-8.554
2.871345277	-8.554
2.494477746	-8.553
2.407403684	-8.552
2.673752861	-8.552
2.416083544	-8.552
2.525924417	-8.551
2.332534706	-8.551
2.859998808	-8.551
2.570975127	-8.551
2.895302404	-8.551
2.687144185	-8.55
2.64935552	-8.55
2.484176775	-8.55
2.553270175	-8.55
2.545981413	-8.55
2.32702657	-8.549
2.75703851	-8.549
2.809312617	-8.549
2.903940634	-8.549
3.761939167	-8.549
2.454493573	-8.549
2.927883354	-8.549
3.008296316	-8.549
2.554940734	-8.548
2.536587693	-8.548
2.648605135	-8.548
2.324607541	-8.547
2.786792081	-8.547
2.887777959	-8.546
2.648982749	-8.546
2.508088599	-8.546
2.381436372	-8.545
3.49579218	-8.545
2.199860982	-8.545
3.260833655	-8.544
2.828175752	-8.543
3.249008366	-8.543
2.974876731	-8.543
2.328723704	-8.543
3.339245557	-8.542
2.426553064	-8.541
2.805944061	-8.541
2.404630553	-8.541
2.190212104	-8.54
2.68594017	-8.54
2.322429787	-8.54
2.576840727	-8.539
2.456355505	-8.539
2.999828629	-8.539
3.256504463	-8.539
1.991927444	-8.538
2.472954553	-8.538
2.827109698	-8.537
2.963284233	-8.537
2.954619048	-8.537
2.604500598	-8.537
2.724212329	-8.536
2.082973914	-8.536
2.225272271	-8.536
2.462533965	-8.536
2.400345019	-8.535
2.509752207	-8.535
2.465688416	-8.535
2.982305889	-8.534
2.747758834	-8.533
3.183424935	-8.532
2.364993418	-8.532
2.8383525	-8.532
2.77233437	-8.532
2.84001468	-8.531
2.93030733	-8.531
2.594514527	-8.53
2.708074595	-8.529
2.167541725	-8.528
2.423213745	-8.528
2.315413043	-8.528
2.635930543	-8.528
2.689459939	-8.526
3.130624825	-8.525
2.683576625	-8.525
2.705802173	-8.524
2.906820086	-8.523
2.635685206	-8.522
3.435511868	-8.52
2.952262057	-8.52
3.204309394	-8.52
2.235454824	-8.519
2.742545551	-8.519
2.489207032	-8.518
2.866120597	-8.518
2.790882615	-8.517
2.442438577	-8.517
2.946101366	-8.517
2.718082824	-8.517
2.744621714	-8.516
4.296759561	-8.516
2.487669271	-8.516
3.634656491	-8.515
3.22400274	-8.515
2.691435757	-8.514
3.283734755	-8.514
3.275912868	-8.514
5.089070424	-8.514
2.829998286	-8.513
2.519406614	-8.512
2.85969771	-8.512
2.922168735	-8.511
2.740875183	-8.51
3.217717453	-8.509
2.598792343	-8.509
3.523737882	-8.509
2.961797139	-8.509
2.441989962	-8.509
[truncated: 1 more rows]
