# Supplementary material for: A pharmacophore-guided deep learning approach for bioactive molecular generation
Source: Nat Commun. 2023 Oct 6;14:6234. doi: 10.1038/s41467-023-41454-9 (PMC10558534; doi:10.1038/s41467-023-41454-9)
Supplement: Supplementary file 5 — Supplementary data2 [file 41467_2023_41454_MOESM5_ESM.zip › Supplementary data2/Supplementary Table 3/Match score of Ablation Study.csv]

PGMG(remove_z,sampling)	PGMG(remove_dis)	PGMG(remove_z)	PGMG(canonical_smiles)	PGMG
1	0.833333333	1	0.666666667	1
1	0.7	1	1	0.6
0.6	0.6	1	1	0.7
1	0.2	1	0.6	1
0.9	0.4	0.6	1	0.8
1	0.7	1	1	1
0.5	0.5	1	0.5	1
1	0.866666667	1	1	1
1	0.7	1	1	1
1	0.333333333	1	1	0.666666667
1	0.666666667	1	0.666666667	1
1	0.9	1	1	1
1	0.8	1	0.7	1
1	0.4	1	1	1
0.4	0.266666667	1	1	1
1	0.5	1	1	1
0.6	0.666666667	0.733333333	1	1
1	0.533333333	1	1	1
0.333333333	0	1	1	1
1	0.6	1	1	1
0.666666667	1	0.333333333	1	1
0.4	0.4	1	0.666666667	1
1	0.666666667	1	1	0.833333333
1	1	1	1	1
0.666666667	0.333333333	1	1	1
1	0.333333333	1	1	1
0.9	0.2	0.6	0.666666667	0.4
1	1	1	1	1
0.9	0.166666667	1	1	1
1	0.8	1	1	1
1	0.5	1	1	1
1	0.8	1	1	1
0.5	0.7	1	0.333333333	1
1	1	1	1	1
1	0.5	1	0.666666667	1
1	0.666666667	0.666666667	1	1
1	0.2	1	0.6	1
1	0.466666667	1	1	1
1	1	1	1	1
0.6	0.4	1	0.6	1
0.666666667	0.333333333	0.6	0.333333333	0.7
1	0.5	0.333333333	1	1
1	0.666666667	1	1	1
1	0.4	1	1	1
0.666666667	0.6	1	0.8	1
0.5	0.5	1	1	1
0.666666667	0.733333333	1	1	1
1	0.3	1	1	1
0.333333333	0.5	0.6	1	1
0.333333333	0.333333333	1	1	1
0.933333333	0.666666667	1	1	1
0.7	1	1	1	1
1	1	1	1	1
1	0.666666667	1	1	1
1	0.4	1	1	0.666666667
1	0.666666667	1	1	1
1	0.4	1	0.6	1
1	0.6	0.6	1	1
1	0.7	1	1	1
0.833333333	0.533333333	1	1	1
1	0.466666667	1	1	1
1	0.666666667	1	1	1
1	0.7	1	0.666666667	1
1	0.666666667	1	0.6	1
1	0.666666667	1	1	0.833333333
0.666666667	0.8	1	1	1
1	0.533333333	1	1	1
1	0.9	1	0.666666667	1
1	1	1	1	1
0.6	0.533333333	1	1	1
1	0.4	1	1	1
1	0.666666667	1	1	1
1	0.6	1	1	1
1	0.4	1	1	1
1	0.733333333	1	1	1
1	0.6	1	1	1
0.833333333	0.533333333	1	1	0.733333333
0.333333333	0.533333333	1	0.666666667	1
1	0.666666667	1	1	1
1	0.6	1	1	0.733333333
0.3	1	1	1	1
1	0.4	1	0.333333333	1
1	0.833333333	1	1	0.833333333
1	0.666666667	1	1	0.666666667
0.9	0.333333333	1	1	1
1	0.5	1	1	1
1	0.5	1	1	1
1	0.5	1	1	1
0.5	0.8	1	0.666666667	0.6
1	0.7	1	1	1
0.666666667	0.533333333	0.3	1	1
1	0.666666667	1	1	1
1	0.666666667	0.666666667	0.8	1
1	0.4	1	0.6	0.7
1	0.6	1	1	1
1	0	0.7	1	1
1	0.4	1	1	1
1	0.666666667	1	0.7	1
1	0.5	1	0.6	1
1	0.466666667	0.5	1	1
0.733333333	1	1	1	0.6
0.9	0.6	1	1	1
1	0.4	1	0.933333333	1
1	0.6	1	1	0.6
1	1	1	1	1
0.7	0.833333333	0.733333333	1	1
1	0.7	0.6	1	1
1	0.6	1	1	1
1	0.466666667	1	1	1
0.733333333	0.4	1	0.933333333	1
0.666666667	0.4	0.4	1	0.666666667
1	0.6	1	0.8	0.7
1	0.2	1	1	1
0.8	0.333333333	1	1	1
1	0.666666667	1	0.733333333	0.666666667
1	0.6	1	1	1
1	0.7	1	1	0.7
0.8	0.6	1	0.5	0.4
1	0.6	1	1	1
1	0.5	1	0.533333333	1
1	0.333333333	0.9	1	1
1	0.533333333	1	0.8	1
1	0.533333333	1	1	1
1	0.7	1	0.9	1
1	0.4	1	0.166666667	0.9
0.4	0.5	1	1	1
1	0.333333333	1	1	1
0.9	0.6	1	0.533333333	0.7
0.7	0.7	1	0.9	1
1	0.466666667	1	1	1
1	0.6	1	1	1
1	0.5	0.866666667	1	0.933333333
0.8	0.333333333	1	1	1
1	0.6	1	1	1
1	0.666666667	1	1	0.8
1	1	1	1	1
0.4	0.9	1	1	1
1	1	1	1	0.6
1	0.7	1	0.9	1
0.733333333	0.666666667	1	1	0.7
0.533333333	0.5	1	1	1
0.8	0.6	1	1	1
1	0.666666667	1	0.5	0.8
0.8	0.6	1	1	0.3
1	0.7	1	1	0.833333333
1	0.2	1	1	1
1	0.666666667	1	1	0.6
0.6	0.933333333	0.3	1	1
0.7	0.3	1	0.833333333	1
1	0.466666667	1	0.6	1
1	0.5	1	1	1
1	0.833333333	1	1	1
1	0.733333333	1	0.733333333	1
1	0.733333333	1	1	0.933333333
1	0.4	0.8	1	1
0.733333333	0.3	0.466666667	1	0.333333333
1	0.733333333	1	1	1
1	0.8	1	0.5	0.7
1	0.666666667	0.8	1	1
1	0.7	1	1	1
0.666666667	0.8	1	0.533333333	1
0.666666667	0.5	1	1	1
1	0.733333333	1	0.9	0.6
0.733333333	0.5	1	1	1
1	0.6	1	1	1
1	0.3	1	1	0.6
1	0.4	1	1	0.733333333
1	0.733333333	1	1	1
1	0.5	1	0.7	0.7
1	0.466666667	1	0.6	1
1	0.5	1	0.9	1
1	0.7	1	1	1
0.666666667	0.3	1	1	1
1	0.6	1	0.6	0.6
0.6	1	0.7	1	0.933333333
0.7	0.166666667	0.6	1	1
1	0.4	1	1	1
1	1	1	1	1
1	0.466666667	1	1	0.8
0.866666667	0.3	1	1	0.666666667
1	0.8	1	1	1
1	0.3	1	1	1
1	0.666666667	1	1	1
0.733333333	0.7	1	1	1
1	0.7	1	1	1
1	0.466666667	1	1	1
1	0.4	1	1	1
0.533333333	0.333333333	1	1	0.6
0.733333333	0.8	1	0.733333333	1
0.733333333	0.466666667	1	1	1
0.666666667	0.4	1	1	1
0.833333333	0.333333333	1	1	1
0.9	0.466666667	1	1	1
1	0.5	1	1	1
1	0.733333333	1	0.733333333	1
0.5	0.3	1	0.333333333	1
1	0.8	1	1	1
0.857142857	0.533333333	1	1	1
1	0.333333333	1	1	1
1	0.333333333	1	1	1
1	0.6	1	1	1
0.666666667	0.666666667	1	0.666666667	0.466666667
1	0.533333333	1	1	1
1	0.733333333	1	1	1
0.333333333	0.333333333	1	1	1
1	1	1	0.8	1
1	0.5	1	1	1
1	0.8	1	1	0.6
1	0.6	1	1	1
1	0.666666667	1	1	1
1	0.666666667	1	1	1
1	0.466666667	1	1	1
1	1	1	1	1
1	0.571428571	1	1	1
1	1	1	0.8	0.6
1	0.6	1	1	1
1	0.666666667	1	0.5	1
1	0.466666667	0.666666667	1	1
0.666666667	0.666666667	1	1	1
0.7	0.333333333	1	1	1
1	0.333333333	1	1	1
0.666666667	0.5	1	1	1
1	0.9	1	1	1
0.833333333	0.8	1	1	1
0.533333333	1	1	1	1
1	1	1	1	1
1	0.8	1	0.333333333	1
1	1	1	1	1
1	0.5	1	1	1
0.5	1	1	1	1
1	0.6	1	1	1
1	0.5	1	1	1
1	0.4	1	0.6	1
0.6	0.5	1	1	0.8
0.7	0.333333333	1	1	1
0.7	0.7	1	1	0.6
0.5	0.8	1	1	1
0.6	0.266666667	1	1	1
0.666666667	0.4	1	1	0.4
0.9	0.380952381	1	1	1
0.333333333	0.833333333	0.6	1	1
1	0.6	1	1	0.8
0.714285714	0.333333333	0.733333333	0.7	1
1	0.6	1	0.5	1
1	0.4	1	0.666666667	0.833333333
1	1	0.666666667	0.666666667	1
1	0.333333333	1	0.6	1
0.6	0.333333333	1	1	1
1	0.3	1	1	1
1	0.3	1	1	0.7
1	1	1	0.7	1
1	0.8	1	1	0.8
1	0.3	1	0.733333333	1
0.6	0.7	1	1	0.866666667
1	0.733333333	1	1	1
1	0.333333333	1	1	0.9
1	0.4	1	1	1
1	0.866666667	1	1	1
1	0.4	1	1	1
1	0.333333333	0.733333333	1	1
1	1	1	1	0.666666667
1	0.476190476	1	0.8	1
1	0.6	1	1	1
0.6	0.8	1	1	1
1	0.5	1	1	1
0.5	0.333333333	1	1	0.666666667
1	0.466666667	1	0.666666667	1
1	0.3	1	0.6	0.666666667
1	0.5	1	1	1
1	0.6	1	1	1
1	0.733333333	1	0.666666667	1
0.6	0.7	1	0.6	1
1	1	1	1	1
0.833333333	0.5	1	0.6	1
1	0.666666667	1	1	1
1	0.6	1	0.7	1
0.666666667	1	1	0.6	1
0.5	0.3	1	1	1
0.4	0.5	1	1	1
1	0.333333333	1	0.8	1
1	0.9	1	1	0.5
1	0.7	1	1	1
1	1	1	0.9	1
0.6	0.266666667	1	1	1
0.6	0.7	1	1	1
0.6	0.5	1	1	1
1	1	1	1	1
1	0.333333333	1	1	1
0.666666667	0.5	1	0.666666667	1
1	1	1	1	0.6
1	0.6	1	1	1
1	0.4	1	1	1
1	0	1	1	0.5
1	1	1	1	0.666666667
1	0.833333333	1	0.666666667	1
0.8	0.5	0.666666667	0.666666667	1
1	0.2	1	1	1
0.4	0.533333333	1	0.666666667	1
1	0.333333333	1	1	1
1	0.666666667	1	1	1
1	0.666666667	1	1	1
1	0.5	1	0.9	1
0.666666667	0.4	1	1	0.6
1	0.4	1	0.6	1
1	0.7	1	1	1
1	0.666666667	1	1	1
0.9	0.6	1	0.666666667	0.6
0.6	0.6	1	1	1
1	0.4	1	1	1
1	0.266666667	1	1	1
1	0.6	1	0.5	1
0.666666667	0.6	1	0.5	1
1	0.666666667	0.6	0.933333333	1
1	0.6	1	0.666666667	1
1	0.5	1	1	1
1	0.4	1	1	1
1	0.933333333	1	1	0.666666667
1	0.666666667	1	0.7	1
0.7	0.5	1	1	1
1	0.5	1	1	1
1	0.5	1	0.733333333	1
1	0.6	1	0.7	1
1	0.666666667	1	1	1
1	0.4	0.6	1	1
0.8	0.5	1	1	1
1	0.8	1	1	1
1	1	0.866666667	1	1
0.3	0.666666667	1	0.933333333	1
1	0.666666667	1	1	1
1	0.666666667	1	1	1
1	0.733333333	1	1	1
1	0.7	1	0.6	1
0.6	0.5	1	1	1
0.666666667	0.333333333	1	1	1
1	0.9	1	1	1
1	0.5	1	1	1
1	0.333333333	1	1	1
1	1	0.6	1	0.933333333
1	0.333333333	1	0.666666667	1
1	0.733333333	1	0.6	1
1	0.6	1	1	1
0.466666667	0.533333333	1	1	0.9
0.6	0.6	1	0.7	1
1	0.4	1	1	1
1	0.866666667	1	1	1
1	0.6	1	1	1
1	0.4	1	1	1
1	0.466666667	1	1	1
1	0.5	1	1	1
1	0.4	1	1	1
1	0.8	1	1	1
0.6	0.666666667	1	1	1
1	0.5	0.7	1	0.6
0.833333333	0.5	1	0.8	1
1	0.266666667	1	1	1
1	0.5	1	1	1
0.5	0.6	1	1	1
1	0.6	1	1	1
1	0.533333333	1	1	1
1	0.8	1	1	0.166666667
1	0.5	1	1	1
1	1	1	1	1
0.5	0.4	1	1	1
0.5	0.333333333	1	0.333333333	1
1	0.466666667	1	1	1
1	0.6	1	0.6	0.6
0.8	0.166666667	1	0.733333333	1
0.733333333	0.833333333	1	0.733333333	1
1	0.466666667	0.9	0.9	1
1	0.5	1	1	1
1	0.8	1	1	1
0	0.466666667	1	1	0
1	0.3	1	0.733333333	1
1	1	0.666666667	0.533333333	1
1	1	1	0.2	1
1	0.6	0.9	1	1
1	0.2	1	1	0.6
1	0.2	1	1	1
1	0.6	1	0.333333333	1
0.7	1	0.733333333	1	1
1	0.4	1	0.9	1
1	0.333333333	1	1	1
1	0.5	1	1	1
0.6	0.3	1	1	0.733333333
1	1	1	1	1
1	0.5	1	1	1
1	0.5	1	1	1
1	0.6	1	1	1
1	0.733333333	1	1	0.8
0.8	0.333333333	1	1	1
1	0.5	1	1	1
1	0.4	1	1	1
0.666666667	0.666666667	1	1	0.333333333
0.666666667	0.833333333	1	1	0.7
1	0.733333333	1	1	1
1	0.4	1	1	1
1	0.533333333	1	0.5	1
0.733333333	1	1	0.6	1
0.6	1	1	0.7	1
1	0.5	1	1	1
1	0.5	1	1	1
1	0.5	1	1	1
1	0.4	1	1	0.7
1	0.6	1	1	1
1	0.733333333	0.5	1	1
1	0.666666667	1	0.466666667	1
1	1	1	1	1
1	0.266666667	1	1	1
0.6	1	1	0.833333333	1
0.666666667	0.4	1	0.6	0.6
1	0.8	1	1	1
0.166666667	0.4	1	0.7	1
0.7	0.833333333	1	1	1
1	0.9	1	1	1
1	1	0.6	1	1
0.833333333	0.5	1	1	1
1	0.5	1	0.733333333	1
1	0.4	1	1	1
1	0.6	1	1	1
0.6	0.4	1	1	0.7
1	0.4	1	1	1
0.7	0.333333333	0.4	1	1
0.666666667	0.7	0.8	1	0.5
1	0.666666667	1	1	1
1	1	1	0.7	1
0.666666667	0.6	1	0.7	1
0.866666667	0.666666667	1	0.8	1
1	0.3	1	1	1
1	0.4	1	1	0.733333333
1	0.6	1	0.666666667	1
0.8	0.5	1	0.733333333	1
1	0.4	1	1	1
1	0.333333333	0.7	0.4	1
1	0.533333333	1	0.933333333	1
0.7	1	1	0.666666667	1
0.5	0.9	1	1	1
1	0.466666667	1	1	1
1	0.866666667	1	0.8	1
0.533333333	0.2	1	1	1
1	0.533333333	1	1	1
1	0.6	1	0.7	1
1	0.7	1	1	1
1	0.3	1	1	1
0.6	0.4	1	1	1
1	1	1	1	1
1	0.333333333	1	1	0.666666667
1	0.533333333	1	0.5	1
0.5	0.666666667	1	1	1
1	0.333333333	1	1	1
1	0.5	1	1	1
1	1	1	0.666666667	1
1	0.833333333	1	1	1
1	0.7	1	1	1
1	0.666666667	1	1	1
1	0.4	1	1	1
0.9	0.666666667	1	1	1
1	1	1	1	1
1	0.4	1	1	1
1	0.3	0.8	0.6	1
1	1	1	1	1
0.8	0.7	1	0.7	1
0.6	1	1	1	1
1	0.666666667	1	1	1
1	0.466666667	1	1	1
0.8	0.333333333	1	1	0.666666667
0.666666667	0.666666667	1	0.866666667	1
0.3	0.666666667	1	1	0.7
0.9	0.8	0.7	1	1
1	0.666666667	1	1	0.7
1	0.8	1	0.7	1
1	0.3	1	1	1
1	0.533333333	1	1	1
1	0.6	1	1	1
0.9	0.7	1	1	1
0.9	0.666666667	1	0.666666667	0.866666667
1	0.533333333	1	1	1
1	0.333333333	1	0.866666667	1
1	0.3	1	1	1
1	0.5	1	1	1
1	0.6	1	1	1
1	0.6	1	1	1
0.6	0.4	1	0.666666667	1
0.7	1	1	0.666666667	1
1	0.6	1	1	1
1	0.3	0.933333333	0.8	1
1	0.7	1	0.6	1
1	0.666666667	1	0.8	0
1	0.4	1	0.5	1
0.7	0.4	1	1	1
1	0.5	1	1	1
1	0.4	1	0.6	1
0.5	0.6	1	1	0.6
0.6	0	1	1	1
0.666666667	0.733333333	1	1	1
0.5	0.333333333	1	1	1
1	0.5	1	1	1
1	0.6	1	1	1
1	0.4	1	1	1
1	0.333333333	1	1	1
1	0.7	1	1	1
0.866666667	0.833333333	0.9	1	1
1	0.333333333	1	1	1
1	0.6	1	1	0.7
0.666666667	0.7	1	1	1
0.733333333	0.3	1	1	0.8
1	0.466666667	1	0.5	0.6
1	0.7	1	0.666666667	0.6
1	0.666666667	1	1	1
1	0.6	1	1	1
1	0.666666667	1	1	1
1	0.3	1	1	1
0.5	0.6	1	1	1
0.666666667	0.5	1	1	1
1	0.666666667	1	0.4	0.8
1	0.6	1	1	1
1	1	1	1	1
1	0	1	1	1
1	1	1	0.666666667	0.5
1	0.8	1	1	1
0.6	0.6	1	0.9	1
1	0.8	0.4	0.6	1
1	0.6	1	1	1
1	0.6	1	0.9	1
1	0.733333333	1	1	0.6
1	0.333333333	1	1	1
1	0.5	1	1	1
0.666666667	0.333333333	1	1	1
1	0.6	1	1	0.7
0.6	0.3	0.6	1	1
1	0.666666667	1	1	0.9
0.666666667	0.4	1	1	1
1	0.4	1	1	1
1	0.5	1	0.6	1
1	1	1	1	1
0.5	0.7	1	1	1
0.5	0.266666667	1	1	0.8
0.933333333	0.4	1	0.6	1
0.4	0.333333333	1	1	1
1	0.6	1	0.833333333	1
0.5	0.6	1	0.7	1
1	0.8	1	1	1
1	0.666666667	1	1	1
1	0.5	1	1	1
1	1	1	1	0.4
1	1	1	1	1
1	0.666666667	1	1	1
1	0.7	1	1	1
1	0.533333333	1	1	1
0.7	0.6	1	1	0.3
1	0.333333333	1	1	1
1	0.6	1	1	1
1	0.4	0.9	1	1
0.5	0.466666667	1	0.6	1
1	0.533333333	1	0.6	1
1	0.3	1	1	1
0.7	1	1	0.666666667	1
0.733333333	0.5	1	1	1
0.5	0.5	1	1	1
1	1	1	1	1
1	0.5	1	1	1
1	0.833333333	1	1	1
1	1	1	1	1
1	0.8	1	1	1
0.533333333	0.6	1	1	0.9
0.8	0.7	1	1	1
1	0.7	1	1	0.666666667
0.8	0.8	1	1	1
1	0.4	1	1	1
0.666666667	0.733333333	1	1	1
0.8	0.4	1	1	1
1	0.3	1	0.6	1
1	0.5	1	1	0.6
1	1	1	1	1
0.5	0.466666667	1	1	1
1	0.5	1	1	1
1	0.333333333	1	1	0.6
1	0.666666667	1	1	1
1	0.2	1	0.666666667	1
1	1	1	1	1
0.166666667	0.333333333	1	1	0.733333333
0.733333333	0.3	0.9	0.533333333	1
1	0.6	1	1	1
1	0.8	1	1	1
0.5	0.833333333	1	1	1
1	0.666666667	1	1	1
0.4	0.5	1	1	1
1	1	1	0.5	1
1	0.4	1	0.6	1
1	0.466666667	1	0.8	1
1	0.333333333	0.666666667	1	1
1	0.5	1	0.8	1
0.904761905	0.4	1	1	1
1	0.9	1	1	1
1	0.5	1	1	1
0.7	0.666666667	1	1	1
1	0.333333333	1	1	1
1	0.666666667	0.933333333	1	1
1	0.7	1	1	0.9
1	0.4	1	1	1
1	0.6	1	1	1
1	0.333333333	1	0.3	1
1	0.833333333	1	1	1
1	0.666666667	1	1	1
1	0.4	1	0.333333333	1
1	0.6	1	1	0.6
1	0.5	0.6	0.5	1
0.5	0.333333333	1	0.6	1
1	0.666666667	1	0.7	0.733333333
0.5	0.8	1	0.8	0.8
1	0.466666667	0.8	0.833333333	1
0.666666667	0.6	1	1	1
1	0.533333333	1	1	0.666666667
1	0.5	1	0.666666667	0.8
1	0.6	1	1	1
1	0.533333333	1	1	1
0.5	1	1	1	0.833333333
1	0.733333333	0.7	1	1
0.666666667	0.533333333	1	1	1
0.833333333	0.4	1	1	1
1	0.833333333	1	1	1
1	0.533333333	1	1	1
1	0.4	1	1	1
1	0.5	1	1	1
1	0.666666667	1	1	1
0.6	0.6	1	0.7	1
1	0.6	1	1	0.866666667
0.6	0.666666667	1	1	1
1	0.666666667	1	0.7	1
1	0.6	1	1	1
1	0.5	1	1	0.8
1	0.5	1	1	0.466666667
1	0.7	0.4	0.666666667	1
1	0.5	1	1	1
1	0.266666667	1	1	1
1	0.666666667	1	0.833333333	1
1	0.466666667	1	0.666666667	0.7
0.666666667	0.333333333	1	1	0.933333333
1	0.4	1	0.666666667	1
1	0.333333333	1	1	1
1	0.5	1	0.8	1
1	0.5	1	0.466666667	1
0.7	0.666666667	1	1	1
1	0.7	1	0.6	1
0.6	1	1	1	1
1	0.4	1	1	0.5
0.3	0.428571429	1	0.8	1
1	0.333333333	1	0.666666667	1
1	0.333333333	1	1	1
1	0.4	1	1	1
1	0.4	0.666666667	0.7	1
1	0.3	1	0.5	0.666666667
0.166666667	0.666666667	1	1	1
1	0.5	1	1	1
0.5	1	1	0.666666667	1
0.7	0.333333333	1	1	0.666666667
1	0.333333333	1	1	0.5
1	0.6	0.619047619	1	1
0.7	0.4	1	1	1
0.6	0.533333333	1	1	0.666666667
1	0.4	1	0.466666667	1
1	0.6	1	1	0.6
1	0.333333333	1	1	0.933333333
1	0.866666667	1	1	0.6
0.666666667	0.5	0.5	1	0.7
1	1	1	0.666666667	1
0.933333333	0.5	1	0.7	0.933333333
1	0.2	1	1	1
0.5	0.5	1	1	1
1	0.4	1	1	1
1	0.4	1	0.866666667	0.1
1	0.466666667	1	0.666666667	1
1	0.6	1	1	0.8
0.5	0.5	1	0.7	1
1	0.8	1	0.666666667	1
1	0.5	1	0.666666667	1
1	0.466666667	1	1	1
0.833333333	1	1	1	0.666666667
0.2	0.3	1	1	1
1	1	1	0.666666667	1
1	0.5	1	1	1
0.8	0.8	0.933333333	0.7	1
1	0.7	1	1	1
1	0.5	1	1	1
1	0.533333333	1	1	1
0.833333333	0.4	0.333333333	1	1
0.5	0.333333333	1	1	1
1	0.466666667	1	1	1
1	0.4	1	1	1
0.666666667	0.733333333	1	1	1
1	0.7	0.6	1	1
1	0.6	1	1	1
1	0.7	1	1	1
0.6	0.166666667	1	1	0.6
1	0.6	1	1	1
0.933333333	0.6	0.666666667	1	1
1	0.5	0.6	0.7	1
1	0.6	1	0.5	1
1	0.666666667	1	0.5	1
1	0.2	1	0.166666667	1
0.9	1	1	0.7	0.933333333
0.5	0.666666667	1	1	0.333333333
0.9	0.6	1	1	1
1	1	1	1	1
1	0.666666667	1	1	1
0.7	0.4	1	1	1
1	0.866666667	1	1	0.666666667
1	0.333333333	1	0.5	1
1	0.8	1	1	1
1	0.666666667	1	1	1
1	1	1	1	1
1	0.5	1	1	1
1	0.333333333	1	1	0.666666667
1	0.7	1	1	0.666666667
1	0.6	1	0.6	1
0.933333333	1	1	1	1
1	0.6	1	1	1
1	0.6	1	1	1
1	0.333333333	1	1	0.666666667
1	0.333333333	1	1	0.666666667
1	0.5	0.833333333	0.7	1
0.466666667	0.533333333	1	0.866666667	1
1	1	1	1	1
1	0.5	1	1	1
1	0.666666667	1	1	1
1	0.466666667	1	1	0.666666667
1	0.5	1	1	1
1	0.8	0.7	1	1
0.7	0.733333333	1	1	1
1	0.666666667	1	1	1
1	0.7	1	1	1
1	0.4	1	1	0.666666667
1	0.666666667	1	1	1
1	0.333333333	1	0.833333333	1
0.6	0.5	0.533333333	1	1
1	0.866666667	1	1	1
0.733333333	0.4	1	1	0.6
0.6	0.466666667	1	0.666666667	1
0.6	0.533333333	1	0.666666667	1
1	0.466666667	1	1	1
0.8	0.166666667	1	1	1
0.5	0.5	1	1	1
0.7	0.666666667	1	1	0.8
1	0.4	1	1	1
0.7	0.666666667	1	1	0.666666667
0.6	0.733333333	0.6	0.666666667	1
1	0.6	0.833333333	1	1
0.666666667	0.7	1	1	1
1	0.7	1	1	1
0.7	0.8	1	1	1
1	0.8	1	1	1
1	0.8	1	1	1
0.866666667	0.4	1	1	1
1	0.4	1	1	1
0.333333333	0.8	1	1	1
0.5	0	1	1	0.6
0.733333333	0.666666667	1	1	1
0.6	0.7	1	0.5	1
1	0.166666667	1	1	0.7
0.666666667	0.9	1	0.666666667	1
1	0.5	1	1	1
0.733333333	0.733333333	1	1	1
1	0.7	1	1	0.7
0.6	0.833333333	1	0.6	0.533333333
0.666666667	0.6	1	1	1
1	0.533333333	0.533333333	1	1
0.733333333	0.4	0.6	1	1
1	0.4	1	0.666666667	1
0.933333333	0.5	1	1	1
1	0.333333333	1	1	1
1	0.466666667	1	1	1
0.933333333	0.6	1	0.666666667	1
1	0.4	1	1	1
1	0.333333333	1	1	1
1	1	1	1	1
1	0.333333333	1	1	1
1	0.6	1	0.8	1
0.6	0.6	1	1	1
0.3	0.6	1	1	1
1	0.6	1	0.666666667	1
0.3	0.733333333	1	1	1
1	0.466666667	0.6	1	1
1	0.666666667	1	1	1
1	1	1	1	1
1	0.666666667	1	0.8	1
1	0.5	1	1	0.733333333
1	0.5	0.733333333	1	0.666666667
1	1	1	1	1
1	0.666666667	1	1	0.8
1	0.4	1	1	1
1	0.733333333	1	1	0.466666667
1	0.333333333	1	1	1
0.6	0.6	1	1	1
0.4	1	1	1	0.533333333
1	0.5	1	1	1
1	0.4	1	1	1
1	0.466666667	1	0.7	0.9
1	0.4	1	1	0.533333333
1	0.5	1	0.666666667	1
1	0.866666667	1	1	0.666666667
1	0.4	1	0.6	1
1	0.666666667	1	0.866666667	1
1	0.7	1	1	1
0.6	0.533333333	1	1	1
1	0.3	1	0.7	1
1	0.6	1	1	1
0.4	0.466666667	1	1	0.733333333
0.7	0.6	1	1	1
1	1	1	1	1
1	0.5	0.733333333	1	1
1	0.4	1	0.666666667	1
1	0.533333333	1	0.666666667	0.6
1	1	1	1	1
1	0.266666667	1	1	0.5
1	0.466666667	1	0.166666667	0.8
1	0.166666667	1	0.5	1
0.5	0.5	0.866666667	1	1
1	0.466666667	1	1	1
1	0.8	1	1	0.666666667
1	0.5	1	1	1
0.666666667	1	0.8	1	1
0.4	0.7	1	0.666666667	1
1	0.523809524	1	1	1
1	0.5	1	1	1
1	1	1	1	1
1	0.733333333	1	0.466666667	1
1	1	1	1	1
0.933333333	0.533333333	1	1	1
0.666666667	0.666666667	1	1	1
1	0.8	1	1	1
1	0.5	1	1	1
1	0.6	1	1	1
1	0.6	1	1	1
1	0.333333333	1	1	1
1	0.333333333	1	0.333333333	1
0.6	0.5	1	0.933333333	1
1	0.333333333	1	1	1
1	0.8	1	1	1
1	0.6	1	0.8	1
0.266666667	0.6	1	1	1
1	0.5	1	0.8	1
1	1	0.8	0.7	1
0.533333333	0.333333333	1	1	0.833333333
0.333333333	0.6	1	1	1
1	0.933333333	1	1	1
1	0.933333333	1	1	0.8
0.666666667	0.6	1	1	1
1	0.666666667	1	1	1
1	0.333333333	1	1	0.7
1	0.533333333	1	0.666666667	1
0.6	1	1	1	1
1	0.4	1	1	0.6
0.833333333	0	1	1	0.714285714
0.166666667	0.6	1	1	1
1	0.4	0.6	1	1
0.6	0.5	1	1	1
0.5	0.5	1	0.7	1
0.466666667	0.6	1	0.5	1
1	0.523809524	1	1	1
0.733333333	0.8	1	1	1
1	0.3	1	0.714285714	1
1	0.466666667	1	1	0.6
0.6	0.666666667	1	1	0.6
0.9	0.5	1	1	1
1	0.666666667	1	0.6	1
1	1	1	0.333333333	1
1	0.5	1	1	1
1	0.5	1	1	1
1	0.666666667	1	0.666666667	1
1	0.7	1	1	1
0.7	0.866666667	0.666666667	1	1
1	0.9	1	1	1
1	0.333333333	0.9	1	1
1	0.666666667	1	1	1
0.8	0.5	1	0.2	1
1	0.2	1	1	0.666666667
1	0.5	1	1	0.266666667
0.666666667	0.333333333	1	0.5	1
0.933333333	0.8	1	1	1
1	0.6	1	1	1
0.5	0.666666667	0.6	1	1
1	0.266666667	1	1	1
1	1	1	1	1
1	0.733333333	1	1	1
1	0.4	1	1	1
1	0.5	1	0.333333333	0.866666667
1	0.5	1	1	1
1	0.466666667	1	1	1
1	0.333333333	1	1	1
0.7	0.466666667	1	1	1
1	0.733333333	1	1	1
0.5	0.466666667	1	1	1
1	1	1	0.466666667	0.8
1	0.5	1	1	1
1	0.3	1	1	1
0.666666667	0.666666667	1	1	1
0.6	0.533333333	1	1	1
1	0.5	1	1	1
0.666666667	1	1	1	1
1	1	1	1	1
1	0.6	1	1	1
0.6	0.466666667	1	1	1
1	0.666666667	1	1	1
0.833333333	0.6	1	1	1
1	0.266666667	0.9	0.9	1
0.866666667	0.333333333	1	1	1
1	0.6	1	1	0.6
0.7	0	1	1	1
1	0.733333333	1	1	1
0.4	0.333333333	1	0.4	1
1	0.4	1	1	1
0.7	0.666666667	1	1	1
1	0.6	1	1	1
1	0.666666667	1	1	1
0.9	0.5	1	1	1
1	0.4	1	1	1
1	0.4	1	1	1
1	0.6	1	1	1
1	0.533333333	1	1	1
1	0.666666667	1	1	1
0.4	0.533333333	1	1	1
1	0.733333333	1	1	0.733333333
0.8	0.4	1	0.8	1
0.466666667	0.166666667	1	1	0.6
1	0.666666667	1	0.8	1
0.666666667	0.6	1	1	1
0.733333333	0.5	1	1	1
1	0.8	1	1	0.666666667
1	0.7	0.8	0.8	1
0.7	0.8	1	1	1
1	0.466666667	1	0.6	1
1	0.466666667	1	1	1
1	0.7	1	1	1
0.3	0.7	1	1	1
0.6	0.6	1	1	1
0.333333333	0.6	1	0.533333333	0.666666667
0.666666667	0.7	1	1	1
1	0.666666667	0.5	1	1
1	0.833333333	1	1	1
1	0.466666667	1	1	1
1	0.466666667	1	1	1
1	0.466666667	1	1	1
1	0.733333333	1	1	1
0.3	0.6	1	1	1
1	0.6	1	1	1
1	0.5	1	1	1
1	0.7	0.7	0.866666667	1
1	0.733333333	1	1	1
1	0.5	1	1	1
0.7	0.4	1	1	0.733333333
1	0.8	1	1	0.666666667
1	0.533333333	1	1	1
1	0.733333333	1	1	1
0.133333333	0.333333333	1	0.6	0.8
1	0.5	1	1	1
0.6	0.3	1	1	1
0.666666667	0.1	1	1	1
1	0.333333333	1	0.666666667	1
1	0.3	1	1	1
1	0.666666667	1	1	0.7
1	0.666666667	1	1	1
0.733333333	0.9	1	1	0.466666667
1	0.266666667	0.866666667	1	1
1	0.3	1	1	0.9
1	0.333333333	1	0.166666667	1
0.333333333	1	0.666666667	1	0.666666667
1	0.7	1	1	1
0.6	0.333333333	1	1	1
0.5	0.6	1	0.466666667	0.9
1	0.7	1	0.6	0.8
1	0.833333333	1	0.9	1
1	0.6	1	1	1
1	0.4	1	1	1
0.466666667	0.7	1	1	1
0.7	0.5	1	0.5	1
0.6	0.6	1	0.8	0.7
1	0.533333333	1	0.7	1
1	1	1	0.7	1
0.733333333	0.4	1	1	1
1	0.333333333	1	1	1
1	0.666666667	1	0.7	1
0.466666667	0.666666667	1	1	0.666666667
0.6	0.7	1	0.5	1
1	1	1	1	1
0.8	0.466666667	1	0.9	1
1	0.3	1	1	1
1	0.533333333	1	1	1
1	0.666666667	1	1	1
1	0.3	0.866666667	0.666666667	1
0.666666667	1	1	1	1
1	0.7	1	0.6	1
1	0.466666667	1	1	1
0.3	0.4	1	0.7	1
1	0.4	1	1	1
1	0.466666667	1	1	0.666666667
0.6	0.333333333	1	1	1
1	0.7	1	0.4	1
0.9	1	1	1	0.666666667
1	0.333333333	0.6	1	1
1	0.8	1	1	1
1	0.733333333	1	1	0.7
0.9	0.8	1	1	1
0.666666667	0.4	1	1	0.6
1	0.333333333	1	0.6	1
1	0.666666667	1	1	1
0.6	0	1	1	1
0.7	0.5	1	1	1
1	0.333333333	0.666666667	1	0.9
0.666666667	0.7	1	1	1
1	0.8	1	0.333333333	1
0.733333333	0.6	1	0.6	1
1	0.7	0.466666667	1	1
1	0.166666667	1	1	1
1	0.7	1	1	1
1	0.4	1	1	1
1	1	0.5	1	1
0.666666667	1	1	1	1
1	0.3	1	1	1
1	0.6	1	1	1
1	0.4	1	0.6	0.833333333
1	0.6	1	1	1
0.933333333	0.5	1	1	1
0.866666667	0.533333333	1	1	1
1	0.7	1	1	1
1	0.666666667	1	1	1
0.3	1	1	0.7	1
0.6	0.666666667	1	0.666666667	0.733333333
0.7	0.5	1	1	0.3
1	0.6	1	1	1
0.5	0.8	1	1	1
1	0.8	1	1	1
1	0.4	1	0.666666667	1
0.619047619	0.4	1	1	0.666666667
1	0.7	1	1	1
1	0.666666667	1	0.6	0.666666667
0.5	0.5	1	0.9	0.533333333
1	0.3	1	1	1
1	0.666666667	1	1	1
0.6	0.333333333	1	1	1
1	1	1	0.933333333	1
1	0.8	1	1	1
0.6	0.666666667	1	1	1
1	0.5	0.733333333	1	1
1	0.4	1	0.666666667	0.6
1	0.5	1	0.8	1
0.5	0.5	1	1	1
1	0.6	1	1	1
1	0.733333333	1	1	1
0.7	0.466666667	1	1	1
1	0.9	1	1	1
1	0.2	1	1	1
1	0.4	1	0.8	1
0.666666667	0.7	1	1	1
1	0.3	0.666666667	1	1
0.666666667	0.5	1	1	1
1	0.2	1	1	1
1	1	1	1	1
1	0.8	1	0.7	1
1	0.533333333	1	1	1
1	0.666666667	1	1	1
1	0.6	1	1	1
1	0.666666667	1	0.6	1
1	0.8	1	1	1
0.833333333	0.466666667	0.733333333	0.666666667	1
0.7	0.5	1	0.5	1
1	0.533333333	0.6	0.866666667	1
0.4	0.6	1	1	1
1	0.666666667	1	0.533333333	1
1	0.533333333	1	0.8	1
0.666666667	0.666666667	1	0.666666667	0.833333333
1	0.9	1	1	0.733333333
0.5	0.5	0.466666667	1	1
1	0.5	1	1	1
0.6	1	1	1	0.933333333
1	0.7	1	1	1
1	0.4	1	1	1
0.933333333	0.4	0.5	1	1
1	0.666666667	1	0.533333333	1
0.933333333	0.266666667	1	1	1
1	0.6	1	0.6	1
1	0.4	1	0.533333333	1
1	0.6	1	1	1
1	0.333333333	0.5	0.733333333	1
1	0.6	1	1	1
1	0.8	1	1	1
0.666666667	0.8	1	1	1
0.5	0.666666667	1	1	1
0.666666667	0.333333333	1	1	1
1	0.4	1	1	0.6
0.5	1	1	1	1
1	1	1	1	0.6
1	0.7	1	1	0.9
0.4	0.933333333	0.5	1	1
0.466666667	0.533333333	1	1	1
1	0.7	1	1	1
1	0.6	1	1	1
1	1	1	0.7	1
1	0.5	0.866666667	1	1
1	0.9	1	1	0.6
1	0.6	0.666666667	1	1
1	0.666666667	1	0.7	0.666666667
1	0.333333333	1	1	1
1	0.4	1	1	1
0.666666667	0.7	1	1	1
0.8	0.523809524	1	1	1
1	0.5	1	1	0.4
0.6	0.666666667	1	1	1
1	0.666666667	1	1	1
1	0.4	0.5	1	1
1	0.6	1	1	1
0.6	0.6	1	1	1
1	0.5	1	1	0.666666667
0.666666667	0.8	1	1	1
0.8	0.666666667	1	0.6	1
1	0.4	1	1	1
1	0.533333333	1	1	1
1	1	1	1	1
1	1	1	1	1
0.733333333	0.333333333	1	1	0.666666667
0.5	0.5	1	1	0.9
1	0.333333333	1	1	1
0.9	0.6	1	1	1
0.333333333	0.333333333	1	1	1
0.8	0.6	1	0.666666667	0.666666667
1	0.6	1	0.933333333	1
0.833333333	0.5	1	1	1
1	0.466666667	1	1	0.666666667
1	0.8	1	1	1
1	0.5	1	1	1
0.7	0.7	0.666666667	1	1
0.6	0.7	1	1	0.6
1	0.333333333	1	1	1
1	0.6	1	1	1
0.7	0.7	1	0.666666667	0.733333333
1	1	1	1	1
1	0.666666667	1	0.7	1
0.7	1	1	1	1
1	0.8	1	1	1
1	0.333333333	1	1	0.833333333
1	0.166666667	0.6	1	1
1	0.3	1	0.933333333	1
0.7	0.5	1	0.5	0.80952381
0.6	0.6	1	0.9	1
0.7	0.6	1	1	1
1	0.466666667	1	1	1
0.9	0.333333333	1	1	0.5
1	0.6	1	0.666666667	1
1	0.666666667	1	1	1
1	1	1	0.666666667	0.6
1	0.8	1	1	1
1	0.285714286	1	0.9	0.8
1	0.533333333	1	0.714285714	1
1	0.466666667	1	1	1
0.666666667	0.733333333	1	1	0.833333333
1	0.333333333	0.666666667	1	1
1	1	1	1	1
0.6	0.666666667	1	1	1
1	0.3	1	1	0.666666667
1	1	1	1	1
0.6	0.8	1	1	1
0.6	0.6	1	1	0.666666667
1	0.333333333	0.866666667	0.866666667	1
1	0.333333333	0.5	1	0.666666667
0.5	0.666666667	1	1	1
1	0.5	1	1	1
1	0.5	1	1	1
0.2	0.666666667	1	1	0.866666667
1	0.7	1	1	0.5
1	0.333333333	1	1	1
0.666666667	0.466666667	1	0.666666667	1
0.5	0.5	1	0.8	1
0.7	0.733333333	1	1	0.8
0.8	0.733333333	1	0.733333333	1
0.666666667	1	1	0.5	1
1	0.7	1	1	1
1	0.733333333	1	1	1
1	0.666666667	1	1	1
1	0.666666667	1	1	1
1	0.5	1	1	1
0.733333333	0.666666667	1	1	1
0.666666667	0.6	1	1	1
0.5	1	1	1	0.733333333
0.166666667	0.2	1	1	1
1	0.5	1	1	1
1	0.666666667	1	1	1
1	0.8	1	1	1
1	0.466666667	1	1	0.933333333
1	0.7	1	1	1
0.666666667	0.5	1	1	1
0.3	0.6	1	1	1
1	0.733333333	1	1	1
1	0.8	1	1	0.9
0.733333333	0.666666667	1	1	1
1	0.333333333	1	1	1
1	0.6	1	1	1
1	0.533333333	1	0.933333333	1
0.3	0.666666667	1	1	0.7
0.9	0.4	1	1	1
1	0.4	1	1	1
1	0.5	1	1	1
1	0.6	1	0.3	1
1	0.166666667	1	1	1
0.5	0.3	1	0.6	1
1	0.533333333	1	1	1
1	1	1	1	0.7
1	0.9	1	1	1
1	0.5	1	1	1
0.6	0.5	1	1	1
1	0.6	1	1	1
0.7	1	1	0.6	1
1	0.8	1	1	1
0.733333333	0.5	1	1	0.8
0.7	0.7	0.6	1	1
1	0.866666667	1	1	0.733333333
1	0.5	1	1	1
1	0.6	1	1	0.8
1	0.733333333	1	1	1
0.733333333	0.7	1	1	1
1	0.666666667	0.8	1	0.7
0.666666667	0.666666667	1	1	1
1	0.666666667	1	1	1
1	0.6	1	0.8	1
1	0.6	1	0.733333333	1
0.6	0.6	0.9	1	1
1	0.3	1	1	0.8
0.6	0.7	1	0.6	1
1	0.8	1	1	1
1	0.333333333	1	1	1
1	1	1	1	1
1	0.6	1	1	1
1	0.8	1	1	1
0.333333333	0.6	1	1	1
1	0.466666667	1	0.666666667	1
0.266666667	0.166666667	1	1	1
0.733333333	0.533333333	0.666666667	1	1
0.9	0.8	0.6	1	1
0.7	0.6	1	1	1
1	0.7	1	1	1
1	0.7	1	1	1
1	0.6	1	0.666666667	1
1	0.666666667	1	1	1
1	0.8	1	1	1
1	0.9	1	1	1
1	0.7	1	1	1
1	0.466666667	1	1	1
1	1	1	1	0.6
1	0.7	1	1	1
1	0.666666667	1	1	1
0.6	0.6	1	1	0.8
0.5	0.4	1	0.666666667	1
1	0.9	1	0.5	1
0.6	0.666666667	1	1	1
0.8	0.333333333	1	1	1
1	0.7	1	1	1
1	0.5	1	0.7	1
1	1	1	0.4	1
1	0.6	1	1	0.6
1	0.5	1	1	1
1	0.533333333	1	0.9	1
1	0.6	1	0.733333333	1
1	0.7	1	1	0.6
0.8	0.6	1	0.666666667	1
1	0.833333333	1	1	0.733333333
1	0.666666667	1	1	1
1	0.7	1	0.533333333	1
1	0.333333333	0.6	1	1
1	0.466666667	1	0.733333333	0.5
1	0.9	1	0.7	1
0.666666667	0.6	1	1	1
0.666666667	0.7	1	1	1
0.7	1	1	1	1
1	0.533333333	1	0.6	0.5
1	1	1	1	1
0.9	0.3	1	1	1
1	0.7	1	1	0.5
0.333333333	0.833333333	1	1	1
0.5	0.5	1	1	1
1	0.4	1	0.333333333	1
1	0.166666667	1	1	1
1	0.5	1	0.3	1
1	0.6	1	0.6	0.9
1	0.6	1	1	1
1	0.6	1	1	0.8
1	1	1	1	1
1	0.5	1	1	1
1	0.666666667	1	1	0.666666667
1	0.666666667	1	1	1
1	0.333333333	1	1	1
0.5	1	1	1	1
1	1	1	1	1
1	0.333333333	0.733333333	1	1
1	0.6	1	1	1
1	0.8	1	1	1
1	0.7	1	1	1
1	0.666666667	1	0.466666667	0.933333333
1	0.266666667	0.4	1	1
1	0.3	1	0.5	1
0.6	0.666666667	1	1	1
1	0.333333333	1	0.8	1
1	0.9	1	1	1
1	0.666666667	1	1	1
1	0.2	1	1	0.5
0.6	0.6	1	1	1
0.666666667	0.866666667	1	1	0.666666667
1	0.4	1	1	1
1	0.4	1	0.4	0.8
0.666666667	0.6	1	0.6	0.9
1	0.466666667	1	1	1
1	0.3	1	0.6	1
1	0.266666667	1	1	1
1	0.3	1	1	1
0.333333333	0.8	0.5	1	1
1	0.8	1	1	1
1	0.4	1	1	1
0.8	0.6	1	0.833333333	1
0.666666667	0.5	1	1	1
0.8	0.666666667	0.8	1	0.7
0.866666667	0.5	1	0.733333333	1
1	0.6	1	0.9	0.6
0.6	0.466666667	1	1	1
1	0.6	1	1	1
1	0.6	1	1	1
1	0.6	1	1	1
0.4	0.733333333	1	1	1
1	1	1	0.466666667	1
1	0.333333333	1	1	1
1	0.6	1	0.8	1
1	0.333333333	1	0.733333333	1
1	0.7	1	0.866666667	1
0.7	0.7	1	0.7	1
1	0.466666667	0.666666667	1	1
1	0.6	1	1	1
1	0.666666667	1	0.5	1
1	0.5	0.6	1	1
0.933333333	0.833333333	1	1	1
1	0.666666667	1	1	1
1	0.5	1	1	1
1	0.533333333	1	1	1
1	0.6	1	1	1
0.733333333	0.666666667	1	0.666666667	1
1	0.833333333	1	1	0.733333333
1	0.3	1	1	1
0.933333333	0.666666667	0.933333333	0.666666667	1
0.666666667	0.533333333	1	1	1
1	0.4	1	1	0.333333333
1	0.666666667	1	0.666666667	1
1	0.5	1	0.666666667	1
1	0.666666667	1	0.8	1
1	0.333333333	1	1	1
1	0.533333333	1	1	1
1	0.6	1	0.6	1
1	0.7	1	1	1
1	0.833333333	1	1	1
0.5	0.6	1	1	1
1	1	1	1	1
1	0.3	0.7	1	1
1	0.933333333	1	1	1
1	1	1	1	1
1	0.5	1	0.666666667	1
1	1	1	1	1
1	0.333333333	1	1	1
0.9	0.466666667	1	1	1
1	0.3	1	1	1
1	0.6	1	1	1
1	0.5	1	1	1
1	1	1	1	0.7
1	0.5	1	1	0.5
0.6	0.6	1	1	1
1	0.9	0.333333333	1	1
1	0.6	1	1	1
0.7	0.466666667	1	1	1
0.466666667	0.833333333	1	1	1
0.733333333	0.3	1	1	1
0.5	0.733333333	1	1	1
0.7	0.466666667	0.2	1	1
1	0	1	1	1
1	0.7	1	1	1
1	0.5	1	0.666666667	1
1	0.666666667	1	1	1
1	0.4	1	0.666666667	0.4
1	1	1	1	1
1	0.7	1	1	0.6
1	0.4	1	1	1
1	0.833333333	1	0.6	1
1	1	1	1	0.333333333
0.333333333	0.666666667	1	1	1
1	0.1	1	1	1
1	0.4	1	1	1
0.6	0.7	1	1	1
0.6	0.6	1	1	1
1	0.6	1	1	1
1	0.5	1	0.733333333	1
1	0.666666667	1	1	1
1	0.4	1	1	1
1	0.466666667	0.5	1	0.6
1	0.7	1	1	1
1	0.8	1	1	1
1	0.533333333	1	0.8	1
1	0.5	1	0.6	1
1	0.666666667	1	1	1
1	0.6	1	1	1
1	0.666666667	1	1	0.9
1	0.466666667	1	1	1
0.8	1	0.933333333	0.5	1
0.666666667	0.3	1	0.6	1
1	0.666666667	0.6	1	1
1	0.8	1	1	1
0.6	0.333333333	1	1	1
0.666666667	0.5	1	0.666666667	1
1	0.7	1	1	0.7
0.333333333	0.7	0.8	1	1
1	0.333333333	0.8	0.7	1
0.6	0.8	1	1	1
0.5	0.7	1	1	0.666666667
1	0.4	1	1	1
1	0.4	1	1	1
1	0.4	1	1	0.8
1	0.6	1	1	1
1	0.933333333	1	1	1
0.7	0.4	1	0.733333333	0.6
1	0.7	1	1	1
1	0.5	1	1	0.9
1	0.533333333	1	1	1
1	1	1	0.6	0.733333333
0.3	0.7	1	1	1
1	0.4	0.333333333	1	1
1	0.6	1	1	1
0.6	0.9	1	1	1
1	0.333333333	1	1	1
1	0.8	1	1	1
1	0.333333333	0.733333333	1	0.8
1	1	0.666666667	0.166666667	1
0.7	0.6	0.5	0.8	0.7
1	0.6	1	1	1
0.6	0.666666667	1	0.8	1
1	0.4	1	0.733333333	1
0.8	0.733333333	1	1	1
1	1	1	1	1
1	0.5	1	1	0.666666667
1	0.7	1	0.7	1
1	0.533333333	1	1	1
1	0.6	1	1	0.8
0.166666667	0.733333333	1	1	1
0.466666667	0.733333333	1	1	0.7
1	1	1	1	1
0.7	0.8	1	0.6	1
1	0.6	1	1	0.666666667
1	0.6	1	1	1
1	0.5	1	1	1
1	0.4	1	1	0.4
1	0.6	1	0.466666667	1
1	0.7	1	0.9	0.8
1	0.4	1	0.833333333	1
1	0.6	1	1	1
1	0.7	1	1	1
1	0.5	1	0.666666667	1
1	0.666666667	1	1	1
1	0.8	0.666666667	0.666666667	1
0.666666667	0.5	1	1	1
1	0.7	1	1	1
1	0.8	1	1	1
1	0.533333333	1	1	1
0.333333333	0.6	1	1	1
0.333333333	1	1	1	1
0.666666667	0.7	1	0.9	1
1	0.8	1	1	1
0.9	0.5	1	0.8	0.6
1	0.733333333	1	1	1
0.733333333	0.333333333	1	0.8	1
1	1	1	0.866666667	0.666666667
1	0.7	1	1	0.666666667
1	0.333333333	1	1	1
0.7	0.6	1	1	1
0.666666667	0.4	1	0.333333333	1
1	0.333333333	1	1	0.666666667
1	0.733333333	1	1	1
1	0.5	1	1	1
1	0.6	1	1	1
0.6	1	1	1	1
1	1	1	1	1
1	0.333333333	1	1	1
1	0.333333333	1	1	1
1	1	0.666666667	1	1
0.733333333	0.666666667	1	1	1
1	0.333333333	1	0.666666667	1
1	0.666666667	1	1	0.666666667
0.6	0.3	1	1	1
1	0.8	1	1	1
0.933333333	0.6	1	0.4	0.333333333
1	0.5	1	1	0.9
0.733333333	0.6	1	1	0.5
1	0.333333333	1	1	1
1	0.733333333	1	1	1
0.333333333	0.733333333	0.5	1	1
1	0.6	1	1	1
0.6	0.733333333	1	1	1
1	0.833333333	1	1	1
1	0.7	0.666666667	1	0.666666667
1	0.8	0.733333333	1	1
1	0.3	1	1	1
1	0.6	1	1	1
1	0.533333333	1	1	1
1	0.333333333	1	0.666666667	1
1	1	1	1	1
1	0.333333333	0.333333333	0.6	0.6
1	0.7	1	0.666666667	1
0.733333333	0.333333333	1	1	1
0.833333333	0.7	1	1	1
1	0.666666667	1	1	1
1	0.666666667	1	1	1
0.5	0.2	1	1	1
0.733333333	0.333333333	1	1	1
1	0.166666667	1	1	1
1	0.8	1	0.466666667	1
1	0.733333333	1	1	1
1	0.6	0.666666667	1	0.8
1	0.4	1	0.6	1
1	0.6	1	1	1
0.8	0.666666667	1	1	1
1	0.666666667	1	0.9	1
1	0.8	1	1	1
0.5	0.6	1	1	0.733333333
0.9	0.3	1	1	1
0.3	0.266666667	1	1	1
1	0.5	0.7	1	1
1	0.2	1	1	1
1	0.333333333	1	0.6	1
1	1	1	1	1
1	0.6	1	1	1
0.666666667	0.533333333	0.6	1	1
0.6	0.8	1	0.7	1
1	0.4	1	1	1
1	0.6	1	1	1
0.7	0.8	1	1	1
0.4	0.7	1	1	1
0.5	1	1	1	1
1	0.8	1	1	1
0.833333333	0.533333333	1	1	1
1	0.5	1	1	1
0.5	0.6	1	1	1
1	0.5	1	1	1
0.5	0.6	1	0.9	1
1	0.3	1	1	0.666666667
1	0.6	1	1	1
1	0.666666667	1	1	1
0.7	0.5	1	1	1
1	0.8	1	0.7	0.5
0.933333333	0.533333333	1	1	0.666666667
1	0.5	1	1	1
1	1	1	1	0.6
0.333333333	1	1	0.333333333	1
1	0.7	1	1	1
1	1	1	0.6	1
0.4	0	1	1	1
1	1	1	1	1
0.666666667	0.666666667	1	1	1
1	0.2	1	1	0.9
0.9	0.5	1	1	1
0.933333333	0.533333333	1	1	1
1	0.333333333	1	0.833333333	1
0.666666667	0.733333333	1	1	0.666666667
1	0.6	1	1	0.9
0.866666667	0.333333333	1	0.4	1
1	0.333333333	1	1	1
1	0.666666667	1	1	1
1	0.7	1	1	1
0.7	0.4	1	0.3	1
0.733333333	0.4	1	1	1
1	0.466666667	1	1	1
1	0.666666667	1	0.933333333	1
1	0.7	1	1	1
0.533333333	0.5	1	1	1
0.6	0.666666667	0.666666667	0.666666667	1
0.8	0.4	1	1	1
1	0.6	1	1	1
0.857142857	0.666666667	1	1	1
0.666666667	0.4	1	1	1
1	1	1	1	1
0.6	0.5	1	0.733333333	0.9
0.933333333	0.5	1	0.5	1
1	0.6	1	1	1
1	0.733333333	1	1	1
1	0.5	1	1	1
1	0.3	0.7	1	1
0.6	0.466666667	1	1	1
0.666666667	0.333333333	1	1	1
1	0.5	1	1	0.666666667
1	1	1	1	0.6
0.266666667	0.8	1	1	1
1	0.866666667	1	1	1
0.7	0.3	1	1	1
1	0.6	1	1	1
1	0.4	1	1	1
1	0.666666667	0.8	0.7	1
1	0.3	1	1	1
1	0.4	1	1	1
1	0.333333333	0.7	0.4	1
0.333333333	0.6	1	1	1
1	0.6	1	1	1
1	0.6	1	1	1
1	0.666666667	1	1	1
1	0.5	1	1	1
0.333333333	0.666666667	1	1	1
0.6	0.8	1	1	1
0.5	0.5	1	0.466666667	0.3
1	1	1	0.666666667	1
1	0.3	1	1	1
1	0.666666667	1	1	1
1	0.833333333	1	1	1
1	0.333333333	1	0.866666667	1
1	0.666666667	1	1	0.666666667
1	1	1	1	1
0.3	0.666666667	1	1	1
0.5	0.666666667	1	1	0.9
0.866666667	0.533333333	1	1	1
1	0.5	1	1	0.6
0.333333333	0.5	1	1	1
0.7	0.533333333	1	1	1
1	0.4	1	1	1
1	0.5	1	0.6	1
0.6	0.4	1	0.6	1
1	0.466666667	1	1	1
1	0.3	1	1	1
1	0.533333333	1	1	1
0.8	0.5	1	1	1
1	0.5	1	0.933333333	1
1	0.4	0.7	1	0.5
0.714285714	0.666666667	1	0.666666667	0.7
1	1	1	0.8	1
1	0.4	1	1	1
1	0.7	1	0.7	0.666666667
1	0.666666667	1	1	1
1	0.333333333	1	1	1
1	0.5	1	1	0.6
1	0.4	1	1	1
1	0.5	0.866666667	1	1
1	1	1	1	1
0.333333333	0.4	1	0.733333333	1
1	0.666666667	1	0.5	1
1	0.833333333	1	1	0.733333333
1	0.6	1	1	1
1	0.666666667	1	1	1
1	0.8	1	1	1
0.8	0.333333333	1	1	1
0.6	1	1	1	1
1	0.8	1	0.866666667	1
0.5	0.8	1	1	1
1	0.5	0.6	1	1
1	0.666666667	0.933333333	0.9	1
0.8	0.3	1	0.866666667	1
0.666666667	0.666666667	1	1	1
0.4	0.5	1	1	0.733333333
0.6	0.466666667	1	0.666666667	1
1	0.533333333	0.6	0.333333333	1
0.6	0.333333333	1	1	1
1	0.6	1	1	1
1	0.533333333	1	1	1
1	0.666666667	1	1	1
1	1	1	0.8	1
1	0.6	0.733333333	1	0.733333333
0.9	0.333333333	0.333333333	1	1
1	0.6	1	0.8	0.866666667
1	0.5	1	1	1
1	0.333333333	0.8	1	1
1	0.8	1	1	0.733333333
0.7	1	1	1	1
1	0.4	1	1	0.619047619
0.7	0.933333333	1	1	1
0.8	0.6	1	0.666666667	1
1	0.333333333	1	1	1
1	0.333333333	1	0.8	1
1	0.5	1	1	1
0.5	0.833333333	0.5	1	1
0.333333333	0.333333333	1	1	1
1	1	1	1	1
1	0.3	1	0.666666667	1
1	0.4	1	1	1
1	0.333333333	1	0.533333333	1
0.6	0.5	1	1	1
1	0.6	1	0.619047619	0.733333333
1	0.7	1	1	1
1	0.533333333	1	0.666666667	1
1	0.8	1	1	1
1	1	1	0.666666667	1
1	0.4	1	0.6	1
0.666666667	0.666666667	1	1	1
1	0.5	0.933333333	1	1
1	0.5	0.666666667	1	1
1	0.4	1	1	0.533333333
1	0.333333333	1	1	1
0.6	0.8	1	1	1
0.666666667	0.533333333	1	1	1
1	0.833333333	1	1	1
1	0.5	1	0.733333333	1
1	0.5	1	1	0.666666667
1	0.7	1	0.8	1
1	1	1	1	1
1	0.380952381	1	1	1
1	0.9	1	0.666666667	1
0.5	0.266666667	1	1	0.866666667
0.7	0.6	1	1	1
1	0.6	1	1	1
1	0.333333333	1	0.333333333	1
1	0.6	1	1	1
0.5	0.466666667	1	1	1
0.9	0.666666667	1	1	1
1	0.466666667	1	0.6	1
0.733333333	0.466666667	1	0.666666667	1
1	0.333333333	1	0.7	1
1	0.8	1	0.9	1
0.833333333	0.333333333	1	1	1
0.8	0.6	1	1	1
1	0.7	1	0.6	1
0.666666667	0.666666667	1	1	0.866666667
1	0.7	1	1	1
1	0.7	0.733333333	1	1
0.9	0.333333333	1	1	0.666666667
1	0.5	0.857142857	0.3	0.8
1	0.6	1	1	1
0.333333333	0.5	1	1	1
0.5	1	1	1	1
1	0.6	0.933333333	0.5	1
1	0.833333333	1	1	1
1	1	1	1	1
1	0.5	1	0.733333333	0.6
1	0.5	1	1	1
1	0.833333333	1	1	1
0.333333333	0.666666667	1	1	1
0.666666667	0.666666667	1	1	1
1	0.5	1	0.533333333	1
0.6	0.7	1	1	1
0.333333333	0.5	0.733333333	1	1
1	0.6	1	1	1
0.5	1	1	1	1
1	0.8	1	1	1
1	1	1	0.7	1
0.533333333	0.6	1	1	1
1	1	0.666666667	1	1
1	0.7	1	1	1
1	1	1	1	1
0.4	0.6	1	0.7	1
1	0.619047619	1	0.333333333	0.6
1	0.5	1	1	1
0.666666667	0.5	1	1	1
1	0.333333333	1	1	1
1	0.3	1	1	0.5
1	0.6	0.666666667	1	0.733333333
1	0.4	1	1	0.8
0.733333333	0.466666667	1	1	1
1	1	1	1	1
1	0.333333333	1	1	0.666666667
1	0.666666667	1	0.8	1
0.7	0.6	1	0.6	1
1	0.333333333	1	0.8	1
1	0.4	1	1	1
1	0.833333333	1	1	1
1	0.6	1	0.9	1
1	0.5	1	1	0.6
1	0.2	1	1	0.8
1	1	1	1	1
1	0.9	1	0.6	0.8
1	0.5	1	1	1
1	0.6	1	1	1
1	0.4	1	1	0.6
1	0.5	0.6	1	1
0.8	0.4	1	1	1
1	1	1	1	0.6
1	0.5	1	1	1
1	0.666666667	1	0.7	1
1	0.5	1	1	1
1	0.833333333	0.666666667	0.533333333	1
0.6	0.5	1	1	1
1	0.166666667	1	1	1
1	0.533333333	1	0.4	1
1	0.666666667	1	1	0.333333333
1	0.7	1	0.7	1
0.533333333	0.666666667	1	0.8	0.533333333
0.666666667	0.4	1	1	1
0.4	0.7	1	1	1
1	0.6	1	0.666666667	1
1	0.4	1	1	1
1	1	1	1	1
0.466666667	0.5	1	1	1
1	0.533333333	1	1	1
1	0.4	0.666666667	1	1
0.5	0.2	1	1	1
1	0.666666667	1	0.6	1
1	0.7	1	1	1
1	0.466666667	1	1	1
0.333333333	0.666666667	1	1	1
1	0.333333333	1	1	1
1	0.8	1	1	0.8
0.733333333	0.333333333	1	1	1
1	0.733333333	1	1	1
1	0.7	1	1	1
0.8	0.666666667	1	1	1
1	0.6	1	0.6	1
1	0.333333333	1	1	1
1	0.5	1	1	1
0.8	0.666666667	1	0.7	1
1	0.866666667	1	1	1
1	0.6	1	1	0.733333333
1	0.5	0.7	0.6	1
1	0.333333333	1	1	1
1	0.666666667	1	1	1
1	1	1	1	1
1	0.466666667	1	1	1
1	0.5	1	1	1
1	0.466666667	1	1	1
1	0.6	1	1	0.833333333
1	1	0.4	1	1
1	0.5	0.7	1	1
0.733333333	0.4	1	1	1
1	0.6	1	1	1
1	0.4	1	1	0.7
1	0.5	0.8	1	1
1	1	1	1	1
0.8	0.6	1	1	1
0.9	0.666666667	1	1	1
0.7	0.3	1	1	1
1	0.6	1	1	1
1	0.466666667	1	1	1
0.666666667	1	1	1	1
0.7	0.5	1	1	1
1	0.5	1	0.7	1
0.6	0.733333333	1	1	1
1	0.8	1	1	1
0.6	1	0.833333333	0.7	1
1	0.6	1	0.8	0.7
1	0.6	1	1	0.7
1	0.666666667	1	1	1
0.733333333	0.6	1	1	1
1	0.666666667	1	1	0.833333333
1	0.5	1	1	1
1	0.6	0.4	0.666666667	1
1	0.4	1	1	1
0.733333333	1	1	1	0.8
1	0.6	1	1	0.733333333
1	0.7	1	0.6	1
1	0.7	1	1	1
1	0.5	0.6	1	1
0.666666667	0.666666667	0.7	0.7	0.666666667
1	0.333333333	1	1	1
0.666666667	0.666666667	1	0.733333333	1
1	0.5	1	1	1
1	0.533333333	1	1	0.733333333
1	0.666666667	1	0.666666667	1
1	0.4	1	1	1
1	0.5	1	0.666666667	0.933333333
0.4	0.3	1	0	1
1	0.666666667	1	1	1
1	0.733333333	1	1	0.8
1	0.6	1	1	1
1	0.4	1	1	0.933333333
1	0.466666667	1	1	1
1	0.6	1	0.4	1
1	1	1	1	1
1	0.466666667	1	1	1
1	0.733333333	1	0.6	1
0.666666667	1	1	1	1
0.6	0.8	1	1	0.6
0.666666667	0.333333333	1	1	1
1	0.6	1	1	1
1	0.7	1	0.3	1
1	0.7	1	1	1
1	0.466666667	1	1	1
1	1	1	1	1
1	0.5	1	1	1
1	0.5	1	1	0.5
0.333333333	0.666666667	1	1	1
1	0.8	1	1	1
1	0.4	1	1	0.8
1	0.6	1	1	1
1	1	1	1	1
1	0.8	1	1	0.5
0.6	0.3	1	1	1
0.6	0.333333333	1	0.666666667	0.7
0.666666667	0.466666667	1	1	1
1	0.5	1	1	1
1	1	1	1	0.666666667
1	1	1	1	1
1	0.833333333	1	1	1
1	0.6	1	1	1
0.5	0.5	0.9	0.933333333	0.933333333
0.333333333	0.5	1	1	1
1	0.4	1	1	0.7
1	0.6	1	1	0.533333333
1	0.6	1	1	1
0.6	0.666666667	1	1	1
1	0.7	1	0.5	1
0.6	0.7	1	1	1
0.166666667	0.6	1	1	1
1	0.5	1	1	1
1	0.5	1	0.4	1
1	0.466666667	1	1	1
0.333333333	0.833333333	1	1	1
0.6	0.6	1	1	1
1	0.333333333	1	1	0.6
0.6	0.6	1	1	0.866666667
1	0.333333333	1	1	1
0.866666667	0.333333333	1	0.6	1
0.666666667	0.4	1	0.733333333	1
1	0.666666667	1	1	1
1	0.333333333	1	0.7	1
1	0.333333333	1	1	1
0.666666667	0.466666667	1	0.7	1
1	0.5	1	1	1
1	0.4	1	1	1
0.7	0.7	1	1	1
1	0.666666667	1	1	1
1	1	1	1	0.733333333
0.933333333	0.4	1	1	1
0.666666667	0.466666667	1	1	1
1	0.7	1	1	1
1	0.8	1	0.4	1
1	0.4	1	0.8	1
1	0.333333333	1	1	1
0.666666667	0.466666667	1	1	0.666666667
0.666666667	0.9	1	0.6	0.733333333
1	0.6	1	1	1
0.5	0	1	1	0.666666667
1	0.5	1	1	1
1	0.9	1	0.666666667	1
0.5	0.4	1	1	1
1	1	1	1	0.9
0.6	0.6	1	1	1
1	0.466666667	0.733333333	1	1
1	1	1	1	1
0.933333333	1	1	1	1
0.733333333	0.6	1	1	0.6
1	0.6	1	1	1
1	0.666666667	1	1	1
1	0.533333333	1	0.866666667	1
1	1	1	1	1
0.8	0.4	1	1	1
1	0.733333333	1	1	1
1	0.7	0.733333333	1	1
1	0.2	1	0.733333333	1
0.6	0.4	1	0.8	1
0.6	1	1	1	1
1	0.333333333	1	0.333333333	1
1	0.6	1	1	1
1	0.5	1	1	1
1	0.6	0.733333333	1	0.666666667
1	0.5	1	1	0.666666667
0.933333333	1	1	1	1
1	1	1	1	1
0.4	0.3	1	1	1
1	0.533333333	1	1	1
0.7	0.6	1	1	0.733333333
0.833333333	0.2	1	0.9	1
1	0.2	1	0.733333333	1
1	0.666666667	1	1	1
1	0.733333333	1	0.666666667	0.7
1	0.6	1	1	1
0.9	0.5	1	1	1
1	0.5	1	1	1
1	0.4	1	1	1
0.8	0.6	1	1	1
1	0.5	1	0.5	1
1	0.2	1	1	1
0.9	1	1	1	0.866666667
0.5	0.466666667	1	0.7	1
1	0.9	0.666666667	1	1
1	0.6	1	1	1
1	0.533333333	1	1	0.666666667
1	0.9	1	1	1
1	0.466666667	1	0.6	1
1	0.5	1	1	0.733333333
1	0.533333333	1	1	0.333333333
1	0.4	1	1	0.6
1	0.333333333	1	1	1
1	0.333333333	0.666666667	1	1
1	0.333333333	1	0.8	0.666666667
1	0.7	1	1	1
0.8	0.666666667	1	0.8	0.6
1	0.5	1	1	1
1	0.6	1	0.6	0.666666667
1	0.4	1	1	1
1	0.6	1	0.6	1
0.666666667	0.9	1	0.466666667	0.9
1	0.333333333	1	1	0.666666667
1	0.6	1	1	1
1	0.5	0.333333333	1	1
0.666666667	0.666666667	1	1	1
1	0.933333333	1	1	0.6
0.8	1	1	1	1
1	0.7	1	0.666666667	1
0.866666667	0.6	1	0.8	1
1	0.4	1	0.6	1
1	0.4	1	1	1
1	0.666666667	1	1	1
1	0.533333333	1	1	1
1	0.333333333	1	1	1
0.866666667	0.3	1	0.6	1
1	1	1	0.6	1
1	0.666666667	1	1	1
0.6	0.5	1	1	0.833333333
1	1	1	0.666666667	1
1	0.666666667	1	1	1
[truncated: 253,824 more rows]
