# Supplementary material for: A pharmacophore-guided deep learning approach for bioactive molecular generation
Source: Nat Commun. 2023 Oct 6;14:6234. doi: 10.1038/s41467-023-41454-9 (PMC10558534; doi:10.1038/s41467-023-41454-9)
Supplement: Supplementary file 5 — Supplementary data2 [file 41467_2023_41454_MOESM5_ESM.zip › Supplementary data2/Supplementary Table 4/Supplementary Table 4.csv]

Docking score	Targets	source
-12.21	FGFR1	PGMG
-10.648	FGFR1	PGMG
-10.506	FGFR1	PGMG
-10.488	FGFR1	PGMG
-10.416	FGFR1	PGMG
-10.367	FGFR1	PGMG
-10.36	FGFR1	PGMG
-10.322	FGFR1	PGMG
-10.314	FGFR1	PGMG
-10.312	FGFR1	PGMG
-10.284	FGFR1	PGMG
-10.279	FGFR1	PGMG
-10.251	FGFR1	PGMG
-10.237	FGFR1	PGMG
-10.236	FGFR1	PGMG
-10.227	FGFR1	PGMG
-10.227	FGFR1	PGMG
-10.201	FGFR1	PGMG
-10.163	FGFR1	PGMG
-10.122	FGFR1	PGMG
-10.114	FGFR1	PGMG
-10.101	FGFR1	PGMG
-10.099	FGFR1	PGMG
-10.097	FGFR1	PGMG
-10.094	FGFR1	PGMG
-10.067	FGFR1	PGMG
-10.059	FGFR1	PGMG
-10.052	FGFR1	PGMG
-10.024	FGFR1	PGMG
-10.023	FGFR1	PGMG
-10.009	FGFR1	PGMG
-10.007	FGFR1	PGMG
-10.005	FGFR1	PGMG
-10.001	FGFR1	PGMG
-9.979	FGFR1	PGMG
-9.976	FGFR1	PGMG
-9.975	FGFR1	PGMG
-9.974	FGFR1	PGMG
-9.962	FGFR1	PGMG
-9.959	FGFR1	PGMG
-9.958	FGFR1	PGMG
-9.957	FGFR1	PGMG
-9.952	FGFR1	PGMG
-9.92	FGFR1	PGMG
-9.914	FGFR1	PGMG
-9.903	FGFR1	PGMG
-9.899	FGFR1	PGMG
-9.898	FGFR1	PGMG
-9.894	FGFR1	PGMG
-9.881	FGFR1	PGMG
-9.877	FGFR1	PGMG
-9.874	FGFR1	PGMG
-9.873	FGFR1	PGMG
-9.868	FGFR1	PGMG
-9.868	FGFR1	PGMG
-9.865	FGFR1	PGMG
-9.861	FGFR1	PGMG
-9.861	FGFR1	PGMG
-9.859	FGFR1	PGMG
-9.845	FGFR1	PGMG
-9.84	FGFR1	PGMG
-9.835	FGFR1	PGMG
-9.83	FGFR1	PGMG
-9.825	FGFR1	PGMG
-9.825	FGFR1	PGMG
-9.822	FGFR1	PGMG
-9.816	FGFR1	PGMG
-9.815	FGFR1	PGMG
-9.815	FGFR1	PGMG
-9.811	FGFR1	PGMG
-9.81	FGFR1	PGMG
-9.8	FGFR1	PGMG
-9.797	FGFR1	PGMG
-9.789	FGFR1	PGMG
-9.784	FGFR1	PGMG
-9.776	FGFR1	PGMG
-9.774	FGFR1	PGMG
-9.772	FGFR1	PGMG
-9.772	FGFR1	PGMG
-9.768	FGFR1	PGMG
-9.76	FGFR1	PGMG
-9.759	FGFR1	PGMG
-9.749	FGFR1	PGMG
-9.741	FGFR1	PGMG
-9.733	FGFR1	PGMG
-9.725	FGFR1	PGMG
-9.722	FGFR1	PGMG
-9.71	FGFR1	PGMG
-9.702	FGFR1	PGMG
-9.7	FGFR1	PGMG
-9.69	FGFR1	PGMG
-9.683	FGFR1	PGMG
-9.678	FGFR1	PGMG
-9.673	FGFR1	PGMG
-9.672	FGFR1	PGMG
-9.672	FGFR1	PGMG
-9.667	FGFR1	PGMG
-9.662	FGFR1	PGMG
-9.659	FGFR1	PGMG
-9.657	FGFR1	PGMG
-9.657	FGFR1	PGMG
-9.656	FGFR1	PGMG
-9.655	FGFR1	PGMG
-9.652	FGFR1	PGMG
-9.652	FGFR1	PGMG
-9.648	FGFR1	PGMG
-9.647	FGFR1	PGMG
-9.626	FGFR1	PGMG
-9.623	FGFR1	PGMG
-9.623	FGFR1	PGMG
-9.622	FGFR1	PGMG
-9.616	FGFR1	PGMG
-9.611	FGFR1	PGMG
-9.603	FGFR1	PGMG
-9.603	FGFR1	PGMG
-9.6	FGFR1	PGMG
-9.599	FGFR1	PGMG
-9.595	FGFR1	PGMG
-9.595	FGFR1	PGMG
-9.594	FGFR1	PGMG
-9.589	FGFR1	PGMG
-9.589	FGFR1	PGMG
-9.589	FGFR1	PGMG
-9.583	FGFR1	PGMG
-9.582	FGFR1	PGMG
-9.579	FGFR1	PGMG
-9.578	FGFR1	PGMG
-9.571	FGFR1	PGMG
-9.569	FGFR1	PGMG
-9.567	FGFR1	PGMG
-9.565	FGFR1	PGMG
-9.564	FGFR1	PGMG
-9.563	FGFR1	PGMG
-9.563	FGFR1	PGMG
-9.559	FGFR1	PGMG
-9.557	FGFR1	PGMG
-9.556	FGFR1	PGMG
-9.555	FGFR1	PGMG
-9.549	FGFR1	PGMG
-9.548	FGFR1	PGMG
-9.546	FGFR1	PGMG
-9.545	FGFR1	PGMG
-9.543	FGFR1	PGMG
-9.538	FGFR1	PGMG
-9.533	FGFR1	PGMG
-9.533	FGFR1	PGMG
-9.528	FGFR1	PGMG
-9.527	FGFR1	PGMG
-9.526	FGFR1	PGMG
-9.522	FGFR1	PGMG
-9.52	FGFR1	PGMG
-9.52	FGFR1	PGMG
-9.519	FGFR1	PGMG
-9.518	FGFR1	PGMG
-9.515	FGFR1	PGMG
-9.515	FGFR1	PGMG
-9.514	FGFR1	PGMG
-9.506	FGFR1	PGMG
-9.501	FGFR1	PGMG
-9.5	FGFR1	PGMG
-9.499	FGFR1	PGMG
-9.497	FGFR1	PGMG
-9.497	FGFR1	PGMG
-9.495	FGFR1	PGMG
-9.492	FGFR1	PGMG
-9.488	FGFR1	PGMG
-9.483	FGFR1	PGMG
-9.482	FGFR1	PGMG
-9.476	FGFR1	PGMG
-9.473	FGFR1	PGMG
-9.473	FGFR1	PGMG
-9.469	FGFR1	PGMG
-9.466	FGFR1	PGMG
-9.464	FGFR1	PGMG
-9.461	FGFR1	PGMG
-9.458	FGFR1	PGMG
-9.456	FGFR1	PGMG
-9.456	FGFR1	PGMG
-9.455	FGFR1	PGMG
-9.453	FGFR1	PGMG
-9.451	FGFR1	PGMG
-9.451	FGFR1	PGMG
-9.449	FGFR1	PGMG
-9.447	FGFR1	PGMG
-9.447	FGFR1	PGMG
-9.444	FGFR1	PGMG
-9.441	FGFR1	PGMG
-9.439	FGFR1	PGMG
-9.439	FGFR1	PGMG
-9.436	FGFR1	PGMG
-9.432	FGFR1	PGMG
-9.431	FGFR1	PGMG
-9.43	FGFR1	PGMG
-9.427	FGFR1	PGMG
-9.424	FGFR1	PGMG
-9.423	FGFR1	PGMG
-9.421	FGFR1	PGMG
-9.42	FGFR1	PGMG
-9.419	FGFR1	PGMG
-9.418	FGFR1	PGMG
-9.417	FGFR1	PGMG
-9.416	FGFR1	PGMG
-9.415	FGFR1	PGMG
-9.414	FGFR1	PGMG
-9.412	FGFR1	PGMG
-9.41	FGFR1	PGMG
-9.409	FGFR1	PGMG
-9.399	FGFR1	PGMG
-9.399	FGFR1	PGMG
-9.397	FGFR1	PGMG
-9.396	FGFR1	PGMG
-9.389	FGFR1	PGMG
-9.388	FGFR1	PGMG
-9.386	FGFR1	PGMG
-9.385	FGFR1	PGMG
-9.384	FGFR1	PGMG
-9.381	FGFR1	PGMG
-9.376	FGFR1	PGMG
-9.375	FGFR1	PGMG
-9.371	FGFR1	PGMG
-9.368	FGFR1	PGMG
-9.368	FGFR1	PGMG
-9.368	FGFR1	PGMG
-9.364	FGFR1	PGMG
-9.362	FGFR1	PGMG
-9.36	FGFR1	PGMG
-9.359	FGFR1	PGMG
-9.359	FGFR1	PGMG
-9.355	FGFR1	PGMG
-9.355	FGFR1	PGMG
-9.353	FGFR1	PGMG
-9.352	FGFR1	PGMG
-9.351	FGFR1	PGMG
-9.35	FGFR1	PGMG
-9.345	FGFR1	PGMG
-9.345	FGFR1	PGMG
-9.344	FGFR1	PGMG
-9.343	FGFR1	PGMG
-9.342	FGFR1	PGMG
-9.338	FGFR1	PGMG
-9.336	FGFR1	PGMG
-9.335	FGFR1	PGMG
-9.335	FGFR1	PGMG
-9.334	FGFR1	PGMG
-9.331	FGFR1	PGMG
-9.33	FGFR1	PGMG
-9.326	FGFR1	PGMG
-9.324	FGFR1	PGMG
-9.323	FGFR1	PGMG
-9.323	FGFR1	PGMG
-9.323	FGFR1	PGMG
-9.321	FGFR1	PGMG
-9.319	FGFR1	PGMG
-9.318	FGFR1	PGMG
-9.317	FGFR1	PGMG
-9.317	FGFR1	PGMG
-9.317	FGFR1	PGMG
-9.316	FGFR1	PGMG
-9.314	FGFR1	PGMG
-9.314	FGFR1	PGMG
-9.314	FGFR1	PGMG
-9.313	FGFR1	PGMG
-9.311	FGFR1	PGMG
-9.311	FGFR1	PGMG
-9.31	FGFR1	PGMG
-9.307	FGFR1	PGMG
-9.306	FGFR1	PGMG
-9.304	FGFR1	PGMG
-9.304	FGFR1	PGMG
-9.303	FGFR1	PGMG
-9.301	FGFR1	PGMG
-9.3	FGFR1	PGMG
-9.3	FGFR1	PGMG
-9.299	FGFR1	PGMG
-9.299	FGFR1	PGMG
-9.298	FGFR1	PGMG
-9.298	FGFR1	PGMG
-9.295	FGFR1	PGMG
-9.295	FGFR1	PGMG
-9.294	FGFR1	PGMG
-9.293	FGFR1	PGMG
-9.293	FGFR1	PGMG
-9.292	FGFR1	PGMG
-9.288	FGFR1	PGMG
-9.287	FGFR1	PGMG
-9.286	FGFR1	PGMG
-9.285	FGFR1	PGMG
-9.285	FGFR1	PGMG
-9.282	FGFR1	PGMG
-9.281	FGFR1	PGMG
-9.28	FGFR1	PGMG
-9.28	FGFR1	PGMG
-9.278	FGFR1	PGMG
-9.275	FGFR1	PGMG
-9.273	FGFR1	PGMG
-9.272	FGFR1	PGMG
-9.271	FGFR1	PGMG
-9.27	FGFR1	PGMG
-9.269	FGFR1	PGMG
-9.267	FGFR1	PGMG
-9.267	FGFR1	PGMG
-9.262	FGFR1	PGMG
-9.26	FGFR1	PGMG
-9.256	FGFR1	PGMG
-9.254	FGFR1	PGMG
-9.253	FGFR1	PGMG
-9.252	FGFR1	PGMG
-9.251	FGFR1	PGMG
-9.251	FGFR1	PGMG
-9.25	FGFR1	PGMG
-9.249	FGFR1	PGMG
-9.248	FGFR1	PGMG
-9.248	FGFR1	PGMG
-9.247	FGFR1	PGMG
-9.247	FGFR1	PGMG
-9.245	FGFR1	PGMG
-9.245	FGFR1	PGMG
-9.244	FGFR1	PGMG
-9.244	FGFR1	PGMG
-9.243	FGFR1	PGMG
-9.243	FGFR1	PGMG
-9.241	FGFR1	PGMG
-9.238	FGFR1	PGMG
-9.237	FGFR1	PGMG
-9.237	FGFR1	PGMG
-9.234	FGFR1	PGMG
-9.232	FGFR1	PGMG
-9.231	FGFR1	PGMG
-9.231	FGFR1	PGMG
-9.23	FGFR1	PGMG
-9.229	FGFR1	PGMG
-9.228	FGFR1	PGMG
-9.228	FGFR1	PGMG
-9.227	FGFR1	PGMG
-9.226	FGFR1	PGMG
-9.226	FGFR1	PGMG
-9.225	FGFR1	PGMG
-9.222	FGFR1	PGMG
-9.222	FGFR1	PGMG
-9.221	FGFR1	PGMG
-9.221	FGFR1	PGMG
-9.219	FGFR1	PGMG
-9.216	FGFR1	PGMG
-9.215	FGFR1	PGMG
-9.214	FGFR1	PGMG
-9.213	FGFR1	PGMG
-9.211	FGFR1	PGMG
-9.21	FGFR1	PGMG
-9.207	FGFR1	PGMG
-9.202	FGFR1	PGMG
-9.202	FGFR1	PGMG
-9.201	FGFR1	PGMG
-9.199	FGFR1	PGMG
-9.198	FGFR1	PGMG
-9.198	FGFR1	PGMG
-9.196	FGFR1	PGMG
-9.196	FGFR1	PGMG
-9.194	FGFR1	PGMG
-9.194	FGFR1	PGMG
-9.193	FGFR1	PGMG
-9.193	FGFR1	PGMG
-9.193	FGFR1	PGMG
-9.192	FGFR1	PGMG
-9.191	FGFR1	PGMG
-9.191	FGFR1	PGMG
-9.19	FGFR1	PGMG
-9.185	FGFR1	PGMG
-9.185	FGFR1	PGMG
-9.183	FGFR1	PGMG
-9.182	FGFR1	PGMG
-9.182	FGFR1	PGMG
-9.181	FGFR1	PGMG
-9.181	FGFR1	PGMG
-9.18	FGFR1	PGMG
-9.179	FGFR1	PGMG
-9.179	FGFR1	PGMG
-9.178	FGFR1	PGMG
-9.177	FGFR1	PGMG
-9.176	FGFR1	PGMG
-9.174	FGFR1	PGMG
-9.174	FGFR1	PGMG
-9.173	FGFR1	PGMG
-9.173	FGFR1	PGMG
-9.173	FGFR1	PGMG
-9.173	FGFR1	PGMG
-9.172	FGFR1	PGMG
-9.171	FGFR1	PGMG
-9.171	FGFR1	PGMG
-9.169	FGFR1	PGMG
-9.167	FGFR1	PGMG
-9.164	FGFR1	PGMG
-9.164	FGFR1	PGMG
-9.162	FGFR1	PGMG
-9.162	FGFR1	PGMG
-9.161	FGFR1	PGMG
-9.159	FGFR1	PGMG
-9.159	FGFR1	PGMG
-9.159	FGFR1	PGMG
-9.158	FGFR1	PGMG
-9.156	FGFR1	PGMG
-9.154	FGFR1	PGMG
-9.153	FGFR1	PGMG
-9.153	FGFR1	PGMG
-9.152	FGFR1	PGMG
-9.151	FGFR1	PGMG
-9.15	FGFR1	PGMG
-9.149	FGFR1	PGMG
-9.147	FGFR1	PGMG
-9.147	FGFR1	PGMG
-9.146	FGFR1	PGMG
-9.145	FGFR1	PGMG
-9.145	FGFR1	PGMG
-9.144	FGFR1	PGMG
-9.144	FGFR1	PGMG
-9.143	FGFR1	PGMG
-9.143	FGFR1	PGMG
-9.141	FGFR1	PGMG
-9.139	FGFR1	PGMG
-9.138	FGFR1	PGMG
-9.138	FGFR1	PGMG
-9.137	FGFR1	PGMG
-9.135	FGFR1	PGMG
-9.134	FGFR1	PGMG
-9.134	FGFR1	PGMG
-9.133	FGFR1	PGMG
-9.13	FGFR1	PGMG
-9.129	FGFR1	PGMG
-9.128	FGFR1	PGMG
-9.127	FGFR1	PGMG
-9.127	FGFR1	PGMG
-9.127	FGFR1	PGMG
-9.125	FGFR1	PGMG
-9.125	FGFR1	PGMG
-9.125	FGFR1	PGMG
-9.125	FGFR1	PGMG
-9.125	FGFR1	PGMG
-9.124	FGFR1	PGMG
-9.124	FGFR1	PGMG
-9.122	FGFR1	PGMG
-9.122	FGFR1	PGMG
-9.122	FGFR1	PGMG
-9.12	FGFR1	PGMG
-9.119	FGFR1	PGMG
-9.118	FGFR1	PGMG
-9.116	FGFR1	PGMG
-9.115	FGFR1	PGMG
-9.115	FGFR1	PGMG
-9.114	FGFR1	PGMG
-9.11	FGFR1	PGMG
-9.109	FGFR1	PGMG
-9.108	FGFR1	PGMG
-9.107	FGFR1	PGMG
-9.106	FGFR1	PGMG
-9.106	FGFR1	PGMG
-9.106	FGFR1	PGMG
-9.106	FGFR1	PGMG
-9.106	FGFR1	PGMG
-9.105	FGFR1	PGMG
-9.104	FGFR1	PGMG
-9.104	FGFR1	PGMG
-9.103	FGFR1	PGMG
-9.102	FGFR1	PGMG
-9.102	FGFR1	PGMG
-9.099	FGFR1	PGMG
-9.097	FGFR1	PGMG
-9.096	FGFR1	PGMG
-9.094	FGFR1	PGMG
-9.093	FGFR1	PGMG
-9.09	FGFR1	PGMG
-9.089	FGFR1	PGMG
-9.088	FGFR1	PGMG
-9.088	FGFR1	PGMG
-9.087	FGFR1	PGMG
-9.087	FGFR1	PGMG
-9.086	FGFR1	PGMG
-9.086	FGFR1	PGMG
-9.085	FGFR1	PGMG
-9.085	FGFR1	PGMG
-9.085	FGFR1	PGMG
-9.084	FGFR1	PGMG
-9.083	FGFR1	PGMG
-9.083	FGFR1	PGMG
-9.082	FGFR1	PGMG
-9.08	FGFR1	PGMG
-9.079	FGFR1	PGMG
-9.079	FGFR1	PGMG
-9.078	FGFR1	PGMG
-9.076	FGFR1	PGMG
-9.076	FGFR1	PGMG
-9.075	FGFR1	PGMG
-9.075	FGFR1	PGMG
-9.075	FGFR1	PGMG
-9.075	FGFR1	PGMG
-9.075	FGFR1	PGMG
-9.073	FGFR1	PGMG
-9.073	FGFR1	PGMG
-9.071	FGFR1	PGMG
-9.07	FGFR1	PGMG
-9.07	FGFR1	PGMG
-9.07	FGFR1	PGMG
-9.069	FGFR1	PGMG
-9.068	FGFR1	PGMG
-9.068	FGFR1	PGMG
-9.067	FGFR1	PGMG
-9.066	FGFR1	PGMG
-9.066	FGFR1	PGMG
-9.065	FGFR1	PGMG
-9.064	FGFR1	PGMG
-9.062	FGFR1	PGMG
-9.062	FGFR1	PGMG
-9.062	FGFR1	PGMG
-9.061	FGFR1	PGMG
-9.061	FGFR1	PGMG
-9.061	FGFR1	PGMG
-9.055	FGFR1	PGMG
-9.054	FGFR1	PGMG
-9.054	FGFR1	PGMG
-9.053	FGFR1	PGMG
-9.053	FGFR1	PGMG
-9.052	FGFR1	PGMG
-9.052	FGFR1	PGMG
-9.052	FGFR1	PGMG
-9.051	FGFR1	PGMG
-9.051	FGFR1	PGMG
-9.051	FGFR1	PGMG
-9.049	FGFR1	PGMG
-9.049	FGFR1	PGMG
-9.049	FGFR1	PGMG
-9.048	FGFR1	PGMG
-9.047	FGFR1	PGMG
-9.044	FGFR1	PGMG
-9.044	FGFR1	PGMG
-9.044	FGFR1	PGMG
-9.043	FGFR1	PGMG
-9.043	FGFR1	PGMG
-9.042	FGFR1	PGMG
-9.042	FGFR1	PGMG
-9.041	FGFR1	PGMG
-9.041	FGFR1	PGMG
-9.041	FGFR1	PGMG
-9.04	FGFR1	PGMG
-9.039	FGFR1	PGMG
-9.039	FGFR1	PGMG
-9.037	FGFR1	PGMG
-9.037	FGFR1	PGMG
-9.036	FGFR1	PGMG
-9.036	FGFR1	PGMG
-9.036	FGFR1	PGMG
-9.035	FGFR1	PGMG
-9.033	FGFR1	PGMG
-9.033	FGFR1	PGMG
-9.032	FGFR1	PGMG
-9.032	FGFR1	PGMG
-9.032	FGFR1	PGMG
-9.031	FGFR1	PGMG
-9.03	FGFR1	PGMG
-9.03	FGFR1	PGMG
-9.029	FGFR1	PGMG
-9.029	FGFR1	PGMG
-9.028	FGFR1	PGMG
-9.027	FGFR1	PGMG
-9.027	FGFR1	PGMG
-9.027	FGFR1	PGMG
-9.025	FGFR1	PGMG
-9.024	FGFR1	PGMG
-9.024	FGFR1	PGMG
-9.024	FGFR1	PGMG
-9.024	FGFR1	PGMG
-9.023	FGFR1	PGMG
-9.023	FGFR1	PGMG
-9.022	FGFR1	PGMG
-9.021	FGFR1	PGMG
-9.02	FGFR1	PGMG
-9.019	FGFR1	PGMG
-9.017	FGFR1	PGMG
-9.015	FGFR1	PGMG
-9.014	FGFR1	PGMG
-9.014	FGFR1	PGMG
-9.013	FGFR1	PGMG
-9.012	FGFR1	PGMG
-9.012	FGFR1	PGMG
-9.012	FGFR1	PGMG
-9.011	FGFR1	PGMG
-9.011	FGFR1	PGMG
-9.01	FGFR1	PGMG
-9.01	FGFR1	PGMG
-9.009	FGFR1	PGMG
-9.009	FGFR1	PGMG
-9.008	FGFR1	PGMG
-9.008	FGFR1	PGMG
-9.007	FGFR1	PGMG
-9.005	FGFR1	PGMG
-9.005	FGFR1	PGMG
-9.004	FGFR1	PGMG
-9.004	FGFR1	PGMG
-9.003	FGFR1	PGMG
-9.003	FGFR1	PGMG
-9.002	FGFR1	PGMG
-9.001	FGFR1	PGMG
-9.001	FGFR1	PGMG
-9	FGFR1	PGMG
-8.999	FGFR1	PGMG
-8.999	FGFR1	PGMG
-8.999	FGFR1	PGMG
-8.998	FGFR1	PGMG
-8.998	FGFR1	PGMG
-8.997	FGFR1	PGMG
-8.996	FGFR1	PGMG
-8.995	FGFR1	PGMG
-8.994	FGFR1	PGMG
-8.994	FGFR1	PGMG
-8.994	FGFR1	PGMG
-8.993	FGFR1	PGMG
-8.993	FGFR1	PGMG
-8.991	FGFR1	PGMG
-8.99	FGFR1	PGMG
-8.99	FGFR1	PGMG
-8.99	FGFR1	PGMG
-8.989	FGFR1	PGMG
-8.989	FGFR1	PGMG
-8.987	FGFR1	PGMG
-8.986	FGFR1	PGMG
-8.986	FGFR1	PGMG
-8.985	FGFR1	PGMG
-8.985	FGFR1	PGMG
-8.984	FGFR1	PGMG
-8.984	FGFR1	PGMG
-8.984	FGFR1	PGMG
-8.983	FGFR1	PGMG
-8.983	FGFR1	PGMG
-8.981	FGFR1	PGMG
-8.981	FGFR1	PGMG
-8.979	FGFR1	PGMG
-8.979	FGFR1	PGMG
-8.979	FGFR1	PGMG
-8.978	FGFR1	PGMG
-8.977	FGFR1	PGMG
-8.977	FGFR1	PGMG
-8.976	FGFR1	PGMG
-8.975	FGFR1	PGMG
-8.974	FGFR1	PGMG
-8.973	FGFR1	PGMG
-8.973	FGFR1	PGMG
-8.972	FGFR1	PGMG
-8.971	FGFR1	PGMG
-8.97	FGFR1	PGMG
-8.97	FGFR1	PGMG
-8.969	FGFR1	PGMG
-8.969	FGFR1	PGMG
-8.968	FGFR1	PGMG
-8.968	FGFR1	PGMG
-8.965	FGFR1	PGMG
-8.963	FGFR1	PGMG
-8.963	FGFR1	PGMG
-8.963	FGFR1	PGMG
-8.962	FGFR1	PGMG
-8.962	FGFR1	PGMG
-8.962	FGFR1	PGMG
-8.959	FGFR1	PGMG
-8.958	FGFR1	PGMG
-8.958	FGFR1	PGMG
-8.957	FGFR1	PGMG
-8.956	FGFR1	PGMG
-8.956	FGFR1	PGMG
-8.955	FGFR1	PGMG
-8.955	FGFR1	PGMG
-8.954	FGFR1	PGMG
-8.954	FGFR1	PGMG
-8.953	FGFR1	PGMG
-8.953	FGFR1	PGMG
-8.953	FGFR1	PGMG
-8.953	FGFR1	PGMG
-8.95	FGFR1	PGMG
-8.95	FGFR1	PGMG
-8.949	FGFR1	PGMG
-8.948	FGFR1	PGMG
-8.946	FGFR1	PGMG
-8.945	FGFR1	PGMG
-8.945	FGFR1	PGMG
-8.943	FGFR1	PGMG
-8.943	FGFR1	PGMG
-8.943	FGFR1	PGMG
-8.943	FGFR1	PGMG
-8.941	FGFR1	PGMG
-8.941	FGFR1	PGMG
-8.941	FGFR1	PGMG
-8.941	FGFR1	PGMG
-8.94	FGFR1	PGMG
-8.939	FGFR1	PGMG
-8.939	FGFR1	PGMG
-8.938	FGFR1	PGMG
-8.938	FGFR1	PGMG
-8.937	FGFR1	PGMG
-8.937	FGFR1	PGMG
-8.936	FGFR1	PGMG
-8.936	FGFR1	PGMG
-8.934	FGFR1	PGMG
-8.934	FGFR1	PGMG
-8.933	FGFR1	PGMG
-8.932	FGFR1	PGMG
-8.932	FGFR1	PGMG
-8.931	FGFR1	PGMG
-8.93	FGFR1	PGMG
-8.93	FGFR1	PGMG
-8.929	FGFR1	PGMG
-8.927	FGFR1	PGMG
-8.927	FGFR1	PGMG
-8.926	FGFR1	PGMG
-8.925	FGFR1	PGMG
-8.924	FGFR1	PGMG
-8.924	FGFR1	PGMG
-8.924	FGFR1	PGMG
-8.923	FGFR1	PGMG
-8.92	FGFR1	PGMG
-8.915	FGFR1	PGMG
-8.914	FGFR1	PGMG
-8.914	FGFR1	PGMG
-8.913	FGFR1	PGMG
-8.913	FGFR1	PGMG
-8.913	FGFR1	PGMG
-8.912	FGFR1	PGMG
-8.912	FGFR1	PGMG
-8.912	FGFR1	PGMG
-8.911	FGFR1	PGMG
-8.911	FGFR1	PGMG
-8.91	FGFR1	PGMG
-8.909	FGFR1	PGMG
-8.909	FGFR1	PGMG
-8.907	FGFR1	PGMG
-8.907	FGFR1	PGMG
-8.907	FGFR1	PGMG
-8.906	FGFR1	PGMG
-8.906	FGFR1	PGMG
-8.903	FGFR1	PGMG
-8.902	FGFR1	PGMG
-8.902	FGFR1	PGMG
-8.901	FGFR1	PGMG
-8.901	FGFR1	PGMG
-8.9	FGFR1	PGMG
-8.899	FGFR1	PGMG
-8.899	FGFR1	PGMG
-8.898	FGFR1	PGMG
-8.896	FGFR1	PGMG
-8.896	FGFR1	PGMG
-8.894	FGFR1	PGMG
-8.893	FGFR1	PGMG
-8.893	FGFR1	PGMG
-8.89	FGFR1	PGMG
-8.889	FGFR1	PGMG
-8.889	FGFR1	PGMG
-8.889	FGFR1	PGMG
-8.889	FGFR1	PGMG
-8.888	FGFR1	PGMG
-8.888	FGFR1	PGMG
-8.887	FGFR1	PGMG
-8.887	FGFR1	PGMG
-8.886	FGFR1	PGMG
-8.886	FGFR1	PGMG
-8.886	FGFR1	PGMG
-8.886	FGFR1	PGMG
-8.885	FGFR1	PGMG
-8.885	FGFR1	PGMG
-8.885	FGFR1	PGMG
-8.884	FGFR1	PGMG
-8.884	FGFR1	PGMG
-8.884	FGFR1	PGMG
-8.884	FGFR1	PGMG
-8.883	FGFR1	PGMG
-8.882	FGFR1	PGMG
-8.882	FGFR1	PGMG
-8.882	FGFR1	PGMG
-8.881	FGFR1	PGMG
-8.88	FGFR1	PGMG
-8.88	FGFR1	PGMG
-8.879	FGFR1	PGMG
-8.879	FGFR1	PGMG
-8.879	FGFR1	PGMG
-8.878	FGFR1	PGMG
-8.878	FGFR1	PGMG
-8.876	FGFR1	PGMG
-8.876	FGFR1	PGMG
-8.876	FGFR1	PGMG
-8.875	FGFR1	PGMG
-8.874	FGFR1	PGMG
-8.874	FGFR1	PGMG
-8.873	FGFR1	PGMG
-8.873	FGFR1	PGMG
-8.872	FGFR1	PGMG
-8.871	FGFR1	PGMG
-8.871	FGFR1	PGMG
-8.871	FGFR1	PGMG
-8.87	FGFR1	PGMG
-8.87	FGFR1	PGMG
-8.869	FGFR1	PGMG
-8.868	FGFR1	PGMG
-8.868	FGFR1	PGMG
-8.868	FGFR1	PGMG
-8.867	FGFR1	PGMG
-8.867	FGFR1	PGMG
-8.867	FGFR1	PGMG
-8.866	FGFR1	PGMG
-8.865	FGFR1	PGMG
-8.864	FGFR1	PGMG
-8.864	FGFR1	PGMG
-8.864	FGFR1	PGMG
-8.864	FGFR1	PGMG
-8.863	FGFR1	PGMG
-8.862	FGFR1	PGMG
-8.862	FGFR1	PGMG
-8.862	FGFR1	PGMG
-8.862	FGFR1	PGMG
-8.861	FGFR1	PGMG
-8.861	FGFR1	PGMG
-8.86	FGFR1	PGMG
-8.859	FGFR1	PGMG
-8.859	FGFR1	PGMG
-8.859	FGFR1	PGMG
-8.859	FGFR1	PGMG
-8.859	FGFR1	PGMG
-8.858	FGFR1	PGMG
-8.858	FGFR1	PGMG
-8.857	FGFR1	PGMG
-8.857	FGFR1	PGMG
-8.857	FGFR1	PGMG
-8.856	FGFR1	PGMG
-8.856	FGFR1	PGMG
-8.856	FGFR1	PGMG
-8.856	FGFR1	PGMG
-8.856	FGFR1	PGMG
-8.855	FGFR1	PGMG
-8.855	FGFR1	PGMG
-8.855	FGFR1	PGMG
-8.855	FGFR1	PGMG
-8.854	FGFR1	PGMG
-8.853	FGFR1	PGMG
-8.853	FGFR1	PGMG
-8.853	FGFR1	PGMG
-8.853	FGFR1	PGMG
-8.852	FGFR1	PGMG
-8.852	FGFR1	PGMG
-8.852	FGFR1	PGMG
-8.851	FGFR1	PGMG
-8.851	FGFR1	PGMG
-8.851	FGFR1	PGMG
-8.851	FGFR1	PGMG
-8.85	FGFR1	PGMG
-8.85	FGFR1	PGMG
-8.849	FGFR1	PGMG
-8.848	FGFR1	PGMG
-8.848	FGFR1	PGMG
-8.847	FGFR1	PGMG
-8.847	FGFR1	PGMG
-8.845	FGFR1	PGMG
-8.845	FGFR1	PGMG
-8.845	FGFR1	PGMG
-8.845	FGFR1	PGMG
-8.843	FGFR1	PGMG
-8.843	FGFR1	PGMG
-8.843	FGFR1	PGMG
-8.841	FGFR1	PGMG
-8.839	FGFR1	PGMG
-8.839	FGFR1	PGMG
-8.839	FGFR1	PGMG
-8.838	FGFR1	PGMG
-8.837	FGFR1	PGMG
-8.836	FGFR1	PGMG
-8.836	FGFR1	PGMG
-8.835	FGFR1	PGMG
-8.835	FGFR1	PGMG
-8.834	FGFR1	PGMG
-8.834	FGFR1	PGMG
-8.834	FGFR1	PGMG
-8.832	FGFR1	PGMG
-8.832	FGFR1	PGMG
-8.831	FGFR1	PGMG
-8.831	FGFR1	PGMG
-8.83	FGFR1	PGMG
-8.83	FGFR1	PGMG
-8.83	FGFR1	PGMG
-8.829	FGFR1	PGMG
-8.829	FGFR1	PGMG
-8.829	FGFR1	PGMG
-8.829	FGFR1	PGMG
-8.828	FGFR1	PGMG
-8.826	FGFR1	PGMG
-8.823	FGFR1	PGMG
-8.822	FGFR1	PGMG
-8.822	FGFR1	PGMG
-8.822	FGFR1	PGMG
-8.821	FGFR1	PGMG
-8.821	FGFR1	PGMG
-8.82	FGFR1	PGMG
-8.82	FGFR1	PGMG
-8.819	FGFR1	PGMG
-8.819	FGFR1	PGMG
-8.819	FGFR1	PGMG
-8.819	FGFR1	PGMG
-8.817	FGFR1	PGMG
-8.817	FGFR1	PGMG
-8.815	FGFR1	PGMG
-8.815	FGFR1	PGMG
-8.814	FGFR1	PGMG
-8.814	FGFR1	PGMG
-8.813	FGFR1	PGMG
-8.812	FGFR1	PGMG
-8.812	FGFR1	PGMG
-8.811	FGFR1	PGMG
-8.811	FGFR1	PGMG
-8.81	FGFR1	PGMG
-8.81	FGFR1	PGMG
-8.809	FGFR1	PGMG
-8.809	FGFR1	PGMG
-8.808	FGFR1	PGMG
-8.808	FGFR1	PGMG
-8.808	FGFR1	PGMG
-8.807	FGFR1	PGMG
-8.807	FGFR1	PGMG
-8.806	FGFR1	PGMG
-8.806	FGFR1	PGMG
-8.805	FGFR1	PGMG
-8.805	FGFR1	PGMG
-8.805	FGFR1	PGMG
-8.802	FGFR1	PGMG
-8.802	FGFR1	PGMG
-8.802	FGFR1	PGMG
-8.801	FGFR1	PGMG
-8.801	FGFR1	PGMG
-8.798	FGFR1	PGMG
-8.798	FGFR1	PGMG
-8.798	FGFR1	PGMG
-8.798	FGFR1	PGMG
-8.797	FGFR1	PGMG
-8.797	FGFR1	PGMG
-8.796	FGFR1	PGMG
-8.795	FGFR1	PGMG
-8.795	FGFR1	PGMG
-8.795	FGFR1	PGMG
-8.795	FGFR1	PGMG
-8.794	FGFR1	PGMG
-8.793	FGFR1	PGMG
-8.793	FGFR1	PGMG
-8.791	FGFR1	PGMG
-8.79	FGFR1	PGMG
-8.79	FGFR1	PGMG
-8.79	FGFR1	PGMG
-8.79	FGFR1	PGMG
-8.79	FGFR1	PGMG
-8.789	FGFR1	PGMG
-8.789	FGFR1	PGMG
-8.788	FGFR1	PGMG
-8.788	FGFR1	PGMG
-8.788	FGFR1	PGMG
-8.787	FGFR1	PGMG
-8.787	FGFR1	PGMG
-8.786	FGFR1	PGMG
-8.785	FGFR1	PGMG
-8.783	FGFR1	PGMG
-8.782	FGFR1	PGMG
-8.781	FGFR1	PGMG
-8.78	FGFR1	PGMG
-8.78	FGFR1	PGMG
-8.779	FGFR1	PGMG
-8.779	FGFR1	PGMG
-8.777	FGFR1	PGMG
-8.777	FGFR1	PGMG
-8.776	FGFR1	PGMG
-8.776	FGFR1	PGMG
-8.775	FGFR1	PGMG
-8.775	FGFR1	PGMG
-8.775	FGFR1	PGMG
-8.774	FGFR1	PGMG
-8.772	FGFR1	PGMG
-8.772	FGFR1	PGMG
-8.772	FGFR1	PGMG
-8.772	FGFR1	PGMG
-8.771	FGFR1	PGMG
-8.771	FGFR1	PGMG
-8.77	FGFR1	PGMG
-8.77	FGFR1	PGMG
-8.77	FGFR1	PGMG
-8.768	FGFR1	PGMG
-8.767	FGFR1	PGMG
-8.767	FGFR1	PGMG
-8.766	FGFR1	PGMG
-8.766	FGFR1	PGMG
-8.766	FGFR1	PGMG
-8.766	FGFR1	PGMG
-8.765	FGFR1	PGMG
-8.765	FGFR1	PGMG
-8.765	FGFR1	PGMG
-8.764	FGFR1	PGMG
-8.763	FGFR1	PGMG
-8.763	FGFR1	PGMG
-8.763	FGFR1	PGMG
-8.763	FGFR1	PGMG
-8.763	FGFR1	PGMG
-8.763	FGFR1	PGMG
-8.76	FGFR1	PGMG
-8.76	FGFR1	PGMG
-8.76	FGFR1	PGMG
-15.125	ACHE	PGMG
-15.091	ACHE	PGMG
-14.834	ACHE	PGMG
-14.79	ACHE	PGMG
-14.69	ACHE	PGMG
-14.511	ACHE	PGMG
-14.504	ACHE	PGMG
-14.503	ACHE	PGMG
-14.268	ACHE	PGMG
-14.234	ACHE	PGMG
-14.224	ACHE	PGMG
-14.206	ACHE	PGMG
-14.204	ACHE	PGMG
-14.143	ACHE	PGMG
-14.124	ACHE	PGMG
-14.107	ACHE	PGMG
-14.099	ACHE	PGMG
-14.071	ACHE	PGMG
-14.052	ACHE	PGMG
-14.049	ACHE	PGMG
-14.046	ACHE	PGMG
-13.993	ACHE	PGMG
-13.983	ACHE	PGMG
-13.978	ACHE	PGMG
-13.973	ACHE	PGMG
-13.942	ACHE	PGMG
-13.929	ACHE	PGMG
-13.927	ACHE	PGMG
-13.91	ACHE	PGMG
-13.851	ACHE	PGMG
-13.848	ACHE	PGMG
-13.819	ACHE	PGMG
-13.814	ACHE	PGMG
-13.732	ACHE	PGMG
-13.728	ACHE	PGMG
-13.725	ACHE	PGMG
-13.708	ACHE	PGMG
-13.705	ACHE	PGMG
-13.697	ACHE	PGMG
-13.688	ACHE	PGMG
-13.678	ACHE	PGMG
-13.654	ACHE	PGMG
-13.651	ACHE	PGMG
-13.641	ACHE	PGMG
-13.637	ACHE	PGMG
-13.632	ACHE	PGMG
-13.616	ACHE	PGMG
-13.595	ACHE	PGMG
-13.594	ACHE	PGMG
-13.59	ACHE	PGMG
-13.586	ACHE	PGMG
-13.578	ACHE	PGMG
-13.57	ACHE	PGMG
-13.556	ACHE	PGMG
-13.548	ACHE	PGMG
-13.545	ACHE	PGMG
-13.543	ACHE	PGMG
-13.532	ACHE	PGMG
-13.529	ACHE	PGMG
-13.515	ACHE	PGMG
-13.514	ACHE	PGMG
-13.512	ACHE	PGMG
-13.491	ACHE	PGMG
-13.491	ACHE	PGMG
-13.49	ACHE	PGMG
-13.469	ACHE	PGMG
-13.469	ACHE	PGMG
-13.459	ACHE	PGMG
-13.436	ACHE	PGMG
-13.433	ACHE	PGMG
-13.41	ACHE	PGMG
-13.401	ACHE	PGMG
-13.387	ACHE	PGMG
-13.374	ACHE	PGMG
-13.351	ACHE	PGMG
-13.351	ACHE	PGMG
-13.351	ACHE	PGMG
-13.345	ACHE	PGMG
-13.343	ACHE	PGMG
-13.338	ACHE	PGMG
-13.332	ACHE	PGMG
-13.323	ACHE	PGMG
-13.322	ACHE	PGMG
-13.311	ACHE	PGMG
-13.307	ACHE	PGMG
-13.307	ACHE	PGMG
-13.306	ACHE	PGMG
-13.305	ACHE	PGMG
-13.302	ACHE	PGMG
-13.302	ACHE	PGMG
-13.301	ACHE	PGMG
-13.301	ACHE	PGMG
-13.299	ACHE	PGMG
-13.298	ACHE	PGMG
-13.296	ACHE	PGMG
-13.283	ACHE	PGMG
-13.276	ACHE	PGMG
-13.269	ACHE	PGMG
-13.267	ACHE	PGMG
-13.256	ACHE	PGMG
-13.253	ACHE	PGMG
-13.243	ACHE	PGMG
-13.242	ACHE	PGMG
-13.237	ACHE	PGMG
-13.233	ACHE	PGMG
-13.223	ACHE	PGMG
-13.213	ACHE	PGMG
-13.206	ACHE	PGMG
-13.202	ACHE	PGMG
-13.2	ACHE	PGMG
-13.189	ACHE	PGMG
-13.17	ACHE	PGMG
-13.167	ACHE	PGMG
-13.159	ACHE	PGMG
-13.157	ACHE	PGMG
-13.153	ACHE	PGMG
-13.151	ACHE	PGMG
-13.149	ACHE	PGMG
-13.149	ACHE	PGMG
-13.148	ACHE	PGMG
-13.146	ACHE	PGMG
-13.135	ACHE	PGMG
-13.133	ACHE	PGMG
-13.124	ACHE	PGMG
-13.106	ACHE	PGMG
-13.101	ACHE	PGMG
-13.099	ACHE	PGMG
-13.096	ACHE	PGMG
-13.092	ACHE	PGMG
-13.091	ACHE	PGMG
-13.088	ACHE	PGMG
-13.088	ACHE	PGMG
-13.078	ACHE	PGMG
-13.078	ACHE	PGMG
-13.076	ACHE	PGMG
-13.072	ACHE	PGMG
-13.071	ACHE	PGMG
-13.071	ACHE	PGMG
-13.069	ACHE	PGMG
-13.064	ACHE	PGMG
-13.061	ACHE	PGMG
-13.06	ACHE	PGMG
-13.06	ACHE	PGMG
-13.059	ACHE	PGMG
-13.052	ACHE	PGMG
-13.051	ACHE	PGMG
-13.046	ACHE	PGMG
-13.044	ACHE	PGMG
-13.042	ACHE	PGMG
-13.041	ACHE	PGMG
-13.041	ACHE	PGMG
-13.033	ACHE	PGMG
-13.032	ACHE	PGMG
-13.03	ACHE	PGMG
-13.028	ACHE	PGMG
-13.027	ACHE	PGMG
-13.023	ACHE	PGMG
-13.023	ACHE	PGMG
-13.022	ACHE	PGMG
-13.021	ACHE	PGMG
-13.019	ACHE	PGMG
-13.017	ACHE	PGMG
-13.016	ACHE	PGMG
-13.016	ACHE	PGMG
-13.016	ACHE	PGMG
-13.015	ACHE	PGMG
-13.014	ACHE	PGMG
-13.013	ACHE	PGMG
-13.012	ACHE	PGMG
-13.011	ACHE	PGMG
-13.006	ACHE	PGMG
-13.004	ACHE	PGMG
-13	ACHE	PGMG
-12.997	ACHE	PGMG
-12.995	ACHE	PGMG
-12.986	ACHE	PGMG
-12.984	ACHE	PGMG
-12.98	ACHE	PGMG
-12.977	ACHE	PGMG
-12.97	ACHE	PGMG
-12.97	ACHE	PGMG
-12.964	ACHE	PGMG
-12.963	ACHE	PGMG
-12.963	ACHE	PGMG
-12.959	ACHE	PGMG
-12.958	ACHE	PGMG
-12.958	ACHE	PGMG
-12.955	ACHE	PGMG
-12.953	ACHE	PGMG
-12.953	ACHE	PGMG
-12.953	ACHE	PGMG
-12.951	ACHE	PGMG
-12.946	ACHE	PGMG
-12.945	ACHE	PGMG
-12.945	ACHE	PGMG
-12.942	ACHE	PGMG
-12.94	ACHE	PGMG
-12.939	ACHE	PGMG
-12.937	ACHE	PGMG
-12.936	ACHE	PGMG
-12.935	ACHE	PGMG
-12.935	ACHE	PGMG
-12.928	ACHE	PGMG
-12.925	ACHE	PGMG
-12.922	ACHE	PGMG
-12.922	ACHE	PGMG
-12.921	ACHE	PGMG
-12.918	ACHE	PGMG
-12.916	ACHE	PGMG
-12.915	ACHE	PGMG
-12.912	ACHE	PGMG
-12.91	ACHE	PGMG
-12.905	ACHE	PGMG
-12.904	ACHE	PGMG
-12.902	ACHE	PGMG
-12.9	ACHE	PGMG
-12.899	ACHE	PGMG
-12.899	ACHE	PGMG
-12.898	ACHE	PGMG
-12.898	ACHE	PGMG
-12.898	ACHE	PGMG
-12.895	ACHE	PGMG
-12.895	ACHE	PGMG
-12.891	ACHE	PGMG
-12.888	ACHE	PGMG
-12.883	ACHE	PGMG
-12.881	ACHE	PGMG
-12.88	ACHE	PGMG
-12.874	ACHE	PGMG
-12.874	ACHE	PGMG
-12.872	ACHE	PGMG
-12.869	ACHE	PGMG
-12.868	ACHE	PGMG
-12.868	ACHE	PGMG
-12.867	ACHE	PGMG
-12.867	ACHE	PGMG
-12.864	ACHE	PGMG
-12.86	ACHE	PGMG
-12.859	ACHE	PGMG
-12.858	ACHE	PGMG
-12.852	ACHE	PGMG
-12.851	ACHE	PGMG
-12.85	ACHE	PGMG
-12.842	ACHE	PGMG
-12.84	ACHE	PGMG
-12.839	ACHE	PGMG
-12.838	ACHE	PGMG
-12.836	ACHE	PGMG
-12.835	ACHE	PGMG
-12.834	ACHE	PGMG
-12.829	ACHE	PGMG
-12.829	ACHE	PGMG
-12.828	ACHE	PGMG
-12.826	ACHE	PGMG
-12.823	ACHE	PGMG
-12.82	ACHE	PGMG
-12.817	ACHE	PGMG
-12.815	ACHE	PGMG
-12.813	ACHE	PGMG
-12.809	ACHE	PGMG
-12.809	ACHE	PGMG
-12.805	ACHE	PGMG
-12.799	ACHE	PGMG
-12.799	ACHE	PGMG
-12.798	ACHE	PGMG
-12.798	ACHE	PGMG
-12.797	ACHE	PGMG
-12.797	ACHE	PGMG
-12.796	ACHE	PGMG
-12.795	ACHE	PGMG
-12.795	ACHE	PGMG
-12.793	ACHE	PGMG
-12.793	ACHE	PGMG
-12.792	ACHE	PGMG
-12.791	ACHE	PGMG
-12.79	ACHE	PGMG
-12.79	ACHE	PGMG
-12.79	ACHE	PGMG
-12.789	ACHE	PGMG
-12.788	ACHE	PGMG
-12.787	ACHE	PGMG
-12.786	ACHE	PGMG
-12.785	ACHE	PGMG
-12.785	ACHE	PGMG
-12.784	ACHE	PGMG
-12.784	ACHE	PGMG
-12.78	ACHE	PGMG
-12.78	ACHE	PGMG
-12.776	ACHE	PGMG
-12.775	ACHE	PGMG
-12.773	ACHE	PGMG
-12.769	ACHE	PGMG
-12.767	ACHE	PGMG
-12.767	ACHE	PGMG
-12.767	ACHE	PGMG
-12.766	ACHE	PGMG
-12.763	ACHE	PGMG
-12.762	ACHE	PGMG
-12.762	ACHE	PGMG
-12.758	ACHE	PGMG
-12.757	ACHE	PGMG
-12.756	ACHE	PGMG
-12.756	ACHE	PGMG
-12.755	ACHE	PGMG
-12.754	ACHE	PGMG
-12.753	ACHE	PGMG
-12.753	ACHE	PGMG
-12.752	ACHE	PGMG
-12.749	ACHE	PGMG
-12.748	ACHE	PGMG
-12.745	ACHE	PGMG
-12.744	ACHE	PGMG
-12.744	ACHE	PGMG
-12.744	ACHE	PGMG
-12.74	ACHE	PGMG
-12.737	ACHE	PGMG
-12.737	ACHE	PGMG
-12.737	ACHE	PGMG
-12.736	ACHE	PGMG
-12.736	ACHE	PGMG
-12.736	ACHE	PGMG
-12.735	ACHE	PGMG
-12.735	ACHE	PGMG
-12.732	ACHE	PGMG
-12.729	ACHE	PGMG
-12.728	ACHE	PGMG
-12.725	ACHE	PGMG
-12.724	ACHE	PGMG
-12.723	ACHE	PGMG
-12.722	ACHE	PGMG
-12.721	ACHE	PGMG
-12.72	ACHE	PGMG
-12.72	ACHE	PGMG
-12.719	ACHE	PGMG
-12.716	ACHE	PGMG
-12.716	ACHE	PGMG
-12.715	ACHE	PGMG
-12.713	ACHE	PGMG
-12.713	ACHE	PGMG
-12.712	ACHE	PGMG
-12.71	ACHE	PGMG
-12.708	ACHE	PGMG
-12.707	ACHE	PGMG
-12.706	ACHE	PGMG
-12.705	ACHE	PGMG
-12.705	ACHE	PGMG
-12.698	ACHE	PGMG
-12.698	ACHE	PGMG
-12.697	ACHE	PGMG
-12.696	ACHE	PGMG
-12.696	ACHE	PGMG
-12.694	ACHE	PGMG
-12.692	ACHE	PGMG
-12.691	ACHE	PGMG
-12.691	ACHE	PGMG
-12.689	ACHE	PGMG
-12.687	ACHE	PGMG
-12.685	ACHE	PGMG
-12.684	ACHE	PGMG
-12.679	ACHE	PGMG
-12.679	ACHE	PGMG
-12.678	ACHE	PGMG
-12.678	ACHE	PGMG
-12.676	ACHE	PGMG
-12.674	ACHE	PGMG
-12.674	ACHE	PGMG
-12.674	ACHE	PGMG
-12.674	ACHE	PGMG
-12.673	ACHE	PGMG
-12.672	ACHE	PGMG
-12.666	ACHE	PGMG
-12.665	ACHE	PGMG
-12.663	ACHE	PGMG
-12.659	ACHE	PGMG
-12.659	ACHE	PGMG
-12.658	ACHE	PGMG
-12.654	ACHE	PGMG
-12.654	ACHE	PGMG
-12.652	ACHE	PGMG
-12.652	ACHE	PGMG
-12.648	ACHE	PGMG
-12.646	ACHE	PGMG
-12.646	ACHE	PGMG
-12.645	ACHE	PGMG
-12.641	ACHE	PGMG
-12.639	ACHE	PGMG
-12.638	ACHE	PGMG
-12.636	ACHE	PGMG
-12.633	ACHE	PGMG
-12.632	ACHE	PGMG
-12.632	ACHE	PGMG
-12.63	ACHE	PGMG
-12.63	ACHE	PGMG
-12.627	ACHE	PGMG
-12.626	ACHE	PGMG
-12.626	ACHE	PGMG
-12.626	ACHE	PGMG
-12.624	ACHE	PGMG
-12.624	ACHE	PGMG
-12.623	ACHE	PGMG
-12.623	ACHE	PGMG
-12.622	ACHE	PGMG
-12.622	ACHE	PGMG
-12.622	ACHE	PGMG
-12.621	ACHE	PGMG
-12.619	ACHE	PGMG
-12.617	ACHE	PGMG
-12.613	ACHE	PGMG
-12.612	ACHE	PGMG
-12.612	ACHE	PGMG
-12.61	ACHE	PGMG
-12.61	ACHE	PGMG
-12.61	ACHE	PGMG
-12.61	ACHE	PGMG
-12.608	ACHE	PGMG
-12.607	ACHE	PGMG
-12.604	ACHE	PGMG
-12.603	ACHE	PGMG
-12.603	ACHE	PGMG
-12.6	ACHE	PGMG
-12.6	ACHE	PGMG
-12.599	ACHE	PGMG
-12.595	ACHE	PGMG
-12.594	ACHE	PGMG
-12.593	ACHE	PGMG
-12.593	ACHE	PGMG
-12.591	ACHE	PGMG
-12.585	ACHE	PGMG
-12.585	ACHE	PGMG
-12.583	ACHE	PGMG
-12.582	ACHE	PGMG
-12.581	ACHE	PGMG
-12.58	ACHE	PGMG
-12.58	ACHE	PGMG
-12.579	ACHE	PGMG
-12.576	ACHE	PGMG
-12.574	ACHE	PGMG
-12.574	ACHE	PGMG
-12.573	ACHE	PGMG
-12.571	ACHE	PGMG
-12.571	ACHE	PGMG
-12.569	ACHE	PGMG
-12.567	ACHE	PGMG
-12.566	ACHE	PGMG
-12.564	ACHE	PGMG
-12.563	ACHE	PGMG
-12.562	ACHE	PGMG
-12.56	ACHE	PGMG
-12.56	ACHE	PGMG
-12.559	ACHE	PGMG
-12.559	ACHE	PGMG
-12.558	ACHE	PGMG
-12.558	ACHE	PGMG
-12.557	ACHE	PGMG
-12.556	ACHE	PGMG
-12.556	ACHE	PGMG
-12.554	ACHE	PGMG
-12.554	ACHE	PGMG
-12.553	ACHE	PGMG
-12.552	ACHE	PGMG
-12.55	ACHE	PGMG
-12.548	ACHE	PGMG
-12.546	ACHE	PGMG
-12.546	ACHE	PGMG
-12.545	ACHE	PGMG
-12.543	ACHE	PGMG
-12.543	ACHE	PGMG
-12.542	ACHE	PGMG
-12.541	ACHE	PGMG
-12.54	ACHE	PGMG
-12.54	ACHE	PGMG
-12.538	ACHE	PGMG
-12.537	ACHE	PGMG
-12.536	ACHE	PGMG
-12.535	ACHE	PGMG
-12.534	ACHE	PGMG
-12.532	ACHE	PGMG
-12.532	ACHE	PGMG
-12.531	ACHE	PGMG
-12.531	ACHE	PGMG
-12.528	ACHE	PGMG
-12.524	ACHE	PGMG
-12.524	ACHE	PGMG
-12.524	ACHE	PGMG
-12.523	ACHE	PGMG
-12.523	ACHE	PGMG
-12.522	ACHE	PGMG
-12.519	ACHE	PGMG
-12.518	ACHE	PGMG
-12.516	ACHE	PGMG
-12.516	ACHE	PGMG
-12.516	ACHE	PGMG
-12.513	ACHE	PGMG
-12.512	ACHE	PGMG
-12.511	ACHE	PGMG
-12.511	ACHE	PGMG
-12.511	ACHE	PGMG
-12.511	ACHE	PGMG
-12.51	ACHE	PGMG
-12.509	ACHE	PGMG
-12.506	ACHE	PGMG
-12.506	ACHE	PGMG
-12.506	ACHE	PGMG
-12.504	ACHE	PGMG
-12.504	ACHE	PGMG
-12.504	ACHE	PGMG
-12.502	ACHE	PGMG
-12.499	ACHE	PGMG
-12.499	ACHE	PGMG
-12.499	ACHE	PGMG
-12.496	ACHE	PGMG
-12.496	ACHE	PGMG
-12.495	ACHE	PGMG
-12.492	ACHE	PGMG
-12.492	ACHE	PGMG
-12.49	ACHE	PGMG
-12.49	ACHE	PGMG
-12.49	ACHE	PGMG
-12.487	ACHE	PGMG
-12.486	ACHE	PGMG
-12.484	ACHE	PGMG
-12.482	ACHE	PGMG
-12.482	ACHE	PGMG
-12.481	ACHE	PGMG
-12.481	ACHE	PGMG
-12.48	ACHE	PGMG
-12.478	ACHE	PGMG
-12.477	ACHE	PGMG
-12.477	ACHE	PGMG
-12.476	ACHE	PGMG
-12.475	ACHE	PGMG
-12.473	ACHE	PGMG
-12.473	ACHE	PGMG
-12.471	ACHE	PGMG
-12.47	ACHE	PGMG
-12.468	ACHE	PGMG
-12.468	ACHE	PGMG
-12.467	ACHE	PGMG
-12.466	ACHE	PGMG
-12.465	ACHE	PGMG
-12.465	ACHE	PGMG
-12.462	ACHE	PGMG
-12.462	ACHE	PGMG
-12.461	ACHE	PGMG
-12.461	ACHE	PGMG
-12.46	ACHE	PGMG
-12.459	ACHE	PGMG
-12.458	ACHE	PGMG
-12.456	ACHE	PGMG
-12.455	ACHE	PGMG
-12.454	ACHE	PGMG
-12.451	ACHE	PGMG
-12.45	ACHE	PGMG
-12.45	ACHE	PGMG
-12.45	ACHE	PGMG
-12.45	ACHE	PGMG
-12.449	ACHE	PGMG
-12.447	ACHE	PGMG
-12.446	ACHE	PGMG
-12.445	ACHE	PGMG
-12.444	ACHE	PGMG
-12.443	ACHE	PGMG
-12.442	ACHE	PGMG
-12.441	ACHE	PGMG
-12.441	ACHE	PGMG
-12.438	ACHE	PGMG
-12.438	ACHE	PGMG
-12.437	ACHE	PGMG
-12.437	ACHE	PGMG
-12.437	ACHE	PGMG
-12.436	ACHE	PGMG
-12.436	ACHE	PGMG
-12.436	ACHE	PGMG
-12.435	ACHE	PGMG
-12.435	ACHE	PGMG
-12.434	ACHE	PGMG
-12.431	ACHE	PGMG
-12.43	ACHE	PGMG
-12.429	ACHE	PGMG
-12.428	ACHE	PGMG
-12.428	ACHE	PGMG
-12.426	ACHE	PGMG
-12.425	ACHE	PGMG
-12.425	ACHE	PGMG
-12.422	ACHE	PGMG
-12.42	ACHE	PGMG
-12.419	ACHE	PGMG
-12.418	ACHE	PGMG
-12.418	ACHE	PGMG
-12.417	ACHE	PGMG
-12.415	ACHE	PGMG
-12.415	ACHE	PGMG
-12.414	ACHE	PGMG
-12.414	ACHE	PGMG
-12.413	ACHE	PGMG
-12.412	ACHE	PGMG
-12.411	ACHE	PGMG
-12.411	ACHE	PGMG
-12.41	ACHE	PGMG
-12.409	ACHE	PGMG
-12.408	ACHE	PGMG
-12.407	ACHE	PGMG
-12.406	ACHE	PGMG
-12.405	ACHE	PGMG
-12.405	ACHE	PGMG
-12.404	ACHE	PGMG
-12.4	ACHE	PGMG
-12.4	ACHE	PGMG
-12.399	ACHE	PGMG
-12.398	ACHE	PGMG
-12.397	ACHE	PGMG
-12.397	ACHE	PGMG
-12.396	ACHE	PGMG
-12.396	ACHE	PGMG
-12.393	ACHE	PGMG
-12.393	ACHE	PGMG
-12.392	ACHE	PGMG
-12.392	ACHE	PGMG
-12.391	ACHE	PGMG
-12.389	ACHE	PGMG
-12.388	ACHE	PGMG
-12.388	ACHE	PGMG
-12.387	ACHE	PGMG
-12.386	ACHE	PGMG
-12.385	ACHE	PGMG
-12.385	ACHE	PGMG
-12.385	ACHE	PGMG
-12.384	ACHE	PGMG
-12.383	ACHE	PGMG
-12.382	ACHE	PGMG
-12.38	ACHE	PGMG
-12.38	ACHE	PGMG
-12.38	ACHE	PGMG
-12.378	ACHE	PGMG
-12.375	ACHE	PGMG
-12.374	ACHE	PGMG
-12.374	ACHE	PGMG
-12.373	ACHE	PGMG
-12.373	ACHE	PGMG
-12.373	ACHE	PGMG
-12.373	ACHE	PGMG
-12.373	ACHE	PGMG
-12.373	ACHE	PGMG
-12.373	ACHE	PGMG
-12.372	ACHE	PGMG
-12.369	ACHE	PGMG
-12.369	ACHE	PGMG
-12.368	ACHE	PGMG
-12.368	ACHE	PGMG
-12.366	ACHE	PGMG
-12.364	ACHE	PGMG
-12.363	ACHE	PGMG
-12.363	ACHE	PGMG
-12.362	ACHE	PGMG
-12.362	ACHE	PGMG
-12.361	ACHE	PGMG
-12.361	ACHE	PGMG
-12.36	ACHE	PGMG
-12.359	ACHE	PGMG
-12.359	ACHE	PGMG
-12.358	ACHE	PGMG
-12.358	ACHE	PGMG
-12.356	ACHE	PGMG
-12.356	ACHE	PGMG
-12.356	ACHE	PGMG
-12.353	ACHE	PGMG
-12.352	ACHE	PGMG
-12.351	ACHE	PGMG
-12.351	ACHE	PGMG
-12.35	ACHE	PGMG
-12.35	ACHE	PGMG
-12.35	ACHE	PGMG
-12.346	ACHE	PGMG
-12.346	ACHE	PGMG
-12.345	ACHE	PGMG
-12.344	ACHE	PGMG
-12.344	ACHE	PGMG
-12.344	ACHE	PGMG
-12.343	ACHE	PGMG
-12.343	ACHE	PGMG
-12.342	ACHE	PGMG
-12.342	ACHE	PGMG
-12.341	ACHE	PGMG
-12.341	ACHE	PGMG
-12.341	ACHE	PGMG
-12.339	ACHE	PGMG
-12.339	ACHE	PGMG
-12.339	ACHE	PGMG
-12.337	ACHE	PGMG
-12.337	ACHE	PGMG
-12.336	ACHE	PGMG
-12.336	ACHE	PGMG
-12.335	ACHE	PGMG
-12.335	ACHE	PGMG
-12.335	ACHE	PGMG
-12.335	ACHE	PGMG
-12.335	ACHE	PGMG
-12.334	ACHE	PGMG
-12.334	ACHE	PGMG
-12.333	ACHE	PGMG
-12.332	ACHE	PGMG
-12.332	ACHE	PGMG
-12.332	ACHE	PGMG
-12.33	ACHE	PGMG
-12.329	ACHE	PGMG
-12.329	ACHE	PGMG
-12.329	ACHE	PGMG
-12.328	ACHE	PGMG
-12.327	ACHE	PGMG
-12.327	ACHE	PGMG
-12.324	ACHE	PGMG
-12.324	ACHE	PGMG
-12.323	ACHE	PGMG
-12.323	ACHE	PGMG
-12.322	ACHE	PGMG
-12.321	ACHE	PGMG
-12.32	ACHE	PGMG
-12.32	ACHE	PGMG
-12.317	ACHE	PGMG
-12.316	ACHE	PGMG
-12.316	ACHE	PGMG
-12.316	ACHE	PGMG
-12.314	ACHE	PGMG
-12.314	ACHE	PGMG
-12.314	ACHE	PGMG
-12.314	ACHE	PGMG
-12.313	ACHE	PGMG
-12.312	ACHE	PGMG
-12.311	ACHE	PGMG
-12.311	ACHE	PGMG
-12.31	ACHE	PGMG
-12.309	ACHE	PGMG
-12.307	ACHE	PGMG
-12.307	ACHE	PGMG
-12.306	ACHE	PGMG
-12.306	ACHE	PGMG
-12.305	ACHE	PGMG
-12.304	ACHE	PGMG
-12.301	ACHE	PGMG
-12.301	ACHE	PGMG
-12.3	ACHE	PGMG
-12.299	ACHE	PGMG
-12.298	ACHE	PGMG
-12.297	ACHE	PGMG
-12.297	ACHE	PGMG
-12.296	ACHE	PGMG
-12.296	ACHE	PGMG
-12.294	ACHE	PGMG
-12.294	ACHE	PGMG
-12.293	ACHE	PGMG
-12.293	ACHE	PGMG
-12.293	ACHE	PGMG
-12.293	ACHE	PGMG
-12.291	ACHE	PGMG
-12.289	ACHE	PGMG
-12.289	ACHE	PGMG
-12.288	ACHE	PGMG
-12.285	ACHE	PGMG
-12.285	ACHE	PGMG
-12.284	ACHE	PGMG
-12.283	ACHE	PGMG
-12.283	ACHE	PGMG
-12.283	ACHE	PGMG
-12.282	ACHE	PGMG
-12.281	ACHE	PGMG
-12.28	ACHE	PGMG
-12.279	ACHE	PGMG
-12.279	ACHE	PGMG
-12.278	ACHE	PGMG
-12.278	ACHE	PGMG
-12.277	ACHE	PGMG
-12.277	ACHE	PGMG
-12.277	ACHE	PGMG
-12.277	ACHE	PGMG
-12.276	ACHE	PGMG
-12.275	ACHE	PGMG
-12.274	ACHE	PGMG
-12.271	ACHE	PGMG
-12.27	ACHE	PGMG
-12.269	ACHE	PGMG
-12.269	ACHE	PGMG
-12.268	ACHE	PGMG
-12.268	ACHE	PGMG
-12.268	ACHE	PGMG
-12.265	ACHE	PGMG
-12.265	ACHE	PGMG
-12.265	ACHE	PGMG
-12.265	ACHE	PGMG
-12.261	ACHE	PGMG
-12.26	ACHE	PGMG
-12.259	ACHE	PGMG
-12.257	ACHE	PGMG
-12.257	ACHE	PGMG
-12.256	ACHE	PGMG
-12.255	ACHE	PGMG
-12.255	ACHE	PGMG
-12.254	ACHE	PGMG
-12.254	ACHE	PGMG
-12.253	ACHE	PGMG
-12.252	ACHE	PGMG
-12.251	ACHE	PGMG
-12.249	ACHE	PGMG
-12.248	ACHE	PGMG
-12.248	ACHE	PGMG
-12.247	ACHE	PGMG
-12.247	ACHE	PGMG
-12.246	ACHE	PGMG
-12.246	ACHE	PGMG
-12.245	ACHE	PGMG
-12.244	ACHE	PGMG
-12.244	ACHE	PGMG
-12.243	ACHE	PGMG
-12.243	ACHE	PGMG
-12.243	ACHE	PGMG
-12.24	ACHE	PGMG
-12.24	ACHE	PGMG
-12.239	ACHE	PGMG
-12.239	ACHE	PGMG
-12.239	ACHE	PGMG
-12.238	ACHE	PGMG
-12.238	ACHE	PGMG
-12.236	ACHE	PGMG
-12.235	ACHE	PGMG
-12.234	ACHE	PGMG
-12.233	ACHE	PGMG
-12.232	ACHE	PGMG
-12.231	ACHE	PGMG
-12.231	ACHE	PGMG
-12.231	ACHE	PGMG
-12.23	ACHE	PGMG
-12.23	ACHE	PGMG
-12.229	ACHE	PGMG
-12.229	ACHE	PGMG
-12.227	ACHE	PGMG
-12.227	ACHE	PGMG
-12.227	ACHE	PGMG
-12.226	ACHE	PGMG
-12.224	ACHE	PGMG
-12.223	ACHE	PGMG
-12.221	ACHE	PGMG
-12.218	ACHE	PGMG
-12.218	ACHE	PGMG
-12.218	ACHE	PGMG
-12.218	ACHE	PGMG
-12.217	ACHE	PGMG
-12.217	ACHE	PGMG
-12.216	ACHE	PGMG
-12.216	ACHE	PGMG
-12.216	ACHE	PGMG
-12.215	ACHE	PGMG
-12.215	ACHE	PGMG
-12.214	ACHE	PGMG
-12.213	ACHE	PGMG
-12.211	ACHE	PGMG
-12.209	ACHE	PGMG
-12.208	ACHE	PGMG
-12.208	ACHE	PGMG
-12.207	ACHE	PGMG
-12.207	ACHE	PGMG
-12.207	ACHE	PGMG
-12.206	ACHE	PGMG
-12.205	ACHE	PGMG
-12.204	ACHE	PGMG
-12.203	ACHE	PGMG
-12.202	ACHE	PGMG
-12.2	ACHE	PGMG
-12.2	ACHE	PGMG
-12.199	ACHE	PGMG
-12.199	ACHE	PGMG
-12.198	ACHE	PGMG
-12.197	ACHE	PGMG
-12.195	ACHE	PGMG
-12.195	ACHE	PGMG
-12.195	ACHE	PGMG
-12.193	ACHE	PGMG
-12.193	ACHE	PGMG
-12.193	ACHE	PGMG
-12.193	ACHE	PGMG
-12.191	ACHE	PGMG
-12.191	ACHE	PGMG
-12.19	ACHE	PGMG
-12.189	ACHE	PGMG
-12.189	ACHE	PGMG
-12.189	ACHE	PGMG
-12.189	ACHE	PGMG
-12.189	ACHE	PGMG
-12.188	ACHE	PGMG
-12.186	ACHE	PGMG
-12.185	ACHE	PGMG
-12.185	ACHE	PGMG
-12.185	ACHE	PGMG
-12.185	ACHE	PGMG
-12.185	ACHE	PGMG
-12.184	ACHE	PGMG
-12.184	ACHE	PGMG
-12.184	ACHE	PGMG
-12.183	ACHE	PGMG
-12.183	ACHE	PGMG
-12.183	ACHE	PGMG
-12.183	ACHE	PGMG
-12.182	ACHE	PGMG
-12.181	ACHE	PGMG
-12.181	ACHE	PGMG
-12.179	ACHE	PGMG
-12.178	ACHE	PGMG
-12.178	ACHE	PGMG
-12.174	ACHE	PGMG
-12.174	ACHE	PGMG
-12.174	ACHE	PGMG
-12.173	ACHE	PGMG
-12.172	ACHE	PGMG
-12.172	ACHE	PGMG
-12.171	ACHE	PGMG
-12.17	ACHE	PGMG
-12.17	ACHE	PGMG
-12.169	ACHE	PGMG
-12.169	ACHE	PGMG
-12.168	ACHE	PGMG
-12.168	ACHE	PGMG
-12.168	ACHE	PGMG
-12.167	ACHE	PGMG
-12.166	ACHE	PGMG
-12.166	ACHE	PGMG
-12.166	ACHE	PGMG
-12.164	ACHE	PGMG
-12.163	ACHE	PGMG
-12.163	ACHE	PGMG
-12.162	ACHE	PGMG
-12.16	ACHE	PGMG
-12.16	ACHE	PGMG
-12.159	ACHE	PGMG
-12.159	ACHE	PGMG
-12.159	ACHE	PGMG
-12.158	ACHE	PGMG
-12.157	ACHE	PGMG
-12.157	ACHE	PGMG
-12.157	ACHE	PGMG
-12.157	ACHE	PGMG
-12.157	ACHE	PGMG
-12.157	ACHE	PGMG
-12.154	ACHE	PGMG
-12.153	ACHE	PGMG
-12.152	ACHE	PGMG
-12.151	ACHE	PGMG
-12.151	ACHE	PGMG
-12.151	ACHE	PGMG
-12.151	ACHE	PGMG
-12.149	ACHE	PGMG
-12.149	ACHE	PGMG
-12.149	ACHE	PGMG
-12.148	ACHE	PGMG
-12.148	ACHE	PGMG
-12.147	ACHE	PGMG
-12.146	ACHE	PGMG
-12.144	ACHE	PGMG
-12.144	ACHE	PGMG
-12.142	ACHE	PGMG
-12.142	ACHE	PGMG
-12.142	ACHE	PGMG
-12.142	ACHE	PGMG
-12.141	ACHE	PGMG
-12.141	ACHE	PGMG
-12.139	ACHE	PGMG
-12.139	ACHE	PGMG
-12.138	ACHE	PGMG
-12.138	ACHE	PGMG
-12.137	ACHE	PGMG
-12.136	ACHE	PGMG
-12.135	ACHE	PGMG
-12.135	ACHE	PGMG
-12.134	ACHE	PGMG
-12.133	ACHE	PGMG
-12.133	ACHE	PGMG
-12.132	ACHE	PGMG
-12.131	ACHE	PGMG
-12.131	ACHE	PGMG
-12.131	ACHE	PGMG
-12.128	ACHE	PGMG
-12.128	ACHE	PGMG
-12.126	ACHE	PGMG
-12.124	ACHE	PGMG
-12.124	ACHE	PGMG
-12.124	ACHE	PGMG
-12.122	ACHE	PGMG
-12.119	ACHE	PGMG
-12.119	ACHE	PGMG
-12.119	ACHE	PGMG
-12.118	ACHE	PGMG
-12.116	ACHE	PGMG
-12.116	ACHE	PGMG
-12.115	ACHE	PGMG
-12.115	ACHE	PGMG
-12.115	ACHE	PGMG
-12.115	ACHE	PGMG
-12.115	ACHE	PGMG
-12.115	ACHE	PGMG
-12.113	ACHE	PGMG
-12.112	ACHE	PGMG
-12.109	ACHE	PGMG
[truncated: 30,236 more rows]
