# Supplementary material for: A pharmacophore-guided deep learning approach for bioactive molecular generation
Source: Nat Commun. 2023 Oct 6;14:6234. doi: 10.1038/s41467-023-41454-9 (PMC10558534; doi:10.1038/s41467-023-41454-9)
Supplement: Supplementary file 6 — Supplementary data3 [file 41467_2023_41454_MOESM6_ESM.zip]

Archive with 2 entries (2 files):
- Supplementary data3/ChEMBL_ADMET.csv
- Supplementary data3/PGMG_ADMET.csv
