# Supplementary material for: A pharmacophore-guided deep learning approach for bioactive molecular generation
Source: Nat Commun. 2023 Oct 6;14:6234. doi: 10.1038/s41467-023-41454-9 (PMC10558534; doi:10.1038/s41467-023-41454-9)
Supplement: Supplementary file 6 — Supplementary data3 [file 41467_2023_41454_MOESM6_ESM.zip › Supplementary data3/ChEMBL_ADMET.csv]

LogS	LogD	LogP	Pgp-inh	Pgp-sub	HIA	F(20%)	F(30%)	Caco-2	MDCK	BBB	PPB	VDss	Fu	CYP1A2-inh	CYP1A2-sub	CYP2C19-inh	CYP2C19-sub	CYP2C9-inh	CYP2C9-sub	CYP2D6-inh	CYP2D6-sub	CYP3A4-inh	CYP3A4-sub	CL	T12	hERG	H-HT	DILI	Ames	ROA	FDAMDD	SkinSen	Carcinogenicity	EC	EI	Respiratory	BCF	IGC50	LC50	LC50DM	NR-AR	NR-AR-LBD	NR-AhR	NR-Aromatase	NR-ER	NR-ER-LBD	NR-PPAR-gamma	SR-ARE	SR-ATAD5
-5.205	3.862	5.084	0.003	0.023	0.003	0.002	0.004	-4.626	2.08E-05	0.064	98.73%	0.193	1.03%	0.037	0.192	0.505	0.556	0.835	0.842	0.017	0.121	0.618	0.869	2.621	0.341	0.157	0.659	0.98	0.005	0.613	0.471	0.119	0.155	0.003	0.012	0.115	0.779	4.109	4.883	4.853	0.031	0.005	0.012	0.14	0.185	0.008	0.077	0.319	0.005
-7.384	4.002	5.148	0.946	0.946	0.635	0.008	0.952	-4.649	1.96E-05	0.007	98.10%	0.69	1.05%	0.113	0.962	0.813	0.791	0.865	0.307	0.082	0.262	0.775	0.947	6.068	0.023	0.175	0.926	0.989	0.046	0.206	0.986	0.025	0.285	0.003	0.004	0.755	2.211	4.163	6.692	7.019	0.01	0.009	0.881	0.935	0.727	0.038	0.086	0.867	0.081
-5.825	3.87	4.931	0.909	0.994	0.008	0.009	0.433	-4.682	1.64E-05	0.196	97.21%	1.172	3.24%	0.045	0.254	0.937	0.859	0.929	0.284	0.008	0.116	0.915	0.919	5.351	0.023	0.481	0.971	0.974	0.013	0.02	0.979	0.029	0.041	0.003	0.006	0.736	0.992	4.025	4.732	5.233	0.005	0.002	0.635	0.964	0.352	0.43	0.005	0.541	0.003
-4.849	3.565	4.616	0.999	0.866	0.003	0.002	0.026	-5.322	1.30E-05	0.257	97.61%	0.423	1.78%	0.017	0.129	0.923	0.855	0.955	0.256	0.203	0.066	0.961	0.932	7.292	0.074	0.836	0.978	0.991	0.006	0.825	0.916	0.047	0.094	0.003	0.006	0.033	0.674	3.906	4.855	4.864	0.001	0.003	0.047	0.209	0.252	0.007	0.018	0.826	0.003
-6.768	3.91	5.362	0.989	0.542	0.452	0.009	0.931	-4.891	1.57E-05	0.011	100.45%	0.461	0.68%	0.111	0.955	0.912	0.699	0.939	0.688	0.261	0.163	0.957	0.934	4.792	0.023	0.469	0.97	0.991	0.014	0.156	0.986	0.031	0.043	0.003	0.005	0.706	2.037	4.791	6.597	6.681	0.005	0.004	0.847	0.976	0.112	0.754	0.003	0.858	0.024
-4.787	3.722	5.748	0.02	0.003	0.004	0.002	0.001	-4.952	7.01E-06	0.087	100.01%	0.244	0.87%	0.044	0.335	0.524	0.78	0.928	0.912	0.036	0.063	0.792	0.914	1.546	0.155	0.105	0.558	0.98	0.007	0.383	0.174	0.053	0.085	0.003	0.009	0.036	0.51	3.95	4.791	4.183	0.008	0.003	0.022	0.067	0.306	0.017	0.019	0.439	0.002
-7.511	4.085	6.156	0.995	0.118	0.746	0.008	0.941	-4.598	2.90E-05	0.007	99.55%	0.421	1.13%	0.094	0.948	0.824	0.793	0.93	0.584	0.02	0.174	0.593	0.946	5.948	0.007	0.541	0.964	0.987	0.579	0.15	0.984	0.013	0.469	0.003	0.005	0.846	3.08	4.82	7.232	7.081	0.009	0.009	0.424	0.985	0.506	0.905	0.011	0.853	0.016
-7.811	4.199	6.608	0.998	0.686	0.158	0.005	0.762	-4.642	1.82E-05	0.006	100.15%	0.3	0.67%	0.138	0.947	0.886	0.809	0.955	0.491	0.112	0.234	0.811	0.951	5.979	0.007	0.476	0.979	0.987	0.389	0.181	0.985	0.01	0.146	0.003	0.005	0.812	3.272	5.058	7.439	6.949	0.014	0.008	0.783	0.984	0.561	0.852	0.01	0.876	0.017
-5.929	3.887	5.028	0.987	0.985	0.389	0.004	0.474	-5.116	1.22E-05	0.154	97.67%	0.59	1.51%	0.098	0.972	0.824	0.088	0.903	0.255	0.277	0.06	0.908	0.938	5.452	0.087	0.936	0.987	0.987	0.027	0.539	0.988	0.024	0.036	0.003	0.005	0.911	1.825	4.766	7.103	6.562	0.011	0.003	0.947	0.984	0.168	0.889	0.002	0.898	0.241
-4.822	2.904	4.988	0.034	0.001	0.004	0.001	0.005	-5.473	1.95E-05	0.078	99.61%	0.299	1.03%	0.025	0.423	0.71	0.788	0.916	0.938	0.015	0.054	0.676	0.91	1.732	0.126	0.193	0.927	0.986	0.005	0.139	0.944	0.178	0.104	0.003	0.008	0.027	0.449	3.654	4.401	5.422	0.033	0.013	0.021	0.022	0.211	0.01	0.69	0.681	0.005
-5.584	3.741	5.717	0.014	0.042	0.004	0.002	0.002	-5.607	1.68E-05	0.011	100.22%	0.41	0.66%	0.046	0.114	0.949	0.632	0.97	0.921	0.321	0.07	0.913	0.922	1.63	0.065	0.512	0.934	0.991	0.004	0.514	0.894	0.067	0.151	0.003	0.008	0.067	0.439	4.306	4.651	4.243	0.004	0.065	0.061	0.013	0.226	0.007	0.029	0.675	0.006
-6.415	3.917	5.49	0.993	0.917	0.282	0.041	0.901	-4.673	2.00E-05	0.017	97.48%	0.764	1.15%	0.105	0.954	0.931	0.926	0.942	0.342	0.14	0.417	0.857	0.951	6.815	0.02	0.38	0.784	0.987	0.318	0.111	0.975	0.013	0.153	0.003	0.005	0.836	2.582	4.409	6.936	6.018	0.004	0.005	0.56	0.971	0.721	0.684	0.005	0.861	0.007
-4.392	3.042	5.196	0.006	0.097	0.003	0.002	0.002	-5.104	9.10E-06	0.072	99.63%	0.331	0.85%	0.071	0.251	0.697	0.272	0.833	0.916	0.053	0.094	0.706	0.891	1.852	0.258	0.231	0.687	0.981	0.008	0.459	0.239	0.119	0.116	0.003	0.01	0.05	0.522	3.855	4.436	4.323	0.033	0.003	0.022	0.027	0.344	0.012	0.022	0.299	0.004
-3.886	3.32	3.234	0.975	0.991	0.088	0.015	0.469	-5.32	7.93E-06	0.04	93.86%	1.194	2.91%	0.025	0.934	0.33	0.235	0.327	0.073	0.101	0.163	0.844	0.938	6.591	0.133	0.908	0.99	0.984	0.146	0.053	0.971	0.017	0.604	0.003	0.005	0.837	0.938	4.182	5.548	5.565	0.003	0.003	0.73	0.972	0.235	0.495	0.003	0.851	0.009
-7.273	4.389	6.472	0.999	0.711	0.007	0.002	0.954	-5.057	1.70E-05	0.087	99.99%	0.579	0.73%	0.192	0.912	0.932	0.879	0.974	0.891	0.174	0.378	0.972	0.945	5.071	0.018	0.515	0.589	0.975	0.204	0.031	0.982	0.014	0.088	0.003	0.011	0.702	3.435	5.21	7.025	6.83	0.019	0.003	0.836	0.992	0.537	0.859	0.003	0.88	0.02
-7.736	4.17	6.314	0.999	0.026	0.357	0.004	0.836	-4.703	1.76E-05	0.013	100.66%	0.258	0.69%	0.199	0.926	0.906	0.846	0.967	0.544	0.078	0.217	0.965	0.944	5.49	0.011	0.541	0.981	0.989	0.22	0.097	0.987	0.024	0.057	0.003	0.006	0.697	2.548	5.044	6.852	6.58	0.008	0.008	0.847	0.978	0.342	0.81	0.005	0.856	0.027
-4.448	3.457	4.006	0.975	0.492	0.388	0.005	0.193	-5.08	1.31E-05	0.032	98.62%	0.465	1.48%	0.041	0.939	0.595	0.142	0.765	0.093	0.103	0.117	0.792	0.934	5.161	0.067	0.979	0.996	0.985	0.244	0.058	0.984	0.015	0.593	0.003	0.006	0.858	1.765	4.697	6.358	6.491	0.007	0.003	0.711	0.986	0.359	0.879	0.006	0.85	0.021
-6.639	3.463	4.926	0.988	0.02	0.042	0.004	0.598	-4.872	2.33E-05	0.013	98.94%	0.486	1.02%	0.037	0.755	0.771	0.87	0.943	0.941	0.06	0.208	0.84	0.941	7.214	0.099	0.804	0.951	0.98	0.251	0.086	0.975	0.021	0.06	0.003	0.005	0.774	2.029	4.835	6.513	6.459	0.052	0.004	0.721	0.958	0.441	0.391	0.132	0.837	0.068
-7.778	4.27	6.167	0.998	0.761	0.011	0.015	0.98	-4.867	1.51E-05	0.722	99.91%	0.476	0.69%	0.113	0.941	0.834	0.936	0.951	0.867	0.023	0.195	0.753	0.944	5.015	0.019	0.232	0.832	0.962	0.409	0.039	0.975	0.015	0.439	0.003	0.008	0.851	3.243	5.192	6.914	6.438	0.013	0.003	0.751	0.974	0.831	0.834	0.003	0.88	0.012
-5.018	3.987	5.47	0.301	0.003	0.001	0.007	0.003	-5.125	1.21E-05	0.047	99.33%	0.402	0.92%	0.032	0.115	0.702	0.815	0.862	0.677	0.12	0.184	0.884	0.919	2.962	0.097	0.708	0.694	0.965	0.007	0.66	0.813	0.2	0.08	0.003	0.008	0.279	0.464	3.261	4.387	4.002	0.006	0.005	0.01	0.024	0.203	0.007	0.025	0.502	0.003
-4.697	3.008	4.808	0.01	0.056	0.003	0.002	0.003	-4.921	8.54E-06	0.065	98.94%	0.192	0.92%	0.054	0.233	0.725	0.442	0.893	0.866	0.014	0.078	0.679	0.885	2.297	0.522	0.162	0.765	0.981	0.005	0.516	0.843	0.189	0.087	0.003	0.011	0.148	0.406	3.58	4.022	3.985	0.026	0.004	0.036	0.038	0.256	0.007	0.033	0.447	0.006
-5.458	3.842	6.142	0.114	0.002	0.003	0.001	0.004	-5.035	6.60E-06	0.138	100.27%	0.43	0.51%	0.037	0.589	0.85	0.853	0.954	0.951	0.068	0.083	0.782	0.917	2.892	0.038	0.452	0.761	0.969	0.006	0.618	0.847	0.122	0.122	0.003	0.008	0.596	1.094	4.295	5.137	5.224	0.012	0.005	0.017	0.494	0.298	0.006	0.227	0.608	0.005
-7.039	4.265	6.354	1	0.974	0.058	0.007	0.961	-4.902	1.01E-05	0.067	99.35%	0.539	0.84%	0.089	0.922	0.917	0.921	0.934	0.687	0.379	0.553	0.924	0.942	4.583	0.046	0.204	0.892	0.984	0.087	0.076	0.954	0.012	0.056	0.003	0.006	0.088	3.048	4.908	6.33	6.146	0.017	0.01	0.895	0.961	0.859	0.566	0.054	0.88	0.197
-4.511	3.404	3.601	0.849	0.993	0.042	0.012	0.884	-5.486	9.94E-06	0.115	95.88%	1.111	1.46%	0.056	0.961	0.485	0.149	0.643	0.061	0.136	0.094	0.854	0.937	3.893	0.1	0.937	0.992	0.986	0.048	0.102	0.973	0.021	0.724	0.003	0.005	0.875	1.179	4.652	6.365	6.18	0.004	0.002	0.816	0.979	0.396	0.823	0.002	0.873	0.016
-7.161	3.588	5.255	0.008	0.045	0.007	0.007	0.587	-5.127	1.95E-05	0.034	100.14%	0.299	0.58%	0.041	0.894	0.628	0.89	0.849	0.964	0.007	0.103	0.365	0.938	2.646	0.11	0.157	0.903	0.985	0.061	0.159	0.965	0.024	0.239	0.003	0.006	0.732	1.546	4.922	6.533	6.009	0.055	0.004	0.501	0.947	0.401	0.078	0.967	0.821	0.008
-8.024	4.345	6.655	0.999	0.178	0.005	0.003	0.168	-4.931	1.33E-05	0.031	101.33%	0.314	0.57%	0.153	0.932	0.88	0.782	0.974	0.907	0.084	0.171	0.796	0.945	5.706	0.012	0.216	0.96	0.963	0.616	0.077	0.984	0.009	0.417	0.003	0.017	0.405	3.343	5.341	7.142	6.776	0.049	0.005	0.696	0.979	0.739	0.844	0.009	0.88	0.018
-3.986	3.372	5.317	0.137	0.001	0.003	0.002	0.136	-5.65	1.80E-05	0.143	100.05%	0.371	0.84%	0.023	0.432	0.84	0.762	0.948	0.943	0.069	0.048	0.804	0.916	2.1	0.174	0.281	0.733	0.98	0.003	0.129	0.917	0.378	0.061	0.003	0.009	0.152	0.328	4.372	4.981	4.6	0.011	0.005	0.021	0.033	0.178	0.029	0.677	0.695	0.004
-7.858	4.686	7.159	1	0.529	0.003	0.007	0.854	-4.998	9.11E-06	0.086	100.68%	0.36	0.66%	0.138	0.943	0.889	0.846	0.971	0.912	0.248	0.183	0.786	0.946	4.213	0.011	0.126	0.423	0.961	0.252	0.041	0.976	0.008	0.43	0.003	0.019	0.051	3.117	5.37	7.047	6.747	0.015	0.003	0.492	0.98	0.856	0.794	0.003	0.858	0.007
-5.38	3.702	6.153	0.058	0.014	0.003	0.001	0.009	-5.366	1.09E-05	0.018	100.65%	0.462	0.54%	0.068	0.294	0.931	0.695	0.976	0.962	0.767	0.069	0.916	0.93	1.512	0.048	0.296	0.781	0.99	0.006	0.601	0.948	0.097	0.235	0.003	0.008	0.169	0.644	4.537	5.161	5.358	0.04	0.021	0.045	0.099	0.281	0.011	0.11	0.787	0.005
-7.375	4.08	5.695	0.913	0.346	0.7	0.165	0.987	-4.715	1.96E-05	0.163	99.21%	0.591	0.78%	0.122	0.958	0.85	0.894	0.939	0.462	0.011	0.235	0.961	0.943	4.724	0.017	0.431	0.942	0.988	0.069	0.081	0.981	0.028	0.246	0.003	0.005	0.886	2.227	4.899	6.521	6.083	0.005	0.004	0.844	0.968	0.301	0.771	0.003	0.845	0.011
-4.172	3.18	4.7	0.008	0.002	0.004	0.002	0	-4.941	1.79E-05	0.074	98.28%	0.301	1.28%	0.141	0.716	0.799	0.79	0.943	0.938	0.044	0.089	0.89	0.924	1.04	0.367	0.291	0.753	0.991	0.014	0.669	0.783	0.249	0.11	0.003	0.009	0.096	0.481	3.343	3.879	3.979	0.424	0.008	0.103	0.733	0.182	0.006	0.604	0.578	0.028
-4.135	3.006	4.394	0.002	0.049	0.004	0.002	0.002	-5.061	2.38E-05	0.032	98.11%	0.192	1.25%	0.027	0.073	0.624	0.604	0.755	0.868	0.029	0.123	0.703	0.727	1.606	0.635	0.126	0.83	0.975	0.007	0.102	0.555	0.138	0.104	0.003	0.009	0.084	0.313	3.43	4.388	4.027	0.009	0.003	0.021	0.005	0.386	0.008	0.011	0.205	0.004
-4.086	2.866	4.714	0.024	0.002	0.004	0.002	0.09	-5.653	1.67E-05	0.218	99.47%	0.304	1.26%	0.023	0.264	0.804	0.808	0.947	0.728	0.035	0.046	0.779	0.921	2.206	0.217	0.233	0.725	0.985	0.004	0.074	0.9	0.317	0.069	0.003	0.009	0.097	0.287	3.74	4.479	4.526	0.012	0.003	0.016	0.009	0.164	0.036	0.083	0.652	0.005
-7.246	3.583	5.01	0.987	0.88	0.791	0.107	0.944	-4.832	1.26E-05	0.009	99.35%	0.418	1.08%	0.097	0.965	0.646	0.394	0.792	0.373	0.041	0.147	0.663	0.936	5.447	0.064	0.586	0.963	0.989	0.082	0.094	0.988	0.018	0.049	0.003	0.005	0.76	1.924	4.32	7.226	6.544	0.008	0.005	0.878	0.978	0.429	0.527	0.008	0.852	0.013
-5.709	4.19	5.726	0.066	0.011	0.004	0.001	0.092	-5.581	1.32E-05	0.062	99.88%	0.412	0.76%	0.026	0.241	0.896	0.924	0.958	0.966	0.178	0.096	0.873	0.93	2.533	0.05	0.508	0.97	0.992	0.007	0.876	0.922	0.037	0.204	0.003	0.006	0.659	0.474	4.243	5.137	4.891	0.003	0.005	0.113	0.224	0.246	0.009	0.068	0.815	0.002
-5.728	4.167	5.821	0.997	0.003	0.002	0.001	0.006	-5.384	1.47E-05	0.272	98.56%	0.509	1.66%	0.135	0.841	0.956	0.785	0.967	0.072	0.386	0.025	0.964	0.931	2.313	0.023	0.791	0.605	0.953	0.004	0.132	0.906	0.206	0.039	0.003	0.01	0.028	1.113	4.277	4.956	5.306	0.009	0.004	0.033	0.19	0.069	0.006	0.034	0.69	0.003
-5.562	4.122	5.287	0.858	0.47	0.016	0.001	0.002	-5.076	1.81E-05	0.25	99.03%	1.127	1.63%	0.292	0.178	0.981	0.811	0.97	0.348	0.501	0.017	0.961	0.916	1.673	0.089	0.254	0.286	0.982	0.016	0.085	0.071	0.122	0.046	0.003	0.012	0.402	1.641	3.691	3.489	5.045	0.003	0.008	0.015	0.548	0.366	0.012	0.019	0.647	0.001
-7.906	4.2	6.727	1	0.609	0.009	0.027	0.97	-4.881	1.01E-05	0.738	99.81%	0.732	0.77%	0.109	0.935	0.888	0.933	0.956	0.832	0.265	0.542	0.865	0.938	4.649	0.03	0.356	0.843	0.974	0.077	0.019	0.971	0.009	0.05	0.003	0.007	0.054	3.563	5.232	7.099	6.313	0.015	0.004	0.65	0.971	0.784	0.678	0.005	0.871	0.007
-4.534	4.117	5.123	0.999	0.948	0.007	0.037	0.093	-5.34	1.55E-05	0.08	100.11%	0.525	0.88%	0.067	0.955	0.533	0.183	0.844	0.075	0.534	0.127	0.907	0.933	3.689	0.064	0.973	0.997	0.981	0.178	0.132	0.997	0.032	0.045	0.003	0.005	0.739	2.558	5.137	7.533	6.937	0.007	0.005	0.836	0.978	0.197	0.46	0.003	0.867	0.027
-7.041	4.178	6.762	1	0.421	0.006	0.005	0.946	-5.026	1.00E-05	0.276	100.83%	0.461	0.66%	0.109	0.904	0.884	0.82	0.962	0.87	0.551	0.35	0.896	0.935	5.04	0.036	0.406	0.792	0.962	0.124	0.019	0.978	0.012	0.053	0.003	0.008	0.084	3.537	5.289	7.063	6.537	0.007	0.002	0.902	0.955	0.788	0.022	0.006	0.867	0.027
-4.561	2.973	4.63	0.006	0.002	0.003	0.002	0	-4.763	1.30E-05	0.074	99.37%	0.317	0.96%	0.218	0.638	0.709	0.595	0.883	0.93	0.135	0.091	0.49	0.932	1.133	0.252	0.153	0.751	0.99	0.01	0.229	0.415	0.104	0.329	0.003	0.01	0.121	0.552	3.529	4.508	4.292	0.374	0.015	0.171	0.069	0.39	0.006	0.747	0.524	0.015
-5.107	3.433	5.53	0.023	0.04	0.004	0.003	0.053	-5.708	1.95E-05	0.066	99.82%	0.309	0.89%	0.028	0.114	0.877	0.799	0.953	0.911	0.054	0.062	0.883	0.917	2.308	0.137	0.26	0.967	0.984	0.004	0.275	0.901	0.172	0.124	0.003	0.008	0.317	0.62	4.296	5.273	4.617	0.006	0.003	0.038	0.015	0.203	0.007	0.05	0.566	0.005
-4.97	2.561	4.868	0.035	0	0.006	0.001	0.003	-5.39	1.45E-05	0.031	99.97%	0.275	0.87%	0.02	0.348	0.659	0.904	0.941	0.969	0.038	0.051	0.669	0.929	1.445	0.188	0.022	0.889	0.995	0.006	0.895	0.181	0.063	0.078	0.003	0.006	0.018	0.305	3.032	4.389	4.709	0.021	0.022	0.093	0.048	0.247	0.007	0.657	0.781	0.003
-6.504	3.549	4.822	0.99	0.825	0.052	0.938	0.991	-4.584	1.62E-05	0.043	95.98%	0.631	3.26%	0.036	0.692	0.639	0.723	0.86	0.071	0.014	0.124	0.516	0.914	5.884	0.03	0.559	0.985	0.979	0.164	0.014	0.983	0.02	0.08	0.003	0.005	0.691	1.892	3.76	6.718	6.193	0.002	0.004	0.672	0.967	0.531	0.149	0.01	0.759	0.003
-4.474	3.163	4.712	0.011	0.003	0.004	0.001	0	-4.924	1.67E-05	0.058	98.79%	0.26	1.00%	0.154	0.453	0.86	0.347	0.949	0.911	0.202	0.065	0.922	0.924	1.574	0.568	0.346	0.627	0.991	0.02	0.323	0.384	0.301	0.166	0.003	0.01	0.138	0.491	3.626	4.436	4.03	0.394	0.006	0.301	0.771	0.211	0.006	0.781	0.63	0.038
-5.337	3.189	5.442	0.005	0.002	0.004	0.001	0.002	-5.427	2.69E-05	0.034	100.02%	0.315	1.07%	0.032	0.096	0.912	0.783	0.96	0.943	0.076	0.063	0.865	0.914	2.011	0.113	0.347	0.968	0.992	0.004	0.299	0.912	0.116	0.099	0.003	0.008	0.257	0.658	3.988	4.956	4.547	0.002	0.003	0.045	0.009	0.164	0.008	0.042	0.518	0.004
-4.206	3.215	5.89	0.043	0	0.004	0.001	0.003	-5.192	1.91E-05	0.017	100.21%	0.478	0.73%	0.047	0.423	0.893	0.763	0.965	0.827	0.116	0.058	0.817	0.926	2.261	0.054	0.036	0.298	0.982	0.009	0.098	0.873	0.823	0.532	0.004	0.011	0.955	0.401	4.039	4.663	5.33	0.002	0.003	0.017	0.012	0.139	0.007	0.01	0.54	0.004
-5.37	3.354	4.837	0.009	0.004	0.004	0.001	0.001	-5.089	1.21E-05	0.122	98.36%	0.179	1.51%	0.139	0.853	0.76	0.884	0.867	0.946	0.158	0.091	0.536	0.922	2.367	0.273	0.068	0.605	0.99	0.012	0.155	0.293	0.121	0.339	0.003	0.009	0.035	0.436	3.236	4.331	4.417	0.064	0.014	0.205	0.056	0.297	0.006	0.367	0.705	0.015
-4.729	3.903	5.193	0.002	0.008	0.003	0.002	0.001	-4.704	8.68E-06	0.02	99.87%	0.229	0.55%	0.052	0.158	0.693	0.816	0.941	0.975	0.019	0.117	0.715	0.905	3.141	0.128	0.093	0.962	0.986	0.005	0.111	0.711	0.045	0.125	0.003	0.006	0.34	0.532	3.873	4.647	4.688	0.022	0.002	0.019	0.03	0.227	0.009	0.105	0.251	0.004
-4.542	1.606	4.184	0.999	0.073	0.004	0.001	0.048	-5.67	2.03E-05	0.062	99.14%	0.343	1.19%	0.008	0.21	0.293	0.925	0.936	0.23	0.022	0.034	0.925	0.95	3.616	0.035	0.713	0.981	0.995	0.006	0.61	0.937	0.033	0.075	0.003	0.005	0.005	0.659	3.498	4.414	4.997	0.01	0.016	0.029	0.006	0.174	0.005	0.041	0.785	0.002
-5.709	3.989	5.779	0.097	0.001	0.004	0.001	0	-5.085	1.88E-05	0.041	100.02%	0.343	0.69%	0.043	0.482	0.707	0.778	0.938	0.939	0.061	0.066	0.793	0.914	1.48	0.205	0.075	0.78	0.982	0.01	0.666	0.673	0.074	0.14	0.003	0.009	0.756	0.771	4.07	5.472	4.941	0.029	0.007	0.017	0.063	0.232	0.007	0.145	0.571	0.003
-3.616	2.606	5.467	0	0.001	0.006	0.152	0.007	-4.554	7.81E-06	0.011	99.86%	0.292	1.16%	0.187	0.821	0.649	0.664	0.847	0.983	0.01	0.133	0.177	0.664	5.458	0.072	0.09	0.729	0.946	0.016	0.928	0.753	0.087	0.35	0.004	0.018	0.958	0.804	4.242	5.145	4.88	0.008	0.003	0.053	0.014	0.103	0.011	0.967	0.096	0.008
-5.642	3.723	5.913	0.047	0.002	0.003	0.002	0.001	-5.011	7.65E-06	0.083	100.00%	0.517	0.73%	0.071	0.343	0.811	0.105	0.84	0.894	0.183	0.081	0.83	0.893	1.238	0.119	0.696	0.9	0.985	0.012	0.657	0.878	0.047	0.121	0.003	0.009	0.486	0.701	4.498	5.406	4.471	0.01	0.003	0.116	0.089	0.345	0.014	0.033	0.613	0.004
-5.115	4.196	6.027	0.999	0.994	0.006	0.002	0.003	-5.115	8.51E-06	0.047	99.80%	0.572	0.77%	0.144	0.392	0.98	0.153	0.967	0.866	0.398	0.08	0.959	0.533	1.717	0.049	0.917	0.265	0.982	0.01	0.077	0.863	0.087	0.031	0.003	0.01	0.073	1.249	4.492	5.051	5.62	0.011	0.005	0.121	0.089	0.271	0.01	0.006	0.671	0.004
-5.965	4.482	6.123	0.023	0.007	0.002	0.001	0.002	-4.81	6.89E-06	0.046	100.25%	0.354	0.75%	0.069	0.588	0.868	0.797	0.936	0.953	0.067	0.074	0.82	0.889	1.378	0.13	0.603	0.67	0.966	0.006	0.73	0.23	0.078	0.074	0.003	0.01	0.137	0.781	4.205	5.021	5.327	0.139	0.016	0.067	0.053	0.284	0.009	0.106	0.489	0.003
-5.775	4.043	6.319	0.092	0.076	0.003	0.002	0.341	-5.441	1.37E-05	0.019	99.69%	0.574	0.45%	0.031	0.152	0.933	0.579	0.969	0.961	0.337	0.062	0.913	0.914	2.22	0.058	0.478	0.976	0.991	0.004	0.771	0.943	0.075	0.161	0.003	0.007	0.535	0.549	4.564	5.258	4.813	0.004	0.006	0.045	0.03	0.222	0.008	0.11	0.67	0.004
-5.245	3.96	6.459	0.999	0	0.003	0.001	0.003	-4.988	7.32E-06	0.01	100.73%	0.522	0.75%	0.029	0.595	0.894	0.89	0.97	0.104	0.064	0.026	0.913	0.933	2.835	0.016	0.27	0.348	0.98	0.005	0.242	0.734	0.239	0.13	0.003	0.007	0.625	1.056	4.248	4.614	5.607	0.008	0.011	0.037	0.023	0.191	0.009	0.01	0.486	0.003
-7.711	4.171	5.952	0.972	0.225	0.71	0.103	0.993	-4.714	2.11E-05	0.181	99.31%	0.739	0.85%	0.14	0.956	0.844	0.881	0.935	0.448	0.015	0.238	0.964	0.94	4.318	0.025	0.508	0.951	0.985	0.065	0.054	0.986	0.028	0.086	0.003	0.005	0.865	2.354	4.903	6.871	6.111	0.008	0.005	0.908	0.946	0.311	0.39	0.004	0.844	0.011
-4.248	1.6	4.099	0.999	0.001	0.003	0.003	0.003	-5.021	2.34E-05	0.01	98.01%	0.251	1.74%	0.02	0.203	0.519	0.68	0.913	0.102	0.13	0.039	0.908	0.929	3.671	0.052	0.2	0.911	0.986	0.005	0.47	0.623	0.06	0.049	0.003	0.006	0.016	0.59	3.811	4.84	4.909	0.604	0.01	0.017	0.002	0.146	0.006	0.011	0.237	0.003
-5.28	4.071	5.16	0.041	0.003	0.003	0.001	0.006	-5.102	1.68E-05	0.167	98.67%	0.243	1.17%	0.103	0.378	0.723	0.884	0.888	0.984	0.101	0.295	0.801	0.904	2.562	0.278	0.022	0.694	0.977	0.069	0.248	0.921	0.219	0.707	0.003	0.007	0.081	0.498	3.896	5.028	4.429	0.026	0.003	0.622	0.377	0.361	0.027	0.713	0.748	0.008
-5.266	4.478	5.924	0.016	0.003	0.002	0.002	0.005	-4.793	2.78E-05	0.021	99.87%	0.35	0.62%	0.036	0.153	0.679	0.284	0.848	0.908	0.04	0.092	0.762	0.862	2.553	0.163	0.458	0.898	0.906	0.007	0.707	0.849	0.082	0.307	0.003	0.009	0.449	1.463	4.735	5.312	5.422	0.016	0.011	0.016	0.696	0.211	0.009	0.128	0.506	0.003
-5.181	3.673	5.603	0.028	0.003	0.003	0.001	0.001	-4.9	1.04E-05	0.031	100.05%	0.495	0.72%	0.071	0.546	0.906	0.39	0.962	0.956	0.154	0.09	0.821	0.923	2.489	0.08	0.321	0.869	0.989	0.017	0.589	0.945	0.074	0.177	0.003	0.009	0.902	0.947	4.402	5.972	5.495	0.055	0.004	0.067	0.259	0.266	0.007	0.753	0.438	0.007
-4.061	2.94	4.751	0.021	0.002	0.003	0.002	0.002	-5.562	2.31E-05	0.191	99.64%	0.268	1.99%	0.019	0.223	0.654	0.895	0.938	0.676	0.019	0.039	0.789	0.926	2.433	0.274	0.179	0.753	0.988	0.003	0.065	0.811	0.284	0.053	0.003	0.009	0.045	0.297	3.567	4.284	4.446	0.008	0.002	0.018	0.009	0.141	0.157	0.11	0.574	0.003
-5.076	3.316	5.407	0.135	0.001	0.005	0.002	0.008	-5.471	1.05E-05	0.033	99.87%	0.373	0.68%	0.035	0.103	0.871	0.788	0.968	0.881	0.091	0.069	0.872	0.932	1.757	0.065	0.398	0.955	0.992	0.012	0.599	0.875	0.054	0.171	0.003	0.006	0.126	0.546	3.941	5.105	4.847	0.009	0.004	0.069	0.023	0.14	0.005	0.015	0.784	0.005
-6.289	4.05	6.152	0.049	0.009	0.003	0.002	0.01	-5.05	7.83E-06	0.067	100.19%	0.403	0.47%	0.074	0.458	0.715	0.25	0.579	0.854	0.461	0.065	0.628	0.711	1.294	0.075	0.541	0.401	0.959	0.007	0.822	0.275	0.052	0.068	0.003	0.011	0.18	1.734	4.573	5.444	5.569	0.014	0.003	0.027	0.423	0.323	0.02	0.128	0.604	0.003
-4.845	3.13	4.228	0.998	0.018	0.003	0.001	0.003	-5.091	2.80E-05	0.425	98.67%	0.205	2.06%	0.028	0.267	0.946	0.861	0.945	0.247	0.086	0.081	0.946	0.935	6.964	0.038	0.693	0.723	0.984	0.011	0.232	0.792	0.057	0.086	0.003	0.007	0.021	1.224	3.929	4.721	5.299	0.002	0.003	0.029	0.013	0.194	0.007	0.008	0.81	0.003
-5.658	4.253	5.429	0.004	0	0.003	0.001	0.001	-4.743	1.28E-05	0.026	100.08%	0.213	0.65%	0.105	0.65	0.719	0.928	0.907	0.97	0.01	0.107	0.501	0.919	2.813	0.393	0.085	0.254	0.963	0.009	0.1	0.375	0.046	0.095	0.003	0.014	0.224	0.993	4.21	4.971	4.964	0.011	0.003	0.087	0.285	0.226	0.065	0.233	0.582	0.004
-4.271	4.024	4.879	0.999	0.92	0.007	0.006	0.014	-5.203	1.44E-05	0.121	99.71%	0.402	0.82%	0.063	0.955	0.539	0.218	0.858	0.094	0.552	0.15	0.908	0.937	4.208	0.057	0.971	0.997	0.987	0.16	0.31	0.997	0.035	0.057	0.003	0.005	0.768	2.48	5.222	7.785	6.952	0.004	0.008	0.753	0.982	0.285	0.839	0.002	0.863	0.03
-6.819	4.694	6.337	1	0.022	0.003	0.002	0.004	-5.126	1.03E-05	0.127	99.62%	0.553	1.27%	0.074	0.267	0.951	0.318	0.98	0.744	0.551	0.188	0.982	0.93	5.493	0.011	0.815	0.986	0.988	0.009	0.171	0.922	0.027	0.45	0.003	0.008	0.401	2.871	5.099	6.601	6.491	0.003	0.005	0.06	0.961	0.199	0.012	0.007	0.845	0.004
-5.328	3.656	5.042	0.002	0.005	0.003	0.002	0.001	-4.711	5.94E-05	0.034	98.93%	0.302	0.81%	0.052	0.168	0.425	0.065	0.884	0.951	0.088	0.084	0.783	0.827	2.266	0.49	0.044	0.584	0.982	0.006	0.616	0.885	0.074	0.239	0.004	0.014	0.571	0.602	4.037	4.92	5.046	0.062	0.005	0.022	0.045	0.215	0.008	0.283	0.295	0.005
-3.897	2.864	4.34	0.004	0.585	0.004	0.003	0.003	-5.058	1.03E-05	0.077	99.43%	0.172	0.92%	0.061	0.128	0.426	0.44	0.835	0.693	0.014	0.075	0.611	0.886	1.681	0.638	0.153	0.608	0.983	0.008	0.165	0.057	0.143	0.079	0.003	0.01	0.029	0.384	3.316	3.885	3.892	0.048	0.003	0.039	0.023	0.279	0.008	0.009	0.231	0.006
-5.6	3.711	5.622	0.009	0.009	0.004	0.001	0.002	-4.853	1.26E-05	0.03	99.94%	0.552	0.70%	0.049	0.34	0.862	0.086	0.92	0.952	0.193	0.08	0.813	0.905	1.927	0.141	0.222	0.923	0.99	0.009	0.183	0.962	0.061	0.191	0.003	0.009	0.755	0.89	4.244	5.583	5.089	0.004	0.004	0.085	0.053	0.063	0.007	0.014	0.447	0.004
-4.956	3.142	5.204	0.003	0.001	0.004	0.001	0.002	-5.138	7.86E-05	0.049	100.39%	0.402	0.90%	0.024	0.121	0.775	0.87	0.942	0.935	0.019	0.06	0.864	0.92	1.691	0.115	0.287	0.886	0.994	0.003	0.32	0.884	0.04	0.05	0.003	0.006	0.033	0.507	3.637	4.648	4.51	0.001	0.002	0.041	0.013	0.226	0.014	0.035	0.439	0.003
-4.106	3.108	4.163	0.996	0.05	0.005	0.003	0.017	-5.476	1.62E-05	0.579	97.88%	0.872	2.09%	0.021	0.202	0.948	0.569	0.963	0.069	0.163	0.034	0.946	0.929	5.359	0.205	0.51	0.708	0.981	0.006	0.074	0.935	0.543	0.045	0.003	0.01	0.093	0.425	4.263	4.701	4.645	0.005	0.003	0.02	0.023	0.128	0.023	0.013	0.701	0.004
-5.102	3.376	5.976	0.165	0.011	0.004	0.001	0.001	-5.14	7.21E-06	0.099	100.25%	0.356	0.68%	0.105	0.509	0.793	0.295	0.921	0.942	0.151	0.072	0.853	0.92	1.344	0.213	0.603	0.804	0.986	0.005	0.363	0.934	0.042	0.039	0.003	0.008	0.366	0.572	4.494	5.525	4.26	0.032	0.004	0.146	0.028	0.315	0.008	0.021	0.631	0.004
-4.911	2.98	5.11	0.01	0	0.003	0.001	0	-4.811	9.35E-06	0.111	100.38%	0.321	0.62%	0.377	0.783	0.899	0.566	0.937	0.896	0.084	0.092	0.8	0.927	0.838	0.28	0.186	0.669	0.987	0.008	0.147	0.456	0.142	0.363	0.003	0.01	0.462	0.804	4.127	5.519	4.82	0.409	0.014	0.245	0.085	0.289	0.006	0.285	0.701	0.018
-4.367	3.002	5.14	0.128	0.008	0.005	0.002	0.009	-5.626	1.19E-05	0.046	99.16%	0.281	0.82%	0.053	0.127	0.881	0.776	0.972	0.843	0.219	0.068	0.919	0.93	2.309	0.153	0.814	0.915	0.994	0.012	0.383	0.904	0.19	0.153	0.003	0.007	0.099	0.655	3.945	5.055	4.651	0.007	0.003	0.064	0.133	0.115	0.005	0.013	0.761	0.005
-6.246	3.568	6.19	0.729	0.001	0.005	0.001	0.005	-5.282	1.13E-05	0.019	101.17%	0.462	0.59%	0.064	0.115	0.918	0.667	0.971	0.886	0.754	0.07	0.899	0.927	2.255	0.04	0.301	0.911	0.99	0.007	0.387	0.863	0.131	0.194	0.003	0.007	0.147	1.216	4.683	5.656	5.868	0.007	0.004	0.09	0.426	0.263	0.009	0.467	0.821	0.003
-4	2.799	4.409	0.006	0.667	0.008	0.003	0.023	-5.305	1.08E-05	0.069	99.45%	0.337	1.01%	0.06	0.168	0.332	0.414	0.721	0.956	0.015	0.083	0.435	0.812	0.99	0.563	0.244	0.761	0.98	0.008	0.38	0.253	0.132	0.072	0.003	0.01	0.053	0.398	3.481	4.183	3.977	0.127	0.003	0.058	0.02	0.396	0.011	0.005	0.42	0.007
-4.386	3.377	4.727	0.024	0.003	0.002	0.002	0.003	-5.082	6.22E-05	0.028	97.89%	0.238	1.39%	0.017	0.115	0.443	0.395	0.821	0.787	0.042	0.101	0.685	0.81	1.094	0.164	0.117	0.514	0.916	0.019	0.632	0.735	0.082	0.197	0.003	0.006	0.07	0.287	3.44	4.221	4.387	0.344	0.02	0.086	0.036	0.339	0.012	0.296	0.631	0.004
-5.315	3.907	5.757	0.004	0	0.002	0.002	0.002	-4.635	5.01E-05	0.014	100.21%	0.203	0.69%	0.047	0.147	0.539	0.453	0.874	0.973	0.297	0.073	0.564	0.905	6.975	0.145	0.017	0.826	0.983	0.005	0.498	0.432	0.053	0.176	0.003	0.008	0.161	0.416	4.261	4.744	4.738	0.005	0.003	0.021	0.018	0.185	0.029	0.05	0.218	0.001
-6.005	3.53	6.059	0.353	0.003	0.005	0.002	0.025	-5.377	1.10E-05	0.029	100.71%	0.479	0.63%	0.049	0.101	0.928	0.732	0.975	0.865	0.646	0.063	0.884	0.931	2.067	0.072	0.336	0.932	0.992	0.007	0.579	0.535	0.137	0.24	0.003	0.008	0.052	0.791	4.66	5.615	5.182	0.007	0.005	0.091	0.53	0.275	0.01	0.286	0.802	0.004
-5.903	3.585	6.024	0.607	0.218	0.004	0.002	0.016	-5.47	1.23E-05	0.049	100.71%	0.36	0.67%	0.114	0.146	0.943	0.601	0.975	0.965	0.88	0.133	0.947	0.932	3.397	0.067	0.475	0.887	0.993	0.009	0.267	0.92	0.115	0.142	0.003	0.007	0.562	1.153	4.759	5.677	5.131	0.003	0.004	0.135	0.172	0.171	0.005	0.026	0.86	0.004
-6.101	4.517	6.123	0.998	0.425	0.003	0.002	0.003	-4.92	6.32E-06	0.35	101.25%	0.843	0.84%	0.217	0.555	0.953	0.243	0.98	0.094	0.622	0.035	0.974	0.919	3.721	0.033	0.985	0.689	0.973	0.005	0.574	0.781	0.055	0.186	0.003	0.008	0.118	1.725	4.34	5.184	5.825	0.003	0.003	0.186	0.037	0.35	0.005	0.011	0.788	0.003
-5.333	4.143	5.513	0.013	0.001	0.002	0.002	0.002	-4.938	4.42E-05	0.013	98.70%	0.343	1.06%	0.029	0.186	0.527	0.107	0.885	0.825	0.079	0.062	0.801	0.848	1.28	0.249	0.022	0.88	0.973	0.01	0.7	0.767	0.038	0.332	0.003	0.008	0.814	0.543	3.826	4.827	4.287	0.022	0.007	0.028	0.527	0.175	0.006	0.219	0.494	0.004
-5.97	3.562	5.929	0.519	0.002	0.005	0.001	0.004	-5.283	1.00E-05	0.029	100.45%	0.434	0.48%	0.07	0.112	0.929	0.732	0.973	0.919	0.578	0.081	0.887	0.932	2.309	0.033	0.278	0.929	0.993	0.009	0.522	0.85	0.089	0.159	0.003	0.007	0.09	1.077	4.347	5.4	5.579	0.011	0.004	0.108	0.034	0.16	0.005	0.017	0.807	0.004
-5.162	4.148	5.911	0.019	0.006	0.003	0.001	0.001	-5.031	7.98E-06	0.423	101.03%	0.582	0.37%	0.085	0.731	0.801	0.232	0.924	0.867	0.259	0.074	0.83	0.923	1.547	0.076	0.294	0.944	0.988	0.01	0.722	0.905	0.077	0.318	0.003	0.007	0.626	1.008	4.481	5.404	5.441	0.021	0.004	0.073	0.034	0.344	0.006	0.298	0.625	0.008
-7.393	4.198	6.766	0.999	0.544	0.012	0.003	0.925	-5.144	1.38E-05	0.172	101.22%	0.472	0.64%	0.099	0.923	0.885	0.858	0.96	0.926	0.455	0.433	0.9	0.933	5.173	0.032	0.384	0.774	0.948	0.165	0.027	0.983	0.013	0.085	0.003	0.008	0.44	3.512	5.326	7.106	6.671	0.011	0.004	0.9	0.964	0.778	0.082	0.006	0.868	0.076
-5.39	4.08	5.381	0.004	0.001	0.003	0.002	0.002	-4.705	1.28E-05	0.021	99.39%	0.223	0.59%	0.138	0.682	0.758	0.593	0.777	0.976	0.063	0.281	0.346	0.738	2.389	0.134	0.377	0.505	0.955	0.012	0.884	0.808	0.042	0.245	0.003	0.013	0.178	1.681	4.433	5.324	5.318	0.045	0.003	0.029	0.49	0.218	0.032	0.836	0.167	0.004
-5.069	3.616	4.976	0.017	0.003	0.002	0.002	0.008	-5.062	1.90E-05	0.072	99.64%	0.357	0.98%	0.033	0.322	0.781	0.405	0.903	0.697	0.019	0.076	0.742	0.909	1.872	0.233	0.295	0.698	0.974	0.007	0.749	0.292	0.191	0.122	0.003	0.01	0.038	0.519	4.054	4.666	4.268	0.038	0.006	0.112	0.089	0.285	0.007	0.152	0.651	0.006
-4.121	2.809	4.253	0.006	0.003	0.004	0.002	0.003	-5.99	1.65E-05	0.036	97.80%	0.203	1.39%	0.027	0.129	0.09	0.637	0.726	0.919	0.012	0.082	0.551	0.899	1.562	0.403	0.247	0.937	0.985	0.002	0.034	0.874	0.136	0.069	0.003	0.009	0.047	0.38	3.713	4.257	4.598	0.01	0.003	0.012	0.004	0.056	0.013	0.039	0.392	0.003
-4.852	4.351	5.137	0.003	0	0.003	0.001	0.001	-4.732	3.90E-05	0.017	99.20%	0.182	0.83%	0.051	0.149	0.81	0.398	0.902	0.963	0.133	0.097	0.739	0.871	3.182	0.195	0.147	0.897	0.976	0.008	0.771	0.366	0.053	0.099	0.003	0.008	0.06	0.45	4.199	4.988	5.255	0.445	0.02	0.024	0.035	0.196	0.008	0.032	0.415	0.004
-5.352	3.467	5.495	0.02	0.014	0.003	0.001	0.003	-5.496	1.89E-05	0.03	99.75%	0.305	0.96%	0.025	0.105	0.879	0.819	0.957	0.945	0.054	0.063	0.871	0.92	2.102	0.116	0.326	0.972	0.994	0.004	0.511	0.942	0.052	0.121	0.003	0.008	0.196	0.471	3.721	4.516	4.587	0.003	0.003	0.051	0.013	0.182	0.008	0.072	0.451	0.003
-4.807	3.548	4.352	0.987	0.391	0.461	0.019	0.402	-5.027	1.47E-05	0.057	98.51%	0.545	1.60%	0.045	0.93	0.575	0.109	0.753	0.088	0.098	0.112	0.762	0.928	4.74	0.111	0.978	0.996	0.982	0.243	0.029	0.987	0.019	0.271	0.003	0.006	0.848	1.903	4.636	6.748	6.45	0.01	0.004	0.809	0.981	0.343	0.732	0.006	0.847	0.021
-5.188	4.238	5.148	0.988	0.127	0.004	0.001	0.001	-5.114	9.64E-06	0.494	100.99%	0.526	0.56%	0.26	0.807	0.968	0.16	0.969	0.086	0.181	0.029	0.946	0.899	2.73	0.095	0.462	0.816	0.98	0.009	0.039	0.077	0.154	0.477	0.003	0.01	0.235	1.938	4.104	4.759	5.717	0.03	0.003	0.076	0.045	0.242	0.004	0.009	0.63	0.007
-5.617	4.119	5.471	0.996	0.024	0.004	0.002	0.002	-4.942	8.19E-06	0.369	101.24%	0.525	0.80%	0.303	0.571	0.964	0.58	0.979	0.155	0.175	0.036	0.963	0.922	3.873	0.068	0.94	0.531	0.972	0.008	0.192	0.233	0.063	0.306	0.003	0.009	0.257	1.613	4.025	4.695	5.551	0.003	0.002	0.359	0.182	0.359	0.005	0.007	0.809	0.006
-7.571	3.44	4.582	0.982	0.602	0.923	0.751	0.958	-4.969	1.47E-05	0.071	94.01%	0.766	3.31%	0.059	0.972	0.541	0.117	0.733	0.218	0.043	0.074	0.796	0.938	6.119	0.081	0.939	0.986	0.974	0.083	0.29	0.986	0.025	0.055	0.003	0.005	0.874	1.456	4.468	6.933	6.364	0.01	0.003	0.912	0.967	0.285	0.048	0.007	0.817	0.009
-7.537	4.04	6.001	0.992	0.888	0.249	0.018	0.98	-4.857	1.53E-05	0.023	99.93%	0.655	0.68%	0.134	0.965	0.887	0.685	0.922	0.558	0.268	0.171	0.839	0.937	4.978	0.027	0.459	0.961	0.989	0.033	0.11	0.989	0.015	0.041	0.003	0.004	0.878	2.829	4.782	7.448	6.99	0.009	0.004	0.871	0.975	0.411	0.47	0.006	0.87	0.013
-5.492	3.85	5.526	0.067	0.002	0.002	0.003	0.004	-4.996	7.79E-06	0.05	99.74%	0.51	0.86%	0.032	0.533	0.734	0.524	0.902	0.869	0.04	0.078	0.854	0.912	1.862	0.184	0.207	0.6	0.983	0.02	0.789	0.556	0.14	0.16	0.003	0.01	0.083	0.722	4.302	5.067	4.63	0.018	0.003	0.022	0.401	0.311	0.014	0.131	0.535	0.005
-6.011	4.038	5.908	0.007	0.001	0.005	0.002	0.004	-5.49	9.19E-06	0.028	99.85%	0.398	1.02%	0.135	0.328	0.947	0.867	0.962	0.962	0.894	0.118	0.912	0.935	2.57	0.05	0.389	0.95	0.993	0.006	0.485	0.892	0.06	0.279	0.003	0.008	0.95	0.688	4.458	5.498	4.483	0.001	0.004	0.079	0.043	0.349	0.015	0.034	0.819	0.003
-5.126	4.137	5.853	0.011	0.008	0.003	0.004	0.002	-4.756	1.17E-05	0.041	99.64%	0.532	0.56%	0.056	0.122	0.87	0.254	0.945	0.971	0.021	0.15	0.868	0.877	2.232	0.316	0.734	0.917	0.983	0.01	0.472	0.85	0.063	0.219	0.003	0.01	0.534	0.784	4.562	5.303	4.853	0.032	0.012	0.017	0.524	0.221	0.01	0.731	0.462	0.005
-5.323	3.834	5.847	0.198	0.003	0.006	0.007	0.243	-5.776	1.42E-05	0.023	100.76%	0.446	0.53%	0.047	0.096	0.95	0.539	0.976	0.731	0.627	0.06	0.924	0.932	1.978	0.077	0.256	0.952	0.985	0.006	0.423	0.918	0.17	0.17	0.003	0.007	0.402	0.559	4.554	5.434	5.014	0.016	0.005	0.061	0.012	0.253	0.006	0.021	0.702	0.007
-7.692	3.55	4.81	0.986	0.025	0.902	0.413	0.978	-4.671	2.00E-05	0.042	97.42%	0.574	1.41%	0.063	0.946	0.513	0.767	0.828	0.239	0.002	0.158	0.921	0.935	5.329	0.048	0.545	0.967	0.985	0.053	0.047	0.984	0.025	0.058	0.003	0.005	0.357	1.413	4.344	6.427	5.694	0.006	0.004	0.816	0.954	0.23	0.071	0.008	0.791	0.008
-6.887	4.361	6.567	0.044	0.002	0.003	0.002	0.002	-4.836	6.03E-06	0.024	101.36%	0.316	0.83%	0.369	0.575	0.845	0.109	0.91	0.921	0.59	0.083	0.888	0.925	1.763	0.029	0.274	0.708	0.986	0.013	0.745	0.749	0.043	0.237	0.003	0.008	0.148	1.14	4.918	5.975	5.843	0.019	0.004	0.84	0.198	0.618	0.006	0.832	0.781	0.027
-4.205	4.672	6.063	0.044	0	0.005	0.002	0.001	-4.716	2.61E-05	0.04	100.12%	0.379	0.67%	0.065	0.68	0.774	0.946	0.816	0.986	0.022	0.395	0.343	0.91	1.83	0.043	0.002	0.194	0.975	0.025	0.943	0.324	0.109	0.293	0.003	0.009	0.954	0.528	4.431	6.246	5.774	0.003	0.006	0.794	0.928	0.155	0.02	0.95	0.865	0.022
-3.678	5.054	6.793	0.817	0.001	0.004	0.001	0.001	-4.928	1.53E-05	0.01	100.55%	0.451	0.51%	0.054	0.497	0.731	0.427	0.679	0.966	0.579	0.137	0.203	0.913	1.302	0.029	0.017	0.151	0.983	0.107	0.917	0.462	0.161	0.214	0.003	0.006	0.924	0.285	3.941	6.757	5.419	0.007	0.008	0.842	0.864	0.355	0.017	0.883	0.901	0.06
-4.663	4.634	5.789	0.992	0.001	0.009	0.001	0.002	-4.772	1.44E-05	0.166	98.92%	0.796	1.01%	0.03	0.655	0.901	0.892	0.874	0.962	0.388	0.476	0.924	0.919	5.129	0.017	0.013	0.223	0.733	0.06	0.977	0.599	0.045	0.236	0.003	0.005	0.973	0.682	3.405	5.981	6.02	0.001	0.005	0.87	0.949	0.193	0.011	0.84	0.824	0.023
-4.85	4.725	5.778	0.999	0.015	0.001	0.005	0.004	-4.999	2.78E-05	0.023	97.60%	1.662	3.54%	0.026	0.426	0.94	0.919	0.876	0.511	0.857	0.836	0.943	0.926	9.621	0.012	0.154	0.18	0.756	0.482	0.833	0.856	0.059	0.108	0.003	0.004	0.942	0.72	2.839	6.254	6.357	0.001	0.005	0.792	0.848	0.36	0.062	0.253	0.673	0.053
-4.745	4.727	6.025	0.996	0.881	0.004	0.002	0.004	-4.858	2.68E-05	0.181	99.26%	0.829	1.75%	0.033	0.713	0.925	0.9	0.879	0.976	0.435	0.677	0.911	0.92	5.455	0.014	0.041	0.227	0.601	0.097	0.985	0.744	0.049	0.237	0.003	0.004	0.961	0.647	3.536	5.799	6.122	0.001	0.004	0.858	0.961	0.189	0.013	0.932	0.826	0.011
-5.114	4.515	5.802	0.996	0.053	0.001	0.006	0.004	-4.871	4.00E-05	0.139	96.86%	1.779	4.48%	0.043	0.347	0.94	0.886	0.869	0.468	0.872	0.844	0.939	0.925	10.15	0.008	0.187	0.189	0.648	0.334	0.853	0.864	0.251	0.119	0.003	0.004	0.957	0.831	2.736	6.022	6.656	0.01	0.006	0.387	0.947	0.567	0.068	0.073	0.742	0.012
-5.141	4.02	4.347	0.81	0.948	0.002	0.977	0.968	-5.526	1.51E-05	0.031	96.91%	2.477	0.75%	0.229	0.574	0.915	0.713	0.976	0.801	0.62	0.402	0.985	0.918	5.046	0.021	0.862	0.983	0.947	0.018	0.973	0.961	0.594	0.066	0.003	0.006	0.363	0.826	3.164	4.679	4.626	0.107	0.024	0.194	0.641	0.322	0.09	0.867	0.884	0.006
-5.042	3.753	4.033	0.968	0.88	0.004	0.99	0.936	-5.373	1.42E-05	0.103	94.85%	2.922	1.78%	0.058	0.441	0.472	0.895	0.957	0.552	0.047	0.844	0.972	0.872	5.714	0.042	0.828	0.989	0.902	0.02	0.985	0.969	0.113	0.118	0.003	0.006	0.629	0.853	2.783	4.357	4.414	0.08	0.039	0.142	0.711	0.293	0.087	0.148	0.882	0.004
-5.345	4.212	4.694	0.993	0.074	0.002	0.982	0.869	-5.591	1.19E-05	0.031	97.35%	3.061	0.42%	0.192	0.606	0.837	0.817	0.968	0.807	0.784	0.824	0.983	0.891	5.635	0.034	0.917	0.994	0.949	0.015	0.966	0.964	0.23	0.084	0.003	0.007	0.346	0.776	3.947	5.478	5.347	0.074	0.022	0.145	0.714	0.334	0.122	0.78	0.89	0.007
-5.248	4.494	5.463	0.218	0.009	0.004	0.957	0.948	-5.381	1.12E-05	0.008	98.54%	1.792	0.28%	0.207	0.674	0.392	0.851	0.951	0.78	0.723	0.503	0.955	0.893	2.762	0.015	0.856	0.991	0.961	0.009	0.957	0.957	0.202	0.068	0.003	0.006	0.134	0.793	4.038	5.471	5.23	0.102	0.08	0.111	0.477	0.344	0.23	0.966	0.893	0.004
-5.381	4.33	5.377	0.275	0.007	0.003	0.716	0.931	-5.34	1.14E-05	0.013	98.43%	1.349	0.34%	0.196	0.47	0.436	0.699	0.919	0.911	0.833	0.85	0.965	0.708	2.8	0.025	0.843	0.994	0.857	0.015	0.987	0.957	0.065	0.348	0.003	0.006	0.552	0.9	3.391	5.233	4.839	0.084	0.034	0.125	0.251	0.352	0.183	0.97	0.881	0.004
-5.388	4.248	4.78	0.916	0.055	0.002	0.989	0.913	-5.58	1.34E-05	0.032	97.16%	3.05	0.50%	0.176	0.554	0.835	0.799	0.971	0.782	0.819	0.622	0.984	0.897	5.391	0.022	0.934	0.99	0.83	0.012	0.975	0.962	0.228	0.069	0.003	0.007	0.686	0.742	3.722	5.402	5.284	0.08	0.017	0.136	0.711	0.334	0.124	0.825	0.887	0.007
-5.099	3.935	4.349	0.988	0.005	0.004	0.77	0.88	-5.312	1.25E-05	0.038	97.50%	2.826	0.38%	0.13	0.562	0.868	0.847	0.96	0.866	0.811	0.858	0.983	0.84	5.57	0.09	0.886	0.992	0.96	0.02	0.964	0.967	0.146	0.08	0.003	0.005	0.069	0.954	3.647	5.404	5.102	0.134	0.009	0.149	0.319	0.357	0.144	0.446	0.897	0.014
-5.333	4.227	4.801	0.997	0.913	0.002	0.947	0.832	-5.315	1.04E-05	0.031	97.32%	2.523	0.48%	0.132	0.51	0.732	0.747	0.974	0.781	0.485	0.809	0.983	0.861	5.304	0.035	0.972	0.994	0.929	0.014	0.99	0.946	0.19	0.119	0.003	0.007	0.784	0.741	4.237	5.416	5.739	0.084	0.161	0.177	0.822	0.32	0.187	0.091	0.888	0.004
-5.094	3.415	3.463	0.993	0.004	0.002	0.004	0.004	-4.363	1.87E-05	0.994	90.12%	1.111	6.40%	0.151	0.191	0.926	0.582	0.89	0.203	0.044	0.106	0.656	0.928	4.765	0.127	0.02	0.041	0.974	0.03	0.066	0.265	0.16	0.465	0.003	0.044	0.015	0.503	2.34	3.821	3.189	0	0.003	0.384	0.907	0.446	0.031	0.004	0.622	0.003
-7.19	5.219	6.688	0.889	0.008	0.028	0.016	0.975	-4.993	6.88E-06	0.368	100.20%	0.494	1.34%	0.893	0.944	0.93	0.211	0.95	0.954	0.883	0.834	0.404	0.911	1.504	0.101	0.037	0.169	0.981	0.082	0.357	0.884	0.05	0.15	0.003	0.035	0.908	2.887	5.071	6.157	5.563	0.094	0.016	0.842	0.861	0.444	0.304	0.934	0.88	0.015
-7.013	4.59	6.13	0.997	0.02	0.008	0.002	0.002	-4.912	9.13E-06	0.09	100.40%	1.17	0.86%	0.354	0.905	0.971	0.842	0.968	0.955	0.695	0.214	0.946	0.933	1.286	0.026	0.123	0.173	0.987	0.011	0.105	0.959	0.027	0.035	0.003	0.013	0.976	1.404	4.588	6.87	4.999	0.001	0.005	0.06	0.971	0.745	0.686	0.449	0.814	0.001
-6.16	4.496	5.301	0.043	0.001	0.005	0.005	0.078	-4.966	8.44E-06	0.361	99.39%	0.575	0.93%	0.975	0.674	0.908	0.084	0.924	0.919	0.824	0.701	0.538	0.712	1.802	0.167	0.052	0.255	0.98	0.403	0.078	0.707	0.105	0.281	0.003	0.041	0.956	1.595	4.754	5.643	5.33	0.008	0.019	0.946	0.905	0.553	0.239	0.954	0.887	0.077
-4.144	4.348	5.857	0.202	0.005	0.004	0.005	0.002	-5.107	2.73E-05	0.028	98.80%	1.369	1.48%	0.069	0.247	0.507	0.369	0.842	0.696	0.463	0.136	0.198	0.938	3.184	0.011	0.095	0.674	0.984	0.013	0.949	0.94	0.072	0.853	0.003	0.007	0.943	0.322	3.298	5.889	4.581	0.001	0.011	0.958	0.287	0.47	0.464	0.006	0.846	0.066
-2.569	3.2	3.187	0.009	0.405	0.014	0.001	0.002	-4.942	9.57E-05	0.045	94.15%	0.771	5.60%	0.264	0.656	0.886	0.832	0.711	0.403	0.28	0.378	0.839	0.914	2.786	0.162	0.041	0.674	0.869	0.12	0.195	0.967	0.197	0.17	0.003	0.005	0.491	0.728	3.454	4.529	4.305	0.001	0.002	0.238	0.021	0.176	0.008	0.004	0.101	0.011
-6.53	4.503	5.412	0.985	0.968	0.004	0.065	0.007	-5.315	2.08E-05	0.882	95.47%	1.228	4.60%	0.289	0.319	0.866	0.94	0.902	0.452	0.948	0.81	0.91	0.934	12.876	0.018	0.903	0.341	0.927	0.175	0.41	0.923	0.564	0.395	0.003	0.007	0.958	1.627	4.463	5.454	5.044	0.002	0.002	0.849	0.799	0.194	0.012	0.007	0.328	0.003
-7.125	4.634	6.323	1	0.083	0.006	0.005	0.012	-5.507	3.08E-05	0.007	100.04%	2.504	1.17%	0.048	0.371	0.933	0.74	0.967	0.929	0.639	0.785	0.973	0.956	8.813	0.005	0.183	0.4	0.949	0.384	0.761	0.952	0.018	0.817	0.003	0.006	0.381	1.78	4.942	6.827	6.447	0.001	0.014	0.974	0.783	0.731	0.338	0.006	0.887	0.059
-5.2	4.654	5.349	0.929	0.332	0.009	0.006	0.001	-5.065	7.95E-05	0.183	98.76%	1.254	1.29%	0.41	0.62	0.973	0.725	0.95	0.823	0.784	0.819	0.914	0.927	4.913	0.033	0.285	0.515	0.905	0.537	0.465	0.975	0.162	0.307	0.003	0.005	0.587	2.275	4.685	5.726	5.871	0	0.002	0.356	0.015	0.301	0.007	0.005	0.467	0.014
-4.886	3.527	3.877	0.937	0.954	0.004	0.001	0.006	-5.137	1.31E-05	0.934	95.94%	2.464	3.64%	0.777	0.817	0.863	0.92	0.579	0.267	0.968	0.745	0.931	0.878	6.394	0.172	0.864	0.518	0.613	0.795	0.785	0.954	0.384	0.05	0.003	0.007	0.898	1.086	4.524	5.937	5.676	0.081	0.003	0.523	0.018	0.376	0.004	0.003	0.278	0.651
-4.204	4.77	6.116	0.974	0.001	0.004	0.002	0.006	-5.068	1.45E-05	0.006	99.52%	0.989	1.06%	0.078	0.444	0.723	0.324	0.884	0.81	0.753	0.284	0.401	0.95	3.116	0.027	0.473	0.868	0.985	0.255	0.625	0.959	0.02	0.879	0.003	0.006	0.637	0.992	4.436	6.953	5.78	0.002	0.008	0.957	0.096	0.556	0.076	0.008	0.9	0.141
-5.092	4.453	4.799	0.612	0.873	0.005	0.012	0.008	-5.297	3.37E-05	0.044	95.42%	1.244	5.77%	0.262	0.246	0.959	0.79	0.936	0.124	0.94	0.245	0.977	0.942	12.315	0.045	0.934	0.343	0.979	0.45	0.71	0.916	0.567	0.481	0.003	0.006	0.97	1.233	3.775	5.051	3.436	0	0.002	0.672	0.893	0.329	0.251	0.008	0.777	0.003
-5.855	4.429	6.18	1	0.459	0.003	0.003	0.022	-5.253	1.26E-05	0.047	98.30%	1.753	2.41%	0.092	0.665	0.934	0.873	0.942	0.853	0.966	0.866	0.922	0.948	6.15	0.014	0.494	0.774	0.946	0.637	0.831	0.967	0.039	0.883	0.003	0.006	0.623	2.364	4.987	6.526	6.738	0	0.005	0.972	0.093	0.277	0.049	0.007	0.841	0.028
-4.197	4.391	6.498	0.526	0.095	0.004	0.005	0.003	-5.188	2.56E-05	0.037	99.20%	1.173	1.22%	0.079	0.314	0.633	0.581	0.9	0.88	0.687	0.166	0.267	0.942	2.955	0.01	0.087	0.824	0.985	0.031	0.885	0.927	0.317	0.707	0.003	0.006	0.92	0.375	3.746	5.724	4.536	0.001	0.005	0.955	0.625	0.379	0.471	0.005	0.816	0.011
-2.939	2.625	2.921	0.067	0.922	0.009	0.003	0.003	-5.444	0.000142006	0.109	95.68%	0.833	5.24%	0.157	0.502	0.843	0.519	0.678	0.417	0.253	0.343	0.867	0.883	3.95	0.08	0.075	0.555	0.496	0.322	0.157	0.957	0.142	0.681	0.003	0.005	0.384	0.757	2.887	3.953	4.11	0.001	0.002	0.038	0.002	0.167	0.01	0.004	0.158	0.007
-3.992	4.011	3.955	0.015	0.029	0.007	0.001	0.001	-4.775	0.000139123	0.13	95.61%	1.211	4.22%	0.472	0.778	0.926	0.875	0.767	0.754	0.501	0.778	0.907	0.921	5.088	0.116	0.353	0.71	0.621	0.567	0.294	0.959	0.272	0.344	0.003	0.006	0.77	1.344	4.437	5.339	5.51	0	0.002	0.179	0.006	0.105	0.007	0.005	0.172	0.009
-5.271	4.868	6.558	0.647	0.995	0.005	0.002	0.882	-4.864	7.32E-06	0.012	97.96%	1.36	2.46%	0.285	0.14	0.842	0.048	0.944	0.168	0.95	0.027	0.952	0.777	6.419	0.039	0.919	0.984	0.978	0.02	0.281	0.979	0.04	0.171	0.003	0.007	0.838	1.871	4.655	6.097	5.45	0	0.003	0.678	0.982	0.441	0.028	0.041	0.838	0.003
-6.413	5.035	6.911	0.947	0.996	0.003	0.002	0.241	-5.105	8.22E-06	0.025	99.48%	0.434	1.44%	0.157	0.299	0.639	0.046	0.599	0.034	0.968	0.058	0.699	0.578	5.297	0.074	0.843	0.995	0.978	0.013	0.025	0.988	0.068	0.823	0.003	0.007	0.843	1.465	4.929	6.317	5.83	0.001	0.003	0.526	0.942	0.221	0.005	0.05	0.813	0.006
-2.825	4.254	5.728	0.971	0.912	0.006	0.008	0.088	-4.839	1.26E-05	0.02	98.03%	0.411	1.33%	0.329	0.647	0.37	0.059	0.755	0.066	0.942	0.177	0.246	0.209	1.659	0.052	0.937	0.976	0.982	0.007	0.767	0.941	0.005	0.082	0.003	0.008	0.831	0.937	3.751	6.195	5.773	0.004	0.004	0.653	0.959	0.644	0.023	0.874	0.872	0.005
-2.451	4.532	6.502	0.082	0.989	0.008	0.087	0.033	-4.771	7.65E-06	0.025	97.08%	0.331	0.93%	0.162	0.772	0.216	0.057	0.428	0.078	0.947	0.105	0.135	0.155	1.329	0.083	0.923	0.974	0.979	0.004	0.805	0.887	0.01	0.149	0.003	0.009	0.792	0.747	4.154	5.909	5.258	0.001	0.003	0.521	0.958	0.295	0.02	0.426	0.655	0.006
-6.92	4.525	6.391	0.995	0.996	0.004	0.006	0.894	-4.858	9.28E-06	0.008	98.85%	0.456	1.65%	0.146	0.412	0.673	0.051	0.833	0.054	0.947	0.062	0.756	0.863	6.57	0.145	0.811	0.981	0.972	0.043	0.021	0.986	0.018	0.822	0.003	0.005	0.742	1.663	4.367	5.882	5.494	0	0.003	0.394	0.963	0.296	0.008	0.029	0.848	0.003
-3.603	4.172	5.596	0.423	0.304	0.004	0.003	0.002	-4.95	2.24E-05	0.024	99.16%	0.288	0.96%	0.773	0.317	0.528	0.05	0.297	0.053	0.971	0.286	0.093	0.241	1.921	0.137	0.938	0.97	0.983	0.008	0.243	0.95	0.009	0.168	0.003	0.009	0.817	0.505	4.156	6.377	5.314	0.01	0.006	0.932	0.944	0.821	0.009	0.916	0.907	0.161
-4.424	4.857	6.183	0.995	0.979	0.003	0.001	0.006	-4.926	1.06E-05	0.005	99.94%	1.877	1.44%	0.442	0.241	0.829	0.064	0.964	0.229	0.593	0.093	0.925	0.749	6.994	0.031	0.858	0.995	0.966	0.013	0.05	0.956	0.075	0.642	0.003	0.006	0.706	1.963	4.9	5.603	5.696	0.005	0.02	0.838	0.963	0.3	0.013	0.047	0.853	0.152
-3.181	3.895	5.101	0.017	0.982	0.004	0.004	0.003	-5.76	6.20E-06	0.073	96.20%	0.271	2.01%	0.513	0.37	0.277	0.035	0.501	0.009	0.669	0.075	0.285	0.354	3.218	0.142	0.853	0.995	0.984	0.006	0.857	0.976	0.017	0.109	0.003	0.008	0.848	0.449	3.293	5.895	5.714	0.028	0.004	0.388	0.816	0.165	0.006	0.028	0.653	0.005
-4.31	4.187	5.63	0.865	0.898	0.002	0.008	0.014	-5.017	1.04E-05	0.015	98.13%	0.712	1.67%	0.17	0.385	0.445	0.052	0.675	0.057	0.908	0.113	0.196	0.602	5.532	0.042	0.799	0.988	0.989	0.004	0.111	0.971	0.011	0.128	0.003	0.007	0.859	0.989	3.459	6.32	5.554	0.003	0.004	0.599	0.956	0.563	0.013	0.643	0.863	0.004
-5.818	4.882	6.521	0.998	0.981	0.003	0.013	0.046	-5.021	2.43E-05	0.008	100.43%	0.856	1.69%	0.192	0.138	0.508	0.045	0.566	0.056	0.405	0.059	0.185	0.287	6.655	0.083	0.415	0.992	0.988	0.028	0.012	0.968	0.088	0.848	0.003	0.009	0.846	1.659	4.944	5.995	5.341	0.003	0.018	0.817	0.743	0.439	0.005	0.075	0.838	0.046
-4.017	4.523	6.21	0.996	0.989	0.003	0.002	0.017	-4.984	1.60E-05	0.002	100.10%	1.638	2.03%	0.289	0.177	0.652	0.052	0.893	0.08	0.594	0.079	0.652	0.322	6.903	0.102	0.685	0.991	0.99	0.011	0.012	0.974	0.123	0.647	0.003	0.007	0.89	2.009	4.799	6.151	5.138	0.002	0.007	0.885	0.957	0.304	0.005	0.045	0.859	0.032
-6.752	3.946	5.94	1	0.002	0.023	0.003	0.03	-4.835	9.62E-06	0.251	99.08%	3.156	3.09%	0.166	0.196	0.884	0.519	0.958	0.836	0.245	0.129	0.848	0.928	3.379	0.002	0.071	0.173	0.988	0.033	0.941	0.944	0.047	0.115	0.003	0.023	0.958	2.996	5.294	7.961	7.034	0.002	0.019	0.514	0.972	0.325	0.011	0.079	0.607	0.005
-6.809	4.13	6.619	1	0.002	0.028	0.002	0.023	-4.841	8.54E-06	0.185	99.77%	2.813	2.30%	0.157	0.198	0.887	0.296	0.96	0.788	0.455	0.125	0.822	0.93	4.027	0.003	0.107	0.151	0.987	0.013	0.951	0.966	0.052	0.108	0.003	0.021	0.941	3.534	5.413	8.131	6.807	0.002	0.009	0.25	0.974	0.456	0.071	0.046	0.766	0.005
-6.461	4.102	5.903	1	0.002	0.022	0.005	0.136	-4.861	9.59E-06	0.034	99.66%	3.112	2.41%	0.146	0.238	0.91	0.566	0.966	0.82	0.418	0.14	0.881	0.934	3.048	0.003	0.053	0.097	0.989	0.025	0.92	0.929	0.04	0.121	0.003	0.029	0.948	3.002	5.325	8.185	6.772	0.003	0.038	0.66	0.975	0.356	0.045	0.04	0.66	0.005
-5.934	4.088	5.626	0.999	0.003	0.005	0.002	0.002	-4.831	1.06E-05	0.126	98.29%	2.588	2.08%	0.125	0.292	0.909	0.587	0.956	0.843	0.178	0.17	0.859	0.931	5.771	0.006	0.099	0.229	0.989	0.145	0.933	0.933	0.053	0.18	0.003	0.014	0.953	3.126	5.1	7.598	5.946	0.001	0.018	0.29	0.969	0.507	0.28	0.058	0.78	0.007
-6.848	3.93	6.516	1	0.003	0.037	0.002	0.039	-4.836	9.52E-06	0.243	99.35%	2.892	2.76%	0.101	0.261	0.87	0.418	0.953	0.808	0.141	0.149	0.754	0.927	3.914	0.002	0.108	0.238	0.986	0.014	0.931	0.973	0.042	0.115	0.003	0.022	0.956	3.294	5.384	7.905	7.038	0.003	0.013	0.417	0.972	0.384	0.019	0.049	0.706	0.006
-1.908	1.141	1.133	0	0.364	0.006	0.004	0.069	-4.405	3.35E-05	0.993	42.44%	0.996	50.92%	0.54	0.917	0.172	0.883	0.042	0.589	0.036	0.877	0.02	0.353	11.03	0.821	0.017	0.191	0.884	0.134	0.082	0.025	0.727	0.177	0.004	0.097	0.052	0.49	1.978	2.608	2.588	0.072	0.003	0.912	0.009	0.173	0.005	0.006	0.039	0.026
-3.447	2.232	2.114	0.006	0.372	0.006	0.001	0.003	-4.642	1.78E-05	0.995	78.94%	1.424	28.70%	0.128	0.954	0.194	0.894	0.221	0.114	0.023	0.085	0.681	0.958	1.793	0.435	0.787	0.375	0.85	0.02	0.054	0.988	0.054	0.087	0.003	0.008	0.864	1.297	3.916	4.69	4.798	0.067	0.006	0.067	0.008	0.206	0.015	0.006	0.578	0.036
-4.298	3.489	4.055	0.945	0.755	0.032	0.57	0.067	-5.136	1.58E-05	0.187	93.93%	1.081	7.97%	0.257	0.927	0.292	0.056	0.127	0.032	0.019	0.033	0.737	0.93	3.224	0.151	0.98	0.992	0.977	0.079	0.456	0.966	0.34	0.157	0.003	0.008	0.934	0.361	3.907	4.233	5.111	0.001	0.003	0.803	0.93	0.179	0.008	0.003	0.786	0.007
-3.76	2.685	2.42	0.992	0.123	0.019	0.008	0.013	-4.996	1.50E-05	0.918	81.38%	1.442	18.88%	0.822	0.21	0.934	0.066	0.968	0.767	0.964	0.338	0.977	0.536	8.39	0.846	0.91	0.736	0.985	0.718	0.137	0.217	0.897	0.122	0.003	0.01	0.037	0.471	3.31	3.99	3.126	0.003	0.003	0.757	0.922	0.107	0.011	0.671	0.401	0.079
-4.389	4.2	4.593	0.996	0.999	0.006	0.006	0.478	-5.177	2.33E-05	0.662	93.82%	2.231	3.32%	0.935	0.405	0.694	0.172	0.653	0.405	0.799	0.893	0.915	0.492	9.116	0.061	0.934	0.976	0.973	0.75	0.542	0.926	0.59	0.06	0.003	0.011	0.697	2.212	4.585	5.51	6.054	0.005	0.003	0.422	0.948	0.28	0.014	0.005	0.668	0.02
-4.216	4.194	4.496	0.98	0.999	0.006	0.005	0.346	-5.138	2.75E-05	0.723	93.85%	2.454	3.23%	0.951	0.314	0.659	0.257	0.531	0.399	0.625	0.89	0.911	0.533	9.544	0.084	0.893	0.966	0.972	0.599	0.582	0.885	0.555	0.067	0.003	0.011	0.773	2.16	4.488	5.459	5.854	0.007	0.003	0.565	0.955	0.21	0.013	0.006	0.696	0.017
-4.204	2.458	3.117	0.988	0.956	0.009	0.006	0.009	-5.399	2.39E-05	0.246	97.03%	0.362	3.42%	0.038	0.331	0.508	0.943	0.906	0.939	0.106	0.178	0.883	0.937	4.643	0.606	0.045	0.177	0.99	0.014	0.021	0.054	0.15	0.012	0.003	0.006	0.007	0.412	2.07	2.132	3.299	0.006	0.003	0.149	0.047	0.219	0.006	0.006	0.606	0.01
-3.058	1.771	1.602	0.004	0.005	0.004	0.005	0.006	-4.569	2.95E-05	0.816	53.83%	1.52	36.64%	0.949	0.928	0.583	0.383	0.223	0.702	0.016	0.34	0.027	0.233	5.101	0.327	0.022	0.537	0.712	0.359	0.32	0.032	0.556	0.667	0.027	0.933	0.345	0.571	3.276	3.693	4.428	0.008	0.003	0.55	0.006	0.105	0.006	0.003	0.028	0.013
-5.02	4.059	4.32	0.015	0	0.007	0.003	0.002	-5.48	1.68E-05	0.128	98.43%	0.243	3.55%	0.239	0.505	0.778	0.093	0.93	0.96	0.022	0.131	0.252	0.892	0.92	0.378	0.36	0.92	0.991	0.025	0.734	0.75	0.067	0.297	0.003	0.008	0.873	0.79	4.567	5.656	5.017	0.25	0.143	0.777	0.412	0.84	0.01	0.985	0.861	0.729
-4.693	3.052	2.78	0.021	0.97	0.007	0.002	0.261	-4.973	1.60E-05	0.782	93.90%	1.057	4.40%	0.85	0.957	0.573	0.524	0.609	0.716	0.457	0.715	0.566	0.796	3.782	0.798	0.13	0.394	0.439	0.616	0.023	0.605	0.054	0.059	0.003	0.34	0.28	0.75	3.717	4.375	5.847	0.006	0.003	0.922	0.012	0.232	0.005	0.003	0.106	0.017
-2.487	1.315	1.007	0.005	0.188	0.068	0.956	0.125	-4.753	1.20E-05	0.037	99.86%	0.305	1.12%	0.666	0.909	0.108	0.402	0.356	0.912	0.026	0.9	0.015	0.117	1.314	0.281	0.011	0.173	0.191	0.42	0.029	0.916	0.723	0.29	0.109	0.908	0.893	0.505	4.048	4.647	5.103	0.014	0.002	0.915	0.008	0.733	0.02	0.003	0.745	0.264
-4.669	2.975	3.159	0.997	0.987	0.361	0.589	0.383	-4.76	1.92E-05	0.728	79.91%	1.567	31.39%	0.103	0.945	0.165	0.657	0.054	0.175	0.067	0.86	0.422	0.939	3.305	0.129	0.95	0.995	0.982	0.143	0.683	0.281	0.84	0.51	0.003	0.007	0.969	1.145	3.426	4.461	4.928	0.264	0.064	0.934	0.772	0.231	0.008	0.005	0.734	0.866
-5.672	3.113	3.388	0.996	0.995	0.373	0.243	0.169	-4.775	2.17E-05	0.228	86.08%	1.218	12.88%	0.292	0.951	0.495	0.436	0.188	0.076	0.53	0.215	0.457	0.923	2.915	0.166	0.902	0.995	0.978	0.07	0.918	0.328	0.264	0.816	0.003	0.008	0.669	0.92	3.225	4.287	4.658	0.063	0.058	0.937	0.944	0.498	0.463	0.499	0.888	0.691
-4.816	2.572	2.631	0.865	0.994	0.049	0.075	0.356	-5.113	5.54E-06	0.845	73.38%	1.657	35.38%	0.044	0.909	0.101	0.089	0.058	0.049	0.086	0.239	0.069	0.924	3.774	0.15	0.954	0.984	0.979	0.056	0.702	0.784	0.162	0.638	0.003	0.005	0.835	0.403	2.674	4.136	4.638	0.109	0.032	0.928	0.791	0.271	0.005	0.07	0.568	0.678
-3.141	2.932	2.424	0.067	0.008	0.005	0.002	0.001	-4.66	3.18E-05	0.9	67.46%	1.13	20.69%	0.132	0.449	0.765	0.273	0.687	0.221	0.012	0.057	0.073	0.473	0.714	0.152	0.003	0.799	0.976	0.961	0.247	0.036	0.06	0.851	0.003	0.029	0.048	0.404	1.588	2.83	3.808	0.022	0.038	0.202	0.047	0.608	0.023	0.091	0.175	0.009
-4.514	2.736	3.599	0.964	0	0.015	0.029	0.214	-4.819	3.84E-05	0.686	95.58%	0.159	4.26%	0.984	0.098	0.965	0.071	0.924	0.151	0.625	0.353	0.648	0.323	4.475	0.904	0.136	0.044	0.97	0.073	0.844	0.01	0.865	0.326	0.163	0.218	0.057	0.608	4.559	5.099	4.684	0.014	0.11	0.748	0.145	0.473	0.013	0.835	0.618	0.6
-2.411	1.676	1.362	0.002	0.016	0.009	0.003	0.019	-4.633	3.06E-05	0.528	77.07%	1.19	39.26%	0.812	0.697	0.058	0.8	0.039	0.558	0.006	0.463	0.014	0.843	7.202	0.818	0.053	0.82	0.591	0.271	0.05	0.041	0.077	0.877	0.004	0.061	0.358	0.331	2.058	2.449	3.487	0.011	0.022	0.187	0.022	0.587	0.023	0.007	0.483	0.089
-3.854	2.912	2.773	0.005	0.04	0.007	0.02	0.002	-4.828	7.34E-05	0.96	87.27%	0.902	7.58%	0.32	0.878	0.352	0.814	0.846	0.123	0.009	0.045	0.575	0.953	1.603	0.459	0.631	0.213	0.974	0.17	0.139	0.994	0.044	0.057	0.003	0.01	0.623	1.119	4.24	5.386	5.207	0.021	0.114	0.094	0.017	0.692	0.008	0.095	0.597	0.507
-4.062	2.319	1.989	0.001	0.199	0.006	0.002	0.073	-4.601	1.78E-05	0.878	92.11%	0.954	6.89%	0.694	0.944	0.396	0.85	0.036	0.47	0.073	0.873	0.179	0.648	3.349	0.413	0.028	0.977	0.981	0.637	0.053	0.458	0.389	0.435	0.003	0.011	0.377	1.283	2.25	2.642	4.043	0.023	0.206	0.973	0.04	0.486	0.012	0.417	0.392	0.078
-2.99	3.129	2.647	0.001	0.002	0.003	0.001	0.001	-4.555	1.58E-05	0.961	94.27%	1.305	4.19%	0.903	0.81	0.764	0.497	0.138	0.845	0.009	0.764	0.055	0.411	4.898	0.361	0.044	0.958	0.977	0.806	0.05	0.096	0.096	0.424	0.017	0.838	0.923	2.285	3.318	4.051	4.782	0.018	0.037	0.495	0.034	0.351	0.013	0.41	0.085	0.047
-4.097	3.492	3.115	0.002	0.001	0.004	0.001	0.008	-4.574	1.45E-05	0.923	97.13%	1.7	2.37%	0.962	0.916	0.931	0.418	0.53	0.893	0.086	0.91	0.414	0.425	4.707	0.218	0.098	0.946	0.965	0.72	0.022	0.152	0.044	0.537	0.004	0.257	0.556	3.065	3.816	4.932	5.475	0.02	0.033	0.676	0.04	0.138	0.01	0.383	0.105	0.019
-3.126	2.209	2.231	0.001	0.011	0.003	0.002	0.003	-4.581	1.47E-05	0.945	89.54%	0.963	9.86%	0.674	0.828	0.393	0.385	0.081	0.765	0.012	0.735	0.233	0.521	4.279	0.506	0.043	0.946	0.962	0.299	0.047	0.429	0.05	0.116	0.003	0.118	0.81	1.219	3.066	3.08	4.121	0.037	0.014	0.089	0.033	0.167	0.008	0.657	0.038	0.013
-3.752	2.691	2.779	0.001	0.007	0.004	0.002	0.046	-4.609	1.40E-05	0.916	94.65%	1.118	5.02%	0.866	0.846	0.566	0.465	0.234	0.803	0.046	0.861	0.481	0.574	4.531	0.363	0.055	0.919	0.944	0.214	0.022	0.632	0.038	0.076	0.003	0.049	0.407	1.901	3.52	3.942	4.713	0.032	0.036	0.186	0.055	0.123	0.007	0.716	0.037	0.009
-2.37	0.807	0.876	0	0.008	0.009	0.98	0.97	-4.907	1.26E-05	0.961	84.55%	0.822	23.29%	0.07	0.277	0.212	0.929	0.083	0.451	0.013	0.576	0.084	0.914	8.011	0.474	0.048	0.898	0.987	0.095	0.017	0.046	0.058	0.919	0.003	0.01	0.02	0.212	1.841	1.845	3.403	0.292	0.022	0.491	0.66	0.292	0.005	0.029	0.604	0.008
-5.759	4.093	4.659	0.001	0.006	0.047	0.002	0.022	-4.475	2.16E-05	0.987	93.97%	1.419	9.76%	0.098	0.943	0.635	0.909	0.837	0.115	0.04	0.019	0.458	0.959	3.291	0.117	0.241	0.502	0.958	0.008	0.617	0.979	0.061	0.742	0.003	0.012	0.959	2.353	4.91	5.324	5.681	0.008	0.015	0.56	0.464	0.371	0.613	0.465	0.486	0.025
-3.404	2.271	2.168	0.007	0.396	0.006	0.001	0.003	-4.638	1.76E-05	0.995	79.15%	1.442	28.53%	0.144	0.949	0.2	0.896	0.249	0.13	0.027	0.087	0.739	0.957	1.742	0.408	0.8	0.375	0.897	0.02	0.074	0.988	0.053	0.091	0.003	0.008	0.866	1.252	3.801	4.498	4.693	0.07	0.006	0.059	0.008	0.21	0.013	0.007	0.545	0.032
-3.555	2.489	2.39	0.31	0.931	0.983	0.93	0.402	-5.243	6.86E-06	0.767	73.25%	1.541	38.36%	0.014	0.578	0.037	0.382	0.007	0.062	0.022	0.693	0.038	0.933	3.883	0.059	0.944	0.995	0.968	0.055	0.669	0.252	0.347	0.592	0.003	0.005	0.97	0.679	2.554	3.776	3.79	0.478	0.071	0.732	0.054	0.19	0.005	0.004	0.535	0.068
-5.238	2.875	3.275	0.01	0.318	0.011	0.001	0.003	-4.897	8.12E-06	0.135	99.14%	0.69	2.88%	0.913	0.964	0.927	0.156	0.766	0.842	0.858	0.865	0.726	0.296	2.196	0.085	0.685	0.995	0.984	0.912	0.521	0.962	0.041	0.468	0.003	0.013	0.928	2.311	4.497	5.964	6.486	0.016	0.57	0.983	0.794	0.149	0.026	0.863	0.885	0.276
-6.291	3.275	3.925	0.022	0.051	0.044	0.001	0.003	-4.917	1.48E-05	0.513	97.67%	0.596	3.26%	0.283	0.975	0.575	0.532	0.635	0.84	0.037	0.436	0.573	0.922	5.28	0.209	0.333	0.995	0.987	0.933	0.114	0.948	0.041	0.922	0.003	0.012	0.942	1.887	4.672	5.8	6.685	0.023	0.548	0.959	0.813	0.274	0.1	0.847	0.886	0.921
-5.304	2.723	2.397	0.012	0.087	0.008	0.001	0.004	-4.853	1.88E-05	0.628	96.97%	1.169	4.15%	0.611	0.925	0.576	0.342	0.525	0.742	0.019	0.365	0.719	0.653	5.312	0.26	0.769	0.995	0.992	0.743	0.05	0.941	0.037	0.849	0.003	0.011	0.948	1.72	3.978	5.077	6.036	0.017	0.017	0.932	0.388	0.106	0.054	0.576	0.709	0.686
-5.79	2.961	3.513	0.065	0.009	0.009	0.002	0.052	-4.877	1.60E-05	0.692	97.57%	0.884	2.09%	0.518	0.952	0.425	0.455	0.714	0.755	0.026	0.248	0.881	0.891	4.664	0.173	0.628	0.995	0.994	0.832	0.05	0.98	0.029	0.696	0.003	0.01	0.963	2.054	4.591	6.449	6.486	0.019	0.046	0.928	0.869	0.06	0.014	0.48	0.864	0.678
-3.731	2.701	2.68	0.244	0.495	0.522	0.988	0.504	-4.858	2.87E-05	0.951	95.14%	1.891	2.98%	0.959	0.168	0.91	0.083	0.755	0.876	0.887	0.868	0.69	0.205	8.985	0.731	0.041	0.135	0.962	0.591	0.098	0.155	0.913	0.476	0.004	0.87	0.809	0.914	4.201	4.232	4.774	0.016	0.009	0.938	0.942	0.227	0.75	0.954	0.915	0.197
-2.918	2.795	2.273	0.281	0.993	0.016	0.003	0.007	-4.926	1.08E-05	0.365	40.42%	1.034	56.38%	0.174	0.614	0.094	0.059	0.011	0.193	0.639	0.06	0.013	0.207	10.056	0.884	0.152	0.886	0.049	0.006	0.016	0.971	0.919	0.195	0.003	0.013	0.901	0.422	2.454	2.668	4.066	0.028	0.004	0.242	0.205	0.072	0.005	0.004	0.758	0.018
-1.505	1.484	1.442	0.001	0.006	0.004	0.029	0.002	-4.6	2.73E-05	0.977	79.44%	0.953	15.59%	0.983	0.949	0.561	0.79	0.107	0.56	0.013	0.698	0.022	0.426	7.167	0.493	0.026	0.144	0.297	0.874	0.063	0.117	0.519	0.899	0.048	0.983	0.677	1.075	3.457	3.95	4.983	0.006	0.003	0.281	0.006	0.12	0.005	0.003	0.036	0.011
-3.612	3.487	5.953	0.012	0.299	0.004	0.002	0.004	-4.743	8.57E-06	0.051	97.70%	0.173	0.99%	0.4	0.275	0.468	0.058	0.638	0.298	0.553	0.102	0.108	0.852	1.066	0.397	0.569	0.976	0.986	0.018	0.111	0.979	0.131	0.256	0.003	0.013	0.312	0.441	3.858	5.113	4.372	0.751	0.021	0.791	0.528	0.777	0.067	0.374	0.805	0.757
-2.799	1.219	1.278	0.003	0.028	0.012	0.014	0.013	-5.037	9.46E-06	0.985	88.03%	0.99	25.92%	0.115	0.92	0.186	0.887	0.22	0.646	0.054	0.86	0.111	0.699	9.139	0.291	0.036	0.925	0.983	0.027	0.06	0.392	0.137	0.487	0.003	0.011	0.04	0.472	2.097	2.337	3.492	0.054	0.004	0.626	0.109	0.249	0.005	0.014	0.459	0.007
-3.377	0.974	1.97	0.042	0.037	0.007	0.003	0.005	-5.198	3.71E-05	0.09	90.25%	0.407	3.96%	0.124	0.448	0.321	0.849	0.376	0.858	0.306	0.455	0.323	0.888	0.251	0.24	0.056	0.549	0.985	0.009	0.028	0.075	0.396	0.05	0.003	0.011	0.005	0.36	1.988	3.05	3.422	0.725	0.023	0.334	0.005	0.181	0.005	0.007	0.138	0.007
-3.816	1.088	2.774	0.863	0.056	0.004	0.002	0.004	-5.046	4.35E-05	0.038	97.42%	0.505	1.21%	0.472	0.657	0.88	0.811	0.612	0.853	0.611	0.664	0.806	0.871	0.503	0.165	0.094	0.847	0.984	0.007	0.069	0.886	0.207	0.08	0.003	0.009	0.009	0.502	2.405	3.525	4.269	0.771	0.017	0.361	0.01	0.23	0.006	0.02	0.445	0.007
-3.317	0.871	1.806	0.293	0.528	0.005	0.013	0.053	-5.218	2.34E-05	0.054	95.38%	0.491	1.94%	0.158	0.618	0.512	0.881	0.357	0.761	0.441	0.673	0.609	0.907	0.578	0.597	0.05	0.631	0.983	0.01	0.016	0.207	0.242	0.039	0.003	0.01	0.005	0.386	1.976	3.108	3.417	0.788	0.062	0.308	0.006	0.242	0.006	0.007	0.252	0.01
-4.165	2.747	2.802	0.011	0.011	0.009	0.001	0.25	-4.651	1.84E-05	0.889	91.57%	0.83	13.63%	0.845	0.881	0.845	0.572	0.28	0.826	0.048	0.86	0.366	0.628	3.168	0.147	0.041	0.946	0.987	0.02	0.076	0.871	0.037	0.114	0.003	0.046	0.353	0.97	3.246	3.26	4.262	0.024	0.008	0.033	0.018	0.097	0.017	0.058	0.076	0.011
-5.413	3.514	3.66	0.106	0.002	0.005	0.001	0.007	-4.696	1.91E-05	0.895	99.58%	0.495	1.29%	0.54	0.91	0.911	0.866	0.864	0.847	0.129	0.879	0.846	0.778	4.138	0.139	0.421	0.976	0.985	0.089	0.078	0.877	0.024	0.092	0.003	0.016	0.836	2.107	4.509	5.562	5.386	0.048	0.005	0.264	0.914	0.074	0.009	0.042	0.639	0.007
-5.213	3.448	3.604	0.15	0.001	0.003	0.003	0.201	-4.665	1.87E-05	0.926	98.35%	0.78	2.44%	0.697	0.947	0.868	0.812	0.797	0.872	0.029	0.902	0.694	0.804	3.699	0.112	0.422	0.977	0.988	0.106	0.399	0.856	0.027	0.217	0.003	0.028	0.826	1.857	4.253	5.142	4.945	0.02	0.006	0.471	0.886	0.16	0.007	0.242	0.621	0.007
-2.592	2.263	1.977	0.071	0.793	0.003	0.002	0.015	-5.31	1.67E-05	0.832	81.31%	2.282	16.69%	0.601	0.286	0.281	0.882	0.047	0.478	0.15	0.878	0.827	0.899	5.266	0.193	0.54	0.988	0.988	0.139	0.414	0.274	0.034	0.164	0.003	0.012	0.758	0.763	2.826	3.679	4.49	0.019	0.003	0.034	0.049	0.116	0.007	0.012	0.329	0.007
-3.603	2.197	1.842	0.026	0.002	0.003	0.004	0.004	-4.662	2.10E-05	0.557	97.58%	0.743	3.59%	0.178	0.629	0.707	0.837	0.347	0.671	0.006	0.854	0.451	0.912	8.424	0.326	0.287	0.977	0.991	0.174	0.059	0.285	0.032	0.853	0.003	0.014	0.216	1.108	2.709	3.437	4.721	0.023	0.01	0.348	0.678	0.315	0.013	0.107	0.622	0.01
-4.036	2.961	3.071	0.003	0.003	0.003	0.001	0.02	-4.608	1.62E-05	0.631	96.57%	0.383	4.97%	0.785	0.76	0.801	0.553	0.646	0.822	0.206	0.746	0.654	0.386	2.122	0.159	0.078	0.945	0.984	0.019	0.06	0.924	0.074	0.085	0.003	0.04	0.773	0.835	4.479	4.024	4.698	0.015	0.029	0.296	0.63	0.347	0.016	0.933	0.44	0.018
-4.296	3.119	3.254	0.045	0.087	0.002	0.003	0.007	-5.008	1.76E-05	0.482	93.14%	1.97	7.59%	0.101	0.381	0.284	0.874	0.24	0.285	0.908	0.893	0.904	0.763	3.893	0.048	0.895	0.961	0.977	0.021	0.032	0.417	0.049	0.352	0.003	0.009	0.256	0.838	3.194	3.54	3.771	0.015	0.016	0.145	0.472	0.375	0.006	0.26	0.667	0.012
-3.762	2.322	2.282	0.007	0.023	0.005	0.001	0.004	-4.609	1.56E-05	0.831	94.99%	0.542	7.09%	0.622	0.799	0.775	0.833	0.296	0.665	0.028	0.88	0.673	0.657	2.773	0.162	0.12	0.964	0.984	0.026	0.052	0.915	0.042	0.357	0.003	0.021	0.744	1.065	3.16	3.176	4.135	0.055	0.024	0.068	0.093	0.151	0.015	0.414	0.258	0.017
-5.133	3.567	3.731	0.007	0.003	0.004	0.001	0.32	-4.586	1.81E-05	0.814	97.00%	0.519	3.36%	0.606	0.828	0.908	0.761	0.757	0.779	0.092	0.89	0.844	0.597	2.431	0.088	0.16	0.964	0.985	0.024	0.084	0.915	0.046	0.082	0.003	0.038	0.808	1.343	4.213	4.14	4.338	0.021	0.016	0.079	0.422	0.151	0.008	0.759	0.27	0.009
-5.424	3.841	4.252	0.008	0.002	0.003	0.002	0.581	-4.595	1.79E-05	0.798	97.62%	0.613	2.33%	0.56	0.861	0.895	0.744	0.827	0.806	0.115	0.89	0.858	0.552	2.53	0.074	0.21	0.965	0.985	0.026	0.086	0.919	0.049	0.056	0.003	0.038	0.838	1.511	4.536	4.612	4.428	0.022	0.014	0.086	0.633	0.158	0.007	0.805	0.335	0.008
-4.372	1.854	3.465	0.04	0.001	0.005	0.001	0.015	-4.677	1.68E-05	0.724	99.68%	0.405	0.79%	0.874	0.828	0.953	0.868	0.901	0.855	0.412	0.864	0.913	0.921	1.023	0.193	0.11	0.962	0.992	0.012	0.143	0.438	0.046	0.445	0.003	0.012	0.038	0.932	3.767	3.624	4.533	0.179	0.023	0.454	0.015	0.142	0.011	0.142	0.177	0.007
-5.715	4.019	4.428	0.41	0.003	0.003	0.002	0.008	-4.881	1.49E-05	0.755	97.60%	0.818	1.29%	0.851	0.888	0.96	0.399	0.935	0.865	0.632	0.792	0.911	0.801	2.876	0.081	0.557	0.967	0.987	0.028	0.102	0.948	0.032	0.087	0.003	0.029	0.23	1.647	4.595	5.216	4.916	0.021	0.007	0.148	0.357	0.344	0.014	0.782	0.408	0.011
-3.338	2.456	2.23	0.012	0.016	0.005	0.002	0.023	-4.633	1.87E-05	0.886	86.65%	1.119	18.41%	0.638	0.788	0.626	0.673	0.165	0.522	0.012	0.751	0.296	0.802	3.122	0.161	0.031	0.952	0.989	0.026	0.043	0.525	0.052	0.315	0.003	0.035	0.197	0.82	2.747	2.847	4.193	0.018	0.015	0.024	0.074	0.166	0.02	0.335	0.152	0.009
-4.915	2.737	3.133	0.005	0.011	0.01	0.002	0.018	-4.824	1.69E-05	0.665	96.66%	1.073	3.90%	0.486	0.944	0.348	0.42	0.604	0.718	0.021	0.264	0.867	0.864	4.913	0.171	0.498	0.996	0.994	0.794	0.111	0.979	0.029	0.8	0.003	0.011	0.983	2.021	4.558	6.21	6.392	0.057	0.056	0.931	0.875	0.11	0.129	0.692	0.869	0.699
-2.907	1.528	1.725	0.075	0.004	0.008	0.007	0.15	-4.697	1.64E-05	0.967	67.43%	0.462	24.51%	0.905	0.97	0.41	0.722	0.055	0.69	0.076	0.615	0.096	0.517	6.105	0.868	0.017	0.948	0.96	0.278	0.639	0.036	0.566	0.825	0.077	0.734	0.447	0.497	1.993	3.45	3.554	0.018	0.007	0.777	0.088	0.229	0.009	0.012	0.239	0.454
-4.112	3.147	3.4	0.008	0.003	0.004	0.001	0.003	-4.645	1.33E-05	0.655	99.39%	0.336	1.22%	0.952	0.664	0.845	0.067	0.639	0.733	0.227	0.255	0.773	0.244	1.585	0.585	0.115	0.796	0.98	0.083	0.037	0.759	0.06	0.451	0.003	0.147	0.855	1.423	4.595	5.332	5.359	0.084	0.433	0.961	0.189	0.933	0.811	0.361	0.881	0.129
-4.041	2.776	2.796	0.003	0.472	0.004	0.002	0.001	-4.715	1.11E-05	0.876	95.13%	0.737	3.14%	0.593	0.662	0.531	0.201	0.472	0.892	0.716	0.445	0.746	0.719	1.178	0.604	0.124	0.891	0.949	0.067	0.033	0.972	0.097	0.016	0.003	0.087	0.892	1.243	4.246	5.018	5.083	0.023	0.01	0.924	0.129	0.846	0.039	0.147	0.117	0.014
-4.973	3.971	4.579	0.003	0.028	0.003	0.002	0.001	-4.678	8.64E-06	0.723	99.98%	1.68	0.81%	0.6	0.921	0.927	0.249	0.86	0.879	0.741	0.826	0.449	0.904	1.873	0.127	0.515	0.903	0.942	0.231	0.02	0.967	0.024	0.027	0.003	0.027	0.185	3.402	4.868	6.194	6.221	0.071	0.023	0.623	0.138	0.526	0.008	0.837	0.116	0.008
-4.922	3.972	4.589	0.003	0.029	0.004	0.002	0.001	-4.657	9.14E-06	0.697	99.72%	1.309	0.86%	0.576	0.928	0.941	0.222	0.865	0.895	0.78	0.846	0.441	0.914	1.549	0.115	0.562	0.908	0.949	0.267	0.02	0.962	0.023	0.034	0.003	0.021	0.144	3.421	4.816	6.135	6.36	0.073	0.023	0.618	0.211	0.539	0.014	0.844	0.107	0.008
-4.833	3.544	4.026	0.003	0.043	0.004	0.001	0.003	-4.615	1.24E-05	0.712	98.66%	0.941	1.15%	0.346	0.898	0.917	0.218	0.792	0.897	0.644	0.884	0.475	0.891	1.839	0.1	0.58	0.932	0.936	0.289	0.019	0.97	0.025	0.096	0.003	0.019	0.321	3.072	4.548	5.762	6.805	0.107	0.032	0.422	0.177	0.258	0.009	0.865	0.178	0.006
-4.845	3.581	3.876	0.002	0.234	0.003	0.002	0.001	-4.674	1.17E-05	0.88	97.88%	1.063	1.32%	0.365	0.848	0.908	0.367	0.766	0.87	0.361	0.839	0.424	0.898	2.015	0.183	0.289	0.921	0.954	0.401	0.016	0.957	0.027	0.034	0.003	0.033	0.393	2.81	4.46	5.497	5.674	0.055	0.033	0.503	0.074	0.583	0.015	0.828	0.058	0.01
-4.39	2.753	3.231	0.002	0.114	0.004	0.002	0	-4.746	1.34E-05	0.885	93.79%	0.837	5.96%	0.215	0.364	0.438	0.302	0.466	0.821	0.022	0.546	0.204	0.849	1.037	0.367	0.062	0.883	0.949	0.408	0.034	0.969	0.044	0.08	0.003	0.025	0.892	1.534	4.224	5.297	5.473	0.026	0.015	0.143	0.031	0.534	0.015	0.619	0.062	0.016
-3.773	3.272	3.907	0.184	0.976	0.021	0.953	0.385	-4.87	1.67E-05	0.481	79.84%	2.096	22.02%	0.062	0.115	0.217	0.899	0.143	0.308	0.098	0.896	0.055	0.865	6.627	0.185	0.857	0.966	0.278	0.054	0.962	0.903	0.215	0.774	0.003	0.008	0.959	0.838	2.301	2.741	4.035	0.223	0.549	0.12	0.015	0.33	0.704	0.007	0.901	0.017
-7.023	4.706	5.578	0.009	0.05	0.014	0.005	0.011	-4.966	1.90E-05	0.182	100.79%	1.406	2.08%	0.472	0.941	0.934	0.385	0.936	0.243	0.703	0.044	0.701	0.943	2.269	0.017	0.046	0.379	0.981	0.012	0.351	0.985	0.031	0.065	0.003	0.012	0.936	2.714	5.063	6.094	5.686	0.023	0.599	0.91	0.916	0.489	0.671	0.423	0.581	0.036
-3.934	1.147	2.704	0.001	0	0.576	0.819	0.996	-5.763	2.33E-05	0.038	92.37%	0.221	1.52%	0.958	0.172	0.958	0.064	0.925	0.832	0.801	0.077	0.911	0.919	1.009	0.323	0.012	0.159	0.99	0.009	0.064	0.066	0.092	0.085	0.003	0.015	0.651	0.469	2.843	3.669	4.818	0.006	0.006	0.113	0.002	0.437	0.006	0.427	0.101	0.015
-3.437	1.042	2.468	0	0.001	0.706	0.053	0.979	-5.517	4.16E-05	0.026	85.33%	0.453	9.97%	0.979	0.177	0.966	0.063	0.912	0.186	0.779	0.06	0.925	0.904	2.115	0.141	0.043	0.417	0.987	0.008	0.013	0.639	0.157	0.076	0.003	0.022	0.943	0.354	1.959	3.411	4.788	0.011	0.002	0.049	0.002	0.548	0.004	0.298	0.129	0.019
-4.572	1.584	3.059	0.011	0	0.492	0.018	0.975	-5.26	7.18E-05	0.007	95.15%	0.424	1.32%	0.916	0.379	0.965	0.076	0.943	0.744	0.734	0.081	0.928	0.928	0.873	0.241	0.032	0.467	0.992	0.007	0.055	0.068	0.12	0.071	0.003	0.01	0.61	0.415	2.602	3.739	4.713	0.009	0.004	0.146	0.002	0.411	0.006	0.581	0.157	0.019
-5.11	1.996	3.653	0.015	0.001	0.626	0.293	0.975	-5.529	4.06E-05	0.007	96.98%	0.395	1.08%	0.805	0.438	0.962	0.088	0.945	0.758	0.784	0.091	0.944	0.927	0.892	0.153	0.064	0.53	0.989	0.007	0.153	0.256	0.133	0.13	0.003	0.009	0.768	0.435	3.138	3.944	4.8	0.008	0.003	0.137	0.003	0.396	0.005	0.857	0.228	0.018
-4.459	3.518	4.23	0.923	0.983	0.246	0.88	0.023	-5.157	7.82E-06	0.901	75.28%	1.663	22.90%	0.024	0.833	0.095	0.798	0.024	0.07	0.139	0.8	0.206	0.93	3.872	0.018	0.964	0.997	0.962	0.031	0.877	0.22	0.28	0.477	0.003	0.004	0.957	1.014	3.06	4.886	4.025	0.261	0.674	0.664	0.266	0.2	0.005	0.004	0.74	0.011
-4.654	2.866	2.913	0.146	0.389	0.005	0.009	0.023	-5.044	1.01E-05	0.037	97.91%	0.453	2.27%	0.872	0.97	0.317	0.139	0.311	0.866	0.037	0.813	0.797	0.346	8.249	0.646	0.049	0.492	0.786	0.323	0.041	0.242	0.112	0.077	0.003	0.208	0.707	1.006	3.454	4.141	5.557	0.036	0.011	0.939	0.809	0.142	0.013	0.139	0.662	0.311
-4.404	3.559	4.294	0.001	0.001	0.004	0.965	0.871	-5.029	2.28E-05	0.091	98.70%	0.303	0.96%	0.973	0.313	0.927	0.064	0.875	0.946	0.396	0.26	0.361	0.123	5.126	0.336	0.035	0.435	0.903	0.54	0.07	0.146	0.095	0.547	0.003	0.569	0.756	1.269	4.776	5.415	5.425	0.015	0.353	0.98	0.949	0.92	0.769	0.975	0.946	0.796
-4.266	2.503	2.547	0.008	0.057	0.007	0.002	0.025	-4.609	1.95E-05	0.984	73.38%	0.985	30.54%	0.267	0.972	0.259	0.905	0.421	0.181	0.022	0.047	0.601	0.962	1.663	0.604	0.811	0.345	0.96	0.049	0.221	0.988	0.048	0.149	0.003	0.01	0.667	1.899	4.57	5.262	5.813	0.581	0.043	0.076	0.02	0.358	0.028	0.007	0.613	0.383
-4.865	3.381	3.836	0.246	0.07	0.005	0.002	0.091	-4.64	2.10E-05	0.982	80.91%	0.917	21.53%	0.266	0.968	0.503	0.853	0.883	0.273	0.033	0.032	0.759	0.96	1.571	0.37	0.918	0.27	0.953	0.016	0.109	0.988	0.04	0.13	0.003	0.01	0.614	2.39	4.938	6.312	6.145	0.36	0.028	0.093	0.131	0.484	0.043	0.012	0.733	0.498
-4.069	2.868	2.571	0.024	0.143	0.007	0.007	0.019	-4.777	5.54E-05	0.855	86.42%	0.928	6.51%	0.195	0.879	0.411	0.914	0.851	0.212	0.017	0.088	0.884	0.958	4.362	0.459	0.699	0.198	0.968	0.282	0.25	0.994	0.033	0.054	0.003	0.009	0.715	1.223	4.166	5.636	5.396	0.138	0.175	0.142	0.021	0.671	0.01	0.035	0.642	0.725
-6.943	4.305	5.308	0.059	0.006	0.002	0.002	0.309	-4.983	1.14E-05	0.449	100.70%	1.284	2.02%	0.377	0.975	0.799	0.699	0.83	0.558	0.047	0.059	0.354	0.948	1.497	0.006	0.051	0.988	0.993	0.069	0.192	0.984	0.031	0.029	0.003	0.009	0.79	2.991	5.196	7.303	5.979	0.034	0.698	0.948	0.137	0.744	0.454	0.382	0.866	0.923
-6.024	2.586	3.178	0.003	0.117	0.011	0.002	0.001	-4.921	1.43E-05	0.402	99.85%	0.684	1.70%	0.326	0.973	0.327	0.719	0.625	0.071	0.028	0.046	0.33	0.939	3.52	0.011	0.576	0.984	0.989	0.601	0.196	0.983	0.03	0.057	0.003	0.009	0.912	2.653	4.983	6.813	6.094	0.022	0.859	0.63	0.21	0.416	0.707	0.379	0.294	0.861
-5.756	3.225	3.227	0.004	0.171	0.004	0.002	0.001	-4.829	1.90E-05	0.704	99.82%	1.261	1.79%	0.333	0.959	0.712	0.609	0.695	0.178	0.067	0.054	0.497	0.937	1.481	0.013	0.279	0.981	0.989	0.159	0.15	0.99	0.035	0.043	0.003	0.009	0.944	3.12	4.978	6.796	5.85	0.026	0.676	0.79	0.031	0.599	0.673	0.225	0.504	0.841
-5.336	2.933	2.912	0.001	0.294	0.004	0.002	0.002	-4.8	1.93E-05	0.852	98.72%	1.132	1.83%	0.345	0.933	0.532	0.605	0.653	0.105	0.038	0.044	0.451	0.932	1.001	0.029	0.179	0.976	0.989	0.336	0.138	0.988	0.042	0.046	0.003	0.01	0.958	2.62	4.614	6.199	5.597	0.018	0.414	0.389	0.022	0.519	0.616	0.273	0.435	0.653
-5.382	2.784	2.819	0	0.228	0.004	0.005	0.007	-4.744	2.06E-05	0.8	98.22%	1.368	1.99%	0.469	0.802	0.466	0.572	0.33	0.125	0.041	0.258	0.453	0.599	2.926	0.061	0.022	0.99	0.982	0.632	0.13	0.882	0.084	0.408	0.003	0.011	0.968	2.358	4.5	6.039	5.597	0.021	0.689	0.768	0.041	0.531	0.71	0.335	0.351	0.238
-1.937	1.164	1.188	0	0.97	0.02	0.005	0.003	-5.435	1.38E-05	0.973	88.22%	1.197	16.01%	0.926	0.605	0.439	0.084	0.121	0.34	0.957	0.64	0.081	0.18	1.683	0.756	0.009	0.988	0.983	0.858	0.507	0.036	0.291	0.696	0.014	0.559	0.98	1.09	3.222	5.076	4.809	0.018	0.005	0.63	0.015	0.257	0.009	0.014	0.115	0.069
-5.97	3.377	3.678	0.002	0.2	0.004	0.002	0.001	-4.789	1.76E-05	0.606	99.94%	1.175	1.69%	0.42	0.965	0.754	0.48	0.712	0.117	0.143	0.045	0.383	0.937	0.749	0.016	0.601	0.976	0.989	0.219	0.142	0.989	0.034	0.045	0.003	0.009	0.946	3.198	5.05	6.875	5.971	0.019	0.643	0.704	0.029	0.646	0.606	0.279	0.519	0.715
-3.954	3.602	3.609	0.814	0.058	0.005	0.024	0.012	-4.773	3.69E-05	0.288	98.33%	1.202	1.30%	0.996	0.114	0.951	0.052	0.596	0.886	0.95	0.395	0.966	0.251	9.9	0.566	0.375	0.519	0.981	0.799	0.153	0.44	0.295	0.143	0.003	0.921	0.924	2.104	4.699	5.831	5.788	0.025	0.495	0.914	0.977	0.539	0.91	0.921	0.915	0.745
-4.901	2.635	4.49	0.136	0	0.087	0.341	0.972	-4.957	1.70E-05	0.006	101.61%	2.773	2.00%	0.763	0.187	0.887	0.163	0.93	0.883	0.78	0.745	0.8	0.385	0.812	0.181	0.1	0.624	0.988	0.017	0.519	0.917	0.242	0.42	0.003	0.049	0.322	0.622	4.812	5.444	5.971	0.008	0.003	0.85	0.254	0.752	0.008	0.478	0.804	0.581
-4.086	3.409	4.073	0.014	0.001	0.004	0.28	0.978	-5.2	2.22E-05	0.016	101.00%	3.807	0.62%	0.707	0.682	0.915	0.163	0.927	0.914	0.733	0.719	0.694	0.42	0.796	0.128	0.056	0.93	0.989	0.123	0.642	0.903	0.125	0.246	0.004	0.089	0.836	0.782	4.643	5.362	5.61	0.07	0.003	0.806	0.443	0.836	0.298	0.209	0.893	0.298
-3.379	1.969	2.684	0.003	0.003	0.004	0.112	0.994	-4.798	1.98E-05	0.007	100.08%	0.557	0.93%	0.841	0.578	0.796	0.174	0.866	0.94	0.761	0.883	0.822	0.481	1.012	0.224	0.166	0.869	0.988	0.459	0.185	0.892	0.244	0.603	0.003	0.092	0.637	0.562	4.244	4.409	4.92	0.033	0.002	0.769	0.163	0.833	0.225	0.014	0.889	0.794
-3.435	1.797	2.175	0.003	0.005	0.006	0.011	0.997	-4.923	1.67E-05	0.002	99.92%	0.674	1.12%	0.87	0.639	0.723	0.319	0.831	0.941	0.609	0.884	0.795	0.503	1.117	0.278	0.183	0.911	0.989	0.415	0.106	0.701	0.247	0.67	0.003	0.051	0.575	0.583	3.916	3.857	4.672	0.036	0.003	0.714	0.16	0.708	0.261	0.015	0.873	0.773
-3.554	2.226	2.89	0.019	0.001	0.008	0.931	0.999	-5.544	1.56E-05	0.002	100.12%	0.568	0.90%	0.744	0.133	0.7	0.065	0.844	0.924	0.572	0.794	0.486	0.258	0.735	0.712	0.042	0.717	0.989	0.165	0.187	0.213	0.476	0.482	0.004	0.365	0.466	0.588	4.467	4.884	4.828	0.024	0.004	0.578	0.291	0.88	0.822	0.017	0.863	0.73
-5.247	2.635	5.572	0.551	0.003	0.003	0.148	0.003	-4.884	2.41E-05	0.041	102.25%	3.712	0.51%	0.373	0.7	0.916	0.228	0.839	0.897	0.114	0.506	0.758	0.909	0.626	0.043	0.184	0.926	0.973	0.022	0.395	0.923	0.241	0.659	0.003	0.069	0.269	0.963	4.848	5.076	5.792	0.087	0.01	0.848	0.07	0.819	0.015	0.424	0.869	0.277
-3.835	2.629	4.097	0.018	0.002	0.005	0.062	0.863	-4.785	1.90E-05	0.003	101.13%	1.657	0.78%	0.557	0.823	0.838	0.201	0.906	0.87	0.616	0.805	0.826	0.685	0.801	0.171	0.25	0.951	0.983	0.04	0.891	0.957	0.448	0.282	0.003	0.022	0.225	0.58	4.642	4.742	6.147	0.009	0.002	0.775	0.314	0.572	0.007	0.148	0.793	0.084
-4.143	1.244	1.921	0.052	0.114	0.005	0.003	0.029	-4.606	2.24E-05	0.086	93.12%	2.134	6.47%	0.301	0.419	0.037	0.677	0.379	0.604	0.011	0.236	0.359	0.921	8.519	0.315	0.619	0.968	0.979	0.16	0.203	0.068	0.227	0.882	0.003	0.011	0.317	0.536	2.27	2.867	4.488	0.014	0.026	0.304	0.011	0.08	0.015	0.367	0.729	0.009
-5.534	2.499	4.673	0.278	0.001	0.003	0.002	0.005	-4.685	2.19E-05	0.037	97.87%	0.803	1.74%	0.228	0.132	0.455	0.728	0.95	0.62	0.346	0.211	0.586	0.935	2.174	0.122	0.629	0.951	0.989	0.032	0.079	0.184	0.092	0.809	0.003	0.008	0.056	0.789	3.836	3.603	4.71	0.006	0.085	0.221	0.215	0.365	0.031	0.819	0.874	0.01
-3.531	0.77	2.026	0.004	0.767	0.086	0.008	0.189	-4.611	1.33E-05	0.831	93.03%	0.824	10.22%	0.497	0.937	0.052	0.363	0.052	0.451	0.008	0.156	0.121	0.914	5.203	0.646	0.374	0.92	0.96	0.254	0.115	0.743	0.037	0.704	0.003	0.01	0.053	0.224	2.049	3.721	4.982	0.01	0.009	0.151	0.005	0.057	0.017	0.005	0.154	0.005
-3.96	3.215	4.602	0.995	0.968	0.005	0.01	0.579	-4.996	3.29E-05	0.345	86.32%	0.513	9.75%	0.206	0.1	0.699	0.07	0.915	0.974	0.24	0.163	0.624	0.731	1.108	0.745	0.063	0.996	0.968	0.143	0.279	0.973	0.498	0.902	0.003	0.008	0.116	0.202	3.873	4.783	4.255	0.761	0.008	0.761	0.006	0.448	0.028	0.011	0.639	0.024
-3.82	2.374	2.901	0.934	0.97	0.007	0.004	0.129	-5.207	4.89E-05	0.846	68.05%	0.731	29.69%	0.057	0.111	0.374	0.106	0.863	0.967	0.039	0.123	0.261	0.675	1.545	0.876	0.006	0.993	0.957	0.043	0.083	0.973	0.789	0.861	0.003	0.011	0.141	0.153	3.08	4.091	3.792	0.814	0.01	0.348	0.003	0.293	0.022	0.007	0.481	0.009
-3.847	2.789	4.169	0.93	0.8	0.033	0.906	0.968	-5.004	2.82E-05	0.27	82.67%	0.405	12.76%	0.333	0.094	0.457	0.09	0.887	0.963	0.039	0.12	0.601	0.732	0.954	0.698	0.028	0.995	0.956	0.234	0.132	0.981	0.612	0.789	0.003	0.011	0.406	0.326	3.738	4.626	3.77	0.597	0.006	0.267	0.004	0.322	0.01	0.009	0.529	0.008
-6.47	3.125	3.985	0.707	0.024	0.004	0.085	0.024	-4.838	3.04E-05	0.414	93.20%	0.751	5.43%	0.092	0.164	0.527	0.847	0.796	0.714	0.232	0.419	0.573	0.704	2.54	0.108	0.041	0.96	0.978	0.038	0.013	0.584	0.095	0.728	0.003	0.012	0.017	0.396	2.949	3.372	3.745	0.153	0.019	0.543	0.822	0.296	0.733	0.939	0.769	0.006
-4.604	1.26	1.911	0.005	0.785	0.026	0.275	0.013	-5.465	1.49E-05	0.751	80.33%	0.918	20.60%	0.145	0.203	0.115	0.568	0.342	0.495	0.088	0.255	0.085	0.682	1.969	0.157	0.077	0.936	0.971	0.02	0.016	0.597	0.095	0.136	0.003	0.017	0.029	0.463	2.317	2.948	3.592	0.348	0.037	0.43	0.255	0.334	0.09	0.863	0.733	0.023
-3.586	3.305	5.31	0.009	0.555	0.005	0.005	0.015	-4.916	7.57E-06	0.1	95.37%	0.163	3.57%	0.274	0.096	0.359	0.059	0.736	0.355	0.419	0.098	0.113	0.754	1.069	0.663	0.4	0.97	0.986	0.015	0.082	0.98	0.22	0.273	0.003	0.019	0.554	0.524	3.48	4.816	4.115	0.73	0.044	0.753	0.187	0.765	0.042	0.371	0.694	0.787
-3.329	2.673	3.857	0.96	0.566	0.012	0.012	0.036	-5.202	1.18E-05	0.727	48.31%	2.448	47.99%	0.119	0.505	0.335	0.852	0.074	0.061	0.939	0.847	0.666	0.919	5.657	0.159	0.971	0.923	0.862	0.396	0.622	0.935	0.617	0.117	0.003	0.008	0.959	1.473	4.507	5.524	5.496	0.77	0.005	0.482	0.8	0.205	0.006	0.006	0.612	0.011
-6.474	3.484	5.338	0.989	0.965	0.003	0.002	0.707	-5.095	9.26E-06	0.593	97.51%	0.736	1.83%	0.74	0.7	0.861	0.07	0.838	0.69	0.534	0.535	0.592	0.906	2.062	0.114	0.79	0.981	0.974	0.149	0.133	0.981	0.104	0.396	0.003	0.011	0.056	1.356	4.512	5.092	5.486	0.632	0.013	0.854	0.598	0.764	0.143	0.077	0.873	0.773
-6.993	4.324	6.376	0.999	0.87	0.003	0.087	0.55	-4.768	9.79E-06	0.539	98.21%	0.736	0.81%	0.776	0.923	0.919	0.259	0.917	0.769	0.647	0.836	0.793	0.925	2.441	0.12	0.33	0.976	0.96	0.66	0.044	0.987	0.189	0.501	0.003	0.02	0.288	3.13	4.939	5.552	6.059	0.7	0.014	0.846	0.871	0.799	0.146	0.024	0.853	0.733
-6.831	3.747	4.964	0.997	0.04	0.004	0.746	0.989	-4.844	1.23E-05	0.424	96.45%	0.761	1.84%	0.926	0.933	0.887	0.288	0.864	0.838	0.693	0.89	0.834	0.864	2.974	0.149	0.69	0.952	0.845	0.907	0.178	0.926	0.448	0.378	0.003	0.021	0.345	2.505	4.735	5.402	6.185	0.517	0.061	0.872	0.863	0.809	0.459	0.121	0.873	0.88
-4.903	4.273	4.712	0.938	0.008	0.004	0.046	0.001	-4.803	1.40E-05	0.326	100.19%	1.136	0.86%	0.929	0.696	0.808	0.06	0.727	0.708	0.823	0.834	0.315	0.25	6.206	0.167	0.753	0.99	0.98	0.837	0.021	0.927	0.036	0.747	0.003	0.019	0.547	2.984	4.888	6.431	6.201	0.018	0.109	0.969	0.564	0.865	0.16	0.731	0.896	0.807
-5.986	3.269	3.572	0.048	0.982	0.009	0.005	0.013	-4.838	2.19E-05	0.342	90.91%	1.2	7.97%	0.65	0.952	0.681	0.697	0.859	0.536	0.479	0.577	0.786	0.809	3.751	0.708	0.458	0.539	0.802	0.781	0.046	0.901	0.225	0.133	0.003	0.251	0.528	1.122	3.849	4.809	5.624	0.01	0.005	0.927	0.161	0.198	0.008	0.005	0.447	0.034
-4.675	3.531	3.767	0.01	0.258	0.01	0.001	0.001	-4.733	2.55E-05	0.026	98.81%	0.492	0.91%	0.97	0.749	0.935	0.138	0.913	0.686	0.47	0.559	0.925	0.738	5.21	0.391	0.517	0.977	0.989	0.76	0.054	0.626	0.382	0.65	0.003	0.024	0.958	2.892	3.686	5.768	4.736	0.004	0.008	0.983	0.716	0.346	0.342	0.265	0.878	0.089
-4.495	3.792	4.115	0.014	0.01	0.006	0.001	0.001	-4.722	2.51E-05	0.029	98.56%	0.413	0.87%	0.964	0.903	0.921	0.32	0.908	0.817	0.253	0.653	0.885	0.785	4.491	0.276	0.662	0.984	0.988	0.518	0.049	0.913	0.183	0.46	0.003	0.012	0.952	2.925	3.659	5.74	4.788	0.005	0.007	0.979	0.504	0.234	0.2	0.191	0.844	0.067
-5.969	4.587	5.428	0.159	0.007	0.012	0.001	0.001	-4.816	6.70E-06	0.023	100.77%	0.515	0.45%	0.851	0.933	0.753	0.18	0.741	0.851	0.666	0.792	0.162	0.859	3.662	0.116	0.558	0.989	0.983	0.614	0.035	0.904	0.034	0.624	0.003	0.018	0.717	3.784	4.72	6.803	5.931	0.004	0.008	0.978	0.261	0.764	0.165	0.211	0.871	0.04
-4.665	3.866	4.735	0.912	0.007	0.014	0.002	0.022	-4.746	1.57E-05	0.028	100.37%	0.258	0.52%	0.55	0.949	0.769	0.176	0.817	0.865	0.412	0.76	0.176	0.757	4.582	0.214	0.565	0.982	0.987	0.158	0.018	0.807	0.04	0.811	0.003	0.014	0.815	2.563	4.627	6.161	5.633	0.006	0.016	0.982	0.059	0.78	0.551	0.078	0.804	0.375
-3.848	3.265	3.536	0.032	0.007	0.005	0.001	0.002	-4.663	1.66E-05	0.157	98.13%	1.111	1.54%	0.965	0.854	0.894	0.185	0.739	0.656	0.094	0.642	0.896	0.506	7.18	0.274	0.826	0.987	0.985	0.626	0.033	0.696	0.051	0.648	0.003	0.012	0.901	2.903	3.974	5.126	5.344	0.011	0.019	0.966	0.821	0.191	0.132	0.432	0.823	0.424
-4.411	3.295	3.538	0.015	0.075	0.006	0.001	0.02	-4.679	1.56E-05	0.041	98.02%	0.735	1.60%	0.951	0.931	0.884	0.48	0.571	0.725	0.099	0.77	0.941	0.567	7.933	0.314	0.804	0.984	0.983	0.672	0.027	0.676	0.04	0.643	0.003	0.01	0.905	3.011	3.797	5.365	5.598	0.03	0.018	0.969	0.683	0.073	0.04	0.185	0.823	0.482
-1.314	1.515	1.265	0.157	0.026	0.006	0.015	0.882	-4.721	2.56E-05	0.995	55.30%	0.894	39.04%	0.701	0.851	0.807	0.789	0.521	0.364	0.352	0.849	0.523	0.45	5.573	0.156	0.076	0.379	0.368	0.749	0.895	0.138	0.939	0.828	0.004	0.06	0.689	0.885	3.04	2.841	5.364	0.649	0.011	0.923	0.884	0.411	0.094	0.282	0.662	0.817
-3.035	1.392	1.081	0.001	0.942	0.011	0.004	0.012	-4.905	5.85E-06	0.668	74.40%	0.997	35.99%	0.918	0.819	0.42	0.148	0.108	0.836	0.769	0.066	0.449	0.589	9.375	0.908	0.062	0.952	0.982	0.681	0.995	0.374	0.741	0.021	0.003	0.122	0.964	0.302	2.484	3.582	5.109	0.012	0.002	0.947	0.962	0.091	0.456	0.297	0.741	0.751
-3.338	1.906	1.383	0	0.897	0.015	0.003	0.003	-4.965	4.56E-06	0.763	70.92%	0.982	35.64%	0.918	0.256	0.525	0.063	0.141	0.76	0.85	0.025	0.486	0.729	10.812	0.89	0.047	0.93	0.99	0.485	0.995	0.159	0.683	0.019	0.003	0.19	0.975	0.335	3.092	3.67	4.824	0.003	0.002	0.963	0.971	0.211	0.52	0.572	0.834	0.317
-2.849	1.321	1.023	0.001	0.621	0.009	0.003	0.006	-4.885	6.43E-06	0.889	61.87%	0.986	45.93%	0.874	0.567	0.344	0.085	0.065	0.858	0.771	0.035	0.483	0.647	9.87	0.925	0.049	0.926	0.985	0.643	0.994	0.234	0.707	0.019	0.003	0.246	0.969	0.275	2.47	3.214	4.493	0.007	0.002	0.947	0.963	0.1	0.343	0.562	0.75	0.673
-2.974	1.721	1.275	0	0.811	0.016	0.005	0.009	-4.861	6.54E-06	0.947	73.90%	1.158	41.13%	0.865	0.328	0.503	0.065	0.199	0.452	0.725	0.048	0.452	0.61	9.39	0.906	0.05	0.916	0.987	0.487	0.996	0.126	0.704	0.021	0.003	0.163	0.983	0.187	2.691	3.553	4.291	0.011	0.002	0.952	0.973	0.364	0.549	0.838	0.867	0.747
-3.007	1.256	0.852	0.002	0.992	0.018	0.005	0.02	-4.887	6.50E-06	0.641	67.33%	0.899	32.10%	0.605	0.947	0.154	0.244	0.03	0.789	0.509	0.065	0.242	0.773	8.611	0.913	0.055	0.958	0.979	0.588	0.996	0.065	0.505	0.022	0.003	0.037	0.964	0.372	2.14	3.464	5.177	0.011	0.003	0.917	0.935	0.029	0.212	0.119	0.638	0.619
-4.113	2.451	2.546	0.001	0.058	0.008	0.029	0.333	-5.095	3.45E-05	0.019	24.77%	0.495	51.21%	0.935	0.553	0.935	0.114	0.832	0.539	0.099	0.164	0.909	0.396	4.942	0.115	0.057	0.481	0.976	0.018	0.051	0.937	0.044	0.151	0.003	0.056	0.566	0.545	2.818	3.373	4.662	0.006	0.003	0.06	0.052	0.313	0.005	0.775	0.217	0.819
-5.315	3.255	4.066	0.091	0.001	0.009	0.003	0.005	-4.917	2.52E-05	0.016	89.00%	0.349	9.18%	0.951	0.553	0.958	0.125	0.903	0.541	0.307	0.084	0.936	0.58	2.139	0.075	0.054	0.366	0.977	0.005	0.078	0.942	0.075	0.042	0.004	0.048	0.209	0.69	3.881	4.432	4.918	0.003	0.003	0.016	0.01	0.177	0.003	0.307	0.099	0.033
-5.222	3.349	4.276	0.019	0.024	0.694	0.848	0.747	-5.843	4.56E-05	0.012	95.50%	0.43	2.17%	0.82	0.668	0.942	0.069	0.923	0.633	0.644	0.147	0.946	0.604	2.109	0.075	0.074	0.483	0.985	0.011	0.035	0.955	0.069	0.041	0.003	0.014	0.919	0.699	3.88	5.022	4.959	0.003	0.006	0.24	0.206	0.791	0.01	0.967	0.579	0.809
-4.033	2.989	3.346	0.001	0.769	0.023	0.078	0.003	-5.474	2.37E-05	0.046	73.56%	0.556	17.88%	0.946	0.734	0.946	0.112	0.871	0.351	0.058	0.133	0.915	0.378	5.779	0.156	0.056	0.47	0.972	0.017	0.029	0.948	0.035	0.102	0.003	0.03	0.437	0.499	3.309	3.991	4.999	0.004	0.003	0.097	0.019	0.437	0.006	0.101	0.189	0.385
-3.763	2.181	2.144	0.949	0.976	0.785	0.018	0.991	-4.843	1.24E-05	0.631	93.97%	0.421	4.44%	0.006	0.051	0.104	0.063	0.089	0.087	0.019	0.141	0.295	0.223	7.321	0.592	0.015	0.699	0.684	0.062	0.205	0.178	0.139	0.224	0.003	0.006	0.349	0.971	3.388	5.58	6.582	0.001	0.041	0.008	0.727	0.699	0.934	0.987	0.918	0.908
-5.177	3.52	4.109	0.001	0.714	0.004	0.001	0.001	-4.787	1.88E-05	0.923	96.10%	1.17	5.97%	0.173	0.952	0.495	0.744	0.89	0.728	0.399	0.078	0.665	0.96	1.365	0.172	0.818	0.371	0.956	0.221	0.204	0.987	0.113	0.423	0.003	0.01	0.905	1.956	5.046	6.139	5.889	0.095	0.344	0.926	0.489	0.86	0.695	0.748	0.827	0.886
-4.44	2.982	2.947	0.007	0.3	0.006	0.001	0.041	-4.85	1.19E-05	0.778	97.01%	1.243	3.78%	0.982	0.973	0.853	0.563	0.143	0.912	0.193	0.919	0.937	0.733	5.384	0.372	0.665	0.982	0.984	0.901	0.858	0.946	0.173	0.547	0.003	0.078	0.983	2.721	4.553	5.519	6.353	0.05	0.328	0.986	0.809	0.117	0.044	0.582	0.91	0.89
-5.66	3.34	3.842	0.004	0.001	0.04	0.001	0.025	-4.805	1.22E-05	0.672	98.92%	0.584	2.49%	0.931	0.982	0.815	0.635	0.443	0.917	0.088	0.911	0.477	0.303	3.758	0.196	0.147	0.987	0.981	0.898	0.525	0.943	0.131	0.847	0.004	0.171	0.986	3.019	4.79	6.35	6.271	0.011	0.582	0.985	0.812	0.166	0.269	0.803	0.918	0.856
-6.138	3.874	4.607	0.491	0.077	0.03	0.001	0.023	-4.919	1.25E-05	0.788	99.68%	1.198	1.54%	0.962	0.972	0.793	0.296	0.853	0.894	0.241	0.894	0.396	0.195	3.56	0.191	0.487	0.997	0.983	0.833	0.36	0.958	0.192	0.767	0.003	0.015	0.984	2.066	4.994	6.941	6.139	0.011	0.496	0.978	0.809	0.199	0.439	0.775	0.895	0.784
-5.768	3.512	3.963	0.028	0.039	0.156	0.002	0.043	-4.862	7.23E-06	0.253	96.09%	1.142	3.03%	0.953	0.983	0.66	0.856	0.327	0.913	0.124	0.915	0.519	0.66	7.076	0.165	0.035	0.825	0.874	0.839	0.883	0.935	0.023	0.815	0.003	0.148	0.974	2.012	4.556	5.612	5.859	0.011	0.282	0.977	0.872	0.061	0.513	0.585	0.853	0.49
-5.823	3.382	4.179	0.055	0.411	0.048	0.002	0.214	-5.143	6.42E-06	0.504	97.95%	0.913	3.99%	0.869	0.975	0.895	0.222	0.596	0.891	0.37	0.911	0.706	0.586	3.173	0.152	0.219	0.994	0.988	0.736	0.484	0.936	0.032	0.49	0.003	0.024	0.985	2.125	4.525	5.915	5.705	0.008	0.462	0.984	0.881	0.152	0.403	0.265	0.898	0.837
-5.224	2.995	3.298	0.007	0.346	0.006	0.001	0.018	-5.032	5.75E-06	0.638	96.69%	1.351	4.26%	0.967	0.961	0.906	0.077	0.411	0.919	0.548	0.876	0.855	0.276	4.828	0.276	0.648	0.988	0.991	0.689	0.619	0.974	0.063	0.108	0.003	0.014	0.984	2.135	4.233	5.433	5.76	0.009	0.453	0.986	0.875	0.258	0.481	0.809	0.923	0.887
-6.213	3.452	4.144	0.08	0.07	0.137	0.002	0.107	-4.909	6.11E-06	0.089	97.99%	0.954	2.93%	0.544	0.986	0.551	0.87	0.175	0.923	0.032	0.934	0.511	0.823	6.577	0.109	0.154	0.992	0.981	0.815	0.547	0.924	0.02	0.84	0.003	0.023	0.977	1.89	4.778	6.222	6.04	0.009	0.516	0.978	0.837	0.167	0.332	0.183	0.872	0.764
-7.054	3.906	5.542	0.822	0.002	0.01	0.001	0.001	-5.073	7.14E-06	0.1	97.46%	1.071	3.14%	0.458	0.968	0.945	0.562	0.923	0.927	0.029	0.896	0.632	0.916	3.352	0.061	0.362	0.994	0.988	0.882	0.078	0.943	0.056	0.558	0.003	0.049	0.976	1.489	5.08	7.119	6.183	0.01	0.783	0.991	0.913	0.519	0.42	0.228	0.941	0.942
-6.11	4	4.924	0.804	0.943	0.064	0.001	0.126	-5.225	1.01E-05	0.521	99.47%	1.268	2.63%	0.925	0.976	0.902	0.112	0.879	0.85	0.587	0.902	0.67	0.514	3.061	0.153	0.671	0.991	0.977	0.773	0.51	0.961	0.034	0.545	0.003	0.013	0.987	1.498	4.515	5.87	5.773	0.012	0.387	0.981	0.889	0.154	0.477	0.288	0.882	0.745
-6.988	3.717	5.089	0.154	0.982	0.018	0.001	0.009	-5.169	6.14E-06	0.379	98.72%	1.164	3.02%	0.669	0.978	0.934	0.22	0.791	0.873	0.477	0.913	0.554	0.672	3.207	0.102	0.493	0.988	0.982	0.794	0.412	0.971	0.027	0.67	0.003	0.013	0.988	2.066	4.654	6.28	5.913	0.01	0.617	0.985	0.928	0.199	0.508	0.277	0.901	0.842
-6.241	4.155	5.646	0.972	0.066	0.018	0.001	0.019	-5.344	6.88E-06	0.09	99.88%	1.025	2.11%	0.831	0.964	0.973	0.072	0.942	0.91	0.639	0.905	0.693	0.354	3.633	0.108	0.693	0.991	0.988	0.712	0.086	0.96	0.03	0.114	0.003	0.021	0.986	2.178	4.944	6.959	5.758	0.009	0.74	0.988	0.914	0.315	0.553	0.419	0.927	0.888
-2.982	2.062	2.068	0.001	1	0.007	0.924	0.188	-5.488	1.86E-06	0.134	47.52%	2.397	71.26%	0.708	0.816	0.182	0.061	0.014	0.061	0.545	0.675	0.464	0.702	6.418	0.404	0.829	0.949	0.933	0.065	0.97	0.957	0.864	0.023	0.003	0.01	0.971	0.015	2.406	3.834	5.374	0.01	0.002	0.736	0.787	0.076	0.004	0.005	0.396	0.116
-2.789	0.909	1.032	0	1	0.01	0.166	0.02	-5.5	1.61E-06	0.125	34.11%	2.261	74.12%	0.507	0.714	0.185	0.056	0.02	0.049	0.271	0.441	0.307	0.469	6.375	0.346	0.794	0.947	0.936	0.45	0.949	0.957	0.903	0.029	0.003	0.01	0.977	-0.064	2.065	2.854	5.557	0.017	0.003	0.739	0.784	0.066	0.007	0.006	0.447	0.606
-3.657	0.928	0.971	0.001	1	0.012	0.007	0.084	-5.491	2.12E-06	0.149	34.01%	2.024	73.22%	0.6	0.672	0.103	0.054	0.009	0.046	0.431	0.374	0.3	0.462	6.842	0.379	0.726	0.936	0.955	0.724	0.701	0.959	0.618	0.029	0.003	0.007	0.887	-0.089	2.452	3.902	5.529	0.009	0.002	0.307	0.038	0.087	0.016	0.006	0.313	0.44
-2.85	1.467	1.504	0	0.998	0.055	0.052	0.349	-4.841	5.99E-06	0.353	58.52%	0.993	38.75%	0.935	0.659	0.249	0.084	0.174	0.494	0.011	0.363	0.181	0.17	8.053	0.817	0.01	0.822	0.964	0.087	0.163	0.056	0.675	0.058	0.007	0.832	0.949	0.5	2.287	3.475	4.953	0.008	0.002	0.902	0.013	0.123	0.006	0.008	0.309	0.202
-2.201	1.255	0.852	0	1	0.015	0.028	0.007	-5.747	2.01E-06	0.122	16.35%	2.035	86.65%	0.117	0.533	0.105	0.057	0.005	0.061	0.32	0.459	0.013	0.496	7.026	0.594	0.383	0.935	0.671	0.389	0.976	0.918	0.742	0.059	0.004	0.026	0.98	-0.021	1.937	2.787	5.087	0.007	0.002	0.285	0.012	0.094	0.003	0.004	0.142	0.025
-2.623	2.039	1.707	0	1	0.009	0.07	0.005	-5.685	2.16E-06	0.122	15.92%	2.021	80.59%	0.177	0.476	0.162	0.058	0.008	0.047	0.673	0.37	0.049	0.552	7.602	0.483	0.538	0.943	0.098	0.071	0.985	0.938	0.615	0.034	0.004	0.034	0.985	0.122	2.178	3.314	5.468	0.006	0.002	0.21	0.062	0.083	0.003	0.004	0.102	0.025
-2.607	2.031	1.833	0	1	0.008	0.056	0.008	-5.587	2.26E-06	0.168	15.19%	1.958	81.12%	0.213	0.522	0.11	0.056	0.006	0.025	0.714	0.583	0.047	0.495	7.66	0.659	0.448	0.938	0.149	0.211	0.977	0.942	0.876	0.043	0.005	0.029	0.977	0.219	2.704	3.34	5.455	0.003	0.001	0.207	0.006	0.069	0.002	0.004	0.065	0.032
-2.809	2.148	2.216	0.002	0.372	0.814	0.565	0.032	-4.953	7.84E-06	0.384	39.27%	1.969	72.44%	0.092	0.899	0.074	0.544	0.009	0.071	0.331	0.885	0.01	0.732	7.082	0.53	0.133	0.731	0.584	0.029	0.99	0.853	0.832	0.088	0.005	0.026	0.989	0.138	2.031	3.153	5.312	0.005	0.002	0.305	0.01	0.107	0.006	0.005	0.113	0.006
-2.118	1.221	1.018	0	0.998	0.011	0.009	0.011	-5.409	1.89E-06	0.149	14.35%	1.909	85.94%	0.163	0.525	0.115	0.059	0.008	0.053	0.39	0.432	0.047	0.551	6.7	0.686	0.54	0.952	0.614	0.924	0.989	0.921	0.833	0.051	0.005	0.029	0.981	0.098	2.125	3.173	5.274	0.003	0.002	0.262	0.005	0.069	0.002	0.004	0.089	0.026
-2.57	1.714	1.494	0	1	0.01	0.017	0.007	-5.627	2.30E-06	0.179	13.99%	1.79	83.85%	0.281	0.376	0.143	0.058	0.008	0.027	0.702	0.477	0.052	0.334	7.542	0.645	0.387	0.952	0.238	0.256	0.97	0.944	0.795	0.055	0.006	0.048	0.976	0.22	2.881	3.596	5.424	0.002	0.001	0.197	0.003	0.063	0.002	0.004	0.043	0.028
-2.022	1.431	1.328	0	0.999	0.014	0.041	0.002	-5.189	3.55E-06	0.408	23.00%	2.033	76.79%	0.085	0.942	0.061	0.083	0.003	0.052	0.229	0.891	0.002	0.569	7.529	0.512	0.467	0.845	0.354	0.155	0.989	0.89	0.729	0.134	0.004	0.022	0.984	0.016	1.919	2.705	5.065	0.031	0.002	0.144	0.006	0.136	0.004	0.005	0.103	0.014
-4.011	2.236	2.082	0.001	1	0.012	0.964	0.067	-5.848	1.86E-06	0.072	41.99%	2.231	67.16%	0.67	0.578	0.158	0.052	0.021	0.091	0.585	0.669	0.083	0.395	6.957	0.521	0.754	0.914	0.762	0.284	0.965	0.943	0.443	0.03	0.003	0.012	0.966	0.149	2.989	4.168	5.577	0.014	0.003	0.803	0.273	0.246	0.047	0.006	0.492	0.189
-3.19	1.651	1.603	0	1	0.011	0.138	0.021	-5.63	2.88E-06	0.246	33.53%	2.334	78.61%	0.68	0.59	0.39	0.054	0.215	0.114	0.682	0.495	0.668	0.702	6.232	0.322	0.747	0.948	0.953	0.371	0.977	0.949	0.892	0.019	0.003	0.012	0.981	0.028	2.427	3.602	5.471	0.01	0.002	0.694	0.83	0.064	0.011	0.007	0.449	0.273
-5.435	3.614	3.763	0.997	0.003	0.014	0.49	0.296	-4.911	1.19E-05	0.297	97.63%	0.266	1.27%	0.596	0.921	0.889	0.093	0.93	0.522	0.472	0.171	0.852	0.749	3.303	0.224	0.071	0.405	0.99	0.038	0.496	0.633	0.084	0.113	0.003	0.013	0.095	1.088	3.706	5.16	5.298	0.032	0.87	0.95	0.855	0.869	0.1	0.943	0.948	0.894
-6.228	4.075	4.87	0.998	0.019	0.005	0.004	0.005	-4.962	1.26E-05	0.15	98.19%	0.309	0.65%	0.257	0.953	0.692	0.108	0.898	0.432	0.365	0.297	0.836	0.9	3.577	0.119	0.08	0.339	0.988	0.05	0.295	0.892	0.063	0.234	0.003	0.012	0.034	1.55	4.162	5.24	5.414	0.049	0.688	0.925	0.885	0.824	0.111	0.931	0.945	0.881
-5.687	3.632	3.879	0.999	0.003	0.01	0.029	0.535	-4.955	1.30E-05	0.217	97.94%	0.308	0.99%	0.44	0.942	0.849	0.14	0.925	0.58	0.437	0.29	0.874	0.852	5.23	0.187	0.263	0.5	0.988	0.074	0.365	0.91	0.117	0.084	0.003	0.012	0.096	1.277	3.875	5.175	5.435	0.066	0.848	0.966	0.858	0.871	0.353	0.935	0.949	0.933
-3.731	2.127	2.38	0.389	0.001	0.005	0.017	0.009	-4.603	2.89E-05	0.79	90.41%	0.755	12.08%	0.94	0.621	0.884	0.121	0.84	0.797	0.318	0.591	0.916	0.422	0.684	0.439	0.305	0.469	0.983	0.052	0.638	0.17	0.288	0.147	0.003	0.012	0.042	0.581	3.123	4.373	3.862	0.198	0.021	0.928	0.916	0.565	0.157	0.839	0.741	0.686
-3.15	1.759	1.783	0.015	0.997	0.014	0.018	0.914	-5.521	3.19E-06	0.383	13.33%	1.751	74.44%	0.132	0.721	0.198	0.062	0.048	0.039	0.682	0.266	0.81	0.578	5.623	0.147	0.896	0.967	0.509	0.33	0.914	0.94	0.613	0.024	0.003	0.009	0.972	0.664	2.903	4.811	5.697	0.001	0.002	0.817	0.902	0.073	0.012	0.005	0.418	0.038
-3.708	1.319	1.156	0.028	0.999	0.009	0.452	0.777	-5.839	2.31E-06	0.151	36.25%	1.608	69.58%	0.159	0.864	0.098	0.069	0.022	0.041	0.599	0.129	0.777	0.884	5.455	0.321	0.67	0.958	0.693	0.036	0.967	0.965	0.482	0.018	0.003	0.007	0.954	-0.002	2.992	5.038	5.446	0.002	0.002	0.109	0.598	0.051	0.008	0.015	0.445	0.021
-3.111	1.264	1.183	0.001	0.999	0.02	0.543	0.984	-5.549	2.71E-06	0.489	12.51%	1.612	77.85%	0.197	0.853	0.196	0.061	0.04	0.043	0.627	0.123	0.851	0.617	6.139	0.306	0.898	0.963	0.939	0.262	0.776	0.951	0.935	0.018	0.003	0.008	0.949	0.288	2.561	4.22	5.283	0.001	0.002	0.846	0.919	0.055	0.015	0.006	0.267	0.103
-2.954	2.818	3.205	0.003	0.999	0.007	0.359	0.157	-5.468	1.84E-06	0.148	30.02%	1.886	60.85%	0.328	0.695	0.268	0.06	0.113	0.035	0.854	0.439	0.906	0.53	5.095	0.11	0.941	0.95	0.413	0.775	0.932	0.964	0.915	0.024	0.003	0.008	0.978	0.679	4.514	5.867	6.053	0.003	0.002	0.897	0.946	0.062	0.01	0.007	0.386	0.236
-2.215	1.441	1.071	0.002	0.998	0.02	0.015	0.487	-5.622	3.30E-06	0.325	5.32%	1.163	82.83%	0.033	0.552	0.121	0.062	0.014	0.035	0.398	0.236	0.103	0.443	6.204	0.272	0.772	0.935	0.062	0.547	0.938	0.936	0.22	0.059	0.003	0.012	0.976	0.192	2.218	3.251	5.449	0.001	0.002	0.497	0.122	0.083	0.006	0.004	0.214	0.013
-2.88	0.743	-0.094	0.002	0.999	0.043	0.017	0.248	-5.904	2.82E-06	0.298	10.27%	0.876	83.29%	0.022	0.63	0.062	0.063	0.008	0.043	0.275	0.116	0.112	0.764	5.765	0.539	0.448	0.945	0.247	0.067	0.978	0.947	0.126	0.041	0.003	0.011	0.975	0	2.122	3.239	5.211	0.002	0.002	0.017	0.014	0.06	0.009	0.01	0.419	0.013
-2.931	0.764	-0.74	0.002	0.997	0.074	0.239	0.457	-5.922	2.84E-06	0.412	13.36%	1.177	84.22%	0.024	0.802	0.061	0.063	0.007	0.041	0.217	0.112	0.104	0.713	6.088	0.619	0.329	0.951	0.343	0.129	0.974	0.953	0.573	0.056	0.003	0.012	0.97	-0.023	2.079	2.878	5.049	0.003	0.002	0.01	0.006	0.072	0.011	0.01	0.505	0.014
-1.941	0.909	0.546	0	0.999	0.021	0.036	0.029	-5.59	1.82E-06	0.231	11.53%	1.875	86.41%	0.042	0.395	0.057	0.065	0.007	0.062	0.229	0.362	0.036	0.561	6.755	0.63	0.352	0.914	0.35	0.741	0.973	0.931	0.268	0.043	0.003	0.013	0.981	0.025	2.005	2.992	5.396	0.004	0.002	0.191	0.006	0.077	0.007	0.003	0.1	0.016
-3.122	2.94	2.532	0.002	0.999	0.007	0.063	0.017	-5.422	2.73E-06	0.244	14.42%	1.493	68.11%	0.073	0.525	0.203	0.062	0.03	0.045	0.852	0.417	0.395	0.481	5.066	0.274	0.902	0.924	0.125	0.904	0.963	0.946	0.344	0.048	0.003	0.013	0.98	0.47	3.688	4.792	5.569	0.002	0.002	0.612	0.432	0.075	0.007	0.004	0.15	0.015
-3.134	3.496	3.45	0.005	0.999	0.006	0.416	0.108	-5.349	4.25E-06	0.286	30.43%	1.368	50.21%	0.081	0.656	0.234	0.063	0.047	0.042	0.893	0.429	0.643	0.474	4.531	0.172	0.93	0.92	0.138	0.879	0.964	0.944	0.571	0.046	0.003	0.013	0.979	0.8	4.571	5.624	5.638	0.002	0.002	0.726	0.875	0.08	0.008	0.004	0.218	0.011
-4.212	2.631	2.244	0.067	0.999	0.007	0.93	0.964	-5.841	3.37E-06	0.062	60.17%	1.681	46.24%	0.363	0.574	0.211	0.151	0.212	0.079	0.255	0.177	0.849	0.698	4.986	0.22	0.81	0.966	0.924	0.297	0.803	0.926	0.424	0.044	0.003	0.009	0.929	0.303	3.806	5.074	5.066	0.015	0.002	0.394	0.233	0.083	0.014	0.028	0.491	0.025
-3.691	1.516	1.449	0.07	0.998	0.009	0.777	0.032	-5.752	3.26E-06	0.407	43.41%	1.502	61.53%	0.15	0.953	0.135	0.118	0.039	0.059	0.529	0.33	0.865	0.918	5.759	0.17	0.677	0.934	0.812	0.024	0.971	0.944	0.431	0.025	0.003	0.007	0.974	0.058	2.878	5.02	5.451	0.006	0.002	0.095	0.723	0.062	0.008	0.06	0.477	0.015
-4.661	3.507	3.797	0.582	0.998	0.007	0.005	0.012	-5.141	3.45E-06	0.968	60.70%	1.518	30.77%	0.026	0.47	0.157	0.14	0.065	0.06	0.132	0.187	0.14	0.915	5.705	0.148	0.974	0.997	0.958	0.029	0.881	0.785	0.835	0.184	0.003	0.005	0.929	0.787	2.491	3.687	5.525	0.236	0.008	0.874	0.925	0.253	0.005	0.019	0.806	0.008
-4.373	3.703	3.954	0.977	0.996	0.011	0.004	0.082	-5.078	3.86E-06	0.955	62.19%	1.24	19.78%	0.026	0.279	0.174	0.258	0.092	0.156	0.074	0.211	0.177	0.924	5.642	0.174	0.963	0.998	0.961	0.023	0.897	0.78	0.797	0.284	0.003	0.005	0.904	0.885	2.582	3.726	5.418	0.089	0.005	0.737	0.949	0.236	0.006	0.008	0.833	0.005
-4.301	3.164	3.384	0.566	0.996	0.013	0.006	0.095	-5.095	3.83E-06	0.963	61.09%	1.227	32.19%	0.022	0.609	0.145	0.152	0.073	0.072	0.074	0.215	0.133	0.918	6.01	0.18	0.971	0.996	0.955	0.035	0.88	0.856	0.761	0.38	0.003	0.005	0.904	0.614	2.44	3.836	5.23	0.208	0.018	0.89	0.821	0.258	0.005	0.014	0.779	0.011
-4.355	3.142	3.326	0.097	0.997	0.012	0.006	0.017	-5.306	3.42E-06	0.969	61.15%	1.516	39.11%	0.028	0.571	0.233	0.098	0.127	0.054	0.087	0.215	0.102	0.887	4.553	0.109	0.965	0.997	0.96	0.038	0.889	0.833	0.863	0.565	0.003	0.005	0.829	0.431	2.524	3.937	5.123	0.047	0.011	0.864	0.886	0.297	0.005	0.016	0.782	0.006
-4.854	4.084	4.742	0.937	0.998	0.006	0.004	0.094	-4.942	1.37E-05	0.955	83.31%	1.139	15.05%	0.029	0.616	0.405	0.067	0.127	0.044	0.473	0.17	0.641	0.911	4.735	0.044	0.981	0.997	0.948	0.025	0.97	0.84	0.846	0.309	0.003	0.005	0.905	0.899	3.455	4.078	5.447	0.085	0.014	0.882	0.865	0.273	0.005	0.51	0.829	0.006
-7.348	4.393	5.789	0.999	0.013	0.483	0.003	0.513	-4.875	1.36E-05	0.007	99.77%	0.268	1.23%	0.081	0.932	0.863	0.922	0.945	0.775	0.003	0.364	0.948	0.95	2.392	0.026	0.041	0.994	0.998	0.151	0.349	0.944	0.083	0.389	0.003	0.006	0.793	1.454	4.862	6.968	5.273	0.009	0.013	0.967	0.914	0.576	0.505	0.034	0.882	0.199
-4.882	2.651	2.058	0.129	0.165	0.005	0.021	0.021	-5.025	2.16E-05	0.96	92.24%	1.561	3.06%	0.044	0.945	0.481	0.932	0.252	0.915	0.014	0.24	0.304	0.936	4.99	0.099	0.03	0.84	0.979	0.106	0.084	0.914	0.037	0.86	0.003	0.008	0.579	0.52	3.074	4.261	4.081	0.002	0.004	0.102	0.84	0.348	0.141	0.031	0.819	0.004
-5.874	3.708	3.915	0.009	0.038	0.011	0.003	0.002	-4.969	1.13E-05	0.706	97.91%	0.835	1.20%	0.941	0.758	0.669	0.071	0.751	0.841	0.632	0.351	0.489	0.831	2.604	0.204	0.044	0.568	0.981	0.215	0.08	0.835	0.049	0.654	0.003	0.014	0.948	0.918	4.52	5.359	5.221	0.008	0.014	0.932	0.846	0.282	0.446	0.927	0.83	0.035
-6.407	3.367	3.207	0.467	0.145	0.006	0.017	0.054	-4.859	2.25E-05	0.957	96.65%	1.499	1.19%	0.068	0.938	0.77	0.945	0.599	0.926	0.04	0.207	0.598	0.937	5.791	0.042	0.033	0.78	0.978	0.069	0.08	0.936	0.044	0.738	0.003	0.008	0.569	0.851	3.499	5.371	4.477	0.003	0.004	0.157	0.919	0.445	0.219	0.033	0.843	0.004
-6.825	3.407	3.409	0.53	0.15	0.008	0.042	0.485	-4.775	2.28E-05	0.913	97.13%	1.533	1.20%	0.075	0.929	0.769	0.94	0.648	0.929	0.052	0.203	0.635	0.933	5.274	0.072	0.048	0.811	0.969	0.062	0.068	0.948	0.053	0.51	0.003	0.008	0.605	0.942	3.543	5.927	4.307	0.005	0.003	0.303	0.755	0.418	0.01	0.019	0.847	0.004
-6.295	3.264	3.078	0.341	0.049	0.004	0.035	0.01	-4.92	2.53E-05	0.981	95.38%	1.735	1.99%	0.141	0.947	0.786	0.923	0.441	0.885	0.031	0.121	0.52	0.933	4.956	0.052	0.038	0.729	0.983	0.025	0.13	0.954	0.05	0.64	0.003	0.007	0.462	0.868	3.198	5.225	4.608	0.004	0.005	0.316	0.846	0.775	0.52	0.008	0.874	0.01
-5.879	2.876	2.455	0.324	0.042	0.004	0.1	0.084	-4.989	2.54E-05	0.967	91.31%	1.812	4.16%	0.091	0.947	0.75	0.912	0.346	0.884	0.02	0.129	0.329	0.927	4.815	0.052	0.027	0.862	0.981	0.057	0.528	0.945	0.047	0.716	0.003	0.007	0.725	0.719	2.511	4.304	5.096	0.003	0.004	0.259	0.479	0.67	0.09	0.012	0.83	0.015
-6.361	3.083	2.913	0.425	0.172	0.005	0.276	0.519	-4.99	2.29E-05	0.907	92.14%	1.543	3.47%	0.095	0.935	0.736	0.922	0.48	0.854	0.023	0.161	0.564	0.928	3.922	0.115	0.035	0.8	0.975	0.032	0.221	0.938	0.052	0.601	0.003	0.008	0.537	0.65	2.974	5.364	4.488	0.007	0.003	0.434	0.094	0.7	0.007	0.008	0.806	0.006
-6.76	3.578	4.016	0.982	0.155	0.005	0.025	0.979	-5.288	2.06E-05	0.925	96.76%	1.275	2.07%	0.058	0.89	0.811	0.939	0.869	0.929	0.021	0.183	0.701	0.934	3.965	0.033	0.231	0.917	0.96	0.072	0.049	0.964	0.049	0.549	0.003	0.009	0.908	1.062	3.278	5.933	4.529	0.012	0.003	0.561	0.878	0.615	0.018	0.015	0.826	0.004
-4.338	2.764	2.356	0.004	0.964	0.011	0.004	0.01	-4.793	1.99E-05	0.217	93.38%	1.091	3.38%	0.034	0.94	0.266	0.941	0.125	0.886	0.007	0.215	0.205	0.94	4.71	0.173	0.127	0.899	0.969	0.313	0.065	0.954	0.033	0.948	0.003	0.008	0.703	0.562	2.658	3.632	3.73	0.001	0.006	0.03	0.933	0.686	0.591	0.007	0.858	0.004
-5.437	3.57	3.681	0.005	0.593	0.011	0.004	0.011	-4.957	8.72E-06	0.597	97.18%	0.833	1.65%	0.923	0.895	0.669	0.077	0.795	0.797	0.504	0.415	0.503	0.86	2.976	0.254	0.03	0.709	0.978	0.406	0.128	0.612	0.045	0.691	0.003	0.018	0.937	0.664	4.261	4.723	5.187	0.01	0.008	0.922	0.545	0.277	0.127	0.917	0.694	0.019
-6.033	3.085	2.616	0.431	0.129	0.006	0.034	0.136	-4.916	2.24E-05	0.889	94.55%	1.638	2.07%	0.049	0.939	0.728	0.94	0.502	0.925	0.025	0.221	0.441	0.932	5.607	0.04	0.024	0.84	0.976	0.146	0.517	0.928	0.043	0.687	0.003	0.008	0.82	0.718	2.788	4.353	4.909	0.003	0.004	0.132	0.78	0.347	0.024	0.045	0.801	0.004
-4.328	2.633	1.918	0.047	0.233	0.006	0.025	0.005	-4.814	2.01E-05	0.922	95.03%	1.47	1.92%	0.032	0.926	0.303	0.936	0.07	0.936	0.012	0.322	0.271	0.94	5.755	0.101	0.011	0.713	0.975	0.059	0.07	0.76	0.02	0.737	0.003	0.008	0.112	0.476	2.802	3.449	4.014	0.002	0.011	0.052	0.883	0.335	0.263	0.048	0.86	0.004
-6.946	3.668	4.064	0.955	0.188	0.005	0.004	0.002	-4.767	1.45E-05	0.203	98.94%	0.598	1.09%	0.099	0.918	0.845	0.944	0.813	0.89	0.057	0.51	0.763	0.937	4.015	0.037	0.044	0.98	0.99	0.751	0.108	0.938	0.037	0.909	0.003	0.012	0.928	1.78	4.666	6.248	4.838	0.007	0.014	0.8	0.498	0.846	0.436	0.422	0.833	0.041
-6.382	3.612	3.763	0.978	0.024	0.004	0.007	0.088	-5.309	2.07E-05	0.978	95.49%	1.431	3.32%	0.074	0.881	0.809	0.927	0.818	0.935	0.013	0.166	0.557	0.934	4.771	0.025	0.169	0.905	0.98	0.024	0.129	0.951	0.037	0.765	0.003	0.008	0.89	1.04	2.824	5.342	4.664	0.003	0.003	0.288	0.941	0.736	0.64	0.006	0.824	0.006
-6.488	3.801	3.817	0.809	0.044	0.005	0.009	0.803	-4.891	2.09E-05	0.958	95.33%	1.596	1.92%	0.083	0.934	0.754	0.939	0.8	0.937	0.008	0.123	0.273	0.939	5.368	0.044	0.065	0.793	0.979	0.026	0.095	0.923	0.031	0.625	0.003	0.008	0.94	1.027	2.957	5.014	4.583	0.001	0.002	0.474	0.973	0.736	0.649	0.004	0.802	0.003
-7.712	4.408	5.993	0.999	0.011	0.47	0.004	0.805	-4.865	1.33E-05	0.011	100.00%	0.27	1.27%	0.088	0.933	0.86	0.919	0.947	0.767	0.003	0.31	0.951	0.946	2.243	0.045	0.047	0.993	0.997	0.081	0.256	0.956	0.129	0.199	0.003	0.006	0.823	1.729	4.877	7.114	5.233	0.013	0.013	0.977	0.864	0.564	0.056	0.025	0.88	0.146
-5.812	4.004	4.222	0.574	0.19	0.016	0.008	0.244	-4.738	1.46E-05	0.736	97.49%	0.696	1.12%	0.349	0.953	0.571	0.765	0.761	0.667	0.063	0.255	0.114	0.927	7.779	0.139	0.062	0.666	0.923	0.573	0.076	0.361	0.038	0.929	0.003	0.015	0.929	1.678	4.482	5.403	5.538	0.035	0.006	0.939	0.928	0.417	0.053	0.718	0.783	0.016
-6.542	3.674	3.88	0.766	0.103	0.014	0.023	0.969	-4.963	2.06E-05	0.829	96.79%	1.469	1.44%	0.056	0.92	0.752	0.951	0.865	0.923	0.007	0.125	0.413	0.942	4.863	0.034	0.065	0.825	0.97	0.075	0.035	0.916	0.029	0.577	0.003	0.009	0.932	1.057	3.323	5.115	4.531	0.002	0.002	0.508	0.963	0.643	0.433	0.008	0.772	0.003
-5.082	1.695	1.982	0.033	0.442	0.007	0.011	0.173	-5.117	1.67E-05	0.61	96.42%	1.146	1.43%	0.037	0.924	0.56	0.813	0.567	0.952	0.031	0.186	0.705	0.934	3.243	0.082	0.008	0.584	0.971	0.031	0.185	0.846	0.036	0.153	0.003	0.009	0.812	0.245	2.474	3.85	4.583	0.002	0.003	0.347	0.618	0.2	0.021	0.007	0.756	0.005
-5.052	3.068	2.684	0.629	0.233	0.009	0.083	0.614	-4.836	2.40E-05	0.719	95.69%	1.022	1.60%	0.043	0.951	0.727	0.946	0.644	0.897	0.014	0.274	0.63	0.938	5.543	0.044	0.017	0.839	0.976	0.058	0.151	0.895	0.043	0.525	0.003	0.008	0.698	0.504	3.227	5.189	4.648	0.006	0.007	0.118	0.614	0.217	0.01	0.025	0.77	0.005
-5.519	3.445	4.165	0.726	0.01	0.004	0.005	0.002	-4.817	1.70E-05	0.893	91.27%	0.689	3.42%	0.236	0.848	0.65	0.649	0.882	0.59	0.068	0.579	0.345	0.93	2.211	0.187	0.054	0.869	0.981	0.768	0.129	0.665	0.05	0.811	0.003	0.014	0.7	1.619	4.73	5.676	5.395	0.025	0.008	0.935	0.946	0.764	0.112	0.941	0.849	0.355
-4.235	3.39	3.899	0.592	0.211	0.013	0.004	0.046	-4.744	2.07E-05	0.177	96.99%	0.466	3.61%	0.311	0.952	0.241	0.512	0.664	0.273	0.208	0.337	0.123	0.926	7.211	0.305	0.544	0.796	0.948	0.847	0.029	0.909	0.034	0.972	0.003	0.009	0.458	1.701	4.352	5.45	5.4	0.008	0.005	0.091	0.934	0.359	0.541	0.856	0.799	0.011
-6.208	3.927	4.193	0.595	0.004	0.008	0.002	0.001	-4.826	1.85E-05	0.042	97.58%	0.403	2.96%	0.904	0.844	0.646	0.593	0.794	0.608	0.277	0.647	0.233	0.86	9.027	0.079	0.201	0.866	0.964	0.896	0.852	0.91	0.03	0.946	0.003	0.011	0.892	1.798	4.443	6.413	5.451	0.012	0.05	0.583	0.938	0.741	0.599	0.952	0.866	0.013
-5.225	3.577	3.974	0.006	0.097	0.009	0.003	0.001	-4.834	1.70E-05	0.181	88.75%	0.738	6.40%	0.355	0.691	0.189	0.881	0.652	0.538	0.035	0.66	0.089	0.928	8.384	0.513	0.322	0.699	0.976	0.748	0.124	0.685	0.019	0.939	0.003	0.009	0.222	1.374	4.24	5.378	4.965	0.004	0.012	0.62	0.949	0.781	0.404	0.912	0.88	0.029
-5.322	3.324	3.864	0.027	0.684	0.042	0.004	0.226	-4.73	2.33E-05	0.193	96.49%	0.889	2.58%	0.041	0.864	0.362	0.939	0.605	0.837	0.038	0.187	0.325	0.937	3.75	0.084	0.293	0.883	0.957	0.674	0.069	0.961	0.045	0.954	0.003	0.007	0.871	1.197	2.945	5.391	3.966	0.002	0.003	0.07	0.969	0.432	0.406	0.007	0.829	0.004
-5.926	3.832	5.009	0.204	0.39	0.006	0.002	0.001	-4.862	1.45E-05	0.126	90.30%	0.545	4.02%	0.227	0.883	0.556	0.838	0.837	0.393	0.143	0.513	0.14	0.932	3.424	0.279	0.571	0.861	0.962	0.769	0.272	0.955	0.025	0.943	0.003	0.007	0.466	1.593	4.704	5.582	5.246	0.004	0.009	0.431	0.972	0.807	0.53	0.94	0.871	0.018
-4.737	3.847	4.306	0.061	0.799	0.01	0.002	0.004	-4.85	1.33E-05	0.116	97.46%	0.321	3.26%	0.361	0.907	0.494	0.758	0.835	0.374	0.1	0.511	0.126	0.925	6.571	0.219	0.623	0.934	0.95	0.698	0.059	0.95	0.034	0.968	0.003	0.01	0.163	1.729	4.408	5.352	5.326	0.026	0.005	0.698	0.938	0.623	0.228	0.825	0.847	0.023
-5.85	3.442	3.693	0.428	0.054	0.005	0.01	0.003	-4.786	1.48E-05	0.835	94.16%	0.82	4.51%	0.363	0.871	0.565	0.669	0.746	0.558	0.049	0.569	0.242	0.924	4.774	0.216	0.067	0.75	0.973	0.696	0.171	0.799	0.026	0.892	0.003	0.013	0.293	1.477	4.64	5.624	5.214	0.013	0.009	0.891	0.929	0.675	0.106	0.899	0.836	0.022
-4.058	3.336	3.696	0.229	0.958	0.01	0.002	0.011	-4.839	1.31E-05	0.098	96.73%	0.442	3.60%	0.388	0.952	0.343	0.727	0.789	0.188	0.109	0.288	0.101	0.925	6.494	0.28	0.559	0.905	0.943	0.649	0.091	0.947	0.034	0.969	0.003	0.009	0.529	1.582	4.056	5.179	5.297	0.009	0.008	0.287	0.948	0.511	0.446	0.896	0.842	0.01
-4.882	3.02	2.711	0.899	0.428	0.008	0.004	0.002	-5.137	7.99E-06	0.876	96.31%	0.748	2.65%	0.462	0.665	0.423	0.3	0.762	0.139	0.075	0.327	0.139	0.909	8.514	0.288	0.042	0.724	0.924	0.175	0.262	0.876	0.037	0.94	0.003	0.011	0.865	0.719	3.814	4.754	5.128	0.164	0.016	0.837	0.873	0.365	0.028	0.908	0.797	0.016
-4.35	2.757	2.852	0.109	0.971	0.017	0.008	0.973	-5.023	1.80E-05	0.05	95.78%	0.879	2.84%	0.019	0.784	0.267	0.925	0.425	0.408	0.01	0.145	0.32	0.944	4.212	0.096	0.511	0.911	0.965	0.31	0.034	0.966	0.048	0.955	0.003	0.007	0.885	1.121	2.702	4.363	4.153	0.002	0.005	0.133	0.97	0.682	0.374	0.005	0.862	0.005
-3.178	3.247	3.159	0.954	0.338	0.009	0.008	0.008	-4.876	1.12E-05	0.813	95.23%	1.824	3.37%	0.254	0.945	0.362	0.916	0.522	0.429	0.106	0.737	0.229	0.937	9.73	0.114	0.734	0.925	0.954	0.74	0.226	0.561	0.052	0.884	0.003	0.009	0.906	1.334	4.408	5.521	5.469	0.139	0.008	0.702	0.074	0.24	0.009	0.077	0.695	0.013
-6.59	3.1	3.668	0.005	0.049	0.158	0.609	0.955	-4.986	3.11E-05	0.764	93.00%	1.183	3.85%	0.059	0.932	0.746	0.961	0.699	0.877	0.041	0.198	0.629	0.943	3.53	0.049	0.02	0.838	0.988	0.019	0.057	0.89	0.08	0.275	0.003	0.007	0.034	0.478	2.167	4.294	4.016	0.015	0.005	0.356	0.893	0.728	0.028	0.04	0.811	0.005
-5.972	3.239	3.812	0.005	0.022	0.057	0.067	0.227	-4.681	2.68E-05	0.636	94.49%	1.012	4.50%	0.576	0.923	0.558	0.842	0.698	0.297	0.134	0.382	0.206	0.918	5.177	0.19	0.017	0.731	0.98	0.177	0.167	0.257	0.053	0.792	0.003	0.009	0.077	1.003	3.714	4.944	4.937	0.089	0.037	0.914	0.825	0.683	0.028	0.892	0.789	0.047
-5.55	3.095	3.871	0.003	0.349	0.013	0.014	0.048	-4.952	1.60E-05	0.423	95.75%	0.868	2.85%	0.433	0.793	0.445	0.327	0.696	0.371	0.11	0.363	0.223	0.876	4.84	0.186	0.024	0.704	0.976	0.151	0.132	0.513	0.045	0.644	0.003	0.008	0.068	0.818	3.822	4.958	5.12	0.012	0.008	0.939	0.065	0.549	0.013	0.224	0.752	0.144
-5.172	3.075	4.23	0.002	0.96	0.015	0.003	0.011	-4.925	1.38E-05	0.061	95.06%	0.678	3.43%	0.414	0.78	0.229	0.618	0.696	0.316	0.099	0.377	0.125	0.917	3.877	0.386	0.255	0.825	0.973	0.269	0.076	0.905	0.035	0.935	0.003	0.007	0.268	1.025	3.421	4.696	4.958	0.006	0.003	0.904	0.302	0.616	0.034	0.052	0.832	0.11
-2.291	2.664	2.612	0.041	0.984	0.017	0.003	0.933	-5.42	3.69E-06	0.435	86.33%	1.872	4.61%	0.021	0.318	0.267	0.95	0.356	0.635	0.014	0.23	0.832	0.947	5.212	0.074	0.75	0.976	0.943	0.216	0.089	0.969	0.043	0.802	0.003	0.006	0.866	0.859	2.539	4.163	4.105	0.001	0.003	0.063	0.185	0.098	0.011	0.005	0.757	0.004
-4.01	3.659	4.031	0.077	0.816	0.03	0.005	0.013	-4.758	2.11E-05	0.054	97.41%	0.507	2.76%	0.085	0.505	0.42	0.856	0.878	0.572	0.11	0.426	0.186	0.934	5.064	0.176	0.765	0.976	0.952	0.454	0.029	0.945	0.027	0.949	0.003	0.008	0.618	1.515	4.292	5.515	5.684	0.109	0.015	0.836	0.92	0.5	0.37	0.753	0.851	0.018
-2.606	3.218	3.322	0.028	0.965	0.015	0.004	0.011	-4.89	1.13E-05	0.611	95.40%	1.29	4.22%	0.14	0.911	0.237	0.929	0.434	0.406	0.099	0.721	0.161	0.943	9.339	0.241	0.775	0.963	0.961	0.888	0.088	0.903	0.044	0.952	0.003	0.008	0.392	1.508	4.232	5.152	5.293	0.024	0.004	0.163	0.266	0.153	0.018	0.028	0.732	0.011
-2.848	2.816	3.072	0.044	0.962	0.093	0.007	0.916	-5.118	1.33E-05	0.412	92.32%	2.018	3.85%	0.022	0.828	0.362	0.968	0.556	0.844	0.009	0.38	0.66	0.955	5.962	0.054	0.696	0.971	0.954	0.482	0.089	0.958	0.05	0.94	0.003	0.006	0.848	0.929	2.742	4.496	4.174	0.003	0.004	0.011	0.855	0.296	0.021	0.005	0.747	0.004
-5.727	3.656	4.253	0.052	0.655	0.515	0.004	0.964	-4.717	2.17E-05	0.102	98.09%	0.813	1.07%	0.063	0.929	0.524	0.955	0.854	0.929	0.012	0.142	0.288	0.944	4.533	0.058	0.368	0.917	0.928	0.201	0.124	0.967	0.036	0.938	0.003	0.007	0.792	1.384	2.851	4.688	4.949	0.001	0.002	0.392	0.981	0.711	0.421	0.006	0.86	0.004
-4.247	3.166	3.595	0.046	0.74	0.521	0.007	0.968	-4.666	2.28E-05	0.047	96.79%	0.882	1.43%	0.039	0.914	0.331	0.952	0.629	0.931	0.003	0.146	0.22	0.94	4.637	0.045	0.34	0.926	0.904	0.534	0.458	0.974	0.041	0.949	0.003	0.007	0.74	1.412	2.511	3.944	5.679	0	0.002	0.278	0.979	0.426	0.069	0.01	0.848	0.003
-5.697	3.731	4.709	0.016	0.008	0.114	0.002	0.003	-4.848	1.59E-05	0.044	88.28%	0.378	4.62%	0.174	0.883	0.48	0.862	0.897	0.774	0.035	0.556	0.308	0.926	3.306	0.258	0.377	0.916	0.982	0.81	0.161	0.929	0.048	0.906	0.003	0.008	0.101	1.385	4.632	5.868	6.339	0.015	0.007	0.793	0.953	0.657	0.071	0.862	0.874	0.164
-5.221	3.854	4.498	0.038	0.415	0.022	0.002	0.005	-4.813	1.45E-05	0.076	97.58%	0.318	2.81%	0.341	0.909	0.528	0.797	0.859	0.528	0.092	0.473	0.205	0.919	5.965	0.171	0.584	0.943	0.952	0.762	0.112	0.959	0.033	0.969	0.003	0.009	0.15	1.765	4.482	5.564	6.121	0.067	0.007	0.738	0.941	0.497	0.045	0.855	0.849	0.018
-3.828	3.211	3.525	0.008	0.098	0.185	0.003	0.004	-4.698	2.12E-05	0.063	96.12%	0.459	5.74%	0.264	0.927	0.16	0.641	0.388	0.379	0.089	0.424	0.147	0.817	6.336	0.175	0.292	0.875	0.929	0.966	0.272	0.964	0.038	0.973	0.003	0.011	0.173	1.67	4.366	5.734	6.962	0.033	0.005	0.54	0.939	0.087	0.031	0.838	0.783	0.009
-6.086	3.56	3.938	0.005	0.222	0.042	0.003	0.016	-4.945	9.24E-06	0.226	97.51%	0.88	1.84%	0.905	0.908	0.668	0.086	0.8	0.864	0.497	0.355	0.575	0.74	2.865	0.205	0.027	0.843	0.976	0.728	0.379	0.81	0.047	0.36	0.003	0.014	0.945	0.97	4.365	4.965	5.725	0.015	0.011	0.903	0.668	0.184	0.022	0.929	0.72	0.018
-4.986	3.482	4.032	0.005	0.916	0.108	0.004	0.002	-4.894	1.01E-05	0.799	95.25%	0.711	4.41%	0.672	0.881	0.255	0.467	0.64	0.416	0.338	0.846	0.135	0.919	6.858	0.241	0.681	0.948	0.971	0.707	0.046	0.921	0.034	0.958	0.003	0.01	0.669	0.9	3.768	4.469	5.238	0.007	0.017	0.869	0.902	0.657	0.296	0.894	0.854	0.087
-2.735	2.881	2.397	0.79	0.972	0.031	0.626	0.047	-5.499	8.95E-06	0.703	80.79%	1.399	11.05%	0.158	0.962	0.383	0.534	0.042	0.143	0.826	0.909	0.329	0.595	5.127	0.405	0.851	0.951	0.406	0.865	0.391	0.666	0.199	0.079	0.003	0.011	0.944	0.931	3.378	3.934	5.362	0.008	0.005	0.796	0.727	0.187	0.008	0.035	0.694	0.496
-3.559	3.865	3.968	1	0.039	0.002	0.004	0.094	-4.865	1.59E-05	0.456	95.61%	2.793	3.53%	0.517	0.166	0.746	0.231	0.55	0.345	0.81	0.915	0.943	0.843	7.23	0.207	0.918	0.98	0.94	0.882	0.852	0.853	0.07	0.748	0.003	0.008	0.867	1.729	3.64	4.982	5.158	0.017	0.046	0.901	0.04	0.565	0.496	0.078	0.684	0.024
-4.217	2.591	2.909	0.044	0.021	0.007	0.003	0.03	-4.676	1.78E-05	0.984	76.99%	1.21	32.86%	0.276	0.982	0.288	0.923	0.36	0.093	0.046	0.047	0.723	0.963	1.787	0.273	0.823	0.302	0.957	0.086	0.191	0.984	0.033	0.061	0.003	0.009	0.646	2.018	4.684	5.868	6.224	0.447	0.022	0.035	0.205	0.374	0.277	0.005	0.573	0.33
-5.095	3.316	3.489	0	0.028	0.013	0.001	0.013	-4.523	2.26E-05	0.995	89.22%	1.05	18.92%	0.275	0.971	0.445	0.908	0.729	0.13	0.02	0.039	0.566	0.96	1.975	0.146	0.551	0.338	0.959	0.028	0.652	0.981	0.084	0.294	0.003	0.011	0.933	2.112	4.866	5.406	5.864	0.049	0.05	0.471	0.092	0.256	0.357	0.297	0.438	0.737
-4.304	1.843	1.319	0.002	0.97	0.234	0.941	0.901	-6.122	1.11E-05	0.966	55.52%	2.014	54.48%	0.61	0.914	0.567	0.269	0.444	0.536	0.358	0.171	0.433	0.22	5.787	0.139	0.073	0.859	0.806	0.023	0.029	0.887	0.017	0.034	0.003	0.011	0.502	0.243	3.216	3.661	5.2	0.006	0.89	0.887	0.769	0.573	0.661	0.986	0.921	0.982
-3.613	3.127	2.863	0.034	0.002	0.005	0.038	0.003	-4.631	2.14E-05	0.773	93.65%	0.709	3.88%	0.986	0.469	0.917	0.063	0.533	0.158	0.643	0.492	0.053	0.295	9.179	0.741	0.025	0.105	0.89	0.149	0.048	0.66	0.064	0.782	0.003	0.064	0.102	0.873	3.431	4.914	4.386	0.112	0.008	0.7	0.265	0.388	0.015	0.007	0.211	0.046
-2.05	1.357	0.83	0.905	0.994	0.197	0.091	0.998	-5.297	2.05E-05	0.567	70.45%	2.061	37.63%	0.929	0.3	0.562	0.578	0.263	0.452	0.702	0.342	0.425	0.179	3.909	0.454	0.17	0.185	0.365	0.918	0.249	0.463	0.103	0.875	0.003	0.012	0.808	0.326	2.921	3.541	3.3	0.019	0.002	0.623	0.01	0.355	0.016	0.03	0.133	0.008
-6.105	3.392	4.198	0.001	0.011	0.058	0.001	0.008	-4.574	1.92E-05	0.892	92.36%	0.613	7.46%	0.124	0.968	0.384	0.551	0.843	0.099	0.002	0.039	0.337	0.959	3.928	0.122	0.907	0.648	0.952	0.5	0.632	0.99	0.053	0.256	0.003	0.009	0.926	2.078	5.132	6.244	6.28	0.078	0.573	0.594	0.873	0.652	0.666	0.884	0.645	0.863
-5.707	3.286	3.552	0.007	0.016	0.003	0.124	0.939	-4.679	1.77E-05	0.522	96.17%	1.442	4.12%	0.296	0.944	0.78	0.305	0.821	0.836	0.037	0.858	0.81	0.289	4.626	0.099	0.027	0.768	0.729	0.185	0.059	0.141	0.074	0.096	0.003	0.013	0.345	1.159	4.03	5.08	5.564	0.019	0.707	0.938	0.795	0.264	0.178	0.916	0.807	0.85
-4.125	3.184	3.81	0.215	0.945	0.002	0.199	0.04	-5.122	1.29E-05	0.957	84.61%	1.919	6.27%	0.389	0.902	0.143	0.926	0.027	0.46	0.891	0.93	0.867	0.866	10.677	0.511	0.969	0.473	0.633	0.292	0.047	0.828	0.95	0.066	0.003	0.007	0.953	1.637	3.999	4.621	5.469	0.399	0.073	0.747	0.369	0.213	0.02	0.008	0.435	0.176
-2.535	1.475	0.981	0.005	0.998	0.894	0.003	0.001	-6.167	3.89E-06	0.321	97.85%	0.639	2.51%	0.081	0.55	0.698	0.035	0.694	0.075	0.288	0.077	0.533	0.22	8.518	0.896	0.373	0.99	0.993	0.928	0.009	0.226	0.149	0.893	0.003	0.011	0.828	0.609	4.102	4.858	5.482	0.001	0.003	0.206	0.56	0.047	0.01	0.009	0.867	0.016
-3.485	2.278	2.023	0.005	0.935	0.034	0.003	0.003	-4.88	2.18E-05	0.223	80.82%	0.955	23.77%	0.459	0.618	0.708	0.052	0.377	0.09	0.102	0.115	0.087	0.246	9.993	0.746	0.128	0.459	0.979	0.567	0.026	0.133	0.171	0.88	0.003	0.016	0.359	0.974	2.562	3.458	4.674	0.005	0.002	0.052	0.042	0.063	0.017	0.003	0.059	0.018
-2.339	1.447	1.264	0.003	0.989	0.118	0.069	0.006	-4.809	1.61E-05	0.49	42.29%	1.158	58.87%	0.173	0.905	0.062	0.056	0.031	0.119	0.024	0.094	0.014	0.096	10.42	0.898	0.039	0.359	0.977	0.846	0.019	0.035	0.106	0.842	0.003	0.032	0.574	0.709	2.265	2.869	3.661	0.004	0.002	0.03	0.01	0.052	0.031	0.003	0.037	0.017
-4.566	4.085	4.91	0.969	0.988	0.984	0.007	0.03	-4.814	2.59E-05	0.04	98.67%	0.175	0.92%	0.251	0.701	0.887	0.05	0.964	0.06	0.904	0.109	0.947	0.543	8.82	0.624	0.406	0.716	0.978	0.46	0.01	0.851	0.047	0.956	0.003	0.01	0.173	1.45	4.264	5.798	5.744	0.001	0.003	0.406	0.961	0.051	0.069	0.24	0.893	0.007
-5.649	1.182	3.34	0.003	0	0.023	0.029	0.972	-4.473	3.46E-05	0.173	98.09%	0.563	1.06%	0.956	0.555	0.934	0.679	0.926	0.905	0.897	0.196	0.876	0.915	0.728	0.13	0.108	0.847	0.99	0.02	0.053	0.12	0.332	0.695	0.003	0.016	0.842	0.706	3.529	4.088	4.36	0.027	0.042	0.729	0.013	0.187	0.011	0.975	0.57	0.007
-6.218	1.439	3.955	0.863	0.001	0.003	0.002	0.002	-4.711	1.66E-05	0.039	98.96%	0.508	0.93%	0.897	0.774	0.951	0.833	0.93	0.892	0.686	0.231	0.909	0.908	0.931	0.138	0.205	0.855	0.987	0.022	0.167	0.581	0.1	0.787	0.003	0.012	0.018	0.949	4.322	4.627	4.719	0.79	0.126	0.617	0.086	0.17	0.012	0.827	0.631	0.013
-6.37	1.465	3.581	0.592	0.001	0.003	0.003	0.003	-4.635	3.19E-05	0.08	97.53%	0.51	1.25%	0.906	0.576	0.872	0.677	0.922	0.892	0.701	0.192	0.881	0.867	0.558	0.077	0.224	0.913	0.988	0.046	0.155	0.633	0.109	0.765	0.003	0.014	0.024	0.833	3.76	4.094	4.792	0.479	0.072	0.591	0.022	0.117	0.007	0.915	0.619	0.006
-6.25	1.475	3.546	0.546	0	0.002	0.003	0.003	-4.645	2.58E-05	0.075	97.65%	0.506	1.04%	0.866	0.588	0.852	0.677	0.922	0.886	0.746	0.231	0.853	0.906	0.56	0.063	0.29	0.937	0.989	0.038	0.159	0.274	0.1	0.835	0.003	0.013	0.024	0.88	3.797	4.165	4.963	0.436	0.118	0.578	0.03	0.12	0.01	0.927	0.645	0.005
-7.205	3.461	4.892	0.31	0.005	0.003	0.212	0.01	-4.618	2.46E-05	0.692	96.49%	0.516	1.73%	0.781	0.798	0.882	0.715	0.912	0.895	0.612	0.762	0.891	0.312	1.859	0.042	0.28	0.345	0.964	0.043	0.055	0.647	0.194	0.395	0.003	0.052	0.122	1.105	4.656	5.048	4.337	0.023	0.016	0.562	0.904	0.329	0.188	0.971	0.777	0.012
-6.131	1.527	4.188	0.86	0.001	0.003	0.002	0.004	-4.676	1.60E-05	0.059	98.92%	0.518	0.64%	0.934	0.538	0.959	0.485	0.934	0.878	0.817	0.156	0.908	0.86	0.693	0.129	0.256	0.696	0.987	0.015	0.109	0.243	0.15	0.371	0.003	0.018	0.019	0.87	4.308	4.592	4.679	0.522	0.03	0.682	0.079	0.188	0.009	0.957	0.645	0.008
-2.293	1.228	1.759	0.003	0.318	0.896	0.794	0.008	-5.205	8.74E-06	0.994	68.79%	2.355	52.18%	0.053	0.662	0.05	0.901	0.012	0.223	0.462	0.882	0.063	0.888	3.402	0.03	0.91	0.55	0.951	0.065	0.036	0.273	0.216	0.09	0.003	0.009	0.913	0.569	2.287	2.993	3.53	0.65	0.01	0.547	0.025	0.182	0.009	0.044	0.403	0.1
-5.571	1.233	3.506	0.395	0	0.004	0.102	0.274	-4.745	2.31E-05	0.049	97.40%	0.49	1.78%	0.897	0.63	0.878	0.594	0.932	0.838	0.664	0.157	0.885	0.831	0.6	0.163	0.146	0.624	0.99	0.012	0.048	0.076	0.086	0.104	0.003	0.012	0.019	0.598	3.812	4.171	4.548	0.571	0.144	0.573	0.019	0.146	0.011	0.771	0.475	0.013
-5.964	1.372	3.642	0.936	0.001	0.003	0.003	0.002	-4.697	2.02E-05	0.058	97.64%	0.476	0.95%	0.863	0.467	0.924	0.498	0.92	0.892	0.794	0.203	0.863	0.849	0.611	0.095	0.283	0.918	0.987	0.028	0.099	0.418	0.113	0.806	0.003	0.016	0.022	0.961	3.974	4.427	5.017	0.456	0.049	0.521	0.073	0.15	0.01	0.947	0.689	0.005
-6.556	2.816	3.481	0.991	0.004	0.004	0.004	0.022	-5.28	1.71E-05	0.076	97.31%	0.518	1.70%	0.863	0.51	0.889	0.61	0.923	0.834	0.744	0.181	0.858	0.918	1.716	0.102	0.086	0.847	0.98	0.053	0.055	0.091	0.567	0.427	0.003	0.024	0.038	1.281	4.32	5.185	6.032	0.665	0.076	0.775	0.035	0.142	0.008	0.959	0.673	0.01
-6.494	1.69	4.611	0.385	0	0.004	0.002	0.002	-4.629	2.18E-05	0.079	99.85%	0.516	0.65%	0.924	0.487	0.957	0.497	0.954	0.894	0.704	0.169	0.91	0.906	0.921	0.108	0.175	0.732	0.989	0.01	0.376	0.644	0.149	0.507	0.003	0.015	0.028	1.105	4.701	5.031	4.932	0.659	0.181	0.652	0.243	0.167	0.082	0.958	0.744	0.01
-6.101	1.601	4.557	0.468	0	0.004	0.002	0.002	-4.729	1.88E-05	0.12	99.83%	0.59	0.72%	0.916	0.424	0.962	0.539	0.952	0.909	0.658	0.179	0.904	0.906	1.019	0.149	0.171	0.776	0.989	0.012	0.301	0.627	0.339	0.391	0.003	0.014	0.053	1.173	4.53	5.221	5.064	0.228	0.328	0.752	0.406	0.18	0.088	0.979	0.826	0.011
-5.62	2.347	2.973	0.007	0.008	0.005	0.918	0.076	-5.346	2.40E-05	0.396	93.63%	0.697	4.07%	0.911	0.855	0.125	0.848	0.489	0.724	0.299	0.126	0.314	0.66	1.508	0.211	0.03	0.712	0.976	0.017	0.051	0.019	0.594	0.143	0.003	0.034	0.031	0.728	3.882	4.701	4.842	0.544	0.073	0.832	0.033	0.158	0.033	0.975	0.725	0.036
-6.623	3.029	3.87	0.996	0.001	0.004	0.94	0.502	-5.27	1.67E-05	0.087	97.89%	0.54	1.12%	0.816	0.65	0.913	0.803	0.93	0.843	0.745	0.257	0.875	0.924	1.666	0.152	0.081	0.606	0.981	0.038	0.057	0.041	0.864	0.335	0.003	0.032	0.024	1.03	4.366	5.215	5.175	0.6	0.031	0.829	0.025	0.269	0.029	0.96	0.733	0.073
-6.7	3.191	4.332	0.188	0.003	0.003	0.08	0.006	-4.621	2.32E-05	0.879	87.83%	1.328	6.88%	0.925	0.816	0.853	0.682	0.891	0.864	0.615	0.506	0.827	0.239	2.004	0.087	0.142	0.304	0.978	0.067	0.032	0.461	0.122	0.304	0.004	0.097	0.104	1.074	4.409	5.009	4.394	0.036	0.008	0.672	0.907	0.222	0.106	0.966	0.672	0.023
-6.169	1.449	4.033	0.957	0	0.009	0.003	0.003	-4.627	2.09E-05	0.121	98.49%	0.486	1.06%	0.917	0.422	0.95	0.728	0.938	0.883	0.645	0.19	0.904	0.855	0.921	0.156	0.093	0.593	0.99	0.017	0.306	0.065	0.189	0.559	0.003	0.017	0.019	0.781	4.193	4.725	4.869	0.722	0.182	0.624	0.032	0.153	0.009	0.953	0.593	0.009
-6.084	1.498	3.327	0.921	0.001	0.003	0.008	0.006	-4.757	2.09E-05	0.021	95.62%	0.547	2.85%	0.845	0.836	0.903	0.883	0.906	0.898	0.654	0.678	0.915	0.908	1.08	0.174	0.16	0.861	0.986	0.049	0.08	0.624	0.071	0.63	0.003	0.012	0.021	0.865	4.064	4.402	4.602	0.738	0.25	0.522	0.066	0.17	0.023	0.757	0.645	0.028
-5.829	1.339	3.379	0.07	0.001	0.004	0.004	0.031	-4.633	2.41E-05	0.093	96.89%	0.465	1.02%	0.883	0.571	0.779	0.79	0.919	0.879	0.701	0.162	0.844	0.914	0.577	0.123	0.202	0.811	0.99	0.019	0.146	0.036	0.183	0.607	0.003	0.016	0.026	0.65	3.665	4.017	4.326	0.513	0.163	0.694	0.019	0.148	0.011	0.92	0.578	0.009
-5.482	2.978	3.629	0.898	0.003	0.004	0.041	0.054	-4.798	5.80E-05	0.42	78.53%	1.268	20.76%	0.714	0.777	0.715	0.719	0.856	0.909	0.563	0.372	0.846	0.344	3.654	0.234	0.024	0.746	0.983	0.07	0.043	0.534	0.093	0.364	0.003	0.01	0.019	0.387	3.734	4.418	4.286	0.007	0.004	0.767	0.772	0.291	0.17	0.923	0.692	0.007
-1.941	1.111	1.481	0.001	0.05	0.014	0.016	0.047	-4.899	1.08E-05	0.937	73.58%	1.354	32.71%	0.954	0.767	0.298	0.123	0.168	0.246	0.115	0.468	0.217	0.232	8.055	0.787	0.016	0.418	0.323	0.023	0.569	0.176	0.174	0.028	0.004	0.145	0.951	0.194	2.562	2.916	4.687	0.006	0.002	0.101	0.005	0.108	0.006	0.004	0.028	0.013
-2.902	1.278	1.81	0.004	0.44	0.014	0.004	0.04	-5.417	9.56E-06	0.9	88.70%	1.383	20.75%	0.85	0.821	0.458	0.06	0.442	0.242	0.84	0.686	0.754	0.243	5.143	0.47	0.056	0.494	0.849	0.006	0.058	0.08	0.056	0.027	0.003	0.015	0.167	0.159	2.186	2.721	3.839	0.03	0.003	0.067	0.007	0.088	0.006	0.006	0.045	0.007
-3.794	1.882	2.427	0.01	0.93	0.022	0.317	0.003	-5.521	6.51E-06	0.083	96.31%	0.901	3.71%	0.561	0.488	0.166	0.061	0.636	0.489	0.617	0.238	0.663	0.476	9.744	0.7	0.043	0.88	0.987	0.062	0.067	0.572	0.097	0.043	0.003	0.015	0.967	0.645	3.891	4.436	4.727	0.003	0.003	0.801	0.855	0.078	0.03	0.278	0.385	0.018
-6.443	4.063	4.564	0.027	0.892	0.006	0.003	0.203	-4.963	4.02E-05	0.572	95.71%	1.365	1.52%	0.4	0.298	0.85	0.057	0.601	0.311	0.912	0.673	0.43	0.113	5.752	0.038	0.162	0.543	0.585	0.003	0.134	0.014	0.014	0.021	0.003	0.036	0.797	3.278	4.518	5.555	5.971	0.003	0.003	0.694	0.127	0.181	0.024	0.005	0.243	0.005
-5.854	2.921	3.596	0.152	0.792	0.004	0.002	0.002	-4.621	1.38E-05	0.671	97.67%	1.571	3.41%	0.492	0.957	0.554	0.072	0.55	0.07	0.015	0.027	0.186	0.923	1.18	0.027	0.802	0.983	0.994	0.151	0.149	0.998	0.018	0.384	0.003	0.007	0.962	3.278	4.988	7.283	5.616	0.746	0.429	0.724	0.014	0.785	0.275	0.914	0.588	0.753
-5.949	3.636	3.046	0.452	0.956	0.009	0.054	0.025	-5.486	2.30E-05	0.16	82.72%	1.243	13.41%	0.07	0.36	0.569	0.896	0.581	0.321	0.177	0.782	0.701	0.951	9.763	0.08	0.91	0.944	0.955	0.884	0.135	0.936	0.323	0.934	0.003	0.005	0.977	1.172	3.646	5.341	4.204	0.004	0.43	0.963	0.125	0.727	0.027	0.244	0.529	0.015
-3.886	2.359	3.064	0.054	0.74	0.018	0.216	0.002	-5.304	1.20E-05	0.06	98.64%	0.514	1.41%	0.859	0.898	0.574	0.063	0.866	0.68	0.835	0.309	0.82	0.657	7.02	0.377	0.056	0.923	0.987	0.03	0.083	0.603	0.118	0.059	0.003	0.014	0.956	0.61	3.725	4.192	4.574	0.006	0.003	0.744	0.82	0.091	0.031	0.152	0.317	0.012
-5.124	2.869	3.309	0.297	0.763	0.005	0.002	0.933	-4.905	1.27E-05	0.636	87.33%	0.87	14.25%	0.757	0.112	0.534	0.351	0.836	0.54	0.112	0.353	0.684	0.192	1.668	0.276	0.019	0.929	0.923	0.436	0.068	0.784	0.409	0.206	0.003	0.014	0.033	0.534	2.873	4.359	4.417	0.886	0.023	0.888	0.034	0.124	0.006	0.643	0.239	0.016
-2.897	2.327	2.168	0.366	0.001	0.005	0.001	0.108	-4.524	2.06E-05	0.711	87.70%	1.264	13.80%	0.959	0.518	0.94	0.512	0.878	0.846	0.455	0.861	0.814	0.589	13.793	0.505	0.556	0.858	0.968	0.912	0.144	0.868	0.425	0.626	0.003	0.025	0.026	1.216	3.37	4.132	4.273	0.064	0.004	0.927	0.666	0.137	0.004	0.034	0.268	0.36
-5.71	2.41	2.12	0.005	0.989	0.006	0.002	0.505	-5.248	4.26E-06	0.042	91.50%	1.818	8.08%	0.951	0.889	0.392	0.17	0.529	0.321	0.34	0.576	0.636	0.144	9.923	0.153	0.314	0.907	0.872	0.479	0.626	0.839	0.045	0.894	0.003	0.01	0.133	0.349	2.574	3.199	5.127	0.242	0.274	0.95	0.015	0.148	0.018	0.837	0.648	0.041
-6.479	3.077	3.995	0.553	0.976	0.005	0.003	0.028	-4.722	6.50E-06	0.154	95.68%	2.418	3.66%	0.928	0.916	0.739	0.465	0.707	0.451	0.567	0.858	0.745	0.25	9.572	0.151	0.066	0.954	0.963	0.567	0.78	0.933	0.032	0.865	0.003	0.008	0.243	1.16	3.289	4.603	5.274	0.026	0.582	0.96	0.42	0.126	0.035	0.939	0.806	0.386
-5.345	3.403	3.895	0.236	0.092	0.006	0.001	0.916	-4.696	7.39E-06	0.563	95.12%	0.915	6.25%	0.894	0.836	0.956	0.467	0.917	0.854	0.588	0.873	0.721	0.401	3.637	0.263	0.111	0.966	0.956	0.968	0.111	0.934	0.649	0.731	0.003	0.064	0.078	0.818	3.513	4.986	5.403	0.75	0.009	0.927	0.051	0.117	0.005	0.026	0.12	0.024
-4.132	2.818	3.693	0.979	0.264	0.008	0.003	0.015	-4.879	1.44E-05	0.163	99.94%	0.436	1.34%	0.699	0.195	0.548	0.057	0.804	0.236	0.199	0.103	0.455	0.191	0.977	0.666	0.099	0.991	0.981	0.355	0.078	0.771	0.352	0.865	0.003	0.01	0.941	0.45	4.312	4.377	4.503	0.011	0.003	0.957	0.004	0.341	0.007	0.028	0.059	0.005
-4.001	3.034	4.08	0.989	0.176	0.008	0.004	0.143	-4.917	1.53E-05	0.159	100.20%	0.467	1.04%	0.678	0.234	0.639	0.057	0.856	0.276	0.274	0.102	0.459	0.181	0.998	0.604	0.123	0.991	0.981	0.318	0.076	0.772	0.382	0.851	0.003	0.01	0.946	0.487	4.576	4.758	4.607	0.012	0.003	0.962	0.004	0.373	0.007	0.04	0.073	0.005
-4.357	3.402	4.225	0.985	0.002	0.006	0.004	0.009	-4.787	1.38E-05	0.752	100.38%	0.313	0.68%	0.798	0.177	0.71	0.062	0.84	0.676	0.295	0.142	0.27	0.184	1.019	0.438	0.214	0.993	0.981	0.323	0.05	0.695	0.096	0.906	0.003	0.013	0.881	0.792	4.785	5.273	4.707	0.046	0.006	0.95	0.008	0.48	0.005	0.109	0.332	0.006
-4.385	3.4	4.299	0.006	0.496	0.007	0.01	0.006	-4.907	1.40E-05	0.82	98.08%	0.767	1.30%	0.188	0.217	0.471	0.16	0.775	0.93	0.493	0.259	0.199	0.688	0.679	0.279	0.13	0.993	0.952	0.299	0.039	0.96	0.105	0.136	0.003	0.011	0.903	0.676	4.686	5.058	4.38	0.013	0.003	0.868	0.007	0.392	0.004	0.212	0.131	0.005
-3.134	2.29	2.392	0.002	0.406	0.01	0.014	0.672	-5.003	1.06E-05	0.988	61.59%	2.249	44.05%	0.702	0.963	0.095	0.953	0.023	0.643	0.539	0.934	0.048	0.806	9.959	0.325	0.104	0.665	0.839	0.341	0.493	0.107	0.119	0.172	0.004	0.015	0.959	1.519	4.109	4.418	5.45	0.026	0.002	0.031	0.016	0.088	0.01	0.003	0.104	0.008
-3.654	2.66	2.619	0.012	0.936	0.019	0.649	0.924	-4.796	1.18E-05	0.978	74.25%	2.21	28.11%	0.214	0.976	0.051	0.97	0.007	0.791	0.251	0.94	0.031	0.909	9.15	0.227	0.061	0.624	0.884	0.317	0.459	0.04	0.039	0.097	0.01	0.015	0.944	2.819	4.49	5.508	6.456	0.178	0.004	0.535	0.453	0.056	0.008	0.005	0.36	0.01
-3.344	2.649	2.604	0.011	0.912	0.037	0.576	0.948	-4.939	1.12E-05	0.976	74.26%	2.207	28.01%	0.27	0.979	0.054	0.967	0.012	0.803	0.169	0.937	0.042	0.914	8.646	0.389	0.062	0.696	0.869	0.278	0.662	0.028	0.049	0.162	0.004	0.011	0.961	2.458	4.378	5.076	6.242	0.102	0.003	0.514	0.621	0.068	0.009	0.006	0.292	0.009
-3.191	2.832	2.739	0.005	0.685	0.052	0.051	0.845	-4.952	1.04E-05	0.987	70.90%	2.113	27.57%	0.193	0.974	0.046	0.967	0.009	0.767	0.176	0.942	0.061	0.911	8.497	0.388	0.189	0.386	0.859	0.299	0.582	0.041	0.041	0.071	0.003	0.012	0.938	2.451	4.336	4.921	6.325	0.08	0.003	0.201	0.293	0.073	0.007	0.006	0.141	0.007
-2.989	2.263	2.241	0.006	0.847	0.013	0.189	0.877	-4.897	1.06E-05	0.988	63.64%	2.166	36.98%	0.336	0.969	0.054	0.958	0.008	0.764	0.22	0.936	0.041	0.825	8.746	0.382	0.075	0.674	0.869	0.266	0.517	0.101	0.053	0.104	0.004	0.013	0.951	1.948	4.031	4.555	5.905	0.112	0.003	0.114	0.135	0.054	0.007	0.003	0.162	0.01
-4.252	3.201	3.413	0.042	0.844	0.008	0.083	0.8	-4.983	1.43E-05	0.987	79.69%	2.14	10.69%	0.737	0.981	0.107	0.961	0.028	0.849	0.669	0.941	0.119	0.918	8.669	0.203	0.766	0.707	0.926	0.86	0.926	0.096	0.197	0.224	0.003	0.011	0.96	2.075	4.468	5.215	6.263	0.052	0.004	0.735	0.516	0.053	0.007	0.004	0.417	0.012
-3.793	3.062	3.402	0.06	0.255	0.027	0.298	0.945	-4.783	1.17E-05	0.985	58.78%	2.278	38.48%	0.692	0.965	0.097	0.959	0.028	0.651	0.568	0.929	0.074	0.883	9.859	0.31	0.073	0.607	0.835	0.116	0.212	0.356	0.137	0.06	0.003	0.012	0.969	1.735	4.294	4.557	5.544	0.04	0.003	0.034	0.138	0.093	0.01	0.004	0.12	0.006
-3.838	2.605	1.833	0.005	0.992	0.004	0.002	0.017	-4.621	1.56E-05	0.88	88.59%	1.44	13.07%	0.869	0.824	0.71	0.234	0.783	0.57	0.212	0.109	0.5	0.742	3.533	0.772	0.072	0.396	0.95	0.268	0.057	0.581	0.045	0.105	0.003	0.062	0.855	0.598	2.749	3.125	3.702	0.003	0.002	0.955	0.09	0.079	0.006	0.006	0.066	0.011
-4.688	3.141	2.61	0.005	0.293	0.013	0.003	0.125	-4.714	2.09E-05	0.357	92.72%	1.196	6.03%	0.583	0.914	0.643	0.813	0.758	0.719	0.047	0.509	0.149	0.768	4.445	0.684	0.029	0.523	0.928	0.536	0.026	0.673	0.02	0.068	0.003	0.027	0.792	0.908	2.926	3.605	4.575	0.008	0.003	0.937	0.021	0.075	0.006	0.005	0.104	0.008
-2.695	2.673	2.286	0.004	0.005	0.004	0.003	0.167	-4.729	2.76E-05	0.993	83.20%	1.122	8.78%	0.898	0.949	0.884	0.878	0.66	0.623	0.167	0.177	0.031	0.762	3.822	0.778	0.014	0.286	0.113	0.637	0.017	0.051	0.035	0.235	0.003	0.249	0.706	0.862	3.141	3.689	4.628	0.002	0.002	0.295	0.003	0.09	0.005	0.004	0.025	0.003
-6.192	3.441	3.973	0.159	0.989	0.007	0.007	0.046	-4.787	2.49E-05	0.231	89.97%	1.174	7.48%	0.768	0.951	0.787	0.852	0.869	0.778	0.461	0.833	0.821	0.917	4.644	0.804	0.062	0.873	0.809	0.567	0.028	0.944	0.379	0.121	0.003	0.095	0.74	1.113	3.706	4.534	5.106	0.022	0.004	0.931	0.169	0.209	0.008	0.005	0.539	0.021
-7.215	3.975	5.104	0.999	0.96	0.005	0.001	0.061	-5.769	1.38E-05	0.016	100.44%	1.082	0.88%	0.299	0.905	0.872	0.101	0.922	0.934	0.048	0.921	0.647	0.54	7.353	0.114	0.468	0.498	0.927	0.865	0.041	0.944	0.11	0.293	0.003	0.009	0.595	2.399	5.025	6.056	7.776	0.063	0.006	0.873	0.238	0.494	0.006	0.53	0.796	0.122
-3.273	2.447	2.33	0.966	0.989	0.017	0.003	0.003	-5.448	1.08E-05	0.824	96.52%	1.185	1.62%	0.785	0.313	0.755	0.1	0.865	0.861	0.868	0.59	0.74	0.514	2.419	0.415	0.057	0.969	0.135	0.006	0.943	0.661	0.042	0.504	0.003	0.009	0.033	0.237	2.039	2.362	5.165	0.065	0.003	0.278	0.059	0.212	0.106	0.045	0.179	0.006
-7.398	4.056	6.23	1	0.518	0.004	0.002	0.004	-4.987	1.15E-05	0.015	101.74%	0.975	0.54%	0.646	0.681	0.896	0.061	0.859	0.943	0.036	0.935	0.47	0.206	5.824	0.016	0.404	0.88	0.883	0.228	0.055	0.924	0.018	0.138	0.003	0.011	0.597	1.222	5.428	6.869	7.754	0.034	0.022	0.566	0.891	0.462	0.117	0.481	0.888	0.029
-4.933	1.109	2.294	0.053	0.976	0.007	0.003	0.004	-5.307	5.59E-06	0.03	93.81%	0.721	6.01%	0.939	0.777	0.568	0.064	0.627	0.902	0.565	0.154	0.747	0.701	4.997	0.158	0.779	0.926	0.979	0.392	0.915	0.908	0.16	0.064	0.003	0.011	0.874	0.445	2.962	5.009	5.655	0.01	0.002	0.339	0.006	0.036	0.004	0.035	0.295	0.006
-4.038	3.481	5.041	0.614	0.961	0.006	0.014	0.002	-5.1	1.45E-05	0.187	96.96%	1.42	0.97%	0.082	0.289	0.787	0.117	0.878	0.052	0.918	0.062	0.759	0.93	2.31	0.463	0.888	0.959	0.968	0.685	0.24	0.992	0.022	0.424	0.003	0.011	0.974	3.068	4.859	5.93	5.608	0.003	0.05	0.958	0.88	0.715	0.656	0.355	0.846	0.031
-4.455	3.297	3.728	0.78	0.033	0.063	0.002	0.006	-4.796	1.62E-05	0.511	92.24%	1.076	4.72%	0.141	0.931	0.235	0.921	0.147	0.637	0.066	0.915	0.197	0.714	4.099	0.146	0.881	0.937	0.905	0.702	0.9	0.954	0.028	0.814	0.003	0.01	0.964	3.07	4.75	5.925	6.194	0.014	0.153	0.94	0.737	0.145	0.028	0.715	0.591	0.009
-4.373	3.217	3.29	0.125	0.978	0.005	0.001	0.041	-4.748	2.09E-05	0.286	98.92%	2.585	1.12%	0.903	0.575	0.962	0.069	0.918	0.841	0.764	0.889	0.96	0.231	8.468	0.294	0.879	0.837	0.667	0.106	0.294	0.917	0.362	0.302	0.003	0.008	0.894	2.363	4.684	6.415	7.002	0.044	0.006	0.818	0.939	0.298	0.011	0.043	0.851	0.105
-4.546	3.308	3.291	0.988	0.026	0.004	0.003	0.02	-4.718	2.67E-05	0.966	92.61%	1.741	5.44%	0.944	0.492	0.921	0.11	0.947	0.606	0.803	0.549	0.958	0.647	8.171	0.133	0.598	0.494	0.593	0.177	0.213	0.923	0.042	0.464	0.003	0.099	0.435	2.207	4.228	5.104	5.912	0.072	0.002	0.792	0.925	0.371	0.038	0.003	0.629	0.037
-3.957	1.933	1.64	0.175	0.986	0.011	0.162	0.195	-5.594	4.45E-06	0.036	93.90%	1.698	9.15%	0.807	0.972	0.218	0.357	0.242	0.814	0.059	0.324	0.775	0.91	6.21	0.256	0.065	0.76	0.96	0.031	0.105	0.896	0.027	0.121	0.003	0.01	0.054	0.511	3.843	4.879	5.333	0.014	0.004	0.353	0.012	0.104	0.032	0.226	0.488	0.008
-2.93	2.704	2.4	0.967	0.02	0.004	0.005	0.028	-4.678	3.15E-05	0.969	91.03%	1.591	5.78%	0.952	0.427	0.934	0.12	0.939	0.617	0.349	0.549	0.947	0.495	9.303	0.281	0.183	0.466	0.605	0.152	0.185	0.912	0.051	0.396	0.003	0.15	0.482	1.277	3.739	4.498	4.962	0.139	0.002	0.815	0.883	0.425	0.016	0.003	0.346	0.028
-7.577	4.095	5.74	0.998	0.985	0.004	0.001	0.006	-5.753	1.32E-05	0.029	100.66%	1.001	0.64%	0.387	0.603	0.872	0.069	0.919	0.905	0.075	0.886	0.351	0.326	5.522	0.088	0.441	0.38	0.934	0.837	0.042	0.93	0.106	0.271	0.003	0.01	0.51	2.744	5.125	6.203	7.569	0.038	0.004	0.892	0.322	0.492	0.005	0.598	0.799	0.032
-5.708	3.062	3.498	0.365	0.357	0.005	0.014	0.29	-4.95	1.55E-05	0.218	95.16%	0.857	3.76%	0.586	0.577	0.785	0.108	0.801	0.706	0.378	0.405	0.75	0.306	6.422	0.211	0.663	0.848	0.555	0.737	0.506	0.873	0.62	0.778	0.003	0.011	0.72	1.095	4.619	4.42	5.967	0.004	0.003	0.923	0.922	0.267	0.006	0.406	0.661	0.263
-2.645	2.304	2.038	0.013	0.982	0.008	0.024	0.87	-4.75	1.08E-05	0.343	80.12%	1.278	21.43%	0.36	0.858	0.042	0.226	0.017	0.387	0.022	0.309	0.043	0.885	7.096	0.365	0.174	0.921	0.828	0.092	0.024	0.886	0.029	0.992	0.003	0.009	0.642	0.605	1.655	2.164	5.066	0.002	0.003	0.774	0.593	0.606	0.269	0.002	0.893	0.033
-4.844	3.522	3.799	0.104	0.009	0.003	0.001	0.001	-4.693	1.17E-05	0.834	97.65%	0.797	1.81%	0.594	0.855	0.947	0.563	0.781	0.596	0.254	0.609	0.677	0.899	0.859	0.141	0.279	0.966	0.969	0.894	0.666	0.906	0.093	0.244	0.003	0.008	0.869	1.579	3.861	4.473	5.137	0.193	0.126	0.923	0.665	0.648	0.011	0.535	0.732	0.263
-7.483	3.361	4.49	0.976	0.973	0.006	0.001	0.007	-5.819	1.85E-05	0.159	100.01%	0.533	0.82%	0.74	0.547	0.947	0.067	0.931	0.825	0.417	0.878	0.803	0.356	2.87	0.039	0.906	0.98	0.968	0.769	0.755	0.978	0.043	0.666	0.003	0.007	0.806	1.071	4.584	5.232	6.266	0.01	0.002	0.623	0.049	0.065	0.004	0.055	0.742	0.008
-5.07	2.682	2.976	0.03	0.01	0.005	0.002	0.004	-4.944	1.97E-05	0.866	85.09%	0.868	28.50%	0.623	0.952	0.886	0.776	0.815	0.947	0.669	0.789	0.876	0.78	3.77	0.042	0.166	0.836	0.956	0.062	0.12	0.934	0.027	0.685	0.003	0.011	0.346	0.85	4.396	5.465	6.07	0.02	0.003	0.395	0.863	0.088	0.044	0.561	0.557	0.007
-7.457	4.219	5.739	1	0.226	0.003	0.001	0.016	-5.507	1.75E-05	0.029	101.19%	0.91	0.53%	0.2	0.445	0.76	0.061	0.878	0.906	0.022	0.86	0.454	0.622	7.835	0.099	0.257	0.694	0.941	0.938	0.059	0.922	0.124	0.802	0.003	0.011	0.321	2.744	5.185	6.343	7.054	0.441	0.019	0.64	0.681	0.39	0.013	0.956	0.832	0.056
-3.528	2.548	2.722	0.991	0.984	0.008	0.092	0.004	-5.149	4.24E-06	0.833	95.86%	1.439	2.04%	0.958	0.707	0.967	0.059	0.919	0.906	0.912	0.857	0.945	0.272	2.742	0.52	0.26	0.977	0.715	0.018	0.856	0.931	0.064	0.373	0.003	0.008	0.123	0.079	1.976	2.516	4.539	0.027	0.004	0.601	0.925	0.495	0.112	0.285	0.288	0.01
-4.494	2.753	3.915	0.021	0.016	0.008	0.001	0.002	-4.891	1.57E-05	0.162	97.84%	1.093	1.25%	0.086	0.803	0.765	0.113	0.857	0.067	0.619	0.062	0.78	0.932	2.043	0.242	0.914	0.973	0.972	0.532	0.611	0.987	0.034	0.645	0.003	0.007	0.977	2.328	3.745	4.696	6.332	0.005	0.047	0.938	0.956	0.388	0.05	0.412	0.699	0.034
-6.456	2.598	3.334	0.998	0.982	0.007	0.004	0.003	-5.237	2.27E-05	0.113	86.97%	1.081	15.05%	0.199	0.532	0.873	0.174	0.923	0.924	0.445	0.409	0.922	0.861	6.903	0.071	0.464	0.987	0.868	0.232	0.83	0.796	0.146	0.837	0.003	0.007	0.367	1.125	4.06	5.337	6.301	0.23	0.003	0.369	0.772	0.24	0.028	0.881	0.854	0.009
-7.444	4.401	6.444	1	0.001	0.004	0.002	0.006	-5.674	1.56E-05	0.019	102.23%	0.228	0.54%	0.224	0.28	0.911	0.07	0.976	0.935	0.009	0.255	0.743	0.923	6.986	0.024	0.098	0.306	0.963	0.582	0.067	0.828	0.036	0.702	0.003	0.012	0.259	2.833	5.44	7.059	7.049	0.304	0.039	0.38	0.756	0.402	0.045	0.886	0.865	0.016
-5.708	3.454	3.964	0.972	0.612	0.004	0.001	0.019	-4.867	2.09E-05	0.046	99.38%	1.44	1.11%	0.366	0.847	0.877	0.104	0.931	0.855	0.085	0.66	0.677	0.853	7.254	0.138	0.087	0.931	0.919	0.678	0.095	0.894	0.044	0.827	0.003	0.006	0.541	1.941	4.317	6.038	6.874	0.064	0.004	0.68	0.324	0.366	0.006	0.931	0.765	0.121
-4.152	3.558	4.481	0.02	0.948	0.003	0.095	0.009	-4.865	1.54E-05	0.464	94.45%	2.626	2.06%	0.927	0.412	0.819	0.065	0.707	0.877	0.796	0.886	0.947	0.306	7.505	0.121	0.767	0.801	0.859	0.94	0.239	0.886	0.245	0.173	0.003	0.017	0.897	2.898	4.805	6.341	6.356	0.023	0.004	0.928	0.975	0.278	0.693	0.292	0.814	0.458
-3.704	2.465	2.545	0.982	0.982	0.006	0.004	0.012	-5.706	2.43E-05	0.882	75.74%	2.333	15.76%	0.497	0.916	0.515	0.817	0.348	0.66	0.509	0.902	0.804	0.917	4.482	0.025	0.974	0.968	0.959	0.684	0.954	0.953	0.065	0.109	0.003	0.005	0.922	0.627	2.764	5.096	6.427	0.078	0.002	0.303	0.003	0.081	0.004	0.012	0.316	0.005
-3.02	2.414	1.949	0.301	0.084	0.004	0.006	0.901	-4.811	2.33E-05	0.756	86.70%	1.873	17.79%	0.64	0.477	0.711	0.293	0.88	0.703	0.008	0.66	0.538	0.676	6.487	0.296	0.16	0.961	0.908	0.06	0.043	0.951	0.06	0.894	0.003	0.016	0.767	0.835	2.781	3.657	4.422	0.035	0.005	0.595	0.834	0.44	0.052	0.004	0.804	0.064
-7.009	4.343	5.945	1	0.002	0.004	0.002	0.007	-5.525	1.66E-05	0.015	101.96%	0.278	0.59%	0.168	0.27	0.921	0.082	0.972	0.932	0.009	0.193	0.787	0.922	7.307	0.046	0.126	0.51	0.962	0.786	0.044	0.901	0.042	0.703	0.003	0.011	0.323	2.701	5.341	6.916	7.077	0.299	0.028	0.34	0.592	0.408	0.013	0.89	0.864	0.018
-4.235	2.337	2.676	0.004	0.018	0.005	0.002	0.005	-4.772	1.47E-05	0.705	92.64%	0.729	3.72%	0.482	0.678	0.891	0.865	0.38	0.421	0.218	0.441	0.525	0.929	0.427	0.323	0.14	0.966	0.98	0.883	0.08	0.945	0.107	0.1	0.003	0.007	0.982	1.328	2.681	4.344	4.236	0.033	0.041	0.913	0.183	0.839	0.055	0.414	0.815	0.402
-4.687	1.206	2.32	0.035	0.997	0.005	0.003	0.009	-5.033	6.55E-06	0.097	95.47%	0.832	3.80%	0.775	0.922	0.536	0.1	0.585	0.843	0.504	0.262	0.808	0.848	3.983	0.129	0.327	0.894	0.933	0.327	0.345	0.903	0.043	0.391	0.003	0.012	0.39	1.021	3.685	4.984	5.705	0.272	0.006	0.68	0.007	0.027	0.004	0.083	0.438	0.005
-2.798	1.701	1.821	0.995	0.854	0.007	0.256	0.706	-5.491	8.85E-06	0.458	93.71%	1.762	4.78%	0.592	0.475	0.675	0.236	0.725	0.521	0.472	0.614	0.757	0.912	5.903	0.416	0.125	0.988	0.957	0.101	0.738	0.95	0.056	0.966	0.003	0.007	0.025	0.049	1.884	2.108	4.48	0.018	0.007	0.833	0.898	0.439	0.022	0.025	0.816	0.023
-3.114	2.168	1.725	0.737	0.565	0.005	0.006	0.936	-4.822	1.36E-05	0.837	83.65%	1.667	22.39%	0.797	0.309	0.898	0.093	0.949	0.644	0.121	0.652	0.953	0.665	6.325	0.275	0.409	0.793	0.845	0.074	0.051	0.859	0.146	0.863	0.003	0.02	0.149	0.932	2.613	3.446	4.941	0.031	0.003	0.797	0.906	0.266	0.031	0.005	0.799	0.23
-7.177	4.228	5.779	1	0.932	0.006	0.001	0.167	-5.811	1.63E-05	0.013	100.72%	0.904	0.67%	0.183	0.932	0.798	0.129	0.878	0.919	0.038	0.93	0.478	0.774	5.75	0.108	0.288	0.52	0.923	0.854	0.043	0.939	0.071	0.471	0.003	0.01	0.403	2.548	5.039	5.968	7.561	0.033	0.004	0.881	0.203	0.47	0.005	0.676	0.772	0.04
-6.024	3.279	3.745	0.016	0.934	0.005	0.003	0.079	-4.848	1.48E-05	0.559	97.30%	1.333	2.28%	0.66	0.128	0.896	0.066	0.855	0.883	0.595	0.846	0.662	0.196	5.835	0.194	0.614	0.922	0.697	0.806	0.237	0.911	0.154	0.347	0.003	0.012	0.903	1.028	4.43	5.911	6.172	0.002	0.002	0.872	0.341	0.053	0.004	0.007	0.468	0.01
-6.293	3.81	5.103	0.998	0.993	0.014	0.007	0.046	-4.963	1.86E-05	0.082	98.02%	0.971	1.98%	0.132	0.371	0.861	0.08	0.897	0.911	0.485	0.608	0.819	0.453	5.18	0.062	0.416	0.985	0.815	0.265	0.891	0.873	0.069	0.531	0.003	0.006	0.171	0.452	3.659	5.169	6.153	0.096	0.003	0.778	0.93	0.347	0.065	0.889	0.82	0.006
-3.167	2.797	3.02	0.999	0.318	0.005	0.263	0.992	-4.851	2.81E-05	0.799	88.62%	2.59	8.51%	0.725	0.766	0.902	0.231	0.942	0.637	0.039	0.419	0.873	0.75	4.115	0.116	0.295	0.854	0.587	0.059	0.178	0.972	0.045	0.503	0.003	0.014	0.919	0.873	3.869	3.976	5.347	0.014	0.003	0.441	0.958	0.424	0.371	0.003	0.561	0.823
-4.958	3.434	3.57	0.99	0.906	0.008	0.002	0.014	-5.081	1.89E-05	0.114	97.77%	1.952	1.48%	0.706	0.909	0.943	0.104	0.902	0.728	0.367	0.895	0.914	0.329	6.946	0.378	0.934	0.917	0.303	0.885	0.361	0.939	0.099	0.727	0.003	0.006	0.787	2.172	4.578	5.459	6.892	0.029	0.005	0.607	0.889	0.31	0.011	0.08	0.826	0.017
-1.89	1.591	1.651	0.941	0.259	0.004	0.158	0.067	-5.172	1.69E-05	0.836	93.40%	2.043	6.82%	0.621	0.433	0.735	0.365	0.64	0.639	0.541	0.718	0.81	0.908	4.418	0.235	0.074	0.992	0.953	0.055	0.793	0.924	0.045	0.967	0.003	0.007	0.043	0.098	1.747	2.038	4.717	0.012	0.01	0.784	0.907	0.415	0.112	0.093	0.825	0.029
-3.033	3.309	3.363	0.999	0.006	0.006	0.036	0.029	-5.431	3.00E-05	0.565	96.49%	0.889	1.09%	0.821	0.806	0.958	0.203	0.828	0.525	0.967	0.857	0.696	0.878	4.138	0.611	0.107	0.958	0.632	0.023	0.097	0.524	0.1	0.104	0.003	0.012	0.194	0.485	2.32	2.867	4.327	0.095	0.007	0.663	0.258	0.226	0.027	0.046	0.166	0.007
-3.448	2.724	3.061	0.936	0.352	0.003	0.289	0.985	-4.752	2.47E-05	0.839	78.95%	1.111	11.75%	0.106	0.936	0.541	0.452	0.796	0.178	0.009	0.433	0.436	0.752	6.934	0.087	0.151	0.767	0.121	0.233	0.183	0.961	0.128	0.95	0.003	0.036	0.694	2.323	4.157	4.748	6.07	0.012	0.004	0.047	0.852	0.519	0.389	0.003	0.747	0.008
-4.531	0.892	0.666	0.016	0.991	0.006	0.006	0.02	-5.853	8.54E-06	0.912	78.96%	1.476	25.39%	0.3	0.908	0.231	0.069	0.115	0.719	0.071	0.313	0.663	0.665	1.295	0.124	0.31	0.904	0.967	0.017	0.232	0.811	0.03	0.854	0.003	0.009	0.027	0.217	2.017	3.06	4.917	0.013	0.002	0.348	0.011	0.044	0.004	0.014	0.602	0.006
-5.796	2.182	1.572	0.016	0.955	0.008	0.075	0.867	-5.79	9.91E-06	0.418	88.63%	0.715	17.50%	0.411	0.73	0.196	0.085	0.603	0.882	0.376	0.135	0.698	0.58	6.218	0.253	0.259	0.879	0.936	0.178	0.155	0.932	0.135	0.244	0.003	0.008	0.263	0.262	3.757	5.246	5.594	0.011	0.002	0.672	0.403	0.215	0.026	0.939	0.612	0.163
-4.416	3.118	4.157	0.995	0.064	0.003	0.011	0.861	-4.818	2.65E-05	0.6	91.28%	2.248	5.75%	0.274	0.5	0.778	0.223	0.936	0.376	0.034	0.351	0.738	0.619	6.949	0.061	0.354	0.775	0.881	0.197	0.473	0.986	0.033	0.797	0.003	0.021	0.934	2.054	4.523	5.394	6.1	0.011	0.004	0.125	0.934	0.625	0.322	0.004	0.746	0.062
-5.992	3.242	3.612	0.761	0.017	0.012	0.011	0.101	-4.899	1.44E-05	0.12	78.23%	0.614	1.48%	0.888	0.878	0.897	0.122	0.889	0.923	0.773	0.635	0.902	0.823	7.867	0.164	0.246	0.85	0.99	0.071	0.582	0.939	0.08	0.262	0.003	0.011	0.915	0.822	4.625	5.409	5.437	0.002	0.003	0.856	0.875	0.364	0.021	0.478	0.838	0.011
-6.647	3.86	5.035	0.984	0.236	0.004	0.002	0.014	-5.254	1.77E-05	0.196	100.40%	1.451	0.63%	0.706	0.701	0.914	0.068	0.921	0.919	0.118	0.929	0.628	0.175	5.183	0.073	0.6	0.969	0.618	0.939	0.057	0.88	0.118	0.619	0.003	0.016	0.884	2.742	5.112	6.023	6.902	0.151	0.007	0.695	0.943	0.353	0.129	0.283	0.851	0.129
-5.631	2.934	3.467	0.251	0.823	0.006	0.737	0.055	-5.631	1.55E-05	0.039	97.20%	0.597	3.99%	0.918	0.739	0.872	0.124	0.832	0.909	0.744	0.109	0.848	0.801	6.565	0.171	0.247	0.794	0.954	0.026	0.391	0.901	0.634	0.181	0.003	0.014	0.562	0.657	4.425	5.511	5.969	0.044	0.003	0.655	0.126	0.216	0.011	0.621	0.587	0.013
-2.643	2.713	2.464	0.676	0.977	0.006	0.024	0.006	-5.297	1.35E-05	0.578	90.01%	1.445	2.23%	0.245	0.689	0.932	0.059	0.511	0.866	0.861	0.82	0.114	0.196	1.318	0.56	0.04	0.963	0.811	0.203	0.524	0.771	0.091	0.228	0.003	0.021	0.987	0.422	1.712	2.59	5.013	0.219	0.007	0.73	0.84	0.297	0.024	0.032	0.357	0.011
-5.009	2.516	2.636	0.014	0.996	0.024	0.005	0.387	-5.96	8.18E-06	0.872	95.07%	1.804	6.93%	0.217	0.853	0.61	0.234	0.767	0.833	0.457	0.851	0.576	0.694	9.925	0.064	0.699	0.969	0.951	0.035	0.631	0.938	0.019	0.816	0.003	0.01	0.695	0.705	3.496	3.916	4.978	0.008	0.003	0.669	0.968	0.157	0.01	0.223	0.595	0.006
-5.981	2.607	2.964	0.043	0.474	0.005	0.003	0.022	-5.312	1.43E-05	0.128	95.60%	0.963	1.89%	0.947	0.732	0.913	0.078	0.736	0.918	0.746	0.668	0.956	0.808	1.422	0.093	0.919	0.944	0.989	0.603	0.968	0.912	0.065	0.196	0.003	0.01	0.778	0.65	4.076	5.393	5.485	0.008	0.002	0.888	0.7	0.038	0.005	0.038	0.703	0.007
-4.796	3.583	3.764	0.376	0.986	0.007	0.001	0.005	-4.782	1.44E-05	0.736	97.27%	0.872	2.14%	0.305	0.813	0.736	0.475	0.612	0.244	0.093	0.183	0.715	0.913	3.657	0.264	0.639	0.991	0.971	0.097	0.922	0.94	0.076	0.854	0.003	0.009	0.953	2.731	3.956	4.253	6.049	0.012	0.216	0.927	0.843	0.548	0.162	0.859	0.827	0.031
-3.094	2.753	2.469	0.896	0.01	0.004	0.003	0.131	-4.678	3.51E-05	0.965	92.34%	1.398	4.11%	0.952	0.544	0.938	0.113	0.936	0.692	0.334	0.779	0.95	0.454	8.721	0.142	0.1	0.691	0.415	0.358	0.342	0.936	0.042	0.683	0.003	0.082	0.536	1.612	3.54	4.557	6.548	0.092	0.003	0.708	0.916	0.262	0.02	0.004	0.427	0.067
-5.091	1.399	3.474	0.049	0.966	0.005	0.002	0.003	-5.583	1.15E-05	0.033	98.71%	0.618	0.99%	0.936	0.711	0.893	0.067	0.892	0.885	0.656	0.148	0.854	0.812	5.026	0.16	0.728	0.893	0.954	0.731	0.746	0.945	0.246	0.102	0.003	0.011	0.907	0.785	4.164	5.703	5.872	0.026	0.002	0.638	0.012	0.053	0.004	0.069	0.454	0.005
-6.237	2.811	3.105	0.156	0.027	0.004	0.002	0.004	-5.055	2.20E-05	0.125	96.63%	0.558	4.47%	0.917	0.803	0.903	0.108	0.763	0.923	0.649	0.722	0.841	0.603	1.256	0.048	0.831	0.962	0.98	0.774	0.947	0.963	0.041	0.875	0.003	0.011	0.809	0.66	3.923	5.217	6.184	0.005	0.002	0.747	0.034	0.038	0.004	0.024	0.489	0.004
-2.008	2.607	2.53	0.99	0.581	0.006	0.44	0.018	-5.391	1.04E-05	0.864	95.45%	1.127	2.55%	0.585	0.738	0.879	0.641	0.558	0.699	0.873	0.695	0.877	0.846	3.47	0.566	0.031	0.975	0.306	0.013	0.878	0.757	0.086	0.91	0.003	0.015	0.369	0.214	1.906	2.222	4.734	0.434	0.013	0.751	0.439	0.33	0.046	0.04	0.514	0.009
-4.671	3.051	3.302	0.993	0.998	0.006	0.002	0.782	-5.415	1.71E-05	0.593	94.12%	2.145	7.73%	0.033	0.691	0.055	0.957	0.049	0.083	0.918	0.753	0.322	0.924	9.489	0.062	0.907	0.949	0.874	0.761	0.932	0.928	0.07	0.17	0.003	0.005	0.952	0.593	2.433	3.053	3.704	0.12	0.041	0.825	0.091	0.493	0.032	0.472	0.138	0.019
-5.641	2.801	2.816	0.119	0.003	0.005	0.001	0.007	-5.018	2.03E-05	0.793	89.14%	1.081	10.04%	0.849	0.946	0.561	0.245	0.4	0.903	0.54	0.837	0.767	0.718	0.607	0.059	0.379	0.888	0.98	0.086	0.774	0.929	0.017	0.879	0.003	0.011	0.302	0.531	2.616	3.941	5.312	0.008	0.002	0.702	0.082	0.032	0.004	0.014	0.612	0.005
-5.394	1.337	3.455	0.288	0.996	0.014	0.001	0.007	-5.48	1.46E-05	0.028	99.07%	0.574	1.00%	0.902	0.687	0.929	0.064	0.88	0.89	0.619	0.325	0.834	0.786	5.394	0.107	0.739	0.957	0.951	0.828	0.853	0.925	0.139	0.166	0.003	0.01	0.908	1.259	4.588	5.772	6.225	0.118	0.003	0.572	0.02	0.055	0.004	0.101	0.555	0.006
-7.006	3.096	4.222	0.991	0.007	0.011	0.001	0.006	-5.151	2.32E-05	0.069	97.64%	0.681	2.80%	0.419	0.263	0.948	0.211	0.955	0.948	0.588	0.373	0.93	0.835	6.245	0.087	0.306	0.985	0.982	0.54	0.807	0.934	0.056	0.426	0.003	0.008	0.902	1.423	4.557	6.131	6.5	0.014	0.003	0.591	0.965	0.237	0.018	0.961	0.84	0.011
-4.357	2.577	2.802	0.771	0.002	0.01	0.002	0.017	-4.947	3.08E-05	0.18	90.68%	1.113	9.22%	0.454	0.508	0.926	0.454	0.96	0.92	0.497	0.182	0.946	0.906	6.268	0.228	0.823	0.973	0.985	0.156	0.406	0.889	0.06	0.123	0.003	0.006	0.243	1.984	4.304	5.998	6.839	0.016	0.003	0.189	0.925	0.14	0.011	0.86	0.836	0.012
-4.37	2.677	3.658	0.007	0.337	0.004	0.001	0	-4.661	1.17E-05	0.523	98.04%	0.773	1.36%	0.4	0.547	0.925	0.838	0.606	0.274	0.229	0.257	0.608	0.932	0.66	0.286	0.237	0.969	0.979	0.894	0.109	0.936	0.078	0.595	0.003	0.007	0.955	1.977	3.747	4.592	4.87	0.075	0.096	0.936	0.368	0.778	0.087	0.083	0.839	0.296
-4.815	3.634	4.393	0.999	0.101	0.005	0.094	0.005	-5.181	2.67E-05	0.62	97.61%	1.239	0.86%	0.959	0.898	0.952	0.071	0.869	0.62	0.965	0.857	0.874	0.638	2.981	0.233	0.542	0.977	0.323	0.358	0.928	0.822	0.181	0.55	0.003	0.01	0.573	1.008	3.542	3.939	5.179	0.07	0.009	0.764	0.885	0.64	0.108	0.327	0.458	0.01
-3.944	2.881	2.671	0.914	0.024	0.005	0.015	0.017	-4.738	3.48E-05	0.952	91.67%	1.345	5.38%	0.859	0.382	0.918	0.091	0.916	0.333	0.039	0.688	0.709	0.33	8.434	0.202	0.1	0.66	0.575	0.615	0.058	0.521	0.047	0.754	0.003	0.111	0.338	1.113	3.745	4.477	5.111	0.132	0.003	0.407	0.266	0.555	0.011	0.004	0.398	0.013
-4.497	0.419	1.065	0.01	0.986	0.006	0.011	0.571	-5.648	7.99E-06	0.066	79.35%	0.618	17.65%	0.703	0.937	0.215	0.071	0.092	0.681	0.21	0.219	0.864	0.735	3.694	0.214	0.462	0.919	0.969	0.301	0.547	0.926	0.067	0.6	0.003	0.012	0.13	0.582	3.389	4.16	5.586	0.148	0.007	0.363	0.007	0.049	0.004	0.513	0.349	0.007
-5.214	2.104	4.236	0.606	0.919	0.003	0.002	0.006	-5.191	1.74E-05	0.011	98.37%	0.689	0.72%	0.468	0.224	0.918	0.097	0.931	0.907	0.725	0.409	0.887	0.84	1.414	0.035	0.363	0.922	0.973	0.013	0.402	0.957	0.04	0.736	0.003	0.009	0.066	1.073	4.518	4.491	6.108	0.023	0.004	0.37	0.46	0.118	0.009	0.833	0.718	0.005
-5.54	2.35	1.659	0.97	0.998	0.005	0.002	0.026	-5.704	5.59E-06	0.884	84.93%	1.17	13.32%	0.874	0.797	0.8	0.108	0.705	0.692	0.567	0.682	0.873	0.482	3.407	0.264	0.129	0.94	0.856	0.136	0.132	0.944	0.068	0.076	0.003	0.016	0.664	0.358	3.546	4.164	5.447	0.005	0.001	0.831	0.004	0.027	0.004	0.029	0.659	0.008
-5.745	2.527	2.923	0.042	0.424	0.005	0.003	0.023	-5.298	1.44E-05	0.147	95.62%	0.972	1.86%	0.947	0.725	0.911	0.078	0.705	0.919	0.748	0.677	0.957	0.798	1.362	0.095	0.923	0.951	0.989	0.645	0.971	0.899	0.068	0.164	0.003	0.01	0.809	0.664	4.111	5.401	5.492	0.008	0.002	0.884	0.693	0.039	0.005	0.035	0.706	0.008
-5.466	3.462	5.39	0.971	0.009	0.012	0.001	0.002	-4.882	8.27E-06	0.16	98.97%	2.494	2.57%	0.839	0.948	0.861	0.07	0.699	0.861	0.057	0.887	0.578	0.382	4.253	0.107	0.569	0.994	0.993	0.602	0.095	0.967	0.016	0.684	0.003	0.032	0.985	3.095	5.024	6.819	5.856	0.181	0.872	0.977	0.957	0.542	0.501	0.803	0.939	0.94
-4.94	3.115	3.664	0	0.304	0.005	0.001	0.001	-4.702	2.67E-05	0.978	93.68%	1.361	9.67%	0.258	0.959	0.499	0.839	0.907	0.138	0.087	0.06	0.925	0.962	1.622	0.147	0.846	0.371	0.977	0.056	0.396	0.99	0.159	0.123	0.003	0.009	0.962	2.075	4.498	5.689	5.414	0.057	0.025	0.935	0.687	0.25	0.223	0.672	0.708	0.857
-5.132	3.84	3.576	0.993	0.998	0.004	0.004	0.011	-4.807	1.81E-05	0.295	94.54%	0.957	6.77%	0.074	0.213	0.882	0.941	0.847	0.556	0.024	0.347	0.731	0.953	12.99	0.137	0.564	0.927	0.942	0.863	0.167	0.945	0.118	0.859	0.003	0.006	0.964	0.815	2.676	3.528	3.75	0.004	0.016	0.961	0.2	0.485	0.01	0.092	0.524	0.021
-5.5	3.088	3.739	0.928	0.001	0.005	0.123	0.005	-4.634	2.03E-05	0.32	98.34%	0.283	2.43%	0.83	0.835	0.936	0.277	0.93	0.898	0.494	0.714	0.797	0.865	0.951	0.283	0.034	0.89	0.984	0.144	0.548	0.063	0.668	0.44	0.003	0.015	0.059	0.951	3.653	4.919	4.9	0.049	0.034	0.85	0.922	0.871	0.815	0.128	0.833	0.208
-6.333	2.428	3.011	0.016	0.748	0.014	0.949	0.435	-5.739	1.51E-05	0.018	98.63%	0.364	2.08%	0.438	0.771	0.417	0.064	0.815	0.886	0.364	0.132	0.748	0.803	7.686	0.17	0.247	0.976	0.945	0.943	0.909	0.936	0.129	0.737	0.003	0.009	0.965	0.592	4.507	5.937	6.268	0.061	0.004	0.646	0.665	0.236	0.009	0.951	0.648	0.031
-5.987	3.214	3.97	0.524	0.365	0.004	0.023	0.017	-5.632	1.85E-05	0.065	98.51%	0.494	1.89%	0.78	0.648	0.934	0.117	0.951	0.931	0.789	0.114	0.89	0.908	6.065	0.112	0.191	0.936	0.952	0.4	0.659	0.909	0.846	0.199	0.003	0.015	0.942	1.18	4.714	6.327	6.115	0.3	0.017	0.724	0.525	0.273	0.009	0.97	0.625	0.165
-5.16	2.043	1.998	0.011	0.923	0.007	0.951	0.966	-5.631	9.95E-06	0.179	83.32%	0.728	21.00%	0.309	0.941	0.42	0.139	0.371	0.566	0.241	0.08	0.717	0.628	7.146	0.12	0.09	0.804	0.963	0.007	0.077	0.912	0.184	0.129	0.003	0.014	0.139	0.673	2.845	4.131	5.63	0.081	0.003	0.391	0.298	0.165	0.023	0.945	0.655	0.01
-5.056	1.441	0.984	0.008	0.553	0.006	0.017	0.332	-5.814	6.88E-06	0.762	63.34%	1.06	44.99%	0.755	0.962	0.135	0.083	0.062	0.56	0.046	0.379	0.584	0.504	1.339	0.09	0.506	0.906	0.982	0.129	0.686	0.926	0.045	0.852	0.003	0.011	0.055	0.15	2.36	3.27	5.186	0.009	0.002	0.865	0.012	0.045	0.004	0.018	0.402	0.006
-5.319	3.524	3.585	0.041	0.992	0.004	0.388	0.016	-4.821	6.20E-06	0.674	94.04%	1.739	2.32%	0.961	0.857	0.827	0.09	0.699	0.833	0.593	0.88	0.826	0.149	6.957	0.188	0.175	0.915	0.55	0.832	0.617	0.87	0.57	0.713	0.004	0.093	0.95	1.202	4.107	5.044	5.856	0.007	0.003	0.928	0.657	0.14	0.028	0.016	0.558	0.069
-6.368	3.124	3.57	0.998	0.019	0.004	0.001	0.006	-5.325	2.21E-05	0.023	99.91%	0.459	1.05%	0.185	0.734	0.791	0.116	0.935	0.884	0.055	0.54	0.571	0.913	1.52	0.063	0.646	0.919	0.979	0.749	0.071	0.953	0.035	0.891	0.003	0.005	0.018	1.581	4.24	5.555	6.82	0.274	0.009	0.335	0.019	0.078	0.005	0.064	0.707	0.005
-7.23	4.214	5.921	1	0.772	0.006	0.002	0.206	-5.878	1.51E-05	0.008	100.75%	0.864	0.76%	0.209	0.912	0.841	0.106	0.868	0.907	0.038	0.91	0.37	0.622	6.226	0.123	0.447	0.486	0.896	0.66	0.032	0.957	0.138	0.115	0.003	0.01	0.609	2.717	5.081	5.935	7.54	0.024	0.004	0.89	0.07	0.512	0.005	0.735	0.751	0.028
-5.194	4.706	4.817	0.977	0.941	0.003	0.003	0.053	-4.906	3.18E-05	0.177	96.45%	0.835	3.30%	0.036	0.161	0.913	0.937	0.825	0.713	0.133	0.456	0.749	0.951	10.809	0.134	0.709	0.939	0.974	0.832	0.358	0.913	0.26	0.933	0.003	0.005	0.966	0.512	3.265	4.13	4.224	0.001	0.012	0.967	0.051	0.682	0.025	0.149	0.59	0.01
-4.595	2.951	2.378	0.865	0.051	0.004	0.005	0.696	-4.808	2.53E-05	0.695	87.83%	1.147	12.35%	0.71	0.19	0.415	0.109	0.833	0.446	0.008	0.508	0.433	0.472	7.117	0.217	0.335	0.829	0.754	0.137	0.055	0.891	0.057	0.864	0.003	0.015	0.333	0.867	2.632	3.34	4.727	0.089	0.006	0.775	0.171	0.548	0.015	0.003	0.822	0.242
-4.924	2.427	3.433	0.104	0.092	0.006	0.001	0.001	-4.947	2.16E-05	0.1	95.33%	1.257	1.54%	0.034	0.686	0.531	0.271	0.882	0.164	0.502	0.062	0.548	0.934	2.33	0.529	0.632	0.984	0.984	0.635	0.882	0.979	0.033	0.517	0.003	0.01	0.985	2.456	3.176	4.578	5.563	0.002	0.11	0.965	0.818	0.442	0.383	0.363	0.875	0.045
-4.893	3.602	4.427	0.011	0.002	0.004	0.001	0.004	-4.648	1.37E-05	0.789	95.76%	0.817	1.97%	0.688	0.922	0.917	0.089	0.866	0.955	0.631	0.784	0.846	0.379	4.028	0.032	0.043	0.83	0.899	0.11	0.976	0.933	0.156	0.953	0.003	0.023	0.98	0.451	4.057	4.473	5.955	0.001	0.002	0.925	0.561	0.086	0.01	0.012	0.254	0.009
-4.287	0.862	0.201	0.044	0.3	0.007	0.004	0.165	-5.963	1.19E-05	0.783	64.01%	0.912	38.86%	0.654	0.901	0.165	0.063	0.084	0.602	0.067	0.481	0.557	0.499	0.849	0.223	0.501	0.857	0.977	0.141	0.178	0.936	0.048	0.858	0.003	0.009	0.036	0.122	2.296	3.229	4.907	0.01	0.002	0.326	0.004	0.046	0.004	0.013	0.257	0.004
-3.003	2.042	1.944	0.928	0.986	0.024	0.016	0.008	-5.49	5.09E-06	0.572	93.95%	1.253	2.62%	0.82	0.431	0.839	0.089	0.73	0.515	0.889	0.64	0.836	0.359	2.831	0.603	0.086	0.969	0.119	0.007	0.912	0.902	0.043	0.689	0.003	0.009	0.06	0.173	2.04	2.241	5.114	0.049	0.004	0.212	0.024	0.211	0.04	0.015	0.108	0.006
-7.389	4.07	5.871	1	0.222	0.006	0.002	0.065	-5.646	2.29E-05	0.061	100.68%	1.202	0.66%	0.28	0.893	0.855	0.082	0.943	0.929	0.074	0.86	0.514	0.698	4.598	0.027	0.261	0.584	0.927	0.798	0.104	0.943	0.079	0.421	0.003	0.009	0.655	2.668	5.197	6.857	7.596	0.125	0.007	0.623	0.935	0.281	0.012	0.853	0.806	0.007
-6.437	2.561	3.038	0.031	0.002	0.008	0.003	0.003	-5.04	2.03E-05	0.041	93.63%	0.399	10.82%	0.385	0.808	0.716	0.108	0.849	0.933	0.265	0.557	0.673	0.757	5.402	0.066	0.56	0.955	0.972	0.421	0.437	0.946	0.065	0.892	0.003	0.013	0.247	0.587	4.407	5.756	6.162	0.01	0.003	0.617	0.954	0.313	0.036	0.781	0.672	0.008
-7.515	4.22	6.001	1	0.011	0.004	0.004	0.017	-5.469	1.45E-05	0.034	103.32%	0.878	0.62%	0.399	0.401	0.836	0.058	0.866	0.937	0.009	0.917	0.307	0.352	7.182	0.054	0.446	0.382	0.739	0.892	0.034	0.903	0.126	0.679	0.003	0.014	0.265	2.672	5.476	6.583	7.326	0.056	0.022	0.54	0.919	0.528	0.237	0.046	0.864	0.223
-5.442	3.419	3.173	0.941	0.855	0.007	0.012	0.008	-5.211	2.09E-05	0.238	89.83%	1.093	8.07%	0.085	0.453	0.846	0.921	0.784	0.684	0.046	0.563	0.621	0.958	9.884	0.105	0.737	0.953	0.952	0.677	0.101	0.94	0.133	0.721	0.003	0.006	0.976	1.014	2.826	4.634	3.921	0.003	0.028	0.958	0.07	0.606	0.033	0.606	0.503	0.014
-5.111	2.456	2.433	0.021	0.982	0.004	0.002	0.005	-5.235	1.65E-05	0.567	88.47%	0.885	6.14%	0.805	0.898	0.713	0.152	0.387	0.808	0.474	0.787	0.673	0.603	0.94	0.066	0.688	0.889	0.965	0.091	0.276	0.939	0.025	0.905	0.003	0.012	0.261	0.622	3.25	4.409	5.275	0.007	0.002	0.695	0.023	0.033	0.004	0.016	0.454	0.004
-5.741	2.486	2.901	0.014	0.99	0.005	0.004	0.003	-5.108	1.88E-05	0.961	74.99%	1.466	38.75%	0.72	0.937	0.817	0.588	0.766	0.869	0.62	0.636	0.839	0.691	3.154	0.053	0.311	0.905	0.965	0.101	0.428	0.844	0.088	0.838	0.003	0.015	0.354	0.667	3.819	4.646	5.553	0.034	0.003	0.608	0.881	0.114	0.021	0.393	0.662	0.009
-5.268	3.367	4.427	0.021	0.987	0.004	0.004	0.005	-4.719	1.00E-05	0.718	93.46%	2.582	2.77%	0.774	0.905	0.584	0.067	0.606	0.686	0.221	0.888	0.349	0.253	8.572	0.069	0.385	0.822	0.896	0.746	0.422	0.915	0.026	0.841	0.003	0.011	0.896	2.476	4.542	6.026	5.897	0.023	0.011	0.877	0.958	0.37	0.703	0.27	0.721	0.298
-3.923	2.769	2.526	0	0.288	0.003	0.003	0.008	-4.564	2.62E-05	0.958	83.16%	1.626	24.06%	0.044	0.188	0.161	0.88	0.271	0.142	0.035	0.117	0.789	0.962	2.973	0.114	0.71	0.412	0.922	0.114	0.107	0.96	0.106	0.134	0.003	0.007	0.798	0.884	2.449	4.009	5.077	0.015	0.017	0.048	0.015	0.538	0.523	0.066	0.67	0.078
-7.235	4.525	5.659	0.484	0.03	0.004	0.962	0.255	-4.978	2.25E-05	0.452	100.17%	0.809	0.62%	0.959	0.189	0.763	0.064	0.811	0.88	0.022	0.241	0.236	0.329	6.878	0.078	0.159	0.131	0.782	0.936	0.121	0.909	0.443	0.727	0.003	0.472	0.912	2.722	5.159	6.699	6.014	0.424	0.008	0.917	0.877	0.876	0.763	0.679	0.884	0.832
-4.348	3.409	3.326	0.973	0.007	0.007	0.006	0.294	-4.777	3.00E-05	0.935	93.15%	1.281	4.76%	0.665	0.83	0.903	0.166	0.899	0.498	0.061	0.761	0.718	0.39	8.979	0.165	0.116	0.584	0.639	0.71	0.064	0.668	0.048	0.741	0.003	0.065	0.466	1.382	4.039	4.91	5.294	0.099	0.003	0.45	0.04	0.524	0.008	0.005	0.339	0.01
-3.657	3.149	3.453	0.015	0.968	0.004	0.002	0.014	-4.634	2.01E-05	0.507	87.41%	1.005	9.86%	0.112	0.87	0.837	0.948	0.676	0.853	0.03	0.843	0.504	0.913	2.244	0.174	0.39	0.976	0.866	0.716	0.357	0.95	0.221	0.119	0.003	0.006	0.957	1.439	3.787	4.751	4.722	0.005	0.005	0.932	0.013	0.094	0.004	0.012	0.314	0.013
-2.009	2.637	2.449	0.918	0.027	0.015	0.708	0.018	-5.151	1.94E-05	0.531	94.98%	1.246	2.87%	0.822	0.901	0.733	0.416	0.216	0.523	0.853	0.837	0.261	0.749	3.556	0.783	0.026	0.955	0.211	0.036	0.19	0.583	0.094	0.895	0.003	0.016	0.344	0.331	1.888	2.132	3.863	0.087	0.004	0.557	0.179	0.146	0.056	0.023	0.122	0.008
-1.96	2.043	1.604	0.014	0.994	0.01	0.455	0.937	-4.785	1.09E-05	0.521	79.32%	1.321	22.59%	0.348	0.919	0.034	0.228	0.01	0.466	0.02	0.432	0.033	0.897	6.112	0.388	0.102	0.921	0.83	0.098	0.029	0.894	0.03	0.992	0.003	0.01	0.65	0.532	1.63	2.123	5.028	0.004	0.004	0.745	0.563	0.454	0.305	0.002	0.885	0.036
-3.032	3.634	2.372	0.742	0.638	0.004	0.002	0.002	-4.692	1.44E-05	0.041	78.58%	0.828	11.79%	0.115	0.387	0.563	0.948	0.299	0.853	0.016	0.641	0.419	0.94	2.068	0.224	0.089	0.99	0.979	0.729	0.028	0.813	0.154	0.053	0.003	0.005	0.916	0.591	2.94	3.418	3.252	0.005	0.007	0.886	0.043	0.173	0.006	0.019	0.397	0.012
-5.732	2.018	2.194	0.004	0.006	0.184	0.001	0.004	-4.698	1.16E-05	0.017	90.37%	0.867	8.65%	0.792	0.834	0.213	0.064	0.41	0.883	0.447	0.43	0.323	0.331	1.247	0.061	0.196	0.966	0.991	0.623	0.854	0.985	0.024	0.374	0.003	0.008	0.939	1.077	4.103	5.772	6.947	0.02	0.003	0.164	0.101	0.069	0.007	0.25	0.474	0.004
-4.974	1.413	2.697	0.403	0.984	0.004	0.003	0.042	-4.98	1.60E-05	0.177	94.88%	0.643	5.06%	0.666	0.914	0.888	0.072	0.795	0.89	0.73	0.382	0.877	0.705	4.853	0.066	0.837	0.948	0.928	0.274	0.829	0.908	0.131	0.363	0.003	0.013	0.933	1.047	3.799	5.302	6.081	0.545	0.004	0.271	0.011	0.039	0.004	0.684	0.53	0.007
-3.318	2.775	2.829	0.997	0.989	0.009	0.014	0.004	-5.269	4.90E-06	0.801	96.60%	1.371	1.42%	0.878	0.542	0.961	0.06	0.913	0.922	0.891	0.812	0.914	0.215	2.6	0.487	0.207	0.979	0.754	0.024	0.943	0.917	0.047	0.222	0.003	0.009	0.33	0.184	2.041	2.41	5.321	0.038	0.005	0.579	0.876	0.399	0.14	0.213	0.296	0.01
-6.264	2.788	3.273	0.278	0.037	0.003	0.171	0.312	-4.851	2.19E-05	0.228	90.72%	1.515	6.22%	0.323	0.748	0.806	0.063	0.781	0.748	0.296	0.77	0.638	0.25	4.719	0.165	0.369	0.97	0.772	0.231	0.885	0.601	0.105	0.832	0.003	0.009	0.379	1.042	3.565	5.21	6.257	0.01	0.003	0.621	0.874	0.244	0.014	0.61	0.771	0.011
-5.413	3.331	3.894	0.002	0.432	0.006	0.001	0.009	-4.688	2.16E-05	0.986	95.23%	0.859	8.63%	0.172	0.717	0.521	0.813	0.9	0.248	0.024	0.074	0.756	0.954	2.342	0.191	0.852	0.394	0.945	0.264	0.431	0.987	0.083	0.151	0.003	0.009	0.9	1.916	4.951	5.39	6.138	0.084	0.096	0.882	0.317	0.772	0.502	0.351	0.735	0.903
-4.976	4.399	5.242	0.998	0.895	0.004	0.002	0.002	-5.005	1.83E-05	0.563	99.76%	2.425	0.90%	0.97	0.84	0.927	0.063	0.839	0.201	0.85	0.136	0.779	0.635	4.306	0.322	0.885	0.977	0.96	0.734	0.068	0.97	0.7	0.69	0.003	0.02	0.942	3.207	4.714	5.498	6.067	0.015	0.016	0.965	0.373	0.301	0.017	0.809	0.813	0.026
-4.398	3.543	3.839	0.996	0.734	0.004	0.003	0.002	-5.011	2.73E-05	0.558	97.38%	2.077	1.85%	0.735	0.672	0.908	0.087	0.932	0.874	0.209	0.884	0.692	0.197	7.351	0.108	0.604	0.954	0.9	0.894	0.055	0.885	0.075	0.868	0.003	0.009	0.348	2.178	4.575	5.969	6.459	0.043	0.005	0.679	0.944	0.338	0.046	0.025	0.861	0.046
-6.226	1.403	4.268	0.828	0.001	0.006	0.016	0.007	-5.19	2.01E-05	0.026	97.70%	0.411	1.25%	0.234	0.171	0.837	0.122	0.954	0.888	0.022	0.205	0.841	0.923	2.288	0.064	0.735	0.976	0.992	0.146	0.119	0.862	0.028	0.768	0.003	0.01	0.014	1.135	4.745	5.24	5.843	0.046	0.017	0.158	0.009	0.075	0.005	0.159	0.5	0.004
-4.429	2.816	3.164	0.998	0.276	0.002	0.017	0.868	-4.808	2.65E-05	0.674	88.35%	2.125	6.38%	0.287	0.36	0.875	0.143	0.92	0.448	0.027	0.611	0.787	0.476	5.614	0.127	0.593	0.751	0.238	0.154	0.265	0.934	0.037	0.838	0.003	0.036	0.465	1.425	4.077	4.709	5.582	0.025	0.004	0.27	0.885	0.584	0.035	0.011	0.737	0.13
-4.626	4.011	3.548	0.945	0.257	0.003	0.003	0.005	-4.742	1.87E-05	0.188	92.10%	0.949	8.49%	0.08	0.318	0.917	0.947	0.888	0.708	0.051	0.366	0.819	0.962	8.795	0.127	0.119	0.924	0.965	0.498	0.097	0.893	0.056	0.552	0.003	0.006	0.934	0.566	2.813	3.695	4.003	0.003	0.006	0.96	0.044	0.371	0.06	0.015	0.496	0.009
-1.496	2.065	2.048	0.037	0.995	0.017	0.742	0.438	-5.025	8.96E-06	0.868	71.35%	1.715	26.51%	0.033	0.889	0.033	0.87	0.009	0.439	0.047	0.741	0.053	0.933	7.394	0.206	0.611	0.973	0.157	0.31	0.321	0.971	0.074	0.946	0.003	0.008	0.679	1.034	3.268	3.397	5.996	0.001	0.003	0.066	0.164	0.233	0.044	0.003	0.58	0.007
-5.479	2.757	2.644	0.032	0.973	0.004	0.004	0.004	-4.734	1.64E-05	0.933	87.86%	0.919	11.94%	0.178	0.934	0.701	0.77	0.628	0.868	0.607	0.242	0.749	0.733	4.486	0.049	0.385	0.892	0.95	0.013	0.834	0.871	0.032	0.814	0.003	0.013	0.182	0.692	3.42	4.111	5.717	0.036	0.003	0.208	0.948	0.102	0.072	0.47	0.681	0.006
-6.319	3.827	3.839	0.007	0.001	0.005	0.006	0.002	-4.837	3.50E-05	0.114	98.40%	0.632	1.48%	0.922	0.321	0.917	0.07	0.881	0.931	0.589	0.82	0.786	0.286	7.557	0.156	0.383	0.641	0.828	0.99	0.435	0.839	0.936	0.701	0.003	0.155	0.932	1.355	4.674	6.38	6.205	0.039	0.006	0.925	0.93	0.679	0.319	0.236	0.7	0.113
-3.604	3.327	3.88	0.997	0.997	0.004	0.028	0.009	-5.162	1.09E-05	0.899	69.53%	2.713	37.82%	0.908	0.829	0.808	0.081	0.726	0.577	0.891	0.899	0.911	0.416	8.366	0.15	0.921	0.864	0.163	0.763	0.572	0.88	0.933	0.132	0.003	0.01	0.942	1.755	4.307	5.209	6.026	0.005	0.003	0.906	0.678	0.092	0.007	0.003	0.183	0.081
-5.597	2.591	2.849	0.009	0.459	0.006	0.003	0.07	-4.978	9.13E-06	0.748	95.77%	1.088	3.52%	0.942	0.559	0.838	0.06	0.666	0.757	0.519	0.53	0.657	0.185	8.13	0.21	0.549	0.613	0.943	0.459	0.32	0.889	0.117	0.648	0.003	0.02	0.891	0.662	4.123	5.293	5.635	0.011	0.002	0.911	0.632	0.307	0.018	0.172	0.544	0.079
-4.786	2.03	2.197	0.003	0.539	0.004	0.002	0.005	-4.915	5.27E-06	0.075	83.74%	1.154	9.60%	0.72	0.833	0.213	0.096	0.298	0.75	0.39	0.513	0.51	0.385	0.956	0.096	0.122	0.782	0.983	0.133	0.408	0.97	0.017	0.851	0.003	0.014	0.505	1.237	4.506	5.013	6.162	0.028	0.004	0.243	0.042	0.078	0.006	0.122	0.352	0.007
-2.852	1.717	1.671	0.332	0.081	0.057	0.049	0.153	-5.533	5.70E-06	0.737	91.92%	1.348	4.22%	0.816	0.433	0.845	0.07	0.819	0.705	0.894	0.72	0.851	0.328	4.723	0.713	0.056	0.965	0.133	0.014	0.908	0.894	0.038	0.831	0.003	0.009	0.041	0.121	1.949	2.207	5.14	0.014	0.004	0.291	0.017	0.251	0.023	0.01	0.146	0.007
-7.236	3.99	5.567	0.999	0.049	0.004	0.001	0.005	-5.622	1.66E-05	0.065	101.53%	0.816	0.53%	0.294	0.598	0.868	0.064	0.937	0.916	0.066	0.826	0.429	0.507	7.339	0.071	0.288	0.747	0.934	0.826	0.066	0.916	0.074	0.602	0.003	0.008	0.371	2.873	5.073	6.656	7.34	0.465	0.006	0.572	0.68	0.338	0.009	0.936	0.817	0.012
-7.09	2.632	3.388	0.498	0.505	0.025	0.001	0.003	-5.235	1.66E-05	0.21	92.82%	0.772	4.78%	0.479	0.934	0.683	0.074	0.609	0.843	0.305	0.568	0.525	0.44	2.087	0.051	0.791	0.971	0.976	0.196	0.936	0.97	0.024	0.22	0.003	0.007	0.441	0.494	2.923	4.897	6.161	0.007	0.002	0.404	0.01	0.05	0.004	0.011	0.525	0.005
-4.883	2.825	3.359	0.993	0.005	0.005	0.004	0.002	-4.963	2.46E-05	0.822	97.83%	0.81	1.29%	0.75	0.428	0.839	0.076	0.927	0.537	0.016	0.221	0.694	0.398	2.913	0.575	0.453	0.47	0.693	0.707	0.139	0.922	0.031	0.814	0.003	0.019	0.598	1.676	4.568	5.998	5.537	0.304	0.005	0.962	0.836	0.773	0.015	0.717	0.651	0.278
-6.679	2.256	3.852	0.898	0.993	0.006	0.001	0.004	-5.298	1.76E-05	0.016	99.16%	0.548	1.05%	0.807	0.52	0.949	0.071	0.896	0.927	0.626	0.22	0.865	0.67	7.959	0.07	0.361	0.981	0.972	0.152	0.894	0.965	0.054	0.752	0.003	0.01	0.764	1.224	4.568	5.433	6.298	0.121	0.003	0.319	0.488	0.179	0.006	0.958	0.673	0.005
-4.136	2.876	3.063	0.453	0.985	0.005	0.003	0.001	-5.483	6.75E-06	0.986	90.54%	2.24	9.24%	0.269	0.902	0.446	0.836	0.501	0.681	0.868	0.909	0.819	0.918	10.01	0.048	0.896	0.968	0.954	0.677	0.182	0.917	0.018	0.675	0.003	0.007	0.841	1.336	4.7	5.62	6.283	0.001	0.002	0.639	0.379	0.188	0.045	0.007	0.676	0.003
-6.305	3.247	4.209	0.954	0.995	0.006	0.002	0.01	-5.627	1.83E-05	0.023	99.42%	0.538	1.16%	0.793	0.758	0.936	0.099	0.885	0.905	0.631	0.147	0.864	0.683	6.742	0.08	0.167	0.964	0.937	0.063	0.849	0.933	0.236	0.163	0.003	0.01	0.714	1.296	4.696	5.727	6.513	0.076	0.003	0.434	0.681	0.188	0.006	0.962	0.744	0.008
-2.258	2.422	2.151	0.998	0.016	0.008	0.038	0.1	-5.568	2.31E-05	0.613	93.81%	1.313	4.18%	0.896	0.529	0.978	0.106	0.951	0.653	0.935	0.856	0.96	0.898	3.119	0.723	0.369	0.951	0.825	0.017	0.104	0.841	0.284	0.213	0.003	0.011	0.549	0.284	1.867	2.459	3.421	0.038	0.003	0.691	0.842	0.115	0.018	0.054	0.207	0.008
-6.375	3.857	4.622	0.997	0.564	0.004	0.002	0.024	-5.439	2.31E-05	0.076	100.44%	0.755	0.68%	0.299	0.899	0.891	0.101	0.951	0.921	0.073	0.868	0.793	0.806	9.301	0.181	0.259	0.759	0.924	0.874	0.058	0.896	0.066	0.677	0.003	0.008	0.344	2.426	4.833	6.471	7.04	0.613	0.02	0.629	0.563	0.347	0.011	0.822	0.78	0.051
-6.166	2.216	2.084	0.031	0.011	0.019	0.001	0.005	-5.363	1.57E-05	0.117	94.20%	0.697	5.56%	0.859	0.78	0.805	0.077	0.555	0.599	0.463	0.58	0.68	0.725	2.051	0.112	0.713	0.968	0.978	0.388	0.973	0.971	0.039	0.791	0.003	0.008	0.686	0.48	2.918	4.785	6.101	0.008	0.002	0.382	0.019	0.048	0.005	0.022	0.526	0.005
-6.824	2.62	3.73	0.01	0.96	0.02	0.002	0.006	-5.487	1.04E-05	0.013	97.47%	0.979	1.99%	0.851	0.722	0.887	0.065	0.879	0.902	0.621	0.112	0.761	0.677	4.388	0.12	0.066	0.947	0.735	0.038	0.892	0.957	0.591	0.047	0.003	0.01	0.543	0.686	4.393	5.375	6.242	0.191	0.029	0.662	0.375	0.11	0.016	0.933	0.764	0.008
-4.442	2.513	2.402	0.007	0.009	0.011	0.005	0.186	-5.274	3.82E-06	0.102	88.29%	1.591	13.75%	0.899	0.949	0.806	0.06	0.79	0.905	0.846	0.318	0.899	0.726	5.084	0.179	0.308	0.938	0.986	0.058	0.837	0.978	0.055	0.069	0.003	0.011	0.837	0.228	3.356	4.762	5.354	0.005	0.002	0.853	0.907	0.102	0.012	0.007	0.485	0.021
-5.588	3.248	3.568	0.997	0.001	0.005	0.006	0.667	-4.779	1.74E-05	0.316	97.18%	0.47	4.11%	0.836	0.887	0.94	0.176	0.906	0.894	0.282	0.869	0.91	0.592	1.2	0.353	0.287	0.7	0.947	0.274	0.635	0.176	0.479	0.397	0.003	0.019	0.028	1.015	4.027	4.927	5.278	0.065	0.109	0.895	0.274	0.719	0.044	0.378	0.667	0.56
-7.005	2.863	3.62	0.351	0.847	0.005	0.001	0.007	-5.335	9.81E-06	0.533	95.98%	1.004	1.76%	0.81	0.93	0.794	0.074	0.506	0.845	0.629	0.715	0.615	0.79	1.587	0.037	0.721	0.98	0.988	0.679	0.98	0.966	0.075	0.777	0.003	0.01	0.878	0.745	3.924	4.932	6.003	0.005	0.002	0.929	0.196	0.038	0.004	0.019	0.543	0.006
-3.424	2.382	2.721	0.997	0.459	0.007	0.023	0.004	-5.166	1.54E-05	0.899	95.69%	1.91	2.81%	0.903	0.938	0.898	0.092	0.879	0.678	0.817	0.896	0.793	0.617	3.707	0.243	0.302	0.985	0.793	0.067	0.963	0.875	0.034	0.967	0.003	0.008	0.116	0.702	2.142	2.631	4.852	0.015	0.006	0.672	0.908	0.531	0.261	0.049	0.453	0.014
-5.402	0.886	1.299	0.017	0.899	0.005	0.002	0.015	-5.573	1.23E-05	0.072	94.43%	0.433	11.48%	0.554	0.558	0.373	0.062	0.525	0.861	0.463	0.476	0.691	0.538	0.709	0.119	0.808	0.899	0.985	0.615	0.267	0.941	0.041	0.906	0.003	0.007	0.028	0.324	3.3	4.764	5.551	0.013	0.002	0.312	0.005	0.053	0.006	0.061	0.304	0.004
-6.069	3.025	3.65	0.119	0.85	0.009	0.002	0.015	-5.02	2.27E-05	0.157	97.18%	0.555	3.06%	0.855	0.907	0.919	0.109	0.773	0.912	0.571	0.827	0.818	0.773	1.443	0.048	0.694	0.954	0.979	0.598	0.974	0.953	0.041	0.872	0.003	0.011	0.812	0.713	3.992	5.17	6.021	0.007	0.002	0.77	0.076	0.041	0.004	0.033	0.577	0.004
-3.643	2.545	2.312	0.003	0.986	0.032	0.047	0.003	-5.496	2.86E-06	0.956	97.79%	1.136	2.84%	0.66	0.918	0.175	0.042	0.095	0.009	0.004	0.052	0.6	0.447	3.039	0.592	0.808	0.999	0.993	0.745	0.801	0.91	0.059	0.95	0.003	0.013	0.988	0.095	3.637	3.638	5.518	0.007	0.022	0.964	0.813	0.06	0.053	0.087	0.714	0.023
-5.621	1.942	1.896	0.021	0.994	0.01	0.036	0.04	-5.599	1.58E-05	0.477	74.25%	1.425	18.76%	0.288	0.933	0.352	0.064	0.558	0.866	0.33	0.184	0.73	0.537	4.381	0.2	0.225	0.976	0.916	0.062	0.932	0.833	0.037	0.338	0.003	0.008	0.309	0.348	3.543	4.992	5.986	0.051	0.003	0.312	0.674	0.132	0.01	0.677	0.685	0.01
-4.085	3.188	2.752	0.997	0.063	0.004	0.636	0.006	-4.738	2.55E-05	0.949	95.40%	1.031	1.94%	0.969	0.463	0.935	0.066	0.928	0.122	0.139	0.524	0.608	0.343	8.563	0.298	0.18	0.402	0.267	0.736	0.052	0.559	0.054	0.784	0.003	0.28	0.122	1.905	4.255	5.015	5.459	0.2	0.005	0.453	0.182	0.741	0.011	0.004	0.642	0.035
-2.247	2.469	2.288	0.187	0.057	0.035	0.535	0.921	-4.649	1.38E-05	0.987	75.07%	2.085	23.84%	0.867	0.809	0.756	0.433	0.216	0.579	0.763	0.856	0.672	0.664	8.157	0.129	0.178	0.806	0.671	0.655	0.898	0.198	0.404	0.288	0.003	0.019	0.76	0.577	2.313	3.931	5.358	0.012	0.003	0.855	0.503	0.204	0.015	0.008	0.231	0.017
-6.41	3.687	4.035	0.18	0.001	0.005	0.105	0.042	-4.95	2.79E-05	0.792	96.23%	0.798	1.78%	0.958	0.689	0.897	0.087	0.911	0.885	0.233	0.318	0.519	0.364	8.036	0.187	0.083	0.38	0.89	0.233	0.213	0.939	0.294	0.469	0.003	0.06	0.937	0.753	4.63	5.596	5.945	0.235	0.004	0.912	0.62	0.782	0.229	0.021	0.581	0.533
-5.638	3.372	3.895	0.572	0.968	0.004	0.74	0.571	-5.488	1.63E-05	0.329	97.12%	0.664	2.61%	0.416	0.916	0.906	0.185	0.848	0.91	0.745	0.129	0.878	0.756	6.337	0.041	0.312	0.933	0.912	0.012	0.253	0.901	0.324	0.3	0.003	0.013	0.771	1.076	4.557	5.708	6.176	0.441	0.007	0.314	0.816	0.169	0.014	0.976	0.711	0.014
-4.515	3.227	2.954	0.995	0.784	0.005	0.002	0.006	-4.878	1.47E-05	0.177	82.39%	1.967	13.02%	0.037	0.098	0.219	0.943	0.411	0.296	0.071	0.44	0.719	0.956	12.832	0.073	0.918	0.936	0.944	0.837	0.622	0.862	0.158	0.283	0.003	0.005	0.937	0.421	1.903	3.243	3.372	0.004	0.006	0.882	0.023	0.184	0.011	0.017	0.365	0.006
-4.409	3.364	3.723	0.987	0.778	0.007	0.002	0.64	-4.885	1.38E-05	0.972	88.39%	2.067	12.83%	0.234	0.878	0.608	0.892	0.775	0.424	0.027	0.898	0.661	0.876	7.003	0.05	0.765	0.573	0.318	0.308	0.196	0.905	0.048	0.312	0.003	0.01	0.818	1.577	3.627	4.667	5.753	0.362	0.004	0.866	0.012	0.121	0.02	0.004	0.657	0.01
-5.607	3.242	4.061	0.915	0.02	0.003	0.191	0.191	-5.377	1.67E-05	0.321	97.43%	0.683	2.08%	0.375	0.908	0.893	0.144	0.944	0.927	0.833	0.136	0.9	0.899	5.621	0.027	0.257	0.964	0.921	0.164	0.657	0.925	0.582	0.388	0.003	0.013	0.942	1.071	4.569	6.263	6.183	0.578	0.725	0.328	0.779	0.198	0.026	0.979	0.663	0.045
-5.914	2.237	3.34	0.262	0.965	0.015	0.004	0.041	-5.668	1.35E-05	0.009	98.35%	0.559	2.30%	0.89	0.836	0.914	0.057	0.834	0.907	0.689	0.444	0.884	0.531	7.137	0.097	0.088	0.975	0.991	0.009	0.818	0.975	0.114	0.086	0.003	0.007	0.418	0.866	4.541	4.982	5.697	0.014	0.002	0.387	0.048	0.166	0.004	0.087	0.697	0.009
-3.337	2.815	2.82	0.996	0.218	0.005	0.062	0.006	-5.036	1.54E-05	0.905	96.58%	1.167	2.00%	0.97	0.818	0.956	0.065	0.869	0.383	0.945	0.787	0.943	0.556	2.207	0.57	0.509	0.981	0.868	0.032	0.985	0.923	0.105	0.91	0.003	0.009	0.488	0.898	2.281	2.923	4.35	0.013	0.007	0.787	0.045	0.62	0.065	0.44	0.26	0.009
-7.026	4.075	5.499	1	0.001	0.004	0.002	0.003	-5.161	1.94E-05	0.037	100.58%	0.427	0.69%	0.159	0.281	0.907	0.111	0.952	0.93	0.035	0.211	0.745	0.902	6.808	0.036	0.148	0.651	0.94	0.722	0.061	0.898	0.041	0.7	0.003	0.009	0.644	2.634	5.252	6.779	6.907	0.038	0.006	0.321	0.735	0.393	0.01	0.903	0.84	0.009
-5.115	2.171	2.79	0.007	0.994	0.099	0.002	0.003	-4.73	2.17E-05	0.429	98.10%	0.42	1.57%	0.923	0.978	0.215	0.395	0.463	0.388	0.009	0.192	0.655	0.876	2.861	0.246	0.059	0.97	0.988	0.172	0.066	0.975	0.056	0.98	0.003	0.01	0.983	0.314	3.182	3.484	4.858	0.003	0.009	0.873	0.027	0.031	0.003	0.014	0.929	0.005
-5.36	3.628	4.111	0.979	0.947	0.007	0.002	0.017	-5.012	1.95E-05	0.105	100.06%	0.889	0.88%	0.727	0.91	0.949	0.096	0.922	0.812	0.34	0.898	0.85	0.244	4.992	0.153	0.905	0.837	0.248	0.922	0.151	0.938	0.08	0.513	0.003	0.007	0.855	2.698	4.9	6.045	6.925	0.175	0.005	0.699	0.875	0.345	0.013	0.02	0.797	0.154
-4.19	4.072	3.235	0.827	0.841	0.004	0.004	0.011	-4.732	1.60E-05	0.104	94.07%	0.825	5.21%	0.068	0.382	0.526	0.962	0.567	0.917	0.017	0.514	0.52	0.944	2.281	0.17	0.105	0.993	0.983	0.678	0.05	0.905	0.097	0.169	0.003	0.005	0.955	0.956	3.375	4.071	3.656	0.003	0.009	0.902	0.03	0.599	0.006	0.017	0.51	0.021
-7.546	3.808	6.212	1	0.719	0.003	0.002	0.008	-4.907	1.01E-05	0.011	102.77%	0.9	0.70%	0.713	0.555	0.903	0.06	0.937	0.936	0.038	0.932	0.388	0.249	5.657	0.027	0.361	0.385	0.914	0.817	0.077	0.874	0.044	0.43	0.003	0.017	0.459	2.742	5.462	6.783	7.464	0.033	0.018	0.725	0.927	0.483	0.157	0.134	0.891	0.365
-6.021	3.731	4.351	0.999	0.279	0.006	0.001	0.05	-5.552	2.78E-05	0.016	100.14%	0.639	0.73%	0.14	0.962	0.828	0.44	0.933	0.93	0.023	0.923	0.831	0.846	6.862	0.125	0.528	0.477	0.807	0.458	0.133	0.908	0.228	0.38	0.003	0.006	0.467	1.897	4.711	6.518	7.358	0.642	0.039	0.535	0.593	0.288	0.017	0.726	0.823	0.063
-5.921	3.118	3.912	0.996	0.001	0.005	0.006	0.024	-4.76	2.07E-05	0.258	98.73%	0.376	1.67%	0.797	0.9	0.957	0.453	0.93	0.849	0.555	0.817	0.921	0.885	1.227	0.3	0.023	0.873	0.981	0.183	0.201	0.158	0.502	0.146	0.003	0.013	0.047	1.091	3.666	4.817	4.555	0.072	0.031	0.884	0.912	0.873	0.649	0.026	0.812	0.317
-5.841	3.737	4.249	0.999	0.002	0.003	0.002	0.014	-5.148	2.01E-05	0.105	100.21%	0.778	0.66%	0.336	0.58	0.878	0.064	0.943	0.86	0.073	0.701	0.585	0.245	6.289	0.162	0.304	0.797	0.703	0.901	0.1	0.887	0.046	0.734	0.003	0.009	0.135	1.923	4.798	5.933	6.751	0.065	0.015	0.759	0.591	0.417	0.009	0.808	0.835	0.091
-4.256	3.105	4.309	0.32	0.305	0.005	0.004	0.001	-5.055	1.43E-05	0.314	97.73%	1.145	1.25%	0.093	0.266	0.765	0.585	0.915	0.077	0.818	0.054	0.865	0.942	1.486	0.419	0.865	0.973	0.976	0.648	0.537	0.983	0.025	0.216	0.003	0.008	0.98	2.854	4.299	5.435	5.458	0.008	0.035	0.961	0.953	0.714	0.768	0.486	0.875	0.203
-6.501	2.848	3.378	0.253	0.009	0.009	0.002	0.006	-5.062	2.31E-05	0.124	97.02%	0.527	3.83%	0.826	0.815	0.906	0.101	0.778	0.936	0.488	0.86	0.719	0.586	1.51	0.032	0.843	0.985	0.978	0.901	0.967	0.968	0.034	0.909	0.003	0.01	0.911	0.916	3.898	5.278	6.467	0.005	0.002	0.547	0.144	0.046	0.004	0.023	0.622	0.007
-6.375	3.698	4.717	1	0.005	0.006	0.002	0.01	-5.178	2.46E-05	0.101	98.50%	0.631	1.33%	0.149	0.641	0.921	0.251	0.976	0.926	0.023	0.462	0.878	0.923	8.731	0.064	0.144	0.843	0.987	0.613	0.069	0.946	0.041	0.652	0.003	0.007	0.112	2.281	4.861	6.841	6.689	0.016	0.007	0.279	0.634	0.39	0.007	0.823	0.849	0.013
-4.466	4.27	4.903	0.034	0.995	0.006	0.003	0.057	-4.815	1.12E-05	0.763	98.28%	2.169	1.97%	0.858	0.939	0.831	0.065	0.593	0.06	0.915	0.275	0.528	0.307	3.88	0.145	0.916	0.976	0.965	0.707	0.929	0.934	0.077	0.899	0.003	0.012	0.975	1.89	3.851	4.629	5.777	0.017	0.759	0.979	0.917	0.424	0.023	0.913	0.89	0.703
-3.264	2.114	2.057	0.036	0.007	0.004	0.005	0.962	-4.853	2.57E-05	0.65	88.68%	2.162	12.91%	0.226	0.335	0.636	0.185	0.787	0.407	0.012	0.394	0.863	0.623	5.329	0.16	0.083	0.908	0.975	0.125	0.04	0.988	0.038	0.93	0.003	0.024	0.954	1.17	3.576	4.432	5.46	0.03	0.006	0.325	0.913	0.243	0.032	0.029	0.41	0.026
-6.624	2.643	3.629	0.029	0.81	0.027	0.002	0.006	-5.573	1.49E-05	0.016	99.68%	0.465	1.92%	0.677	0.871	0.659	0.068	0.854	0.92	0.399	0.118	0.695	0.747	6.916	0.106	0.06	0.983	0.961	0.133	0.936	0.971	0.156	0.094	0.003	0.009	0.552	0.79	4.45	5.459	6.495	0.459	0.033	0.555	0.545	0.126	0.011	0.961	0.709	0.008
-4.028	2.607	2.171	0.996	0.079	0.004	0.043	0.388	-5.011	3.04E-05	0.396	89.63%	0.82	6.41%	0.565	0.097	0.9	0.092	0.917	0.447	0.184	0.713	0.865	0.386	4.993	0.223	0.611	0.811	0.403	0.304	0.135	0.297	0.644	0.875	0.003	0.109	0.386	0.913	3.424	4.284	5.572	0.226	0.013	0.934	0.761	0.809	0.079	0.005	0.901	0.718
-5.645	3.208	3.583	0.987	0.002	0.004	0.002	0.005	-5.239	2.14E-05	0.091	98.75%	0.501	1.47%	0.236	0.676	0.889	0.163	0.945	0.904	0.245	0.398	0.839	0.822	3.431	0.078	0.2	0.945	0.97	0.23	0.059	0.901	0.037	0.884	0.003	0.007	0.016	1.371	4.467	5.234	6.707	0.403	0.031	0.318	0.349	0.289	0.008	0.873	0.767	0.009
-5.924	4.006	5.921	0.824	0.503	0.012	0.003	0.005	-4.999	1.41E-05	0.124	98.93%	2.421	1.66%	0.716	0.949	0.785	0.094	0.732	0.254	0.607	0.713	0.49	0.575	3.319	0.082	0.939	0.994	0.982	0.778	0.59	0.939	0.025	0.562	0.003	0.011	0.975	3.218	5.138	7.1	6.346	0.018	0.964	0.978	0.951	0.494	0.435	0.843	0.94	0.845
-4.538	2.803	3.489	0.008	0.231	0.006	0.154	0.654	-5.555	9.33E-06	0.966	75.39%	1.959	17.05%	0.379	0.531	0.241	0.814	0.126	0.128	0.626	0.886	0.766	0.468	8.181	0.411	0.87	0.648	0.508	0.355	0.027	0.823	0.913	0.049	0.003	0.006	0.776	0.749	2.472	3.346	5.098	0.03	0.019	0.847	0.108	0.357	0.009	0.303	0.353	0.219
-5.383	2.934	2.879	0.019	0.356	0.007	0.002	0.005	-5.287	1.52E-05	0.946	84.84%	0.956	21.07%	0.562	0.901	0.843	0.489	0.759	0.911	0.769	0.392	0.778	0.711	4.753	0.081	0.121	0.896	0.98	0.019	0.103	0.924	0.047	0.943	0.003	0.015	0.168	0.986	3.723	4.858	5.87	0.027	0.003	0.43	0.91	0.16	0.015	0.598	0.57	0.007
-4.568	2.344	2.311	0.003	0.291	0.008	0.006	0.892	-4.742	5.88E-06	0.083	73.19%	1.411	27.72%	0.734	0.921	0.44	0.065	0.301	0.89	0.221	0.577	0.654	0.447	5.65	0.065	0.37	0.793	0.976	0.013	0.186	0.962	0.038	0.457	0.003	0.009	0.466	0.385	2.617	3.64	4.409	0.006	0.002	0.24	0.226	0.062	0.006	0.009	0.252	0.009
-5.497	4.096	3.615	0.621	0.027	0.004	0.004	0.921	-4.858	2.52E-05	0.642	96.16%	1.408	1.83%	0.849	0.688	0.934	0.113	0.925	0.891	0.576	0.768	0.899	0.702	11.018	0.412	0.109	0.733	0.953	0.9	0.371	0.69	0.104	0.224	0.003	0.012	0.222	1.139	4.683	6.257	6.471	0.043	0.004	0.789	0.733	0.255	0.204	0.812	0.464	0.349
-6.278	3.893	4.722	0.202	0.963	0.004	0.038	0.217	-4.959	1.46E-05	0.241	97.55%	1.27	1.67%	0.628	0.166	0.844	0.065	0.891	0.875	0.565	0.53	0.864	0.197	5.411	0.124	0.713	0.814	0.685	0.589	0.641	0.899	0.652	0.484	0.003	0.012	0.894	0.698	4.701	5.699	5.926	0.024	0.003	0.919	0.953	0.59	0.07	0.942	0.829	0.447
-6.168	2.996	3.346	0.303	0.519	0.007	0.044	0.194	-4.964	8.61E-06	0.533	82.29%	1.347	7.66%	0.782	0.849	0.884	0.093	0.768	0.822	0.59	0.74	0.723	0.56	4.004	0.35	0.116	0.847	0.908	0.946	0.123	0.909	0.628	0.723	0.003	0.013	0.932	0.71	3.886	5.503	6.023	0.058	0.002	0.941	0.523	0.33	0.007	0.059	0.687	0.311
-6.173	2.858	3.474	0.239	0.983	0.009	0.045	0.018	-5.634	1.89E-05	0.027	99.19%	0.632	1.31%	0.813	0.782	0.924	0.082	0.866	0.914	0.646	0.149	0.85	0.722	7.664	0.085	0.063	0.982	0.908	0.852	0.965	0.943	0.124	0.652	0.003	0.008	0.955	1.054	4.561	5.719	6.622	0.062	0.003	0.436	0.341	0.152	0.004	0.933	0.698	0.007
-5.547	3.755	3.682	0.989	0.752	0.004	0.002	0.002	-4.731	1.43E-05	0.059	89.00%	0.901	9.82%	0.049	0.14	0.668	0.948	0.821	0.521	0.108	0.312	0.737	0.961	9.37	0.16	0.245	0.972	0.973	0.869	0.072	0.927	0.101	0.73	0.003	0.006	0.948	0.792	2.959	3.96	3.698	0.002	0.004	0.924	0.05	0.164	0.007	0.021	0.588	0.004
-4.405	2.181	2.425	0.004	0.055	0.004	0.001	0.001	-4.626	1.56E-05	0.689	92.80%	0.823	5.69%	0.271	0.795	0.498	0.782	0.134	0.284	0.012	0.57	0.281	0.747	0.848	0.219	0.018	0.947	0.972	0.433	0.8	0.896	0.065	0.116	0.003	0.008	0.758	0.594	2.829	2.938	4.851	0.066	0.37	0.903	0.379	0.369	0.018	0.296	0.617	0.349
-5.452	3.406	4.111	0.999	0.003	0.004	0.002	0.026	-5.09	2.65E-05	0.021	99.81%	0.835	1.13%	0.442	0.121	0.912	0.089	0.98	0.917	0.504	0.116	0.986	0.924	9.262	0.253	0.674	0.771	0.99	0.525	0.075	0.926	0.356	0.074	0.003	0.007	0.529	2.323	4.961	7.019	6.883	0.014	0.002	0.374	0.868	0.306	0.007	0.911	0.838	0.028
-3.669	3.349	3.074	0.011	0.004	0.007	0.009	0.031	-4.724	3.30E-05	0.186	94.57%	0.638	4.13%	0.518	0.654	0.799	0.549	0.959	0.717	0.026	0.239	0.63	0.673	8.525	0.107	0.051	0.733	0.97	0.257	0.137	0.944	0.017	0.854	0.003	0.018	0.969	0.954	3.346	4.746	4.845	0.017	0.014	0.215	0.529	0.601	0.421	0.004	0.739	0.012
-5.564	3.592	3.252	0.973	0.876	0.006	0.021	0.021	-5.004	1.97E-05	0.217	90.37%	1.03	6.85%	0.099	0.523	0.861	0.922	0.791	0.682	0.057	0.614	0.631	0.954	10.386	0.105	0.771	0.94	0.939	0.751	0.1	0.952	0.165	0.876	0.003	0.006	0.979	0.857	2.684	4.34	3.8	0.003	0.058	0.959	0.134	0.8	0.027	0.674	0.676	0.053
-6.511	3.404	3.865	0.159	0.098	0.004	0.002	0.004	-5.441	2.36E-05	0.344	97.27%	0.709	3.44%	0.855	0.894	0.886	0.139	0.866	0.923	0.635	0.686	0.88	0.588	1.481	0.029	0.883	0.951	0.978	0.422	0.733	0.966	0.029	0.536	0.003	0.01	0.946	0.958	4.206	5.75	6.288	0.015	0.002	0.683	0.253	0.068	0.004	0.027	0.682	0.004
-6.986	3.831	5.088	0.995	0.958	0.003	0.007	0.037	-5.059	1.87E-05	0.144	98.42%	0.881	0.63%	0.272	0.721	0.878	0.321	0.945	0.956	0.472	0.868	0.856	0.9	4.277	0.045	0.164	0.913	0.975	0.05	0.885	0.904	0.028	0.822	0.003	0.01	0.078	1.601	4.666	5.58	5.825	0.02	0.004	0.482	0.876	0.338	0.179	0.898	0.816	0.008
-6.523	2.853	3.571	0.057	0.94	0.009	0.018	0.007	-5.759	1.77E-05	0.026	100.00%	0.64	1.14%	0.756	0.798	0.911	0.079	0.846	0.908	0.521	0.118	0.815	0.622	6.98	0.083	0.042	0.983	0.941	0.782	0.973	0.951	0.428	0.414	0.003	0.007	0.955	1.364	4.519	5.862	6.804	0.17	0.003	0.368	0.249	0.153	0.004	0.955	0.733	0.005
-6.869	3.731	4.556	0.906	0.09	0.009	0.002	0.005	-5.128	2.26E-05	0.224	101.65%	0.71	0.56%	0.604	0.78	0.832	0.066	0.936	0.915	0.027	0.916	0.584	0.238	7.177	0.09	0.47	0.975	0.378	0.941	0.049	0.955	0.08	0.683	0.003	0.014	0.547	2.644	5.014	6.051	7.045	0.351	0.018	0.649	0.91	0.363	0.046	0.536	0.782	0.037
-4.655	2.526	3.16	0.774	0.512	0.005	0.003	0.003	-5.385	1.73E-05	0.453	96.53%	0.78	1.90%	0.622	0.144	0.801	0.079	0.914	0.426	0.017	0.21	0.903	0.293	3.638	0.5	0.517	0.351	0.565	0.525	0.169	0.913	0.03	0.875	0.003	0.026	0.823	1.138	4.208	5.445	5.549	0.551	0.007	0.983	0.839	0.751	0.022	0.765	0.574	0.532
-7.72	4.157	6.186	1	0.015	0.006	0.003	0.067	-5.552	3.38E-05	0.022	103.31%	0.405	0.57%	0.454	0.737	0.845	0.061	0.91	0.969	0.015	0.935	0.55	0.358	7.041	0.065	0.679	0.322	0.81	0.874	0.025	0.943	0.283	0.63	0.003	0.016	0.345	2.158	5.525	6.354	7.335	0.051	0.02	0.472	0.912	0.554	0.066	0.034	0.866	0.32
-4.306	3.099	3.057	0.158	0.984	0.015	0.003	0.888	-4.797	2.17E-05	0.653	97.17%	2.439	1.71%	0.937	0.632	0.962	0.078	0.844	0.88	0.748	0.868	0.972	0.256	7.705	0.484	0.883	0.902	0.315	0.764	0.396	0.929	0.643	0.151	0.003	0.008	0.889	2.278	4.617	5.941	6.873	0.03	0.003	0.728	0.942	0.233	0.01	0.071	0.779	0.054
-5.197	3.908	4.479	0.371	0.001	0.004	0.917	0.075	-4.95	2.64E-05	0.258	98.72%	0.948	1.56%	0.872	0.353	0.909	0.069	0.909	0.898	0.569	0.54	0.625	0.262	8.722	0.234	0.178	0.137	0.844	0.117	0.124	0.867	0.459	0.583	0.003	0.041	0.796	0.93	4.884	5.93	6.093	0.037	0.003	0.905	0.94	0.621	0.816	0.087	0.641	0.269
-3.276	2.578	2.52	0.985	0.992	0.035	0.109	0.022	-5.491	5.49E-06	0.655	94.86%	1.369	2.39%	0.821	0.614	0.866	0.084	0.777	0.492	0.935	0.683	0.859	0.44	2.954	0.578	0.105	0.966	0.171	0.008	0.943	0.887	0.045	0.579	0.003	0.009	0.047	0.252	2.149	2.455	5.102	0.028	0.004	0.386	0.317	0.341	0.04	0.03	0.229	0.008
-4.059	3.053	3.321	0.012	0.731	0.067	0.019	0.038	-5.024	6.30E-06	0.901	98.76%	0.844	2.24%	0.936	0.97	0.662	0.066	0.31	0.215	0.456	0.422	0.755	0.683	3.475	0.283	0.462	0.991	0.987	0.748	0.747	0.908	0.03	0.884	0.003	0.012	0.986	1.573	3.436	4.343	5.51	0.007	0.11	0.937	0.772	0.096	0.119	0.344	0.727	0.295
-6.953	3.829	5.365	0.999	0.045	0.007	0.002	0.021	-5.21	2.73E-05	0.304	99.96%	0.499	0.81%	0.31	0.842	0.849	0.098	0.926	0.927	0.019	0.777	0.597	0.797	7.341	0.033	0.223	0.494	0.923	0.732	0.12	0.917	0.062	0.609	0.003	0.015	0.483	2.881	5.171	6.901	7.446	0.42	0.039	0.346	0.648	0.317	0.025	0.935	0.838	0.007
-2.186	2.772	3.307	0.04	0.989	0.011	0.605	0.98	-4.859	1.20E-05	0.247	79.34%	0.739	15.38%	0.074	0.933	0.095	0.268	0.092	0.065	0.13	0.215	0.13	0.897	7.434	0.229	0.56	0.955	0.116	0.114	0.106	0.98	0.039	0.974	0.003	0.01	0.402	1.353	3.12	3.303	5.986	0.001	0.003	0.225	0.938	0.667	0.343	0.002	0.842	0.008
-1.967	2.415	2.037	0.998	0.013	0.006	0.011	0.021	-5.382	2.77E-05	0.543	94.72%	1.337	2.92%	0.68	0.461	0.925	0.21	0.721	0.725	0.861	0.806	0.814	0.847	2.218	0.752	0.055	0.969	0.835	0.014	0.174	0.88	0.119	0.191	0.003	0.011	0.441	0.252	1.857	2.42	3.653	0.058	0.006	0.566	0.308	0.179	0.034	0.087	0.153	0.008
-6.231	2.277	2.358	0.177	0.005	0.008	0.002	0.004	-5.75	1.96E-05	0.072	96.92%	0.399	4.69%	0.809	0.854	0.732	0.066	0.772	0.939	0.451	0.671	0.798	0.799	3.09	0.085	0.616	0.973	0.983	0.699	0.916	0.959	0.062	0.786	0.003	0.012	0.658	0.397	3.796	5.047	5.409	0.012	0.002	0.813	0.151	0.045	0.004	0.088	0.524	0.005
-4.572	3.395	4.066	0.003	0.757	0.018	0.001	0.003	-4.948	1.72E-05	0.606	99.49%	0.379	0.85%	0.933	0.915	0.903	0.314	0.861	0.691	0.049	0.583	0.84	0.582	3.304	0.121	0.23	0.979	0.989	0.033	0.014	0.955	0.091	0.604	0.003	0.016	0.947	1.37	4.433	4.896	5.225	0.006	0.016	0.899	0.749	0.088	0.004	0.696	0.833	0.011
-5.037	2.617	2.961	0.193	0.016	0.042	0.014	0.793	-5.157	3.12E-05	0.584	85.71%	1.863	18.72%	0.445	0.666	0.939	0.279	0.944	0.877	0.348	0.169	0.907	0.898	8.415	0.265	0.593	0.967	0.979	0.326	0.291	0.917	0.049	0.663	0.003	0.006	0.389	2.007	4.142	5.81	6.684	0.013	0.004	0.235	0.931	0.251	0.022	0.812	0.851	0.013
-3.46	2.788	3.246	0.005	0.996	0.01	0.033	0.03	-5.392	4.01E-06	0.222	87.56%	1.754	9.03%	0.813	0.899	0.427	0.056	0.486	0.693	0.906	0.93	0.594	0.185	5.654	0.256	0.913	0.917	0.785	0.953	0.441	0.937	0.138	0.101	0.003	0.011	0.925	1.651	4.798	6.346	6.227	0.034	0.005	0.944	0.977	0.326	0.798	0.368	0.853	0.8
-2.028	1.905	1.637	0.016	0.994	0.01	0.2	0.899	-4.832	1.19E-05	0.409	82.96%	1.062	19.77%	0.228	0.94	0.063	0.161	0.017	0.326	0.037	0.304	0.064	0.897	6.175	0.461	0.114	0.949	0.867	0.098	0.027	0.892	0.031	0.991	0.003	0.008	0.561	0.627	1.802	2.441	5.313	0.001	0.004	0.628	0.565	0.645	0.373	0.005	0.894	0.023
-5.091	2.745	2.893	0.979	0.001	0.002	0.063	0.02	-4.819	2.58E-05	0.078	95.47%	0.37	5.61%	0.275	0.704	0.736	0.373	0.904	0.632	0.031	0.161	0.471	0.853	7.697	0.099	0.356	0.972	0.93	0.908	0.089	0.836	0.06	0.958	0.003	0.008	0.155	2.144	4.654	5.782	6.995	0.005	0.016	0.525	0.945	0.324	0.024	0.923	0.856	0.012
-4.927	3.647	3.661	0.747	0.989	0.005	0.004	0.011	-4.86	1.91E-05	0.357	90.28%	1.012	11.87%	0.04	0.67	0.6	0.942	0.632	0.303	0.324	0.596	0.29	0.928	10.256	0.08	0.759	0.953	0.791	0.435	0.754	0.936	0.095	0.702	0.003	0.007	0.946	0.744	2.514	2.836	3.965	0.014	0.008	0.967	0.623	0.158	0.014	0.031	0.518	0.008
-6.653	2.722	3.475	0.023	0.981	0.01	0.001	0.01	-5.57	1.17E-05	0.041	96.72%	1.242	3.91%	0.946	0.797	0.917	0.067	0.831	0.917	0.684	0.128	0.837	0.695	5.312	0.079	0.117	0.956	0.96	0.021	0.926	0.943	0.049	0.054	0.003	0.009	0.892	0.97	3.92	5.129	6.096	0.124	0.004	0.246	0.08	0.158	0.013	0.92	0.717	0.009
-4.85	3.069	3.055	0.026	0.02	0.012	0.002	0.023	-4.636	1.37E-05	0.693	60.67%	0.968	1.56%	0.61	0.954	0.686	0.635	0.822	0.893	0.461	0.879	0.762	0.814	8.654	0.088	0.361	0.701	0.961	0.138	0.174	0.921	0.028	0.807	0.003	0.013	0.901	1.073	4.314	5.464	5.869	0.003	0.003	0.685	0.94	0.143	0.096	0.044	0.782	0.005
-4.908	3.299	2.974	0.954	0.995	0.005	0.002	0.007	-4.894	2.05E-05	0.21	95.07%	1.048	5.31%	0.067	0.122	0.806	0.946	0.835	0.758	0.015	0.363	0.683	0.954	11.012	0.172	0.21	0.95	0.969	0.816	0.175	0.913	0.082	0.882	0.003	0.007	0.962	0.639	2.512	3.185	3.56	0.003	0.009	0.946	0.058	0.206	0.01	0.043	0.352	0.008
-5.789	4.474	5.905	0.989	0.164	0.009	0.002	0.003	-4.96	1.29E-05	0.573	100.26%	2.15	0.79%	0.652	0.957	0.687	0.118	0.654	0.203	0.703	0.134	0.376	0.845	3.403	0.059	0.948	0.973	0.976	0.88	0.66	0.981	0.021	0.566	0.003	0.008	0.959	3.396	4.942	7.106	6.767	0.009	0.097	0.946	0.951	0.187	0.028	0.903	0.485	0.008
-4.203	3.503	3.478	0.009	0.009	0.004	0.001	0.003	-4.751	1.56E-05	0.767	93.85%	1.105	6.17%	0.285	0.906	0.83	0.873	0.586	0.491	0.092	0.631	0.41	0.713	4.149	0.21	0.33	0.932	0.864	0.819	0.198	0.906	0.275	0.463	0.003	0.008	0.962	1.386	3.846	4.72	4.953	0.016	0.058	0.956	0.764	0.328	0.011	0.093	0.667	0.047
-6.024	2.79	3.15	0.945	0.026	0.008	0.026	0.018	-4.883	2.12E-05	0.424	91.88%	0.763	8.68%	0.879	0.549	0.916	0.252	0.908	0.928	0.586	0.35	0.825	0.846	8.42	0.208	0.245	0.74	0.97	0.967	0.723	0.915	0.148	0.575	0.003	0.016	0.959	0.864	4.325	5.875	5.897	0.007	0.002	0.679	0.205	0.095	0.004	0.064	0.792	0.024
-4.671	3.664	3.343	0.969	0.937	0.004	0.002	0.005	-4.687	1.52E-05	0.092	93.75%	0.925	7.59%	0.048	0.112	0.637	0.944	0.818	0.568	0.252	0.314	0.795	0.96	9.154	0.149	0.214	0.966	0.976	0.822	0.121	0.916	0.143	0.758	0.003	0.006	0.958	0.837	2.644	3.744	3.681	0.002	0.005	0.939	0.043	0.377	0.013	0.017	0.564	0.007
-3.694	1.512	1.46	0.147	0.983	0.008	0.004	0.003	-5.565	1.03E-05	0.991	72.22%	2.042	40.56%	0.71	0.909	0.112	0.728	0.029	0.445	0.862	0.886	0.545	0.855	1.596	0.074	0.904	0.891	0.956	0.213	0.831	0.926	0.044	0.822	0.003	0.009	0.334	0.411	2.943	3.906	4.612	0.006	0.001	0.752	0.003	0.078	0.004	0.012	0.429	0.004
-5.694	2.641	3.118	0.24	0.984	0.01	0.723	0.109	-5.584	8.83E-06	0.361	81.90%	2.499	22.52%	0.221	0.918	0.227	0.419	0.374	0.724	0.127	0.744	0.868	0.906	4.892	0.053	0.594	0.97	0.806	0.011	0.91	0.862	0.084	0.069	0.003	0.006	0.584	0.694	2.821	5.083	6.179	0.587	0.003	0.181	0.005	0.209	0.008	0.026	0.615	0.011
-4.621	0.735	1.511	0.012	0.989	0.005	0.01	0.428	-5.483	9.63E-06	0.092	83.32%	0.614	12.58%	0.731	0.909	0.311	0.079	0.197	0.682	0.341	0.181	0.913	0.734	3.987	0.187	0.531	0.929	0.96	0.253	0.471	0.927	0.064	0.583	0.003	0.012	0.169	0.637	3.305	4.324	5.645	0.228	0.006	0.367	0.009	0.047	0.004	0.643	0.376	0.007
-5.106	2.925	2.954	0.998	0.915	0.491	0.018	0.287	-5.197	2.18E-05	0.331	83.25%	1.212	6.76%	0.091	0.497	0.492	0.205	0.723	0.193	0.388	0.19	0.945	0.938	2.543	0.113	0.826	0.998	0.992	0.042	0.379	0.267	0.052	0.854	0.003	0.006	0.066	0.598	2.555	4.193	3.902	0.047	0.14	0.511	0.49	0.372	0.007	0.01	0.869	0.197
-4.689	0.309	1.556	0.019	0.984	0.006	0.005	0.013	-5.558	5.18E-06	0.036	89.75%	0.929	12.14%	0.939	0.829	0.586	0.063	0.462	0.911	0.64	0.204	0.927	0.761	4.394	0.288	0.836	0.918	0.977	0.417	0.922	0.883	0.354	0.053	0.003	0.012	0.51	0.46	3.599	5.034	5.672	0.011	0.002	0.378	0.014	0.043	0.003	0.021	0.38	0.008
-2.994	2.419	3.097	0.076	0.975	0.008	0.004	0.005	-4.779	1.44E-05	0.742	79.47%	2.041	31.16%	0.031	0.406	0.044	0.949	0.017	0.108	0.821	0.916	0.006	0.914	9.449	0.633	0.457	0.678	0.735	0.168	0.041	0.924	0.053	0.784	0.003	0.009	0.696	0.116	1.975	2.466	4.181	0.007	0.007	0.013	0.013	0.248	0.066	0.007	0.661	0.006
-3.645	2.86	2.775	0.999	0.986	0.006	0.002	0.003	-4.991	1.45E-05	0.988	86.57%	1.724	11.63%	0.589	0.9	0.494	0.854	0.736	0.413	0.07	0.895	0.661	0.79	7.536	0.141	0.87	0.819	0.357	0.259	0.208	0.677	0.082	0.613	0.003	0.009	0.366	1.385	3.644	4.666	5.466	0.061	0.005	0.68	0.008	0.129	0.01	0.004	0.668	0.02
-7.447	3.975	5.57	1	0.849	0.002	0.002	0.007	-5.51	1.82E-05	0.012	100.80%	1.093	0.71%	0.194	0.699	0.815	0.068	0.933	0.92	0.03	0.892	0.554	0.711	9.26	0.093	0.271	0.627	0.899	0.875	0.174	0.896	0.119	0.698	0.003	0.007	0.261	2.282	5.13	6.14	7.108	0.255	0.015	0.6	0.557	0.354	0.012	0.966	0.852	0.037
-5.963	3.489	4.473	0.999	0.001	0.003	0.018	0.004	-5.107	2.54E-05	0.265	98.21%	0.52	3.42%	0.23	0.639	0.842	0.294	0.937	0.865	0.017	0.232	0.516	0.787	7.805	0.054	0.404	0.929	0.756	0.117	0.06	0.868	0.039	0.865	0.003	0.007	0.424	2.3	4.815	5.793	6.967	0.02	0.004	0.203	0.921	0.338	0.033	0.546	0.865	0.005
-6.037	2.944	3.775	0.995	0.68	0.027	0.003	0.016	-4.899	1.70E-05	0.894	69.99%	2.575	33.02%	0.446	0.922	0.564	0.903	0.389	0.863	0.663	0.884	0.861	0.916	7.733	0.048	0.859	0.978	0.943	0.722	0.959	0.868	0.201	0.328	0.003	0.007	0.913	1.368	4.318	6.047	6.603	0.182	0.002	0.633	0.868	0.141	0.008	0.062	0.771	0.006
-4.734	3.265	3.043	0.974	0.949	0.006	0.014	0.24	-4.838	2.43E-05	0.833	94.19%	1.651	2.39%	0.759	0.823	0.918	0.575	0.846	0.792	0.218	0.838	0.905	0.82	10.915	0.296	0.209	0.763	0.951	0.789	0.07	0.456	0.071	0.392	0.003	0.012	0.031	1.129	4.201	6.049	5.975	0.248	0.005	0.719	0.631	0.459	0.497	0.944	0.707	0.351
-6.51	3.926	4.833	0.994	0.99	0.004	0.001	0.004	-4.988	1.90E-05	0.202	99.28%	0.947	0.81%	0.618	0.798	0.912	0.094	0.829	0.892	0.215	0.9	0.375	0.178	6.546	0.083	0.597	0.829	0.762	0.867	0.042	0.892	0.352	0.768	0.003	0.017	0.727	3.032	5.05	5.837	6.866	0.026	0.003	0.759	0.908	0.308	0.012	0.02	0.727	0.016
-5.92	1.054	3.008	0.378	0.992	0.006	0.003	0.003	-5.817	5.15E-06	0.038	91.68%	0.7	3.58%	0.688	0.908	0.485	0.064	0.696	0.827	0.258	0.194	0.785	0.695	5.138	0.154	0.703	0.901	0.95	0.136	0.479	0.943	0.051	0.039	0.003	0.009	0.319	0.303	3.514	5.103	5.797	0.011	0.003	0.233	0.003	0.077	0.005	0.007	0.365	0.005
-3.313	2.984	2.731	1	0.942	0.008	0.004	0.005	-4.955	1.17E-05	0.986	88.06%	1.899	6.15%	0.388	0.908	0.632	0.896	0.522	0.496	0.111	0.9	0.62	0.832	5.708	0.146	0.955	0.734	0.279	0.489	0.317	0.879	0.576	0.287	0.003	0.01	0.646	1.23	3.895	4.799	5.698	0.407	0.007	0.776	0.009	0.165	0.014	0.003	0.702	0.022
-4.107	1.027	1.95	0.998	0.996	0.375	0.014	0.003	-6.066	6.35E-06	0.615	85.82%	2.287	8.97%	0.061	0.294	0.064	0.284	0.059	0.58	0.106	0.833	0.503	0.908	5.583	0.105	0.854	0.801	0.834	0.075	0.523	0.93	0.054	0.03	0.003	0.006	0.877	0.178	2.127	3.826	5.478	0.07	0.01	0.055	0.001	0.122	0.007	0.007	0.116	0.004
-6.725	3.515	4.432	0.15	0.583	0.005	0.017	0.019	-5.27	2.29E-05	0.172	97.99%	0.526	0.94%	0.888	0.75	0.925	0.092	0.886	0.916	0.606	0.798	0.807	0.786	1.563	0.051	0.471	0.948	0.984	0.816	0.865	0.931	0.058	0.851	0.003	0.011	0.838	0.819	4.433	5.495	5.709	0.007	0.002	0.834	0.409	0.06	0.004	0.031	0.728	0.006
-4.952	3.559	4.349	0.035	0.095	0.031	0.002	0.026	-4.979	1.07E-05	0.81	100.03%	0.893	1.31%	0.862	0.953	0.943	0.088	0.862	0.318	0.572	0.352	0.866	0.637	3.596	0.104	0.628	0.993	0.983	0.806	0.642	0.974	0.019	0.707	0.003	0.008	0.985	2.558	4.54	6.612	6.179	0.011	0.795	0.963	0.942	0.26	0.479	0.796	0.882	0.542
-1.903	1.696	1.953	0	0.988	0.013	0.003	0.005	-5.795	3.58E-06	0.968	56.64%	1.926	52.44%	0.015	0.072	0.043	0.777	0.005	0.056	0.921	0.842	0.019	0.724	8.908	0.415	0.484	0.991	0.981	0.24	0.013	0.958	0.129	0.576	0.003	0.006	0.814	0.105	2.047	2.39	4.047	0.001	0.022	0.075	0.017	0.196	0.079	0.013	0.753	0.006
-6.06	3.268	3.652	0.047	0.008	0.004	0.002	0.017	-5.161	2.19E-05	0.134	96.09%	0.618	1.55%	0.718	0.674	0.935	0.157	0.885	0.826	0.785	0.717	0.873	0.744	1.724	0.039	0.66	0.88	0.984	0.092	0.319	0.944	0.023	0.904	0.003	0.011	0.152	0.86	3.967	5.005	5.52	0.009	0.002	0.71	0.131	0.035	0.004	0.101	0.493	0.005
-4.735	3.375	2.932	0.816	0.995	0.004	0.004	0.019	-4.74	2.03E-05	0.1	92.51%	0.856	7.90%	0.066	0.156	0.874	0.935	0.762	0.348	0.009	0.229	0.814	0.96	11.825	0.176	0.11	0.937	0.966	0.277	0.08	0.95	0.074	0.827	0.003	0.006	0.949	0.482	2.524	3.111	3.863	0.002	0.007	0.903	0.011	0.167	0.011	0.02	0.46	0.007
-7.034	4.19	4.99	0.412	0.941	0.007	0.002	0.015	-5.125	2.09E-05	0.392	99.54%	1.085	1.19%	0.884	0.787	0.851	0.081	0.885	0.92	0.443	0.872	0.613	0.2	7.203	0.035	0.41	0.956	0.552	0.702	0.829	0.945	0.035	0.28	0.003	0.018	0.933	1.505	4.8	6.355	6.979	0.021	0.004	0.696	0.958	0.322	0.127	0.935	0.805	0.005
-4.807	1.729	3.099	0.124	0.996	0.005	0.083	0.011	-4.921	1.92E-05	0.067	95.49%	0.608	2.99%	0.799	0.662	0.914	0.068	0.847	0.891	0.716	0.174	0.89	0.632	4.571	0.119	0.735	0.924	0.936	0.16	0.556	0.91	0.081	0.304	0.003	0.014	0.764	0.83	4.221	5.133	5.788	0.175	0.002	0.338	0.013	0.041	0.003	0.51	0.487	0.008
-4.543	3.146	3.036	0.002	0.873	0.003	0.001	0	-5.021	1.82E-05	0.103	98.23%	0.222	2.13%	0.064	0.717	0.103	0.922	0.269	0.929	0.005	0.212	0.122	0.909	0.607	0.458	0.031	0.936	0.985	0.711	0.788	0.779	0.055	0.713	0.003	0.007	0.924	0.26	2.585	3.404	3.897	0.095	0.076	0.564	0.063	0.537	0.057	0.866	0.26	0.043
-4.846	3.256	3.616	0.995	0.033	0.003	0.01	0.871	-4.75	2.84E-05	0.738	93.11%	1.509	4.72%	0.607	0.318	0.844	0.101	0.93	0.514	0.027	0.669	0.682	0.714	8.659	0.132	0.409	0.94	0.511	0.134	0.052	0.947	0.081	0.884	0.003	0.02	0.761	1.384	3.796	4.64	5.114	0.046	0.005	0.705	0.814	0.684	0.038	0.003	0.855	0.023
-6.601	2.896	3.462	0.091	0.986	0.004	0.004	0.11	-4.853	1.54E-05	0.15	96.75%	1.095	4.53%	0.518	0.522	0.745	0.062	0.818	0.67	0.548	0.455	0.73	0.201	5.803	0.088	0.539	0.939	0.577	0.932	0.663	0.935	0.145	0.681	0.003	0.008	0.725	1.11	4.185	5.346	6.442	0.01	0.004	0.861	0.944	0.3	0.011	0.954	0.75	0.026
-4.412	3.722	3.887	0.018	0.999	0.008	0.001	0.003	-5.905	6.78E-06	0.735	94.03%	0.643	6.27%	0.551	0.829	0.795	0.058	0.8	0.027	0.349	0.007	0.915	0.912	3.421	0.177	0.968	0.996	0.985	0.051	0.862	0.992	0.227	0.94	0.003	0.012	0.981	0.595	4.421	4.457	5.574	0.005	0.003	0.703	0.184	0.087	0.003	0.048	0.49	0.009
-6.537	3.952	5.052	1	0.001	0.005	0.002	0.006	-5.364	2.04E-05	0.042	100.62%	0.426	1.19%	0.332	0.679	0.915	0.185	0.962	0.922	0.032	0.318	0.783	0.909	7.064	0.058	0.218	0.869	0.906	0.31	0.054	0.901	0.035	0.662	0.003	0.009	0.24	2.567	5.073	6.441	7.086	0.193	0.01	0.3	0.882	0.321	0.04	0.725	0.858	0.01
-4.284	2.39	2.248	0.003	0.041	0.005	0.001	0.001	-4.598	1.47E-05	0.871	91.38%	0.825	7.16%	0.627	0.92	0.396	0.823	0.059	0.285	0.016	0.445	0.177	0.805	0.683	0.274	0.036	0.952	0.972	0.851	0.364	0.801	0.119	0.282	0.003	0.008	0.918	0.978	2.24	2.466	4.495	0.166	0.371	0.916	0.437	0.487	0.018	0.058	0.62	0.133
-4.589	3.412	3.325	0.909	0.052	0.012	0.888	0.468	-4.747	1.35E-05	0.741	95.70%	1.944	2.59%	0.937	0.664	0.929	0.083	0.886	0.841	0.642	0.815	0.821	0.61	9.98	0.263	0.151	0.652	0.918	0.832	0.125	0.831	0.159	0.547	0.003	0.023	0.306	1.038	4.497	5.961	6.063	0.024	0.003	0.855	0.933	0.45	0.662	0.308	0.69	0.233
-7.066	3.391	4.467	0.899	0.571	0.005	0.02	0.063	-5.183	2.04E-05	0.073	96.92%	0.492	2.18%	0.937	0.821	0.922	0.082	0.869	0.919	0.58	0.876	0.79	0.703	1.445	0.046	0.829	0.95	0.966	0.751	0.225	0.96	0.035	0.886	0.003	0.01	0.619	0.888	4.676	5.739	5.996	0.007	0.002	0.742	0.439	0.05	0.004	0.21	0.682	0.008
-4.531	2.649	2.66	0.002	0.012	0.01	0.001	0.003	-4.567	1.45E-05	0.829	93.75%	0.973	4.76%	0.338	0.777	0.471	0.847	0.121	0.192	0.014	0.383	0.172	0.75	0.47	0.279	0.029	0.955	0.978	0.664	0.176	0.568	0.106	0.188	0.003	0.009	0.923	1.268	2.469	2.929	4.441	0.072	0.032	0.955	0.327	0.382	0.02	0.047	0.502	0.111
-6.5	3.786	4.622	0.998	0.016	0.002	0.003	0.017	-5.202	2.32E-05	0.093	99.92%	0.918	1.65%	0.442	0.571	0.882	0.065	0.93	0.6	0.086	0.571	0.399	0.336	7.502	0.231	0.436	0.663	0.87	0.92	0.055	0.902	0.144	0.713	0.003	0.011	0.079	2.604	4.91	5.959	6.804	0.217	0.015	0.645	0.795	0.366	0.012	0.633	0.782	0.014
-5.12	1.778	1.833	0.018	0.292	0.006	0.002	0.017	-5.04	1.72E-05	0.634	85.95%	1.001	16.30%	0.839	0.923	0.591	0.202	0.22	0.911	0.438	0.665	0.753	0.778	0.856	0.125	0.808	0.935	0.985	0.245	0.966	0.908	0.04	0.415	0.003	0.01	0.803	0.222	2.931	4.475	5.11	0.009	0.002	0.607	0.101	0.039	0.004	0.015	0.485	0.005
-3.335	2.419	2.484	0.001	0.019	0.078	0.018	0.01	-4.789	1.88E-05	0.845	89.54%	1.63	22.82%	0.842	0.6	0.159	0.767	0.056	0.799	0.288	0.877	0.037	0.713	8.96	0.678	0.094	0.402	0.837	0.407	0.77	0.927	0.055	0.889	0.003	0.012	0.85	0.266	2.122	3.121	5.165	0.004	0.007	0.112	0.147	0.649	0.022	0.005	0.683	0.011
-4.964	2.905	3.339	0.2	0.989	0.013	0.003	0.013	-5.199	9.58E-06	0.701	73.27%	2.799	16.08%	0.643	0.941	0.305	0.101	0.2	0.422	0.778	0.901	0.677	0.396	6.726	0.105	0.887	0.939	0.754	0.905	0.909	0.907	0.18	0.111	0.003	0.007	0.874	0.866	3.955	5.626	6.418	0.018	0.002	0.854	0.809	0.181	0.006	0.016	0.662	0.01
-5.781	3.254	3.439	0.995	0.43	0.005	0.002	0.022	-4.87	1.85E-05	0.15	96.49%	2.071	2.63%	0.323	0.855	0.826	0.161	0.917	0.843	0.047	0.698	0.627	0.723	10.03	0.219	0.226	0.871	0.935	0.629	0.111	0.931	0.039	0.86	0.003	0.006	0.055	2.064	3.8	5.947	6.636	0.053	0.005	0.59	0.306	0.335	0.006	0.691	0.808	0.021
-1.899	2.057	2.172	0	0.84	0.032	0.01	0.11	-4.628	6.54E-06	0.838	57.07%	2	49.68%	0.05	0.118	0.107	0.278	0.019	0.08	0.858	0.908	0.008	0.361	7.844	0.833	0.238	0.629	0.212	0.018	0.012	0.87	0.158	0.881	0.003	0.016	0.94	0.057	1.987	2.49	3.221	0.049	0.231	0.136	0.014	0.297	0.276	0.007	0.69	0.013
-4.314	3.424	4.217	0.965	0.05	0.011	0.012	0.921	-4.808	2.16E-05	0.944	93.63%	1.703	4.85%	0.483	0.808	0.849	0.273	0.944	0.531	0.17	0.361	0.899	0.72	4.08	0.105	0.057	0.813	0.905	0.569	0.277	0.991	0.019	0.842	0.003	0.083	0.967	2.248	4.605	5.655	6.213	0.018	0.003	0.143	0.57	0.689	0.449	0.003	0.551	0.011
-5.51	2.423	2.59	0.008	0.381	0.005	0.001	0.002	-4.975	7.70E-06	0.934	66.44%	1.488	23.92%	0.864	0.862	0.854	0.233	0.687	0.947	0.555	0.692	0.873	0.656	2.807	0.071	0.107	0.858	0.97	0.018	0.12	0.924	0.014	0.661	0.003	0.012	0.439	0.641	3.22	4.174	5.126	0.008	0.003	0.198	0.658	0.121	0.022	0.457	0.581	0.007
-5.767	3.508	3.926	0.898	0.297	0.007	0.002	0.006	-5.584	2.05E-05	0.022	98.99%	0.69	1.05%	0.496	0.819	0.926	0.112	0.949	0.891	0.289	0.681	0.818	0.848	7.879	0.185	0.274	0.887	0.91	0.814	0.095	0.919	0.044	0.686	0.003	0.006	0.897	2.134	4.494	6.329	6.856	0.107	0.006	0.727	0.097	0.355	0.006	0.959	0.741	0.168
-6.023	2.805	3.355	0.745	0.891	0.008	0.027	0.005	-5.051	2.81E-05	0.252	85.02%	1.751	11.32%	0.165	0.636	0.78	0.066	0.87	0.907	0.134	0.865	0.801	0.755	4.789	0.056	0.596	0.992	0.952	0.094	0.9	0.607	0.045	0.87	0.003	0.007	0.82	1.056	3.882	5.494	6.346	0.023	0.002	0.38	0.818	0.17	0.014	0.089	0.771	0.008
-6.89	2.568	2.72	0.047	0.001	0.005	0.001	0.972	-5.249	1.55E-05	0.077	94.45%	0.67	4.19%	0.928	0.516	0.933	0.123	0.913	0.915	0.069	0.706	0.747	0.807	1.987	0.207	0.958	0.996	0.982	0.859	0.593	0.984	0.793	0.892	0.003	0.009	0.983	0.461	3.83	5.737	5.543	0.002	0.002	0.869	0.008	0.03	0.003	0.023	0.383	0.003
-5.684	2.135	2.114	0.001	0.989	0.005	0.002	0.006	-5.403	2.62E-06	0.199	88.58%	1.295	8.17%	0.795	0.835	0.201	0.079	0.39	0.68	0.306	0.396	0.665	0.204	1.332	0.106	0.168	0.935	0.983	0.174	0.372	0.968	0.023	0.865	0.003	0.016	0.8	0.902	4.237	4.557	5.936	0.014	0.002	0.353	0.01	0.076	0.005	0.011	0.331	0.007
-5.479	2.757	2.644	0.032	0.973	0.004	0.004	0.004	-4.734	1.64E-05	0.933	87.86%	0.919	11.94%	0.178	0.934	0.701	0.77	0.628	0.868	0.607	0.242	0.749	0.733	4.486	0.049	0.385	0.892	0.95	0.013	0.834	0.871	0.032	0.814	0.003	0.013	0.182	0.692	3.42	4.111	5.717	0.036	0.003	0.208	0.948	0.102	0.072	0.47	0.681	0.006
-2.523	2.536	2.478	0	0.378	0.007	0.005	0.776	-4.541	2.42E-05	0.76	60.63%	1.746	37.54%	0.075	0.117	0.156	0.59	0.027	0.082	0.879	0.876	0.018	0.573	9.665	0.736	0.203	0.64	0.734	0.044	0.009	0.717	0.244	0.918	0.003	0.019	0.916	0.303	1.924	2.445	3.584	0.007	0.009	0.182	0.111	0.776	0.019	0.01	0.687	0.024
-6.396	2.578	3.095	0.201	0.991	0.01	0.007	0.21	-5.027	1.01E-05	0.183	87.78%	1.165	9.66%	0.252	0.749	0.617	0.061	0.713	0.877	0.412	0.778	0.87	0.311	4.395	0.132	0.364	0.952	0.662	0.777	0.694	0.881	0.072	0.356	0.003	0.007	0.478	0.855	3.638	5.387	6.446	0.038	0.003	0.776	0.869	0.276	0.009	0.944	0.753	0.024
-6.308	2.719	3.346	0.538	0.003	0.009	0.004	0.014	-5.71	2.04E-05	0.104	95.14%	0.551	3.75%	0.774	0.837	0.898	0.061	0.862	0.807	0.335	0.389	0.559	0.679	1.234	0.061	0.746	0.996	0.992	0.737	0.988	0.969	0.041	0.899	0.003	0.008	0.953	0.458	3.741	5.151	6.078	0.005	0.001	0.539	0.049	0.059	0.004	0.025	0.65	0.008
-5.147	3.257	3.543	0.079	0.974	0.003	0.003	0.005	-4.949	2.16E-05	0.278	94.17%	0.777	3.35%	0.752	0.837	0.829	0.175	0.73	0.832	0.64	0.807	0.733	0.584	1.302	0.05	0.707	0.875	0.962	0.101	0.231	0.94	0.029	0.857	0.003	0.012	0.429	0.826	4.102	5.052	5.401	0.006	0.002	0.685	0.174	0.032	0.003	0.03	0.567	0.004
-5.794	2.974	3.616	0.998	0.005	0.015	0.007	0.015	-4.953	2.82E-05	0.516	94.18%	1.215	6.57%	0.3	0.816	0.889	0.556	0.95	0.899	0.041	0.505	0.843	0.912	8.324	0.09	0.224	0.943	0.98	0.203	0.096	0.933	0.025	0.791	0.003	0.006	0.066	2.068	4.337	6.259	6.705	0.009	0.005	0.223	0.913	0.267	0.015	0.711	0.861	0.008
-4.38	0.54	2.833	0.007	0.493	0.008	0.005	0.004	-6.365	5.48E-06	0.014	93.82%	0.32	3.54%	0.221	0.339	0.037	0.048	0.376	0.163	0.078	0.119	0.169	0.483	2.427	0.319	0.308	0.846	0.987	0.026	0.912	0.918	0.086	0.061	0.003	0.012	0.87	0.103	2.848	4.75	5.251	0.011	0.003	0.232	0.002	0.072	0.005	0.019	0.158	0.007
-3.492	1.378	1.041	0.023	0.894	0.028	0.873	0.588	-5.767	9.22E-06	0.985	74.56%	1.685	30.59%	0.269	0.919	0.109	0.554	0.036	0.517	0.293	0.805	0.494	0.837	2.175	0.054	0.609	0.88	0.98	0.055	0.389	0.208	0.031	0.759	0.003	0.009	0.036	0.132	1.967	3.017	4.103	0.011	0.002	0.656	0.007	0.065	0.004	0.01	0.389	0.005
-5.503	2.705	3.422	0.743	0.939	0.125	0.002	0.012	-4.941	1.48E-05	0.114	94.36%	1.363	3.32%	0.501	0.386	0.906	0.066	0.907	0.838	0.66	0.499	0.856	0.256	6.716	0.155	0.574	0.94	0.494	0.691	0.896	0.935	0.064	0.152	0.003	0.008	0.667	0.811	3.903	5.313	6.346	0.006	0.003	0.852	0.937	0.206	0.009	0.4	0.752	0.022
-6.863	3.607	4.16	0.994	0.003	0.006	0.04	0.011	-5.132	1.23E-05	0.158	98.16%	0.819	0.90%	0.848	0.866	0.935	0.098	0.918	0.775	0.576	0.775	0.74	0.23	9.06	0.115	0.269	0.051	0.597	0.028	0.061	0.938	0.138	0.039	0.003	0.048	0.945	0.575	4.622	5.241	5.725	0.007	0.019	0.951	0.903	0.741	0.465	0.121	0.819	0.256
-4.414	3.244	3.895	0.007	0	0.004	0.009	0.005	-5.052	1.37E-05	0.716	99.08%	0.46	1.19%	0.973	0.889	0.757	0.066	0.551	0.905	0.759	0.922	0.365	0.438	1.841	0.192	0.187	0.973	0.991	0.073	0.057	0.823	0.051	0.088	0.003	0.021	0.97	1.799	4.444	6.314	5.756	0.008	0.467	0.98	0.395	0.694	0.383	0.958	0.912	0.81
-4.938	1.358	1.141	0.018	0.018	0.004	0.014	0.39	-5.307	1.28E-05	0.641	68.89%	0.635	24.47%	0.58	0.949	0.296	0.269	0.054	0.747	0.117	0.514	0.702	0.661	0.996	0.115	0.431	0.935	0.985	0.082	0.696	0.936	0.03	0.935	0.003	0.012	0.082	0.344	2.945	3.779	5.006	0.015	0.003	0.598	0.022	0.037	0.004	0.074	0.332	0.005
-7.611	4.287	6.16	1	0.919	0.003	0.005	0.028	-5.362	1.45E-05	0.027	101.64%	0.911	0.75%	0.394	0.579	0.783	0.062	0.89	0.938	0.023	0.927	0.372	0.268	7.353	0.049	0.529	0.446	0.75	0.823	0.058	0.893	0.167	0.553	0.003	0.012	0.419	2.002	5.361	6.238	7.206	0.04	0.009	0.554	0.934	0.45	0.126	0.097	0.865	0.087
-4.601	3.869	4.275	1	0.914	0.005	0.006	0.013	-5.091	1.20E-05	0.972	90.14%	2.003	5.02%	0.197	0.822	0.697	0.825	0.577	0.443	0.162	0.889	0.769	0.85	6.284	0.078	0.963	0.906	0.586	0.901	0.293	0.775	0.325	0.206	0.003	0.01	0.734	1.517	4.347	5.366	6.275	0.425	0.005	0.824	0.013	0.109	0.033	0.003	0.708	0.046
-6.998	3.844	4.887	0.999	0.011	0.004	0.002	0.018	-5.468	2.36E-05	0.051	101.31%	0.818	0.79%	0.251	0.745	0.796	0.079	0.936	0.923	0.016	0.885	0.403	0.769	8.807	0.142	0.418	0.754	0.934	0.923	0.046	0.912	0.067	0.792	0.003	0.01	0.307	2.646	4.994	6.254	6.883	0.261	0.011	0.671	0.813	0.39	0.01	0.407	0.811	0.144
-1.982	1.444	1.306	0.008	0.989	0.028	0.003	0.003	-5.205	1.05E-05	0.586	62.14%	1.226	7.07%	0.097	0.465	0.748	0.058	0.263	0.956	0.763	0.851	0.028	0.186	1.622	0.854	0.027	0.961	0.843	0.012	0.091	0.557	0.137	0.147	0.003	0.068	0.974	0.262	1.654	2.196	4.389	0.01	0.007	0.642	0.192	0.143	0.015	0.009	0.077	0.009
-7.749	4.202	6.113	1	0.001	0.006	0.001	0.003	-5.2	1.87E-05	0.074	101.16%	0.385	0.57%	0.186	0.281	0.879	0.082	0.957	0.934	0.031	0.473	0.725	0.855	6.633	0.017	0.153	0.692	0.94	0.293	0.107	0.941	0.034	0.599	0.003	0.008	0.573	2.403	5.437	6.863	7.247	0.034	0.008	0.33	0.86	0.322	0.008	0.941	0.844	0.005
-2.093	1.994	1.937	0.616	0.963	0.009	0.01	0.04	-4.968	2.04E-05	0.913	90.17%	1.542	5.33%	0.706	0.432	0.909	0.07	0.528	0.834	0.391	0.598	0.326	0.274	6.425	0.631	0.033	0.468	0.39	0.007	0.309	0.152	0.091	0.017	0.003	0.023	0.33	0.289	1.82	1.845	5.263	0.063	0.058	0.13	0.108	0.251	0.185	0.601	0.184	0.014
-4.989	3.76	4.191	0.191	0.991	0.003	0.22	0.019	-4.805	1.55E-05	0.57	94.11%	1.809	2.34%	0.893	0.892	0.869	0.202	0.731	0.842	0.672	0.877	0.69	0.366	7.714	0.107	0.095	0.794	0.766	0.874	0.13	0.876	0.251	0.753	0.003	0.067	0.934	2.356	4.414	5.761	6.157	0.027	0.004	0.919	0.92	0.083	0.094	0.125	0.456	0.011
-6.426	2.403	2.627	0.168	0.003	0.008	0.003	0.003	-5.492	1.78E-05	0.033	96.58%	0.375	6.03%	0.804	0.853	0.628	0.064	0.643	0.904	0.342	0.62	0.77	0.721	2.967	0.08	0.886	0.963	0.981	0.789	0.783	0.968	0.043	0.835	0.003	0.012	0.421	0.314	3.859	5.151	5.663	0.008	0.002	0.772	0.123	0.048	0.004	0.032	0.484	0.005
-2.675	2.477	3.086	0.077	0.99	0.007	0.003	0.004	-4.702	1.13E-05	0.753	82.32%	2.025	27.67%	0.032	0.348	0.041	0.949	0.013	0.168	0.816	0.916	0.008	0.913	8.929	0.536	0.487	0.666	0.561	0.213	0.065	0.921	0.053	0.75	0.003	0.008	0.788	0.126	1.878	2.521	3.901	0.006	0.008	0.017	0.012	0.187	0.075	0.019	0.537	0.005
-4.452	3.487	3.631	0.007	0.005	0.004	0.001	0	-4.618	1.33E-05	0.151	98.12%	0.639	1.58%	0.678	0.534	0.829	0.788	0.863	0.18	0.038	0.296	0.641	0.929	1.09	0.094	0.035	0.983	0.989	0.918	0.133	0.893	0.305	0.7	0.003	0.009	0.956	1.771	3.904	5.807	5.012	0.063	0.335	0.855	0.833	0.585	0.018	0.188	0.881	0.592
-4.157	1.48	1.446	0.047	0.988	0.009	0.176	0.033	-5.616	6.17E-06	0.087	93.59%	1.734	9.32%	0.892	0.969	0.226	0.264	0.323	0.863	0.06	0.155	0.721	0.888	6.379	0.386	0.116	0.657	0.976	0.033	0.131	0.772	0.027	0.168	0.003	0.011	0.046	0.52	3.863	5.1	5.42	0.01	0.004	0.295	0.032	0.081	0.036	0.476	0.489	0.008
-5.221	2.589	2.616	0.045	0.2	0.004	0.002	0.013	-4.921	1.25E-05	0.539	91.12%	1.042	3.64%	0.879	0.955	0.671	0.51	0.574	0.923	0.431	0.796	0.872	0.763	1.248	0.064	0.59	0.859	0.982	0.11	0.413	0.925	0.027	0.878	0.003	0.012	0.36	0.574	3.625	4.591	5.201	0.006	0.002	0.703	0.011	0.036	0.005	0.009	0.533	0.005
-2.424	2.692	3.148	0.001	0.979	0.059	0.006	0.028	-4.618	1.24E-05	0.865	67.11%	1.939	46.83%	0.037	0.136	0.035	0.57	0.001	0.037	0.895	0.917	0.001	0.537	10.281	0.551	0.587	0.495	0.219	0.124	0.02	0.869	0.561	0.481	0.003	0.015	0.908	0.186	2.159	2.441	3.446	0.051	0.028	0.035	0.012	0.218	0.099	0.004	0.555	0.012
-4.727	3.853	3.28	0.011	0.022	0.008	0.003	0.003	-4.66	2.76E-05	0.511	90.30%	1.686	11.47%	0.683	0.392	0.629	0.911	0.596	0.691	0.006	0.648	0.072	0.899	11.493	0.707	0.045	0.694	0.946	0.128	0.05	0.408	0.028	0.895	0.003	0.013	0.755	0.955	2.376	3.199	4.493	0.002	0.007	0.017	0.017	0.655	0.253	0.087	0.792	0.011
-6.371	3.768	4.325	0.07	0.002	0.006	0.559	0.421	-4.83	4.51E-05	0.75	98.03%	0.744	0.72%	0.884	0.749	0.902	0.184	0.902	0.887	0.014	0.402	0.294	0.296	8.969	0.12	0.093	0.242	0.472	0.84	0.133	0.937	0.161	0.832	0.003	0.075	0.258	1.245	4.912	5.963	6.178	0.01	0.005	0.794	0.025	0.37	0.01	0.008	0.301	0.009
-2.303	2.414	2.412	0	0.052	0.033	0.005	0.068	-4.645	2.52E-05	0.814	75.76%	1.622	39.50%	0.301	0.487	0.128	0.814	0.023	0.164	0.767	0.895	0.019	0.578	9.047	0.827	0.11	0.68	0.725	0.134	0.047	0.548	0.146	0.891	0.003	0.035	0.897	0.413	2.199	2.56	3.678	0.008	0.006	0.271	0.015	0.532	0.012	0.005	0.447	0.024
-4.476	3.355	3.238	0.973	0.028	0.004	0.003	0.005	-5.113	3.17E-05	0.258	97.52%	1.743	2.03%	0.446	0.612	0.854	0.106	0.924	0.883	0.188	0.681	0.667	0.289	8.789	0.234	0.285	0.917	0.943	0.363	0.074	0.916	0.073	0.856	0.003	0.007	0.035	1.865	3.662	5.693	6.365	0.337	0.006	0.646	0.747	0.232	0.006	0.116	0.756	0.016
-6.56	4.055	4.873	1	0.167	0.003	0.002	0.011	-5.396	1.54E-05	0.104	100.48%	1.13	0.63%	0.479	0.665	0.91	0.068	0.947	0.899	0.153	0.863	0.667	0.394	7.536	0.125	0.486	0.713	0.78	0.901	0.067	0.918	0.145	0.711	0.003	0.01	0.418	2.748	4.945	5.998	6.936	0.499	0.013	0.644	0.608	0.368	0.007	0.833	0.764	0.023
-3.349	2.827	3.313	0.999	0.752	0.005	0.111	0.008	-5.329	2.02E-05	0.885	95.52%	1.562	2.00%	0.976	0.539	0.966	0.065	0.951	0.661	0.949	0.837	0.97	0.65	2.702	0.397	0.702	0.977	0.534	0.137	0.878	0.839	0.3	0.585	0.003	0.01	0.702	0.902	2.656	3.244	4.955	0.027	0.003	0.767	0.946	0.243	0.088	0.353	0.407	0.013
-5.97	2.561	2.952	0.017	0.004	0.246	0.001	0.004	-4.658	2.09E-05	0.33	87.37%	1.163	22.93%	0.707	0.874	0.873	0.25	0.74	0.944	0.395	0.512	0.717	0.633	3.959	0.042	0.307	0.974	0.978	0.12	0.966	0.95	0.065	0.572	0.003	0.009	0.866	0.822	3.596	5.649	6.511	0.008	0.002	0.317	0.911	0.106	0.034	0.769	0.698	0.006
-5.468	3.58	3.566	0.995	0.992	0.004	0.003	0.005	-4.968	1.53E-05	0.185	93.89%	1.076	8.01%	0.067	0.182	0.866	0.934	0.868	0.557	0.024	0.313	0.714	0.956	12.02	0.117	0.586	0.958	0.97	0.821	0.218	0.958	0.149	0.872	0.003	0.006	0.962	1.003	3.199	4.769	4.053	0.006	0.007	0.959	0.428	0.329	0.008	0.059	0.43	0.01
-4.94	3.273	3.764	0.422	0.524	0.033	0.833	0.523	-5.423	1.53E-05	0.133	94.95%	1.268	6.73%	0.892	0.887	0.783	0.332	0.801	0.881	0.561	0.166	0.851	0.829	6.426	0.123	0.074	0.592	0.955	0.013	0.144	0.619	0.063	0.058	0.003	0.013	0.177	0.825	4.087	5.339	5.982	0.063	0.004	0.643	0.214	0.099	0.02	0.541	0.665	0.005
-4.867	4.249	4.933	1	0.023	0.002	0.006	0.644	-4.975	1.83E-05	0.099	97.07%	3.31	3.79%	0.19	0.728	0.741	0.305	0.699	0.466	0.666	0.94	0.92	0.877	8.005	0.114	0.949	0.986	0.941	0.755	0.856	0.72	0.044	0.894	0.003	0.007	0.842	2.089	4.376	6.068	6.045	0.019	0.037	0.856	0.697	0.575	0.531	0.144	0.867	0.069
-4.807	3.404	3.811	0.989	0.938	0.003	0.004	0.021	-4.882	2.31E-05	0.386	98.17%	1.157	1.39%	0.849	0.774	0.947	0.098	0.924	0.913	0.483	0.878	0.744	0.26	7.062	0.224	0.385	0.905	0.697	0.833	0.251	0.931	0.138	0.453	0.003	0.009	0.741	1.674	4.569	5.23	6.765	0.17	0.009	0.616	0.833	0.313	0.012	0.048	0.775	0.115
-5.007	1.979	2.108	0.011	0.968	0.027	0.013	0.071	-5.919	1.16E-05	0.874	75.63%	0.792	35.29%	0.297	0.859	0.714	0.572	0.552	0.944	0.571	0.296	0.696	0.655	4.67	0.07	0.199	0.859	0.95	0.008	0.732	0.905	0.028	0.726	0.003	0.014	0.215	0.414	2.795	3.355	5.015	0.071	0.002	0.227	0.914	0.093	0.013	0.848	0.568	0.007
-4.262	1.575	2.784	0.629	0.975	0.005	0.006	0.014	-5.752	7.57E-06	0.027	96.64%	0.532	2.04%	0.922	0.753	0.901	0.066	0.872	0.821	0.649	0.225	0.883	0.849	6.254	0.168	0.687	0.875	0.976	0.755	0.254	0.883	0.075	0.098	0.003	0.012	0.105	0.768	4.164	5.328	5.905	0.025	0.002	0.512	0.007	0.055	0.004	0.024	0.412	0.01
-7.886	4.319	6.263	0.999	0.281	0.006	0.002	0.062	-5.928	1.18E-05	0.013	102.36%	0.771	0.63%	0.241	0.215	0.879	0.063	0.917	0.951	0.012	0.872	0.399	0.42	6.069	0.084	0.522	0.28	0.933	0.943	0.026	0.958	0.264	0.718	0.003	0.011	0.577	2.598	5.378	6.207	7.669	0.02	0.01	0.844	0.468	0.516	0.006	0.745	0.832	0.083
-3.984	3.081	2.457	0.53	0.262	0.004	0.001	0.001	-5.02	1.73E-05	0.22	91.98%	1.899	6.65%	0.047	0.845	0.272	0.975	0.145	0.929	0.008	0.603	0.314	0.952	5.235	0.222	0.392	0.95	0.985	0.141	0.097	0.818	0.231	0.155	0.003	0.005	0.922	0.66	2.277	2.799	3.614	0.006	0.006	0.759	0.007	0.163	0.005	0.014	0.351	0.006
-7.391	2.773	3.44	0.117	0.099	0.004	0.004	0.004	-5.342	1.80E-05	0.174	88.51%	0.595	9.15%	0.794	0.779	0.839	0.064	0.795	0.895	0.537	0.84	0.83	0.593	0.963	0.048	0.712	0.952	0.975	0.82	0.282	0.939	0.029	0.943	0.003	0.009	0.358	0.601	4.74	5.825	5.929	0.014	0.002	0.751	0.133	0.058	0.005	0.031	0.733	0.01
-4.208	2.424	2.953	0.006	0.827	0.003	0.001	0	-4.695	1.37E-05	0.782	95.40%	0.652	3.34%	0.274	0.256	0.825	0.876	0.426	0.252	0.025	0.223	0.495	0.928	0.546	0.409	0.06	0.962	0.98	0.889	0.108	0.936	0.102	0.565	0.003	0.008	0.959	1.219	2.942	3.466	4.414	0.041	0.08	0.918	0.221	0.721	0.052	0.078	0.677	0.169
-3.885	3.186	2.219	0.996	0.003	0.004	0.043	0.003	-4.718	2.52E-05	0.907	95.00%	0.51	1.64%	0.96	0.567	0.93	0.088	0.932	0.142	0.033	0.627	0.565	0.462	9.104	0.294	0.215	0.148	0.619	0.527	0.047	0.183	0.038	0.679	0.003	0.178	0.213	0.927	3.924	4.585	5.121	0.071	0.061	0.214	0.171	0.735	0.012	0.015	0.822	0.052
-5.674	4.146	5.3	0.058	0.807	0.005	0.023	0.004	-4.894	1.36E-05	0.068	98.71%	1.009	1.11%	0.629	0.456	0.504	0.059	0.626	0.8	0.073	0.894	0.331	0.302	7.342	0.062	0.661	0.913	0.836	0.952	0.588	0.94	0.173	0.703	0.003	0.022	0.879	2.945	5.08	6.397	6.338	0.038	0.018	0.898	0.955	0.408	0.807	0.835	0.859	0.175
-4.861	1.375	1.527	0.006	0.995	0.007	0.967	0.823	-5.606	5.57E-06	0.016	86.56%	1.397	26.49%	0.909	0.69	0.46	0.07	0.313	0.904	0.706	0.061	0.929	0.851	7.008	0.536	0.651	0.769	0.984	0.019	0.919	0.905	0.925	0.032	0.003	0.011	0.45	0.369	3.625	5.018	5.372	0.009	0.002	0.501	0.671	0.079	0.007	0.28	0.416	0.031
-5.778	3.328	4.064	0.999	0	0.003	0.017	0.005	-5.026	2.54E-05	0.204	97.67%	0.493	4.56%	0.283	0.627	0.875	0.249	0.94	0.846	0.077	0.229	0.58	0.738	7.897	0.059	0.342	0.936	0.813	0.118	0.067	0.851	0.036	0.873	0.003	0.007	0.508	2.307	4.747	5.886	6.95	0.01	0.004	0.219	0.937	0.327	0.018	0.611	0.854	0.005
-2.78	1.652	1.972	0.99	0.56	0.007	0.289	0.411	-5.339	1.51E-05	0.828	93.26%	2.122	5.03%	0.629	0.504	0.747	0.359	0.7	0.537	0.458	0.6	0.845	0.911	5.908	0.255	0.099	0.992	0.948	0.122	0.573	0.957	0.047	0.953	0.003	0.007	0.036	0.114	1.842	2.14	4.68	0.022	0.007	0.773	0.897	0.327	0.014	0.044	0.808	0.016
-8.149	3.981	5.531	0.996	0.014	0.005	0.002	0.004	-5.378	1.85E-05	0.072	100.28%	0.449	0.68%	0.309	0.413	0.903	0.115	0.961	0.968	0.203	0.855	0.835	0.898	4.785	0.031	0.166	0.968	0.98	0.599	0.78	0.941	0.027	0.851	0.003	0.008	0.378	1.38	4.801	5.935	6.523	0.011	0.004	0.369	0.709	0.33	0.037	0.962	0.844	0.004
-5.921	3.741	4.701	1	0.001	0.004	0.002	0.013	-5.272	2.52E-05	0.036	100.30%	0.592	0.94%	0.255	0.168	0.922	0.124	0.981	0.933	0.172	0.272	0.979	0.923	8.396	0.11	0.419	0.66	0.984	0.563	0.053	0.892	0.056	0.156	0.003	0.008	0.298	2.502	5.094	7.031	7.13	0.035	0.005	0.368	0.842	0.33	0.008	0.916	0.848	0.019
-6.374	2.878	3.274	0.605	0.036	0.006	0.002	0.007	-5.012	2.17E-05	0.074	97.65%	0.693	3.41%	0.892	0.849	0.876	0.081	0.741	0.916	0.594	0.808	0.806	0.483	1.649	0.046	0.79	0.973	0.978	0.711	0.959	0.98	0.043	0.859	0.003	0.011	0.84	0.836	3.971	5.163	6.363	0.004	0.001	0.689	0.026	0.032	0.004	0.055	0.538	0.003
-4.97	3.29	3.963	0.053	0.922	0.031	0.002	0.013	-4.952	7.31E-06	0.449	96.64%	0.883	2.25%	0.793	0.95	0.566	0.369	0.475	0.496	0.214	0.872	0.778	0.775	3.209	0.105	0.552	0.986	0.977	0.628	0.16	0.914	0.02	0.767	0.003	0.011	0.962	2.988	4.752	6.069	5.739	0.008	0.338	0.943	0.824	0.094	0.168	0.166	0.371	0.015
-6.591	3.228	4.485	1	0.972	0.027	0.001	0.002	-5.166	4.96E-06	0.017	96.13%	0.434	4.11%	0.116	0.912	0.49	0.061	0.805	0.084	0.334	0.311	0.754	0.915	1.106	0.258	0.78	0.991	0.991	0.367	0.683	0.808	0.688	0.728	0.003	0.008	0.192	1.416	4.518	5.402	5.856	0.065	0.684	0.985	0.925	0.863	0.797	0.963	0.967	0.942
-4.428	2.686	2.782	0.004	0.006	0.005	0.007	0.001	-4.59	1.60E-05	0.62	92.76%	0.896	5.41%	0.472	0.832	0.522	0.817	0.062	0.242	0.015	0.472	0.195	0.798	0.859	0.196	0.018	0.969	0.972	0.842	0.53	0.723	0.086	0.718	0.003	0.009	0.952	1.348	2.303	2.609	4.683	0.095	0.22	0.88	0.255	0.407	0.012	0.06	0.437	0.023
-6.002	2.612	2.356	0.956	0.759	0.012	0.001	0.005	-5.248	1.73E-05	0.169	95.66%	0.57	5.03%	0.834	0.677	0.926	0.1	0.88	0.911	0.566	0.616	0.839	0.74	4.07	0.125	0.22	0.98	0.941	0.845	0.686	0.968	0.113	0.071	0.003	0.011	0.888	0.881	4.188	5.265	6.143	0.006	0.001	0.698	0.02	0.032	0.003	0.126	0.687	0.006
-5.027	1.312	2.789	0.071	0.951	0.006	0.008	0.008	-5.574	9.89E-06	0.029	96.77%	0.439	2.78%	0.938	0.633	0.865	0.068	0.824	0.91	0.706	0.213	0.867	0.761	5.095	0.197	0.783	0.932	0.957	0.903	0.807	0.917	0.19	0.128	0.003	0.013	0.858	0.626	4.087	5.353	5.899	0.018	0.002	0.46	0.007	0.063	0.004	0.024	0.435	0.007
-6.767	2.91	3.612	0.528	0.004	0.033	0.001	0.008	-5.309	2.35E-05	0.12	95.74%	0.578	3.59%	0.676	0.905	0.896	0.094	0.825	0.947	0.425	0.81	0.611	0.494	1.581	0.039	0.759	0.987	0.977	0.876	0.965	0.974	0.04	0.875	0.003	0.01	0.904	1.129	3.688	5.116	6.567	0.005	0.002	0.463	0.136	0.044	0.004	0.06	0.628	0.007
-6.213	2.897	3.541	0.035	0.061	0.019	0.001	0.004	-4.742	2.58E-05	0.285	94.69%	0.621	11.69%	0.687	0.854	0.934	0.244	0.884	0.949	0.529	0.665	0.815	0.678	4.136	0.043	0.25	0.968	0.963	0.381	0.937	0.949	0.056	0.873	0.003	0.01	0.649	1.025	4.414	5.536	6.533	0.007	0.002	0.521	0.931	0.178	0.049	0.85	0.749	0.007
-2.231	1.83	2.329	0.002	0.965	0.065	0.014	0.007	-5.486	4.44E-06	0.915	63.34%	2.063	45.50%	0.009	0.099	0.023	0.946	0.001	0.071	0.741	0.916	0.003	0.771	8.962	0.391	0.341	0.954	0.899	0.14	0.018	0.879	0.373	0.907	0.003	0.007	0.813	0.285	2.174	2.592	4.054	0.013	0.005	0.043	0.308	0.15	0.115	0.01	0.74	0.007
-7.528	4.03	5.665	0.999	0.022	0.01	0.001	0.003	-5.419	1.70E-05	0.082	99.57%	0.792	0.95%	0.303	0.855	0.907	0.077	0.961	0.93	0.041	0.893	0.532	0.55	6.055	0.045	0.307	0.704	0.801	0.76	0.052	0.909	0.038	0.471	0.003	0.008	0.581	2.447	5.204	6.39	6.77	0.067	0.011	0.737	0.936	0.516	0.082	0.376	0.868	0.158
-3.374	2.915	3.241	0.999	0.137	0.005	0.027	0.004	-5.076	2.28E-05	0.791	96.26%	1.471	1.43%	0.945	0.667	0.94	0.07	0.856	0.735	0.931	0.863	0.908	0.579	2.483	0.376	0.467	0.985	0.573	0.11	0.954	0.898	0.122	0.463	0.003	0.011	0.898	0.793	2.629	3.116	5.226	0.041	0.008	0.715	0.906	0.41	0.083	0.338	0.346	0.013
-4.877	4.061	4.901	0.665	0.061	0.006	0.002	0.043	-5.388	1.55E-05	0.335	99.23%	0.662	1.28%	0.678	0.664	0.947	0.099	0.955	0.349	0.945	0.092	0.943	0.91	3.802	0.143	0.935	0.948	0.99	0.051	0.345	0.979	0.035	0.271	0.003	0.009	0.975	1.023	4.526	5.312	5.147	0.007	0.008	0.799	0.492	0.196	0.004	0.943	0.667	0.015
-5.178	3.195	3.359	0.016	0.749	0.004	0.002	0.016	-5.3	2.15E-05	0.043	95.82%	1.123	3.06%	0.895	0.864	0.939	0.114	0.726	0.884	0.775	0.849	0.907	0.406	6.596	0.093	0.033	0.95	0.97	0.358	0.931	0.947	0.077	0.476	0.003	0.009	0.894	0.987	4.684	6.005	6.303	0.043	0.003	0.848	0.955	0.372	0.059	0.945	0.863	0.074
-6.849	2.524	2.963	0.115	0.017	0.005	0.006	0.006	-5.256	1.61E-05	0.064	95.86%	0.632	2.91%	0.799	0.72	0.831	0.081	0.653	0.907	0.499	0.823	0.812	0.648	1.282	0.073	0.907	0.968	0.986	0.788	0.839	0.947	0.038	0.754	0.003	0.01	0.862	0.545	4.245	5.541	5.699	0.01	0.002	0.832	0.581	0.052	0.004	0.021	0.702	0.011
-3.828	3.601	3.583	1	0.977	0.007	0.006	0.003	-5.328	9.00E-06	0.942	89.52%	2.154	6.70%	0.315	0.805	0.759	0.475	0.777	0.594	0.485	0.897	0.77	0.581	6.141	0.236	0.928	0.81	0.287	0.423	0.533	0.926	0.488	0.073	0.003	0.01	0.905	1.071	3.865	4.932	6.026	0.421	0.006	0.813	0.028	0.136	0.01	0.003	0.695	0.1
-5.49	1.311	2.951	0.477	0.993	0.022	0.001	0.007	-5.549	1.47E-05	0.022	98.48%	0.537	1.69%	0.899	0.714	0.925	0.062	0.824	0.901	0.598	0.421	0.841	0.662	5.127	0.115	0.736	0.975	0.948	0.941	0.966	0.944	0.129	0.138	0.003	0.01	0.921	1.08	4.212	5.362	6.373	0.074	0.002	0.361	0.011	0.056	0.004	0.135	0.586	0.006
-4.318	3.126	3.281	0.003	0.023	0.403	0.015	0.009	-4.78	2.36E-05	0.91	90.32%	2.042	11.51%	0.858	0.584	0.34	0.832	0.137	0.768	0.631	0.891	0.045	0.639	10.048	0.598	0.129	0.233	0.929	0.067	0.101	0.825	0.049	0.89	0.003	0.012	0.784	0.541	2.391	3.102	5.257	0.002	0.004	0.579	0.132	0.747	0.315	0.004	0.662	0.01
-4.751	1.147	2.322	0.489	0.754	0.005	0.005	0.002	-5.608	7.73E-06	0.027	97.17%	0.534	1.47%	0.905	0.78	0.668	0.104	0.725	0.894	0.654	0.279	0.81	0.812	6.362	0.237	0.664	0.864	0.963	0.222	0.639	0.92	0.089	0.112	0.003	0.013	0.845	0.423	3.588	4.913	5.514	0.017	0.009	0.459	0.009	0.055	0.004	0.096	0.482	0.006
-7.018	4.129	5.787	0.999	0.304	0.005	0.001	0.014	-5.717	1.66E-05	0.042	102.64%	0.829	0.44%	0.428	0.838	0.917	0.063	0.934	0.93	0.013	0.925	0.646	0.326	7.494	0.086	0.454	0.359	0.41	0.781	0.028	0.888	0.209	0.455	0.003	0.01	0.307	2.278	5.336	6.75	7.251	0.429	0.031	0.489	0.839	0.376	0.107	0.029	0.85	0.103
-3.977	2.671	3.4	0.227	0.921	0.006	0.283	0.009	-5.602	9.88E-06	0.513	87.45%	2.597	20.25%	0.67	0.919	0.661	0.404	0.338	0.69	0.745	0.866	0.893	0.915	7.894	0.052	0.835	0.947	0.881	0.178	0.922	0.94	0.282	0.032	0.003	0.006	0.908	0.865	3.503	5.91	6.575	0.688	0.003	0.46	0.008	0.142	0.013	0.125	0.502	0.009
-4.546	3.799	3.889	0.245	0.994	0.052	0.012	0.026	-5.285	4.25E-06	0.925	98.02%	1.569	2.48%	0.878	0.919	0.728	0.052	0.654	0.035	0.067	0.013	0.777	0.882	3.69	0.274	0.925	0.998	0.983	0.886	0.816	0.976	0.084	0.933	0.003	0.012	0.986	1.372	4.074	4.825	5.706	0.007	0.017	0.953	0.608	0.066	0.02	0.045	0.605	0.019
-3.462	3.7	3.426	0.077	0.618	0.004	0.003	0.093	-4.648	1.67E-05	0.143	78.40%	1.06	14.64%	0.102	0.855	0.67	0.927	0.435	0.707	0.039	0.785	0.403	0.914	2.246	0.192	0.107	0.987	0.923	0.812	0.057	0.938	0.289	0.038	0.003	0.005	0.939	0.991	3.123	3.454	3.664	0.012	0.015	0.936	0.097	0.105	0.004	0.022	0.442	0.013
-4.214	2.58	2.271	0.881	0.003	0.009	0.006	0.325	-4.827	3.29E-05	0.831	47.09%	0.672	7.93%	0.429	0.85	0.787	0.779	0.931	0.684	0.004	0.711	0.708	0.811	9.517	0.112	0.271	0.381	0.981	0.03	0.069	0.917	0.025	0.78	0.003	0.012	0.378	0.858	3.474	4.4	4.747	0.004	0.003	0.169	0.535	0.391	0.007	0.006	0.777	0.006
-4.493	2.882	2.596	1	0.109	0.003	0.061	0.303	-4.762	2.51E-05	0.926	94.05%	0.986	2.23%	0.723	0.12	0.86	0.067	0.896	0.409	0.075	0.402	0.627	0.528	5.096	0.35	0.623	0.828	0.285	0.399	0.059	0.441	0.589	0.853	0.003	0.075	0.344	1.235	3.956	4.874	5.381	0.057	0.01	0.829	0.779	0.771	0.074	0.005	0.899	0.477
-6.134	3.81	4.075	0.099	0.003	0.005	0.282	0.003	-5.039	2.54E-05	0.867	96.41%	1.314	2.57%	0.905	0.252	0.944	0.104	0.929	0.941	0.49	0.867	0.873	0.397	9.12	0.148	0.443	0.62	0.965	0.225	0.08	0.923	0.113	0.507	0.003	0.015	0.746	1.669	4.454	6.296	5.645	0.04	0.003	0.857	0.973	0.48	0.472	0.131	0.811	0.242
-6.017	2.496	2.301	0.045	0.996	0.005	0.002	0.004	-5.529	6.98E-06	0.831	90.86%	1.061	4.63%	0.908	0.931	0.725	0.094	0.478	0.797	0.431	0.793	0.801	0.298	1.171	0.078	0.706	0.948	0.969	0.135	0.833	0.934	0.036	0.908	0.003	0.013	0.629	0.374	3.035	4.187	5.426	0.005	0.001	0.829	0.009	0.038	0.004	0.01	0.392	0.004
-3.631	2.606	2.693	0.001	0.704	0.003	0.006	0.145	-4.641	1.36E-05	0.938	80.35%	1.821	35.27%	0.028	0.251	0.105	0.948	0.045	0.142	0.208	0.175	0.528	0.966	4.148	0.056	0.872	0.347	0.813	0.069	0.209	0.972	0.138	0.043	0.003	0.006	0.894	0.961	2.705	4.126	5.085	0.028	0.008	0.019	0.005	0.135	0.138	0.03	0.52	0.009
-5.285	2.616	2.81	0.005	0.984	0.003	0.027	0.029	-5.174	1.78E-05	0.738	83.35%	0.8	24.74%	0.116	0.759	0.831	0.741	0.787	0.909	0.424	0.429	0.802	0.822	3.549	0.04	0.396	0.95	0.948	0.011	0.177	0.837	0.032	0.443	0.003	0.01	0.028	0.546	3.222	4.656	5.724	0.216	0.005	0.266	0.501	0.11	0.27	0.329	0.689	0.01
-3.768	2.873	3.416	0.284	0.545	0.01	0.002	0.095	-4.746	1.01E-05	0.82	97.08%	2.02	4.66%	0.799	0.887	0.893	0.231	0.169	0.842	0.712	0.408	0.878	0.515	4.134	0.292	0.457	0.989	0.985	0.799	0.582	0.906	0.145	0.044	0.003	0.014	0.977	2.451	4.617	5.8	6.161	0.02	0.77	0.934	0.956	0.115	0.096	0.781	0.888	0.47
-3.151	2.785	3.184	0.276	0.117	0.009	0.003	0.018	-4.982	1.73E-05	0.925	75.64%	2.356	30.08%	0.121	0.679	0.293	0.782	0.635	0.131	0.295	0.803	0.788	0.831	7.291	0.06	0.846	0.829	0.402	0.064	0.271	0.962	0.033	0.116	0.003	0.008	0.848	1.19	3.689	4.307	5.878	0.038	0.003	0.165	0.212	0.101	0.02	0.005	0.235	0.012
-5.814	3.741	4.07	0.02	0.004	0.004	0.853	0.053	-4.875	2.33E-05	0.554	97.39%	0.794	2.02%	0.969	0.493	0.932	0.138	0.874	0.935	0.588	0.756	0.703	0.359	8.594	0.226	0.094	0.494	0.734	0.932	0.321	0.87	0.623	0.595	0.003	0.192	0.945	1.912	4.523	5.992	6.09	0.049	0.003	0.899	0.914	0.667	0.553	0.243	0.758	0.247
-4.948	3.285	3.359	0.059	0.013	0.053	0.002	0.121	-4.655	1.72E-05	0.981	92.45%	1.505	6.40%	0.972	0.924	0.878	0.301	0.524	0.891	0.542	0.869	0.796	0.409	4.898	0.197	0.031	0.38	0.876	0.393	0.587	0.862	0.1	0.6	0.005	0.173	0.914	1.894	4.312	5.841	6.39	0.016	0.003	0.916	0.587	0.093	0.016	0.017	0.511	0.088
-3.532	3.047	2.564	0.284	0.952	0.004	0.002	0.005	-4.753	1.55E-05	0.099	88.35%	0.903	8.65%	0.128	0.465	0.808	0.958	0.548	0.893	0.011	0.688	0.541	0.94	2.443	0.22	0.221	0.982	0.978	0.641	0.263	0.952	0.091	0.076	0.003	0.006	0.953	1.165	3.55	4.701	4.193	0.003	0.004	0.847	0.014	0.182	0.005	0.013	0.213	0.01
-3.218	2.452	2.796	0.997	0.262	0.009	0.023	0.005	-5.175	1.62E-05	0.933	95.68%	1.907	3.07%	0.933	0.917	0.921	0.095	0.858	0.604	0.855	0.885	0.856	0.604	3.95	0.327	0.221	0.979	0.701	0.032	0.947	0.901	0.034	0.959	0.003	0.008	0.1	0.575	2.06	2.546	4.694	0.014	0.005	0.652	0.887	0.411	0.087	0.048	0.361	0.008
-6.476	3.91	4.641	0.999	0.003	0.003	0.002	0.034	-5.382	2.19E-05	0.085	101.13%	0.915	0.81%	0.349	0.567	0.883	0.069	0.949	0.919	0.082	0.883	0.605	0.461	8.975	0.14	0.33	0.84	0.861	0.926	0.065	0.882	0.125	0.81	0.003	0.011	0.281	2.264	4.798	5.886	6.846	0.108	0.018	0.743	0.784	0.406	0.006	0.773	0.822	0.132
-3.782	3.926	4.552	0.016	0.927	0.005	0.006	0.008	-4.846	1.30E-05	0.579	96.67%	1.894	1.54%	0.201	0.927	0.432	0.078	0.384	0.061	0.867	0.109	0.296	0.598	3.667	0.187	0.921	0.957	0.952	0.577	0.869	0.955	0.035	0.503	0.003	0.01	0.971	2.921	4.688	5.689	6.092	0.016	0.119	0.953	0.935	0.234	0.016	0.867	0.644	0.034
-3.865	3.247	3.611	0.026	0.006	0.03	0.001	0.003	-4.851	1.33E-05	0.566	94.46%	1.52	2.68%	0.06	0.928	0.494	0.672	0.347	0.074	0.11	0.111	0.674	0.917	2.37	0.156	0.888	0.913	0.952	0.121	0.954	0.948	0.03	0.437	0.003	0.007	0.983	2.48	3.62	4.99	5.483	0.035	0.112	0.862	0.962	0.377	0.491	0.844	0.747	0.039
-5.26	0.97	2.464	0.054	0.981	0.01	0.003	0.005	-5.825	6.30E-06	0.019	97.97%	0.32	2.92%	0.871	0.771	0.725	0.058	0.845	0.924	0.59	0.294	0.845	0.85	5.763	0.219	0.677	0.97	0.964	0.919	0.87	0.938	0.161	0.143	0.003	0.013	0.808	0.43	4.028	5.284	5.717	0.059	0.005	0.598	0.013	0.06	0.005	0.534	0.524	0.007
-6.18	3.372	3.864	0.107	0.002	0.004	0.561	0.011	-4.938	1.82E-05	0.604	92.60%	1.157	3.65%	0.925	0.148	0.933	0.067	0.907	0.702	0.472	0.579	0.869	0.236	7.462	0.102	0.212	0.191	0.645	0.677	0.214	0.944	0.194	0.504	0.003	0.135	0.928	0.728	4.61	5.625	5.956	0.336	0.006	0.96	0.898	0.742	0.791	0.087	0.822	0.745
-4.622	2.373	3.302	0.277	0.504	0.004	0.001	0.001	-4.945	1.71E-05	0.253	93.72%	1.004	2.27%	0.053	0.555	0.464	0.169	0.793	0.079	0.628	0.062	0.614	0.935	2.216	0.623	0.744	0.967	0.981	0.283	0.8	0.979	0.031	0.169	0.003	0.009	0.982	1.756	3.235	3.967	5.138	0.004	0.035	0.961	0.878	0.457	0.432	0.429	0.832	0.069
-5.448	3.556	3.26	0.229	0.002	0.004	0.012	0.004	-4.945	1.71E-05	0.476	97.42%	0.551	1.34%	0.962	0.652	0.948	0.33	0.821	0.926	0.605	0.821	0.812	0.495	9.56	0.273	0.078	0.098	0.876	0.262	0.191	0.863	0.315	0.512	0.004	0.091	0.956	0.785	4.221	5.571	5.548	0.022	0.01	0.902	0.931	0.579	0.312	0.796	0.794	0.179
-3.802	3.243	3.627	0.85	0.213	0.025	0.947	0.978	-4.839	2.10E-05	0.962	89.56%	0.975	7.31%	0.511	0.937	0.704	0.641	0.832	0.4	0.045	0.564	0.619	0.824	5.508	0.1	0.029	0.75	0.329	0.311	0.052	0.946	0.049	0.902	0.003	0.129	0.763	2.718	4.373	4.97	6.076	0.015	0.003	0.042	0.037	0.532	0.491	0.002	0.468	0.005
-5.126	1.63	1.655	0.028	0.008	0.005	0.003	0.006	-5.313	1.29E-05	0.366	81.19%	1	21.66%	0.927	0.881	0.661	0.112	0.338	0.93	0.493	0.53	0.925	0.691	0.834	0.142	0.851	0.93	0.987	0.225	0.948	0.927	0.097	0.121	0.003	0.011	0.404	0.243	2.993	4.711	5.356	0.007	0.002	0.729	0.228	0.033	0.004	0.01	0.407	0.005
-3.472	1.871	1.724	0.063	0.996	0.011	0.006	0.003	-5.12	9.24E-06	0.932	57.53%	2.333	53.80%	0.147	0.918	0.194	0.922	0.092	0.763	0.39	0.885	0.585	0.915	4.023	0.043	0.834	0.904	0.967	0.078	0.571	0.785	0.121	0.477	0.003	0.01	0.152	0.399	2.785	3.492	5.351	0.576	0.002	0.464	0.007	0.108	0.012	0.008	0.484	0.01
-2.159	2.408	2.45	0.002	0.958	0.016	0.419	0.199	-4.586	1.36E-05	0.752	72.87%	1.727	39.92%	0.018	0.095	0.035	0.804	0.002	0.054	0.899	0.913	0.002	0.746	8.696	0.408	0.483	0.604	0.201	0.148	0.014	0.502	0.404	0.82	0.003	0.012	0.938	0.095	1.817	2.271	3.369	0.058	0.07	0.031	0.018	0.274	0.075	0.004	0.64	0.013
-4.311	2.412	3.005	0.008	0.881	0.004	0.001	0.001	-4.678	1.22E-05	0.4	96.49%	0.666	2.24%	0.183	0.53	0.78	0.898	0.565	0.515	0.102	0.612	0.734	0.93	0.57	0.362	0.185	0.968	0.977	0.903	0.131	0.933	0.088	0.732	0.003	0.007	0.946	1.655	3.271	3.929	4.832	0.085	0.098	0.932	0.35	0.766	0.375	0.06	0.825	0.572
-7.24	3.629	4.718	0.999	0.004	0.01	0.002	0.004	-5.149	2.38E-05	0.026	99.48%	0.835	3.14%	0.312	0.829	0.88	0.235	0.946	0.952	0.338	0.597	0.813	0.866	6.851	0.022	0.224	0.983	0.947	0.757	0.876	0.909	0.13	0.454	0.003	0.011	0.889	1.244	4.711	6.45	6.682	0.055	0.004	0.685	0.961	0.22	0.016	0.951	0.827	0.007
-5.095	3.132	3.701	0.999	0.002	0.008	0.002	0.011	-5.08	2.83E-05	0.119	97.23%	0.8	2.93%	0.472	0.512	0.927	0.225	0.967	0.906	0.349	0.282	0.964	0.913	8.09	0.144	0.623	0.911	0.975	0.297	0.116	0.881	0.045	0.226	0.003	0.007	0.225	2.268	4.653	6.522	7.146	0.023	0.004	0.326	0.937	0.198	0.012	0.814	0.844	0.009
-2.438	2.489	2.616	0.564	0.991	0.007	0.002	0.002	-4.906	1.49E-05	0.829	81.26%	1.709	35.02%	0.036	0.237	0.06	0.884	0.016	0.246	0.896	0.909	0.011	0.721	10.39	0.352	0.569	0.578	0.499	0.034	0.03	0.938	0.241	0.354	0.003	0.009	0.867	0.225	2.125	2.571	4.01	0.011	0.005	0.023	0.025	0.174	0.014	0.003	0.634	0.011
-3.859	3.444	3.514	0.027	0.003	0.008	0.01	0.126	-4.723	3.32E-05	0.682	92.66%	1.193	7.07%	0.455	0.67	0.849	0.49	0.965	0.647	0.046	0.216	0.815	0.768	6.448	0.116	0.088	0.837	0.922	0.231	0.09	0.915	0.017	0.813	0.003	0.013	0.907	1.399	3.796	4.573	5.627	0.02	0.003	0.568	0.797	0.543	0.638	0.002	0.488	0.009
-5.563	2.668	2.701	0.005	0.866	0.005	0.007	0.471	-5.263	3.20E-06	0.127	91.47%	1.21	5.27%	0.87	0.893	0.741	0.064	0.648	0.872	0.535	0.735	0.882	0.248	5.27	0.083	0.351	0.91	0.956	0.039	0.282	0.951	0.043	0.708	0.003	0.012	0.713	0.41	3.6	4.219	5.288	0.005	0.002	0.706	0.022	0.095	0.005	0.005	0.424	0.014
-3.969	3.404	3.602	0.998	0.951	0.004	0.002	0.003	-4.885	1.00E-05	0.883	90.25%	2.388	8.14%	0.031	0.435	0.138	0.98	0.063	0.203	0.792	0.896	0.663	0.935	10.32	0.036	0.927	0.895	0.93	0.267	0.834	0.939	0.223	0.106	0.003	0.004	0.973	1.035	2.519	4.163	4.209	0.04	0.037	0.803	0.037	0.284	0.02	0.033	0.172	0.012
-6.102	2.92	3.682	0.404	0.99	0.007	0.002	0.007	-5.575	1.71E-05	0.023	98.87%	0.644	3.06%	0.88	0.808	0.936	0.088	0.855	0.903	0.667	0.143	0.847	0.709	6.415	0.081	0.156	0.961	0.934	0.057	0.905	0.945	0.2	0.11	0.003	0.01	0.753	1.139	4.469	5.484	6.442	0.102	0.003	0.43	0.536	0.143	0.008	0.878	0.7	0.009
-3.249	3.436	3.41	0.021	0.841	0.004	0.003	0.12	-4.63	2.11E-05	0.327	89.56%	0.891	9.40%	0.129	0.845	0.837	0.946	0.635	0.816	0.022	0.808	0.575	0.896	6.255	0.203	0.351	0.97	0.719	0.762	0.306	0.951	0.208	0.261	0.003	0.006	0.959	1.19	3.414	3.477	4.072	0.003	0.007	0.937	0.009	0.088	0.004	0.014	0.446	0.016
-4.527	2.678	2.741	0.023	0.17	0.011	0.003	0.025	-5.09	1.96E-05	0.028	96.72%	1.16	4.35%	0.849	0.89	0.721	0.252	0.705	0.861	0.111	0.117	0.516	0.826	5.593	0.103	0.188	0.902	0.952	0.008	0.425	0.924	0.078	0.07	0.003	0.007	0.232	1.671	3.768	5.541	6.795	0.462	0.005	0.135	0.031	0.116	0.009	0.578	0.601	0.007
-3.833	0.859	2.422	0.216	0.88	0.005	0.002	0.021	-5.746	7.49E-06	0.041	99.46%	0.333	1.80%	0.953	0.365	0.721	0.061	0.696	0.75	0.9	0.235	0.805	0.451	3.95	0.172	0.823	0.806	0.963	0.219	0.594	0.927	0.077	0.067	0.003	0.015	0.103	0.389	3.479	4.449	5.517	0.024	0.002	0.088	0.002	0.074	0.005	0.004	0.14	0.005
-4.537	2.628	3.672	0.998	0.833	0.012	0.373	0.518	-5.837	2.88E-05	0.99	92.17%	1.956	17.49%	0.186	0.117	0.561	0.88	0.711	0.489	0.377	0.75	0.713	0.925	7.025	0.017	0.735	0.994	0.973	0.028	0.961	0.965	0.041	0.408	0.003	0.004	0.186	1.649	2.294	2.849	4.697	0.01	0.008	0.164	0.485	0.032	0.036	0.099	0.877	0.006
-4.756	1.66	3.488	0.315	0.991	0.005	0.002	0.009	-5.674	1.92E-05	0.083	97.53%	0.675	1.57%	0.931	0.865	0.928	0.069	0.88	0.902	0.701	0.24	0.905	0.755	5.485	0.11	0.717	0.948	0.962	0.64	0.84	0.922	0.1	0.093	0.003	0.01	0.956	1.027	4.224	5.804	6.189	0.246	0.003	0.488	0.017	0.086	0.005	0.33	0.639	0.007
-4.969	2.588	2.733	0.281	0.994	0.014	0.036	0.002	-5.763	3.64E-06	0.916	71.25%	2.001	31.91%	0.329	0.912	0.323	0.387	0.093	0.637	0.86	0.326	0.702	0.878	7.237	0.058	0.778	0.87	0.822	0.008	0.57	0.889	0.203	0.111	0.003	0.01	0.627	0.782	3.773	4.772	5.811	0.35	0.002	0.32	0.006	0.132	0.016	0.043	0.522	0.005
-4.638	2.933	4.067	0.995	0.252	0.004	0.911	0.816	-5.33	2.86E-05	0.893	94.80%	1.683	6.05%	0.247	0.179	0.599	0.84	0.467	0.356	0.542	0.722	0.774	0.923	6.672	0.035	0.454	0.989	0.954	0.032	0.907	0.966	0.18	0.839	0.003	0.005	0.038	1.673	2.143	2.502	4.079	0.012	0.016	0.666	0.807	0.092	0.015	0.117	0.879	0.025
-2.299	2.189	2.126	0.096	0.968	0.032	0.15	0.006	-4.965	1.06E-05	0.929	68.34%	2.271	45.87%	0.06	0.813	0.243	0.817	0.097	0.311	0.63	0.835	0.131	0.558	4.416	0.202	0.449	0.923	0.394	0.014	0.855	0.9	0.076	0.152	0.003	0.011	0.948	0.264	2.339	3.523	5.061	0.014	0.002	0.05	0.033	0.247	0.014	0.003	0.314	0.004
-1.719	1.071	0.921	0.002	0.997	0.029	0.039	0.004	-4.768	6.25E-06	0.762	35.91%	2.172	74.68%	0.039	0.41	0.041	0.493	0.011	0.303	0.112	0.754	0.006	0.458	4.503	0.473	0.134	0.829	0.368	0.011	0.605	0.204	0.12	0.596	0.003	0.016	0.926	0.065	2.083	2.937	3.926	0.04	0.002	0.016	0.005	0.374	0.009	0.005	0.183	0.004
-4.975	1.958	1.711	0.17	0.018	0.014	0.012	0.033	-4.888	2.37E-05	0.308	92.51%	0.749	12.76%	0.941	0.701	0.898	0.074	0.617	0.887	0.308	0.274	0.897	0.625	2.287	0.113	0.855	0.97	0.982	0.662	0.581	0.981	0.063	0.807	0.003	0.009	0.503	0.898	3.315	4.763	6.37	0.002	0.001	0.194	0.058	0.029	0.004	0.007	0.539	0.003
-3.302	1.367	2.981	0.996	0.01	0.006	0.038	0.095	-5.882	1.44E-05	0.035	95.97%	0.535	5.16%	0.396	0.378	0.939	0.459	0.891	0.899	0.619	0.273	0.83	0.923	1.67	0.235	0.741	0.902	0.933	0.757	0.826	0.979	0.069	0.048	0.003	0.008	0.899	0.758	4.994	6.505	6.106	0.003	0.006	0.562	0.027	0.084	0.005	0.019	0.197	0.007
-5.3	2.617	2.715	0.018	0.001	0.003	0.003	0.012	-4.98	2.88E-05	0.845	92.57%	0.527	11.07%	0.879	0.884	0.955	0.489	0.843	0.927	0.135	0.887	0.712	0.814	3.367	0.125	0.097	0.615	0.939	0.071	0.084	0.866	0.031	0.903	0.003	0.012	0.023	1.122	4.384	5.44	5.546	0.039	0.014	0.43	0.665	0.482	0.017	0.16	0.725	0.013
-7.892	3.527	5.121	0.027	0.032	0.009	0.007	0.013	-4.874	2.13E-05	0.192	91.97%	0.742	5.99%	0.396	0.953	0.712	0.818	0.872	0.619	0.237	0.356	0.785	0.929	2.378	0.116	0.068	0.688	0.868	0.131	0.024	0.881	0.174	0.676	0.003	0.065	0.265	1.356	3.838	4.953	5.224	0.009	0.007	0.881	0.562	0.418	0.022	0.027	0.801	0.011
-3.158	3.747	4.132	1	0.404	0.002	0.008	0.225	-4.925	1.48E-05	0.065	96.56%	3.244	3.09%	0.585	0.711	0.67	0.159	0.546	0.267	0.207	0.935	0.956	0.842	4.932	0.145	0.936	0.991	0.961	0.852	0.859	0.815	0.042	0.887	0.003	0.007	0.904	2.091	4.251	5.811	5.63	0.022	0.368	0.919	0.381	0.493	0.599	0.3	0.854	0.287
-5.181	4.561	5.38	1	0.031	0.002	0.007	0.769	-4.987	1.74E-05	0.096	97.44%	3.362	3.23%	0.173	0.773	0.752	0.244	0.694	0.475	0.74	0.94	0.927	0.877	7.721	0.107	0.947	0.986	0.937	0.721	0.897	0.785	0.048	0.869	0.003	0.007	0.853	1.852	4.656	6.206	6.115	0.019	0.028	0.854	0.801	0.542	0.462	0.137	0.868	0.075
-4.674	2.954	3.179	0.177	0.082	0.004	0.016	0.04	-5.28	2.17E-05	0.044	98.36%	0.537	3.49%	0.792	0.81	0.841	0.266	0.856	0.854	0.584	0.183	0.681	0.888	5.672	0.104	0.436	0.829	0.836	0.019	0.151	0.888	0.064	0.543	0.003	0.01	0.062	1.887	4.577	5.738	6.658	0.461	0.01	0.219	0.027	0.171	0.015	0.392	0.586	0.007
-2.735	2.17	1.733	0.043	0.03	0.004	0.003	0.017	-4.766	1.87E-05	0.739	91.63%	1.015	4.86%	0.932	0.658	0.825	0.753	0.615	0.752	0.06	0.837	0.729	0.559	7.348	0.49	0.065	0.044	0.267	0.939	0.096	0.832	0.142	0.831	0.003	0.117	0.932	0.829	3.891	4.883	5.954	0.229	0.053	0.894	0.811	0.503	0.053	0.108	0.708	0.628
-2.161	2.928	2.453	0.999	0.209	0.003	0.004	0.069	-4.832	1.72E-05	0.449	90.49%	2.403	7.59%	0.459	0.114	0.438	0.542	0.144	0.316	0.19	0.906	0.9	0.749	5.514	0.275	0.853	0.982	0.968	0.602	0.652	0.731	0.099	0.829	0.003	0.007	0.927	1.084	2.724	3.565	4.249	0.018	0.07	0.908	0.046	0.409	0.511	0.127	0.66	0.042
-2.963	2.899	2.224	0	0.291	0.033	0.001	0.026	-4.59	1.88E-05	0.393	84.52%	0.97	32.76%	0.644	0.581	0.432	0.392	0.251	0.423	0.192	0.38	0.298	0.678	9.018	0.88	0.059	0.934	0.874	0.069	0.735	0.924	0.126	0.895	0.003	0.01	0.496	0.206	2.005	2.548	3.954	0.002	0.002	0.617	0.223	0.136	0.01	0.003	0.298	0.004
-3.746	3.565	3.948	0.995	0.005	0.002	0.005	0.211	-4.758	1.55E-05	0.156	95.11%	2.338	8.04%	0.07	0.282	0.679	0.237	0.846	0.271	0.218	0.905	0.886	0.857	4.487	0.033	0.896	0.989	0.959	0.881	0.834	0.464	0.039	0.854	0.003	0.007	0.812	2.422	4.267	6.549	6.04	0.013	0.138	0.923	0.372	0.527	0.325	0.044	0.729	0.144
-3.575	0.907	1.634	0.998	0.872	0.009	0.002	0.008	-5.86	1.49E-05	0.014	94.53%	0.227	8.40%	0.166	0.713	0.744	0.115	0.768	0.897	0.286	0.252	0.808	0.899	3.067	0.142	0.792	0.987	0.951	0.682	0.922	0.983	0.068	0.065	0.003	0.005	0.932	0.918	4.401	6.017	6.894	0.004	0.002	0.17	0.049	0.041	0.003	0.018	0.434	0.006
-3.267	1.154	2.073	0.009	0.002	0.005	0.012	0.001	-4.828	2.94E-05	0.054	96.18%	0.452	1.46%	0.79	0.635	0.582	0.741	0.789	0.744	0.469	0.134	0.504	0.913	0.645	0.151	0.051	0.518	0.981	0.011	0.099	0.464	0.072	0.696	0.003	0.046	0.02	0.51	3.578	3.595	4.227	0.282	0.019	0.198	0.004	0.161	0.005	0.003	0.16	0.006
-5.147	3.542	4.602	0.999	0.712	0.003	0.039	0.924	-4.815	2.35E-05	0.83	95.57%	0.975	2.55%	0.306	0.587	0.788	0.152	0.942	0.338	0.073	0.433	0.826	0.898	8.649	0.087	0.144	0.972	0.929	0.586	0.034	0.987	0.143	0.896	0.003	0.038	0.932	2.095	4.53	5.249	5.81	0.019	0.006	0.428	0.871	0.769	0.478	0.002	0.883	0.045
-3.707	2.405	2.088	0.001	0.008	0.007	0.684	0.006	-5.059	1.54E-05	0.512	74.90%	1.709	19.13%	0.959	0.956	0.601	0.093	0.406	0.556	0.573	0.717	0.053	0.63	7.956	0.487	0.515	0.603	0.853	0.373	0.573	0.56	0.244	0.426	0.003	0.013	0.923	0.641	3.596	4.026	5.275	0.007	0.495	0.961	0.33	0.728	0.784	0.716	0.588	0.726
-6.082	2.979	3.688	0.282	0.941	0.004	0.004	0.093	-5.158	2.24E-05	0.054	97.34%	1.097	4.09%	0.814	0.835	0.829	0.146	0.794	0.87	0.064	0.119	0.598	0.751	5.286	0.088	0.083	0.862	0.921	0.008	0.421	0.942	0.514	0.063	0.003	0.007	0.392	1.819	4.235	5.871	6.697	0.342	0.007	0.164	0.16	0.22	0.006	0.937	0.673	0.006
-2.163	1.772	1.515	0.003	0.295	0.005	0.005	0.025	-4.777	1.94E-05	0.988	87.33%	1.436	8.90%	0.888	0.761	0.248	0.753	0.099	0.374	0.005	0.671	0.073	0.228	8.289	0.59	0.041	0.195	0.625	0.373	0.042	0.072	0.092	0.081	0.004	0.22	0.763	0.534	2.99	3.188	5.12	0.009	0.107	0.86	0.02	0.361	0.014	0.156	0.418	0.301
-2.755	1.945	2.126	0	0.645	0.294	0.003	0.004	-4.801	1.70E-05	0.375	86.67%	1.761	15.94%	0.73	0.25	0.337	0.063	0.489	0.841	0.616	0.632	0.097	0.272	4.52	0.478	0.096	0.407	0.988	0.019	0.076	0.203	0.11	0.085	0.003	0.017	0.724	0.347	2.064	3.181	5.042	0.009	0.006	0.161	0.202	0.563	0.006	0.007	0.469	0.57
-3.839	1.227	2.544	0.025	0.039	0.003	0.005	0.023	-4.697	3.90E-05	0.025	97.80%	0.44	0.88%	0.776	0.814	0.893	0.841	0.874	0.792	0.509	0.254	0.885	0.914	1.636	0.228	0.05	0.574	0.969	0.009	0.081	0.83	0.049	0.674	0.003	0.03	0.019	0.602	3.779	3.855	4.454	0.576	0.061	0.207	0.007	0.17	0.006	0.004	0.199	0.007
-2.821	2.991	3.368	0.821	0.011	0.005	0.07	0.66	-5.006	1.45E-05	0.141	94.84%	0.905	7.96%	0.384	0.493	0.965	0.656	0.822	0.837	0.752	0.727	0.685	0.78	2.833	0.184	0.131	0.128	0.562	0.969	0.78	0.978	0.136	0.276	0.003	0.047	0.874	1.303	5.093	6.872	6.918	0.003	0.003	0.931	0.961	0.789	0.639	0.011	0.669	0.7
-2.823	2.847	2.353	0.382	0.986	0.016	0.044	0.02	-5.426	1.09E-05	0.921	76.02%	1.243	14.30%	0.154	0.958	0.293	0.635	0.033	0.124	0.854	0.88	0.368	0.698	5.154	0.528	0.815	0.931	0.433	0.843	0.398	0.742	0.089	0.143	0.003	0.011	0.953	1.039	3.099	3.734	5.166	0.008	0.004	0.77	0.464	0.127	0.008	0.045	0.661	0.09
-4.941	2.964	3.436	0.99	0.002	0.011	0.001	0.003	-4.666	1.75E-05	0.799	97.12%	0.687	2.47%	0.897	0.844	0.935	0.547	0.905	0.754	0.457	0.336	0.425	0.821	1.141	0.669	0.467	0.316	0.949	0.302	0.445	0.051	0.334	0.408	0.003	0.048	0.012	1.577	4.194	5.136	4.891	0.727	0.063	0.898	0.22	0.321	0.008	0.008	0.517	0.682
-3.616	3.704	4.378	1	0.099	0.003	0.006	0.019	-4.958	9.73E-06	0.356	85.44%	2.645	8.13%	0.104	0.472	0.127	0.967	0.017	0.125	0.873	0.946	0.607	0.92	7.025	0.104	0.931	0.973	0.913	0.441	0.586	0.854	0.389	0.66	0.003	0.006	0.944	1.947	4.125	5.727	5.947	0.109	0.009	0.48	0.05	0.24	0.124	0.028	0.652	0.009
-4.079	2.477	2.647	0.013	0.857	0.003	0.675	0.029	-5.402	1.62E-05	0.179	94.21%	2.231	9.62%	0.351	0.768	0.319	0.694	0.5	0.527	0.663	0.418	0.836	0.873	7.492	0.089	0.584	0.928	0.663	0.02	0.572	0.4	0.171	0.177	0.003	0.006	0.089	1.132	3.45	5.044	6.638	0.226	0.011	0.194	0.03	0.355	0.013	0.264	0.748	0.013
-3.208	2.688	2.474	0.562	0.654	0.006	0.015	0.946	-4.904	2.15E-05	0.145	93.76%	1.707	5.45%	0.932	0.951	0.766	0.072	0.576	0.731	0.3	0.89	0.675	0.144	5.032	0.462	0.581	0.891	0.869	0.016	0.336	0.563	0.261	0.251	0.004	0.077	0.1	0.633	3.677	4.431	5.477	0.22	0.01	0.741	0.068	0.224	0.006	0.012	0.479	0.014
-3.244	0.409	1.62	0.371	0.017	0.005	0.003	0.006	-5.181	1.74E-05	0.057	95.91%	0.587	2.53%	0.86	0.864	0.22	0.564	0.418	0.758	0.037	0.289	0.472	0.892	6.196	0.374	0.396	0.695	0.9	0.369	0.093	0.851	0.053	0.13	0.003	0.012	0.17	0.693	3.606	4.647	5.335	0.106	0.074	0.145	0.004	0.059	0.005	0.037	0.364	0.007
-4.678	3.621	3.82	0.041	0.081	0.042	0.001	0.052	-4.745	2.17E-05	0.289	94.57%	0.778	5.93%	0.719	0.944	0.82	0.484	0.775	0.301	0.608	0.254	0.229	0.908	7.589	0.887	0.049	0.946	0.939	0.941	0.616	0.925	0.068	0.974	0.003	0.016	0.878	0.803	3.92	4.702	5.494	0.003	0.003	0.927	0.873	0.833	0.431	0.004	0.657	0.008
-6.072	2.258	3.095	0.027	0.002	0.004	0.007	0.004	-4.625	2.25E-05	0.917	95.31%	0.978	2.33%	0.855	0.927	0.734	0.771	0.826	0.823	0.466	0.609	0.642	0.642	1.698	0.11	0.318	0.913	0.982	0.2	0.058	0.312	0.061	0.82	0.003	0.044	0.301	1.159	3.996	4.843	4.481	0.021	0.01	0.826	0.943	0.238	0.02	0.953	0.783	0.011
-4.278	2.813	2.673	0.007	0.067	0.315	0.001	0.029	-4.995	1.55E-05	0.236	95.40%	1.032	1.51%	0.931	0.211	0.774	0.064	0.622	0.847	0.199	0.505	0.587	0.106	3.013	0.465	0.306	0.339	0.972	0.031	0.161	0.039	0.12	0.033	0.003	0.021	0.137	0.467	3.055	3.586	5.109	0.01	0.013	0.698	0.025	0.134	0.008	0.016	0.181	0.019
-3.509	2.345	2.263	0	0.007	0.003	0.003	0.002	-4.412	2.96E-05	0.77	95.98%	1.15	2.38%	0.97	0.945	0.89	0.784	0.387	0.87	0.198	0.899	0.592	0.302	9.109	0.301	0.034	0.268	0.854	0.015	0.095	0.059	0.085	0.21	0.004	0.033	0.78	0.675	2.576	3.557	3.942	0.014	0.006	0.404	0.02	0.178	0.407	0.021	0.098	0.014
-4.091	3.758	4.148	1	0.004	0.002	0.004	0.145	-4.865	1.62E-05	0.147	95.91%	2.751	4.47%	0.387	0.921	0.622	0.65	0.607	0.652	0.338	0.948	0.912	0.841	6.825	0.062	0.818	0.988	0.917	0.894	0.71	0.922	0.042	0.771	0.003	0.009	0.831	2.17	4.493	6.546	6.43	0.024	0.027	0.854	0.039	0.622	0.331	0.024	0.79	0.116
-4.406	0.919	2.601	0.865	0.967	0.007	0.001	0.004	-5.683	1.15E-05	0.016	100.28%	0.359	0.98%	0.946	0.641	0.859	0.057	0.748	0.767	0.832	0.402	0.868	0.368	4.186	0.12	0.899	0.941	0.945	0.492	0.803	0.955	0.075	0.089	0.003	0.01	0.197	0.819	3.356	4.523	6.033	0.226	0.002	0.118	0.002	0.059	0.004	0.011	0.368	0.007
-4.605	3.44	3.585	0.009	0.332	0.005	0.003	0.213	-5.078	2.26E-05	0.935	95.66%	1.55	4.92%	0.852	0.937	0.758	0.055	0.679	0.345	0.843	0.892	0.917	0.134	5.41	0.125	0.192	0.679	0.664	0.504	0.658	0.583	0.049	0.16	0.003	0.057	0.93	0.766	3.895	4.439	5.592	0.01	0.003	0.827	0.02	0.077	0.004	0.004	0.48	0.02
-3.619	3.768	3.959	1	0.011	0.002	0.003	0.244	-4.921	1.97E-05	0.152	95.94%	2.445	4.72%	0.357	0.441	0.715	0.624	0.483	0.467	0.845	0.937	0.967	0.871	7.923	0.259	0.918	0.981	0.936	0.859	0.714	0.866	0.065	0.769	0.003	0.008	0.902	2.064	3.912	5.313	5.613	0.021	0.04	0.902	0.061	0.6	0.418	0.053	0.75	0.05
-6.689	3.376	4.748	0.022	0.002	0.003	0.002	0.032	-4.817	2.03E-05	0.799	96.99%	0.55	2.69%	0.753	0.834	0.941	0.308	0.917	0.919	0.275	0.881	0.69	0.793	3.455	0.059	0.276	0.484	0.918	0.051	0.143	0.828	0.031	0.607	0.003	0.01	0.037	2.118	5.085	5.893	6.115	0.056	0.005	0.446	0.796	0.436	0.019	0.304	0.825	0.009
-6.079	3.245	4.337	0.943	0.974	0.003	0.089	0.95	-5.208	2.56E-05	0.135	98.03%	0.952	3.24%	0.941	0.778	0.953	0.176	0.874	0.86	0.44	0.143	0.68	0.883	5.616	0.09	0.352	0.732	0.92	0.006	0.362	0.858	0.094	0.084	0.003	0.007	0.189	1.635	4.773	5.948	5.861	0.107	0.004	0.315	0.366	0.292	0.016	0.816	0.633	0.015
-4.083	3.568	3.597	0.021	0.03	0.049	0.001	0.013	-4.734	2.58E-05	0.344	92.83%	0.938	9.13%	0.875	0.912	0.906	0.413	0.867	0.399	0.744	0.603	0.877	0.854	7.789	0.889	0.189	0.894	0.681	0.691	0.589	0.947	0.057	0.969	0.003	0.009	0.873	0.487	3.461	3.735	5.293	0.004	0.003	0.836	0.203	0.297	0.01	0.003	0.469	0.004
-4.834	3.061	4.098	0.999	0.091	0.004	0.949	0.857	-5.416	2.94E-05	0.907	94.87%	1.959	5.82%	0.183	0.172	0.749	0.857	0.662	0.298	0.55	0.696	0.713	0.908	7.721	0.025	0.469	0.985	0.941	0.024	0.989	0.953	0.087	0.548	0.003	0.006	0.022	1.753	2.061	2.605	4.653	0.015	0.014	0.476	0.791	0.08	0.018	0.321	0.875	0.015
-5.5	3.049	2.869	0.999	0.828	0.004	0.001	0.334	-4.965	2.15E-05	0.834	94.82%	0.733	4.94%	0.922	0.759	0.936	0.145	0.884	0.876	0.088	0.629	0.487	0.851	4.544	0.176	0.268	0.831	0.922	0.03	0.056	0.925	0.054	0.061	0.003	0.007	0.173	1.384	4.597	5.95	5.104	0.018	0.002	0.392	0.03	0.052	0.004	0.088	0.811	0.023
-4.023	2.536	2.967	0.02	0.19	0.01	0.936	0.018	-5.225	1.43E-05	0.316	91.53%	1.536	5.83%	0.788	0.975	0.338	0.24	0.199	0.137	0.353	0.404	0.093	0.75	6.793	0.421	0.263	0.563	0.654	0.295	0.873	0.879	0.521	0.388	0.003	0.011	0.966	0.599	3.771	4.339	5.434	0.008	0.367	0.955	0.803	0.654	0.743	0.883	0.571	0.519
-4.054	3.143	3.733	0.954	0.011	0.05	0.5	0.992	-5.403	1.91E-05	0.003	92.66%	1.048	11.47%	0.002	0.097	0.05	0.336	0.481	0.002	0.008	0.004	0.537	0.975	3.23	0.081	0.394	0.553	0.987	0.023	0.018	0.893	0.038	0.058	0.003	0.003	0.017	0.928	3.317	6.034	6.016	0	0.009	0.085	0.958	0.633	0.663	0.545	0.914	0.014
-5.257	3.348	3.815	0.999	0.429	0.003	0.006	0.027	-4.903	1.95E-05	0.94	95.26%	0.709	2.59%	0.838	0.869	0.937	0.267	0.872	0.455	0.679	0.752	0.78	0.548	3.501	0.216	0.586	0.98	0.526	0.081	0.752	0.737	0.047	0.368	0.003	0.011	0.145	2.288	4.012	5.138	5.135	0.327	0.005	0.549	0.09	0.292	0.057	0.072	0.141	0.011
-4.163	2.598	3.332	0.998	0.055	0.009	0.673	0.922	-5.326	2.63E-05	0.9	93.49%	1.734	7.26%	0.554	0.24	0.596	0.816	0.571	0.425	0.47	0.678	0.586	0.927	6.902	0.084	0.3	0.982	0.935	0.033	0.988	0.913	0.117	0.958	0.003	0.006	0.019	1.01	2.046	2.339	4.533	0.013	0.028	0.807	0.911	0.817	0.607	0.871	0.878	0.475
-3.867	4.218	4.433	1	0.153	0.002	0.004	0.16	-4.944	1.55E-05	0.526	96.06%	2.862	2.51%	0.707	0.21	0.76	0.09	0.635	0.272	0.744	0.906	0.943	0.829	7.112	0.221	0.919	0.979	0.916	0.775	0.911	0.904	0.074	0.67	0.003	0.007	0.836	1.786	3.736	5.162	5.301	0.02	0.034	0.789	0.092	0.537	0.518	0.316	0.624	0.022
-6.782	3.398	4.21	0.881	0.253	0.005	0.016	0.029	-4.858	2.12E-05	0.225	95.34%	0.929	1.83%	0.537	0.949	0.744	0.502	0.891	0.663	0.329	0.834	0.826	0.315	4.812	0.209	0.463	0.795	0.91	0.82	0.176	0.889	0.924	0.705	0.003	0.376	0.609	1.504	4.519	5.219	5.621	0.069	0.01	0.93	0.5	0.479	0.016	0.478	0.693	0.729
-3.09	2.757	3.232	0.259	0.646	0.008	0.965	0.475	-4.713	2.29E-05	0.565	84.09%	1.189	23.37%	0.032	0.116	0.267	0.932	0.062	0.248	0.038	0.912	0.281	0.85	9.074	0.152	0.614	0.853	0.442	0.036	0.628	0.682	0.067	0.786	0.003	0.007	0.588	0.532	2.339	2.927	4.413	0.107	0.037	0.074	0.008	0.167	0.548	0.003	0.813	0.02
-5.825	3.076	3.734	0.87	0.021	0.007	0.002	0.004	-5.241	2.49E-05	0.047	99.74%	0.776	2.70%	0.664	0.898	0.929	0.168	0.897	0.892	0.376	0.209	0.718	0.878	4.957	0.06	0.161	0.962	0.894	0.064	0.344	0.928	0.088	0.268	0.003	0.007	0.784	2.15	4.711	6.221	6.953	0.506	0.009	0.212	0.111	0.226	0.008	0.915	0.685	0.008
-3.098	2.358	2.37	0.003	0.775	0.003	0.003	0.417	-4.673	1.35E-05	0.963	84.60%	1.489	24.13%	0.969	0.91	0.758	0.074	0.497	0.496	0.799	0.882	0.78	0.208	6.665	0.537	0.021	0.375	0.817	0.705	0.512	0.11	0.081	0.141	0.022	0.97	0.961	0.548	3.001	3.86	5.548	0.52	0.004	0.865	0.064	0.314	0.012	0.005	0.109	0.81
-4.378	3.128	3.837	0.01	0.002	0.007	0.933	0.16	-5.112	2.33E-05	0.102	97.38%	0.387	1.66%	0.934	0.938	0.788	0.067	0.808	0.449	0.209	0.25	0.379	0.185	3.279	0.317	0.008	0.438	0.499	0.44	0.256	0.879	0.327	0.672	0.003	0.217	0.944	0.94	4.438	4.716	5.553	0.027	0.294	0.979	0.933	0.9	0.645	0.976	0.913	0.831
-3.385	2.859	3.497	0.984	0.996	0.009	0.74	0.461	-5.601	2.53E-05	0.986	91.05%	2.354	13.11%	0.204	0.114	0.151	0.815	0.021	0.08	0.822	0.779	0.412	0.913	6.685	0.019	0.851	0.99	0.917	0.038	0.903	0.961	0.156	0.086	0.003	0.005	0.189	1.449	2.242	2.851	4.214	0.017	0.006	0.242	0.501	0.061	0.015	0.016	0.853	0.016
-6.802	2.42	2.614	0.953	0.76	0.013	0.006	0.004	-5.731	9.80E-06	0.007	98.43%	0.487	2.28%	0.768	0.153	0.831	0.062	0.881	0.763	0.175	0.439	0.945	0.626	4.438	0.156	0.956	0.943	0.982	0.723	0.1	0.988	0.071	0.769	0.003	0.008	0.093	0.643	4.391	5.315	5.58	0.011	0.002	0.654	0.528	0.062	0.005	0.007	0.75	0.007
-7.22	4.108	5.715	0.983	0.379	0.004	0.015	0.012	-4.8	2.59E-05	0.98	96.44%	2.163	2.71%	0.697	0.922	0.857	0.558	0.849	0.598	0.342	0.655	0.616	0.758	7.673	0.024	0.15	0.857	0.963	0.596	0.051	0.944	0.057	0.588	0.003	0.045	0.366	2.112	4.836	5.461	6.258	0.025	0.011	0.886	0.172	0.062	0.004	0.007	0.884	0.733
-5.143	2.164	2.288	0.019	0.008	0.02	0.036	0.041	-4.745	2.60E-05	0.32	83.77%	0.9	31.95%	0.812	0.62	0.935	0.187	0.912	0.913	0.424	0.202	0.93	0.693	5.749	0.115	0.726	0.96	0.975	0.194	0.256	0.973	0.065	0.854	0.003	0.012	0.33	1.245	4.176	5.281	6.731	0.002	0.003	0.173	0.906	0.118	0.034	0.029	0.737	0.006
-5.948	3.655	4.35	0.987	0.943	0.019	0.013	0.734	-4.903	1.59E-05	0.844	95.09%	0.975	2.63%	0.601	0.891	0.9	0.488	0.935	0.617	0.083	0.636	0.883	0.887	9.164	0.075	0.034	0.673	0.81	0.718	0.28	0.99	0.02	0.926	0.003	0.089	0.938	1.982	4.865	5.504	5.79	0.028	0.015	0.614	0.214	0.784	0.138	0.003	0.802	0.023
-3.102	2.662	2.2	0.017	0.517	0.112	0.809	0.94	-4.632	6.47E-05	0.043	93.01%	1.457	10.12%	0.947	0.954	0.83	0.122	0.618	0.743	0.748	0.904	0.763	0.212	4.324	0.338	0.535	0.866	0.914	0.025	0.26	0.094	0.292	0.461	0.004	0.164	0.896	0.543	3.3	4.415	4.741	0.008	0.019	0.852	0.051	0.482	0.006	0.207	0.524	0.316
-5.09	3.792	3.963	0.04	0.005	0.004	0.071	0.025	-4.908	1.57E-05	0.174	99.60%	0.377	1.04%	0.952	0.507	0.961	0.079	0.827	0.919	0.392	0.748	0.598	0.274	7.523	0.647	0.214	0.131	0.824	0.709	0.04	0.845	0.276	0.384	0.003	0.458	0.219	2.348	4.61	5.68	6.059	0.179	0.005	0.854	0.899	0.598	0.506	0.005	0.511	0.465
-5.257	2.242	2.415	0.01	0.094	0.003	0.028	0.014	-5.334	1.88E-05	0.032	97.02%	0.38	6.54%	0.431	0.804	0.738	0.152	0.618	0.377	0.383	0.109	0.689	0.73	5.13	0.138	0.29	0.924	0.798	0.083	0.438	0.898	0.094	0.724	0.003	0.008	0.061	1.959	4.693	5.185	6.847	0.374	0.009	0.213	0.328	0.234	0.009	0.841	0.714	0.01
-6.231	3.507	4.235	0.818	0.061	0.003	0.819	0.045	-5.357	2.31E-05	0.094	99.88%	0.639	1.31%	0.427	0.943	0.797	0.177	0.907	0.871	0.153	0.177	0.475	0.904	5.923	0.107	0.755	0.98	0.956	0.035	0.101	0.848	0.04	0.641	0.003	0.008	0.802	1.98	4.679	6.048	6.572	0.037	0.016	0.27	0.507	0.233	0.032	0.133	0.593	0.008
-5.323	3.757	4.622	0.133	0.086	0.004	0.002	0.001	-4.642	8.75E-06	0.905	98.75%	0.604	1.10%	0.574	0.965	0.895	0.697	0.839	0.107	0.951	0.161	0.089	0.857	3.649	0.028	0.052	0.835	0.885	0.005	0.543	0.051	0.071	0.06	0.011	0.131	0.008	2.374	4.202	4.36	5.595	0.003	0.003	0.002	0.039	0.398	0.013	0.126	0.082	0.004
-3.331	3.612	4.179	0.999	0.323	0.003	0.005	0.392	-4.932	1.63E-05	0.147	96.23%	3.475	3.06%	0.766	0.799	0.776	0.389	0.62	0.422	0.42	0.935	0.982	0.885	7.11	0.152	0.916	0.989	0.973	0.313	0.736	0.611	0.253	0.845	0.003	0.007	0.895	1.977	3.947	5.388	4.872	0.014	0.149	0.95	0.855	0.346	0.559	0.197	0.782	0.087
-3.514	0.833	2.231	0.006	0.005	0.222	0.037	0.929	-5.556	1.69E-05	0.017	95.62%	0.28	3.57%	0.102	0.057	0.037	0.057	0.248	0.923	0.041	0.112	0.165	0.204	0.423	0.302	0.008	0.994	0.985	0.933	0.484	0.294	0.834	0.935	0.004	0.125	0.533	0.157	3.14	3.624	3.825	0.011	0.007	0.034	0.005	0.148	0.005	0.007	0.609	0.004
-3.853	2.874	3.822	0.492	0.847	0.018	0.477	0.131	-5.317	8.43E-06	0.02	99.02%	0.674	1.83%	0.05	0.754	0.59	0.428	0.892	0.967	0.757	0.177	0.724	0.911	3.948	0.376	0.079	0.759	0.979	0.763	0.202	0.887	0.058	0.808	0.003	0.013	0.484	0.847	4.389	6.395	5.824	0	0.008	0.653	0.444	0.128	0.712	0.319	0.257	0.012
-5.546	4.758	5.873	1	0.029	0.002	0.009	0.869	-4.993	1.72E-05	0.092	97.77%	3.499	2.75%	0.148	0.823	0.747	0.189	0.647	0.477	0.748	0.941	0.916	0.869	7.387	0.081	0.948	0.986	0.935	0.697	0.904	0.779	0.052	0.832	0.003	0.007	0.857	1.655	4.892	6.299	6.167	0.018	0.023	0.847	0.855	0.529	0.411	0.145	0.874	0.077
-3.781	1.616	1.52	0.009	0.995	0.825	0.987	0.202	-5.019	4.77E-06	0.29	79.95%	0.662	22.06%	0.656	0.129	0.272	0.052	0.225	0.884	0.751	0.019	0.404	0.286	7.42	0.863	0.02	0.994	0.985	0.946	0.968	0.403	0.916	0.045	0.003	0.045	0.922	0.178	3.05	3.281	4.081	0.004	0.001	0.938	0.261	0.073	0.003	0.134	0.474	0.022
-3.65	3.882	4.367	0.991	0.134	0.002	0.003	0.277	-4.745	1.72E-05	0.506	96.66%	2.337	6.20%	0.166	0.124	0.847	0.335	0.802	0.418	0.82	0.889	0.93	0.918	8.041	0.064	0.932	0.996	0.966	0.884	0.112	0.963	0.097	0.854	0.003	0.01	0.944	3.012	4.624	6.703	6.352	0.01	0.026	0.899	0.014	0.547	0.031	0.032	0.491	0.017
-5.083	0.989	2.266	0.025	0.976	0.018	0.002	0.01	-5.717	3.61E-06	0.03	97.93%	0.441	1.14%	0.979	0.513	0.871	0.057	0.912	0.927	0.761	0.158	0.904	0.657	3.488	0.274	0.574	0.917	0.986	0.347	0.809	0.928	0.073	0.141	0.003	0.021	0.963	0.529	3.524	4.925	5.444	0.011	0.004	0.284	0.005	0.053	0.004	0.083	0.453	0.009
-3.607	3.183	3.174	0.967	0.002	0.002	0.004	0.173	-4.825	2.96E-05	0.053	96.03%	1.997	5.32%	0.297	0.531	0.721	0.657	0.527	0.528	0.151	0.936	0.926	0.899	8.729	0.362	0.926	0.98	0.974	0.922	0.254	0.165	0.048	0.924	0.003	0.008	0.82	2.044	3.951	5.642	5.679	0.009	0.045	0.929	0.177	0.534	0.432	0.027	0.81	0.209
-5.649	3.29	3.894	0.34	0.344	0.008	0.015	0.96	-4.998	5.58E-06	0.834	98.11%	1.05	1.85%	0.969	0.913	0.651	0.062	0.616	0.662	0.795	0.845	0.748	0.174	5.612	0.202	0.252	0.897	0.965	0.278	0.734	0.206	0.248	0.18	0.003	0.086	0.933	0.805	3.935	4.709	5.42	0.019	0.003	0.945	0.394	0.539	0.007	0.014	0.784	0.143
-2.859	2.516	1.82	0.002	0.003	0.009	0.002	0.046	-4.61	1.99E-05	0.31	78.58%	1.059	22.68%	0.562	0.845	0.094	0.902	0.02	0.6	0.002	0.874	0.026	0.719	10.191	0.824	0.148	0.288	0.613	0.328	0.376	0.031	0.05	0.778	0.004	0.093	0.077	0.847	2.824	2.937	4.063	0.032	0.012	0.038	0.031	0.522	0.269	0.003	0.507	0.121
-5.938	3.688	3.979	0.47	0.013	0.003	0.007	0.167	-4.643	2.62E-05	0.989	95.84%	1.158	2.56%	0.597	0.971	0.734	0.236	0.753	0.783	0.134	0.033	0.388	0.944	1.111	0.036	0.689	0.262	0.899	0.285	0.205	0.991	0.023	0.054	0.003	0.009	0.237	3.304	5.115	6.799	6.906	0.635	0.088	0.423	0.043	0.588	0.1	0.164	0.505	0.371
-1.485	0.554	0.078	0.002	0.983	0.237	0.01	0.002	-4.982	4.93E-06	0.905	40.96%	2.223	71.34%	0.027	0.854	0.031	0.638	0.008	0.315	0.037	0.826	0.004	0.268	4.273	0.408	0.13	0.77	0.512	0.021	0.818	0.833	0.408	0.453	0.003	0.021	0.919	0.056	2.059	2.874	4.188	0.234	0.002	0.043	0.006	0.329	0.006	0.005	0.177	0.007
-6.41	2.746	2.909	0.287	0.154	0.016	0.001	0.007	-5.414	2.38E-05	0.07	97.87%	0.5	2.69%	0.778	0.681	0.918	0.066	0.723	0.902	0.435	0.662	0.382	0.286	1.539	0.039	0.722	0.974	0.982	0.898	0.96	0.95	0.033	0.906	0.003	0.009	0.415	0.979	4.257	5.109	6.52	0.006	0.002	0.32	0.028	0.035	0.004	0.024	0.573	0.004
-4.05	2.521	2.762	0.037	0.992	0.005	0.002	0.963	-5.067	6.66E-06	0.557	96.91%	1.338	3.04%	0.943	0.322	0.779	0.062	0.714	0.499	0.845	0.83	0.888	0.169	8.93	0.192	0.544	0.14	0.706	0.861	0.627	0.922	0.116	0.575	0.003	0.209	0.956	0.633	3.734	4.624	5.793	0.205	0.003	0.851	0.25	0.53	0.008	0.005	0.678	0.706
-5.336	3.251	3.55	0.125	0.007	0.03	0.04	0.036	-5.501	1.09E-05	0.825	76.85%	1.83	15.19%	0.368	0.964	0.506	0.941	0.662	0.885	0.638	0.895	0.862	0.917	7.25	0.017	0.897	0.9	0.954	0.153	0.535	0.934	0.048	0.787	0.003	0.007	0.962	1.134	4.862	6.17	6.254	0.009	0.003	0.697	0.243	0.073	0.01	0.025	0.621	0.008
-3.626	2.547	2.915	0.002	0.953	0.016	0.003	0.073	-5.253	1.24E-05	0.038	98.76%	0.499	1.40%	0.045	0.362	0.071	0.391	0.816	0.953	0.031	0.112	0.302	0.777	5.42	0.498	0.011	0.454	0.979	0.013	0.221	0.599	0.188	0.473	0.003	0.036	0.813	0.655	3.2	5.346	4.749	0.001	0.005	0.714	0.029	0.136	0.019	0.242	0.097	0.013
-4.582	3.331	3.38	0.013	0.001	0.004	0.82	0.012	-4.705	2.65E-05	0.647	96.61%	0.665	2.68%	0.985	0.682	0.942	0.142	0.829	0.877	0.019	0.772	0.077	0.38	8.889	0.495	0.101	0.111	0.44	0.896	0.059	0.459	0.492	0.772	0.003	0.466	0.776	2.45	4.524	5.611	5.93	0.116	0.007	0.551	0.119	0.766	0.118	0.008	0.312	0.075
-4.152	1.814	2.045	0.013	0.984	0.043	0.913	0.005	-5.719	5.09E-06	0.956	58.35%	2.41	54.03%	0.315	0.953	0.182	0.426	0.036	0.528	0.716	0.359	0.356	0.835	7.257	0.08	0.845	0.826	0.817	0.009	0.722	0.906	0.106	0.076	0.003	0.009	0.343	0.562	3.114	4.081	5.635	0.637	0.002	0.357	0.006	0.127	0.023	0.14	0.369	0.008
-4.369	2.602	1.996	0.974	0.004	0.006	0.001	0.003	-4.956	2.37E-05	0.317	96.47%	0.529	3.92%	0.703	0.768	0.924	0.169	0.88	0.894	0.041	0.692	0.599	0.843	4.538	0.163	0.156	0.943	0.8	0.237	0.03	0.96	0.048	0.193	0.003	0.009	0.185	1.541	4.253	5.305	6.461	0.02	0.005	0.304	0.01	0.035	0.004	0.079	0.658	0.005
-3.439	0.661	2.098	0.101	0.094	0.005	0.005	0.028	-5.225	2.02E-05	0.093	95.70%	0.524	3.49%	0.922	0.911	0.713	0.244	0.508	0.852	0.13	0.313	0.705	0.873	5.341	0.306	0.675	0.888	0.928	0.861	0.126	0.9	0.086	0.3	0.003	0.011	0.161	1.071	4.021	5.171	6.057	0.1	0.008	0.19	0.003	0.072	0.005	0.009	0.291	0.006
-6.418	4.041	5.587	1	0.637	0.004	0.865	0.584	-5.312	3.06E-05	0.973	96.44%	1.779	3.51%	0.262	0.926	0.835	0.878	0.752	0.623	0.547	0.85	0.851	0.91	6.435	0.012	0.568	0.986	0.918	0.041	0.986	0.958	0.084	0.156	0.003	0.006	0.13	2.061	3.377	4.369	4.913	0.017	0.01	0.518	0.776	0.065	0.012	0.429	0.878	0.016
-6.245	3.125	4.059	0.746	0.906	0.007	0.004	0.97	-4.859	1.71E-05	0.143	95.76%	1.771	6.39%	0.034	0.909	0.573	0.92	0.822	0.466	0.038	0.132	0.355	0.94	3.185	0.071	0.742	0.944	0.944	0.503	0.106	0.981	0.054	0.96	0.003	0.006	0.902	1.892	3.989	5.384	4.984	0.003	0.005	0.07	0.972	0.497	0.509	0.006	0.753	0.003
-3.666	3.325	4.405	0.995	0.788	0.01	0.022	0.08	-5.28	1.80E-05	0.043	98.89%	0.874	1.72%	0.056	0.681	0.746	0.786	0.889	0.947	0.438	0.11	0.754	0.918	3.152	0.231	0.062	0.843	0.98	0.479	0.197	0.917	0.114	0.751	0.003	0.009	0.651	0.847	4.164	6.355	5.589	0	0.005	0.649	0.212	0.07	0.224	0.315	0.104	0.011
-3.289	3.422	3.267	0.997	0.587	0.004	0.007	0.764	-4.813	1.50E-05	0.107	95.57%	2.445	4.50%	0.443	0.296	0.706	0.384	0.595	0.464	0.865	0.925	0.942	0.797	8.373	0.432	0.914	0.975	0.943	0.85	0.667	0.821	0.087	0.885	0.003	0.008	0.777	1.265	3.989	5.101	5.351	0.016	0.179	0.904	0.055	0.767	0.564	0.263	0.773	0.089
-3.566	2.374	2.441	0.001	0.962	0.022	0.003	0.065	-5.38	1.08E-05	0.055	98.58%	0.438	1.57%	0.042	0.391	0.033	0.294	0.725	0.936	0.02	0.108	0.159	0.763	5.064	0.617	0.01	0.47	0.977	0.02	0.319	0.708	0.2	0.523	0.003	0.02	0.899	0.592	3.061	5.237	4.661	0.001	0.006	0.678	0.029	0.09	0.018	0.208	0.092	0.01
-3.338	1.195	2.461	0.079	0.002	0.005	0.002	0.015	-5.049	2.08E-05	0.421	97.28%	0.474	1.08%	0.689	0.754	0.929	0.843	0.859	0.863	0.756	0.404	0.744	0.922	0.411	0.101	0.024	0.692	0.977	0.009	0.063	0.768	0.207	0.601	0.003	0.013	0.048	0.592	2.637	3.477	4.361	0.523	0.029	0.136	0.005	0.274	0.01	0.342	0.242	0.008
-3.9	2.954	3.554	0.003	0.814	0.008	0.003	0.011	-5.187	9.46E-06	0.204	99.33%	0.357	0.97%	0.049	0.767	0.109	0.299	0.823	0.931	0.036	0.102	0.283	0.734	4.483	0.21	0.015	0.88	0.976	0.111	0.732	0.881	0.193	0.36	0.003	0.019	0.931	0.904	3.423	6.159	6.32	0.001	0.012	0.734	0.374	0.155	0.083	0.418	0.23	0.01
-4.56	2.498	3.555	0.002	0	0.01	0.016	0.06	-4.855	1.66E-05	0.016	100.61%	0.173	0.64%	0.896	0.113	0.845	0.051	0.86	0.911	0.646	0.281	0.647	0.174	4.194	0.404	0.404	0.948	0.976	0.892	0.069	0.846	0.865	0.067	0.003	0.017	0.966	0.676	4.499	5.895	5.616	0.011	0.266	0.775	0.071	0.55	0.061	0.98	0.839	0.295
-3.046	2.404	2.224	0.913	0.031	0.092	0.004	0.278	-5.128	1.10E-05	0.987	58.88%	1.886	13.68%	0.041	0.749	0.143	0.947	0.073	0.601	0.671	0.908	0.212	0.925	7.726	0.109	0.958	0.967	0.987	0.039	0.653	0.911	0.078	0.4	0.003	0.007	0.859	0.218	2.283	3.486	4.457	0.03	0.017	0.249	0.679	0.222	0.007	0.004	0.831	0.005
-3.248	2.271	1.956	0.001	0.029	0.004	0.002	0.01	-4.374	2.27E-05	0.973	93.08%	1.115	5.70%	0.937	0.792	0.71	0.797	0.313	0.733	0.033	0.839	0.236	0.228	9.412	0.637	0.047	0.185	0.754	0.044	0.152	0.065	0.126	0.141	0.005	0.137	0.145	0.625	3.032	3.304	4.313	0.017	0.006	0.403	0.028	0.111	0.009	0.005	0.159	0.014
-3.7	2.266	2.736	0.998	0.107	0.01	0.515	0.88	-5.37	2.46E-05	0.946	93.27%	1.695	7.53%	0.419	0.177	0.487	0.836	0.36	0.515	0.295	0.685	0.478	0.929	6.905	0.107	0.224	0.981	0.945	0.033	0.986	0.926	0.105	0.959	0.003	0.006	0.017	0.805	2.014	2.076	4.531	0.016	0.04	0.792	0.894	0.823	0.685	0.738	0.872	0.518
-4.533	3.081	3.448	0.888	0.18	0.004	0.957	0.979	-4.704	2.15E-05	0.979	79.81%	1.944	8.35%	0.184	0.925	0.634	0.77	0.554	0.496	0.515	0.732	0.857	0.6	3.476	0.122	0.657	0.613	0.339	0.4	0.186	0.925	0.104	0.067	0.003	0.009	0.708	1.472	4.691	5.501	5.75	0.041	0.004	0.614	0.076	0.521	0.01	0.495	0.39	0.042
-5.54	3.703	4.705	0.822	0.998	0.02	0.191	0.715	-5.61	6.17E-06	0.675	95.07%	1.935	1.76%	0.594	0.9	0.836	0.074	0.689	0.208	0.96	0.877	0.788	0.451	3.518	0.02	0.944	0.986	0.968	0.155	0.932	0.927	0.055	0.531	0.003	0.006	0.838	0.499	4.043	4.994	5.57	0.044	0.002	0.822	0.365	0.104	0.003	0.032	0.669	0.006
-4.4	2.819	3.336	0.992	0.001	0.006	0.006	0.654	-4.771	1.97E-05	0.043	96.81%	0.974	2.76%	0.984	0.201	0.951	0.062	0.886	0.417	0.539	0.514	0.745	0.145	2.388	0.823	0.488	0.136	0.971	0.062	0.713	0.09	0.305	0.308	0.02	0.259	0.062	0.761	4.726	5.195	5.395	0.012	0.04	0.825	0.057	0.285	0.006	0.07	0.732	0.56
-3.647	3.732	3.915	0.999	0.155	0.002	0.009	0.204	-4.994	2.48E-05	0.069	96.31%	1.899	4.89%	0.23	0.742	0.548	0.834	0.22	0.572	0.537	0.955	0.97	0.903	8.123	0.287	0.915	0.982	0.944	0.873	0.548	0.715	0.052	0.85	0.003	0.007	0.92	1.922	3.896	5.4	5.89	0.024	0.064	0.893	0.257	0.526	0.67	0.04	0.758	0.164
-4.169	3.554	4.727	0.024	0.002	0.004	0.985	0.849	-5.131	2.17E-05	0.088	98.06%	0.345	1.27%	0.857	0.905	0.848	0.07	0.874	0.66	0.302	0.259	0.388	0.146	3.371	0.213	0.009	0.407	0.441	0.508	0.194	0.886	0.485	0.468	0.003	0.238	0.943	1.193	4.832	5.238	5.653	0.03	0.293	0.98	0.954	0.902	0.609	0.977	0.913	0.761
-3.336	2.195	2.588	0.003	0.642	0.099	0.002	0.002	-4.723	2.53E-05	0.713	91.25%	2.014	8.17%	0.817	0.391	0.738	0.065	0.731	0.839	0.762	0.784	0.525	0.375	3.417	0.189	0.151	0.676	0.987	0.016	0.305	0.509	0.102	0.119	0.003	0.014	0.521	0.338	2.351	3.45	5.077	0.013	0.01	0.538	0.645	0.508	0.007	0.007	0.48	0.541
-5.85	4.387	4.761	0.999	0.999	0.003	0.141	0.195	-4.711	2.23E-05	0.668	96.11%	0.659	1.66%	0.399	0.754	0.135	0.57	0.051	0.176	0.169	0.571	0.235	0.89	4.316	0.372	0.553	0.851	0.126	0.878	0.286	0.909	0.927	0.909	0.003	0.567	0.845	2.686	4.797	5.581	5.964	0.192	0.156	0.848	0.891	0.864	0.75	0.041	0.94	0.921
-3.934	3.284	3.777	0.995	0.007	0.005	0.024	0.084	-5.19	1.57E-05	0.36	95.78%	0.782	5.62%	0.457	0.357	0.937	0.667	0.844	0.871	0.771	0.505	0.732	0.723	2.05	0.4	0.511	0.344	0.394	0.557	0.544	0.973	0.035	0.061	0.003	0.008	0.779	0.718	5.043	6.767	6.228	0.001	0.003	0.821	0.936	0.232	0.015	0.015	0.222	0.036
-6.819	3.317	3.647	0.008	0.009	0.005	0.004	0.161	-4.763	3.17E-05	0.329	92.65%	0.593	4.88%	0.577	0.952	0.658	0.823	0.819	0.727	0.082	0.25	0.647	0.926	1.987	0.3	0.007	0.45	0.887	0.061	0.02	0.523	0.091	0.739	0.003	0.104	0.084	1.163	3.373	4.875	5.005	0.004	0.003	0.882	0.12	0.375	0.008	0.014	0.612	0.005
-3.849	2.982	4.045	0.995	0.735	0.009	0.862	0.264	-5.552	2.34E-05	0.979	92.49%	2.179	11.47%	0.073	0.404	0.117	0.95	0.017	0.073	0.684	0.887	0.073	0.924	7.566	0.017	0.897	0.983	0.864	0.039	0.939	0.959	0.119	0.287	0.003	0.004	0.362	1.605	2.157	2.922	4.196	0.184	0.015	0.256	0.127	0.073	0.017	0.033	0.81	0.008
-6.701	2.646	3.173	0.577	0.583	0.011	0.004	0.005	-5.522	1.20E-05	0.007	97.43%	0.511	4.76%	0.54	0.187	0.875	0.069	0.955	0.853	0.312	0.398	0.942	0.588	6.698	0.171	0.934	0.925	0.975	0.275	0.08	0.985	0.066	0.809	0.003	0.011	0.063	0.972	4.683	5.533	6.143	0.008	0.004	0.554	0.963	0.587	0.016	0.056	0.837	0.011
-4.044	2.26	1.825	0.644	0.01	0.006	0.004	0.503	-4.812	1.68E-05	0.508	92.85%	1.057	4.40%	0.61	0.835	0.497	0.825	0.37	0.742	0.056	0.746	0.218	0.793	8.008	0.689	0.035	0.5	0.419	0.812	0.039	0.725	0.142	0.471	0.003	0.012	0.278	0.715	3.368	4.653	5.322	0.156	0.034	0.813	0.033	0.336	0.007	0.092	0.534	0.124
-5.012	2.165	2.24	0.016	0.011	0.006	0.095	0.032	-4.884	2.53E-05	0.406	79.62%	0.797	33.92%	0.768	0.554	0.908	0.215	0.909	0.898	0.642	0.216	0.923	0.742	5.665	0.111	0.795	0.922	0.978	0.213	0.161	0.977	0.067	0.904	0.003	0.014	0.222	1.093	4.208	5.449	6.492	0.001	0.003	0.226	0.924	0.126	0.027	0.007	0.665	0.006
-4	3.12	3.066	0.012	0.477	0.004	0.268	0.042	-4.726	2.55E-05	0.863	93.31%	0.954	7.21%	0.96	0.226	0.955	0.202	0.821	0.806	0.091	0.81	0.777	0.312	8.861	0.224	0.134	0.111	0.298	0.947	0.221	0.753	0.445	0.792	0.003	0.471	0.866	0.863	4.227	5.137	5.858	0.514	0.005	0.922	0.483	0.791	0.114	0.011	0.464	0.394
-4.662	1.189	2.508	0.016	0.002	0.005	0.003	0.001	-4.823	2.51E-05	0.021	98.36%	0.382	1.21%	0.515	0.306	0.346	0.299	0.829	0.747	0.056	0.17	0.642	0.905	1.643	0.122	0.326	0.843	0.977	0.018	0.179	0.883	0.057	0.887	0.003	0.035	0.012	0.478	3.817	3.806	4.572	0.384	0.01	0.225	0.014	0.215	0.007	0.011	0.194	0.008
-5.232	3.317	4.197	0.947	0.587	0.01	0.002	0.016	-5.236	2.30E-05	0.053	99.75%	0.703	2.43%	0.575	0.537	0.937	0.227	0.926	0.894	0.248	0.116	0.618	0.796	6.942	0.088	0.217	0.907	0.821	0.01	0.189	0.906	0.067	0.3	0.003	0.008	0.126	2.172	4.781	5.819	6.761	0.383	0.004	0.22	0.249	0.208	0.013	0.492	0.732	0.005
-3.758	3.168	4.373	0.997	0.95	0.013	0.04	0.468	-5.241	1.05E-05	0.015	99.16%	0.614	1.43%	0.05	0.924	0.688	0.843	0.892	0.959	0.603	0.325	0.757	0.921	3.862	0.185	0.273	0.911	0.979	0.807	0.163	0.94	0.054	0.809	0.003	0.007	0.729	0.996	4.367	6.697	6.35	0	0.008	0.661	0.527	0.08	0.443	0.261	0.196	0.021
-3.974	2.497	2.627	0.083	0.059	0.006	0.478	0.272	-5.472	2.08E-05	0.111	95.38%	0.723	6.26%	0.898	0.895	0.672	0.64	0.621	0.817	0.279	0.136	0.656	0.888	6.705	0.329	0.144	0.747	0.871	0.021	0.083	0.874	0.187	0.377	0.003	0.012	0.081	1.074	4.382	5.429	6.13	0.426	0.01	0.193	0.01	0.284	0.019	0.076	0.428	0.015
-3.553	3.36	3.235	0.989	0.002	0.002	0.003	0.205	-4.816	2.18E-05	0.265	95.57%	2.236	3.81%	0.606	0.195	0.795	0.312	0.677	0.448	0.382	0.902	0.901	0.862	8.481	0.363	0.903	0.975	0.978	0.922	0.268	0.144	0.051	0.887	0.003	0.008	0.739	1.72	3.555	5.073	4.716	0.007	0.057	0.941	0.056	0.545	0.327	0.037	0.754	0.083
-3.639	2.603	3.002	0.003	0.976	0.016	0.004	0.015	-5.211	6.46E-06	0.049	98.92%	0.4	1.30%	0.047	0.477	0.115	0.378	0.794	0.928	0.04	0.128	0.298	0.859	4.781	0.517	0.012	0.583	0.976	0.02	0.317	0.87	0.186	0.658	0.003	0.017	0.896	0.611	3.137	5.513	4.889	0.001	0.005	0.76	0.03	0.093	0.026	0.253	0.08	0.01
-4.98	3.222	4.622	0.992	0.542	0.006	0.991	0.978	-5.327	2.95E-05	0.802	94.34%	1.623	6.15%	0.12	0.311	0.768	0.941	0.318	0.16	0.576	0.837	0.857	0.903	8.383	0.023	0.495	0.978	0.955	0.031	0.979	0.953	0.147	0.638	0.003	0.005	0.024	1.621	1.943	2.646	4.135	0.021	0.105	0.375	0.71	0.104	0.01	0.723	0.872	0.01
-5.005	3.254	4.32	0.998	0.011	0.002	0.008	0.973	-4.798	2.25E-05	0.824	91.85%	1.9	6.98%	0.259	0.59	0.785	0.25	0.925	0.361	0.049	0.299	0.735	0.7	6.141	0.074	0.535	0.768	0.717	0.218	0.217	0.986	0.03	0.669	0.003	0.013	0.888	1.988	4.512	5.5	6.116	0.009	0.003	0.173	0.939	0.488	0.055	0.003	0.754	0.074
-5.343	3.542	3.906	0.326	0.99	0.003	0.003	0.005	-5.351	1.00E-05	0.348	93.74%	0.805	3.27%	0.827	0.855	0.821	0.373	0.719	0.898	0.556	0.861	0.88	0.67	1.646	0.05	0.701	0.932	0.979	0.428	0.305	0.95	0.065	0.775	0.003	0.013	0.912	0.657	4.312	5.143	5.165	0.014	0.002	0.514	0.012	0.039	0.004	0.017	0.421	0.006
-5.79	3.304	3.247	0.975	0.965	0.006	0.01	0.008	-5.297	2.19E-05	0.148	88.57%	1.106	9.53%	0.09	0.474	0.861	0.916	0.832	0.699	0.055	0.528	0.609	0.956	8.024	0.088	0.769	0.964	0.969	0.808	0.127	0.964	0.168	0.883	0.003	0.006	0.976	1.064	3.271	5.536	4.103	0.004	0.018	0.961	0.283	0.654	0.013	0.462	0.511	0.016
-4.898	3.544	2.953	0.979	0.903	0.004	0.002	0.003	-5.268	1.57E-05	0.041	82.18%	0.963	20.12%	0.054	0.096	0.391	0.924	0.646	0.188	0.145	0.353	0.777	0.954	10.24	0.138	0.796	0.955	0.962	0.92	0.144	0.941	0.214	0.785	0.003	0.006	0.947	1.015	3.856	4.621	4.281	0.007	0.024	0.949	0.102	0.22	0.009	0.05	0.424	0.006
-4.405	4.224	3.473	0.989	0.61	0.005	0.007	0.001	-4.81	1.32E-05	0.158	96.16%	0.666	3.12%	0.113	0.464	0.934	0.94	0.886	0.923	0.163	0.625	0.679	0.947	1.771	0.145	0.315	0.995	0.986	0.767	0.033	0.934	0.084	0.175	0.003	0.005	0.935	1.052	4.177	5.676	4.078	0.006	0.009	0.911	0.077	0.806	0.006	0.021	0.63	0.091
-4.157	3.198	3.545	0.009	0.898	0.004	0.002	0.001	-4.685	1.24E-05	0.813	95.99%	0.542	2.29%	0.519	0.795	0.82	0.401	0.624	0.901	0.867	0.854	0.756	0.883	2.704	0.354	0.198	0.908	0.945	0.109	0.036	0.957	0.046	0.03	0.003	0.044	0.832	1.544	4.412	4.835	5.328	0.034	0.015	0.743	0.056	0.831	0.31	0.672	0.115	0.015
-6.4	3.404	3.926	0.041	0.982	0.005	0.008	0.65	-4.905	2.48E-05	0.583	96.58%	0.973	2.57%	0.951	0.951	0.862	0.35	0.811	0.402	0.624	0.601	0.371	0.716	3.549	0.276	0.026	0.321	0.212	0.707	0.038	0.88	0.046	0.113	0.003	0.135	0.105	1.209	4.24	4.591	5.512	0.005	0.011	0.973	0.383	0.68	0.119	0.548	0.599	0.212
-3.313	2.898	2.389	0.008	0.955	0.004	0.021	0.35	-4.816	3.41E-05	0.976	95.81%	0.777	1.92%	0.94	0.958	0.909	0.6	0.554	0.193	0.325	0.712	0.637	0.707	3.485	0.8	0.189	0.257	0.04	0.204	0.013	0.068	0.142	0.122	0.003	0.13	0.128	0.828	3.53	4.004	5.679	0.007	0.003	0.862	0.05	0.194	0.007	0.004	0.236	0.009
-3.866	2.752	2.526	0	0.268	0.004	0.004	0.005	-4.612	1.43E-05	0.861	90.04%	0.759	7.95%	0.476	0.658	0.173	0.277	0.165	0.838	0.203	0.571	0.555	0.319	5.736	0.403	0.063	0.927	0.912	0.045	0.077	0.872	0.099	0.039	0.003	0.049	0.887	1.369	4.054	3.738	5.196	0.04	0.036	0.569	0.045	0.605	0.044	0.549	0.072	0.017
-4.441	2.805	3.047	0.005	0.084	0.004	0.002	0.002	-4.648	1.19E-05	0.825	95.99%	0.803	2.31%	0.639	0.829	0.451	0.256	0.252	0.85	0.343	0.608	0.461	0.78	1.226	0.427	0.275	0.936	0.959	0.04	0.075	0.951	0.048	0.028	0.003	0.017	0.898	1.5	4.25	4.673	5.305	0.029	0.027	0.92	0.315	0.816	0.346	0.794	0.486	0.037
-1.672	2.451	1.956	0.037	0.014	0.007	0.132	0.503	-4.744	1.31E-05	0.803	67.99%	2.024	33.54%	0.501	0.122	0.056	0.907	0.003	0.341	0.537	0.917	0.032	0.567	13.05	0.389	0.659	0.862	0.92	0.026	0.645	0.618	0.831	0.104	0.004	0.01	0.971	0.686	2.353	3.203	4.148	0.021	0.014	0.021	0.007	0.12	0.01	0.01	0.07	0.005
-4.876	3.841	3.837	0.356	0.003	0.003	0.004	0.004	-4.707	1.55E-05	0.934	98.67%	0.604	1.34%	0.834	0.589	0.944	0.134	0.832	0.9	0.885	0.707	0.649	0.706	9.423	0.583	0.138	0.891	0.972	0.256	0.038	0.894	0.085	0.096	0.003	0.318	0.837	2.344	4.496	5.651	5.607	0.029	0.013	0.909	0.039	0.861	0.206	0.776	0.575	0.023
-4.229	2.993	3.216	0.004	0.887	0.005	0.002	0.001	-4.717	1.22E-05	0.657	95.80%	0.743	2.48%	0.527	0.819	0.691	0.462	0.517	0.919	0.89	0.886	0.902	0.871	5.186	0.436	0.219	0.894	0.91	0.221	0.034	0.965	0.068	0.023	0.003	0.046	0.847	1.622	4.517	5.104	5.763	0.033	0.024	0.751	0.072	0.848	0.25	0.639	0.266	0.035
-4.281	3.155	2.819	0.032	0.87	0.006	0.005	0.941	-4.758	2.04E-05	0.363	93.77%	1.089	4.07%	0.718	0.959	0.81	0.85	0.617	0.779	0.628	0.889	0.879	0.91	3.79	0.798	0.166	0.482	0.315	0.634	0.047	0.878	0.05	0.06	0.003	0.084	0.319	1.001	3.527	3.931	6.125	0.015	0.004	0.868	0.02	0.16	0.008	0.004	0.092	0.011
-4.13	2.215	2.194	0.008	0.02	0.004	0.002	0.001	-4.615	1.32E-05	0.708	87.99%	0.99	8.77%	0.727	0.733	0.741	0.161	0.302	0.68	0.623	0.607	0.95	0.847	3.085	0.57	0.109	0.86	0.97	0.087	0.168	0.956	0.291	0.03	0.003	0.026	0.931	1.014	3.495	3.625	4.422	0.028	0.007	0.879	0.514	0.484	0.443	0.712	0.197	0.018
-3.821	3.621	3.744	0.001	0.028	0.005	0.057	0.139	-4.657	1.60E-05	0.856	95.19%	0.965	3.14%	0.423	0.787	0.731	0.27	0.499	0.912	0.593	0.566	0.525	0.295	4.81	0.263	0.123	0.926	0.904	0.054	0.068	0.884	0.141	0.026	0.003	0.051	0.888	2.008	4.784	5.117	5.499	0.043	0.018	0.796	0.332	0.681	0.035	0.824	0.26	0.015
-4.286	3.304	3.828	0.003	0.283	0.004	0.003	0.001	-4.676	1.11E-05	0.84	97.60%	0.576	1.61%	0.742	0.852	0.89	0.197	0.672	0.907	0.902	0.697	0.678	0.853	1.987	0.275	0.375	0.913	0.942	0.078	0.054	0.959	0.047	0.028	0.003	0.037	0.74	1.993	4.679	5.215	5.801	0.031	0.02	0.846	0.149	0.824	0.383	0.715	0.303	0.016
-4.049	2.218	2.189	0.006	0.027	0.004	0.002	0.002	-4.639	1.30E-05	0.843	91.16%	0.944	8.30%	0.397	0.621	0.127	0.309	0.045	0.783	0.064	0.442	0.367	0.719	1.012	0.591	0.065	0.917	0.964	0.193	0.144	0.949	0.06	0.028	0.003	0.023	0.958	0.716	3.271	3.448	4.473	0.021	0.027	0.879	0.142	0.787	0.461	0.774	0.176	0.022
-4.387	3.523	4.372	0.018	0.028	0.004	0.006	0.004	-4.746	1.00E-05	0.818	99.84%	0.81	1.01%	0.78	0.877	0.921	0.153	0.827	0.915	0.896	0.789	0.7	0.893	2.332	0.186	0.437	0.919	0.946	0.052	0.054	0.967	0.059	0.03	0.003	0.038	0.694	2.593	5.047	6.07	6.142	0.081	0.242	0.927	0.561	0.861	0.702	0.847	0.665	0.03
-4.424	2.638	3.014	0.006	0.12	0.004	0.001	0.001	-4.65	1.10E-05	0.837	96.02%	0.345	3.94%	0.365	0.641	0.403	0.109	0.509	0.863	0.375	0.561	0.861	0.821	5.731	0.432	0.55	0.932	0.944	0.289	0.071	0.967	0.053	0.043	0.003	0.031	0.806	0.998	4.319	4.724	5.478	0.047	0.122	0.628	0.554	0.754	0.582	0.934	0.142	0.028
-4.278	2.951	3.148	0.003	0.918	0.004	0.002	0.001	-4.671	1.24E-05	0.603	95.71%	0.649	2.41%	0.472	0.848	0.786	0.459	0.633	0.927	0.865	0.893	0.888	0.869	4.674	0.386	0.33	0.916	0.929	0.271	0.034	0.956	0.053	0.03	0.003	0.031	0.831	1.609	4.473	5.022	5.842	0.03	0.03	0.856	0.1	0.85	0.606	0.589	0.389	0.051
-4.109	2.23	2.215	0.007	0.027	0.004	0.002	0.001	-4.633	1.27E-05	0.702	88.72%	1.039	8.61%	0.578	0.763	0.287	0.367	0.09	0.69	0.27	0.532	0.916	0.826	4.019	0.603	0.191	0.863	0.967	0.021	0.173	0.967	0.261	0.03	0.003	0.018	0.919	0.991	3.34	3.897	4.389	0.028	0.008	0.87	0.297	0.614	0.273	0.685	0.141	0.017
-3.28	2.561	2.038	0.037	0.004	0.008	0.003	0.002	-5.136	1.30E-05	0.607	92.85%	2.729	8.22%	0.948	0.582	0.936	0.089	0.888	0.762	0.022	0.821	0.15	0.266	10.704	0.705	0.228	0.692	0.953	0.881	0.508	0.507	0.099	0.868	0.003	0.022	0.166	0.809	3.702	5.364	5.598	0.021	0.007	0.904	0.302	0.52	0.009	0.138	0.411	0.429
-6.515	4.023	5.074	0.538	0.005	0.004	0.008	0.079	-5.452	1.44E-05	0.088	99.57%	2.64	1.26%	0.696	0.951	0.883	0.096	0.879	0.609	0.613	0.693	0.832	0.217	3.63	0.041	0.073	0.915	0.962	0.935	0.498	0.936	0.275	0.774	0.004	0.149	0.901	1.241	4.658	5.672	6.338	0.057	0.996	0.995	0.971	0.963	0.613	0.983	0.984	0.949
-4.278	2.95	3.273	0.007	0.336	0.004	0.002	0.002	-4.679	1.29E-05	0.809	96.03%	0.569	2.47%	0.537	0.741	0.694	0.436	0.518	0.919	0.499	0.733	0.524	0.782	2.639	0.393	0.146	0.95	0.929	0.19	0.087	0.964	0.046	0.056	0.003	0.038	0.905	1.754	4.224	4.686	6.488	0.033	0.052	0.877	0.188	0.781	0.483	0.78	0.159	0.018
-4.239	3.007	3.337	0.002	0.707	0.004	0.002	0.001	-4.647	1.28E-05	0.787	96.28%	0.671	2.48%	0.495	0.761	0.555	0.198	0.444	0.893	0.716	0.713	0.72	0.704	3.243	0.291	0.191	0.918	0.909	0.095	0.095	0.971	0.071	0.042	0.003	0.045	0.845	1.903	4.447	4.889	6.489	0.052	0.016	0.684	0.071	0.554	0.013	0.773	0.12	0.007
-2.704	2.851	2.711	0.017	0.018	0.005	0.017	0.059	-4.688	1.79E-05	0.876	85.02%	1.868	18.64%	0.544	0.412	0.054	0.631	0.008	0.164	0.899	0.876	0.054	0.556	11.719	0.547	0.68	0.905	0.908	0.146	0.705	0.605	0.513	0.171	0.004	0.02	0.915	1.17	3.318	3.955	4.558	0.011	0.02	0.671	0.024	0.402	0.01	0.068	0.069	0.012
-4.259	2.927	3.1	0.004	0.898	0.004	0.002	0.002	-4.707	1.27E-05	0.708	95.05%	0.696	2.68%	0.422	0.796	0.612	0.687	0.409	0.878	0.725	0.856	0.768	0.883	5.965	0.616	0.17	0.898	0.925	0.352	0.042	0.957	0.048	0.048	0.003	0.031	0.899	1.408	4.231	4.759	5.409	0.02	0.037	0.895	0.246	0.802	0.523	0.598	0.209	0.04
-3.38	3.146	3.118	0.034	0.012	0.005	0.066	0.147	-4.706	1.65E-05	0.891	87.38%	1.836	15.52%	0.502	0.543	0.092	0.648	0.011	0.166	0.926	0.88	0.072	0.551	10.689	0.476	0.74	0.903	0.912	0.149	0.695	0.606	0.6	0.124	0.004	0.02	0.928	1.323	3.851	4.465	4.735	0.012	0.017	0.721	0.033	0.434	0.009	0.104	0.081	0.013
-3.669	2.342	4.763	0.006	0.007	0.009	0.003	0.282	-5.247	5.70E-06	0.127	94.83%	0.305	4.69%	0.605	0.106	0.211	0.047	0.691	0.077	0.299	0.077	0.647	0.085	1.184	0.744	0.15	0.157	0.987	0.009	0.192	0.739	0.07	0.541	0.003	0.011	0.056	0.329	2.867	4.462	3.988	0.378	0.019	0.91	0.148	0.754	0.011	0.578	0.709	0.824
-4.086	3.284	3.842	0.001	0.016	0.004	0.336	0.371	-4.569	3.06E-05	0.073	99.55%	1.087	1.62%	0.67	0.784	0.818	0.523	0.823	0.91	0.231	0.913	0.833	0.57	1.978	0.092	0.28	0.809	0.965	0.711	0.059	0.913	0.264	0.878	0.003	0.087	0.825	0.698	4.442	4.691	4.766	0.033	0.006	0.945	0.409	0.897	0.326	0.367	0.902	0.909
-5.693	4.135	4.973	0.983	0.007	0.004	0.002	0.003	-4.642	2.33E-05	0.651	97.60%	1.772	1.17%	0.878	0.876	0.896	0.851	0.889	0.84	0.652	0.596	0.777	0.909	7.362	0.052	0.301	0.525	0.981	0.861	0.499	0.961	0.071	0.612	0.003	0.08	0.71	3.101	4.349	5.677	5.461	0.013	0.008	0.243	0.958	0.781	0.313	0.012	0.835	0.087
-5.597	3.557	3.653	0.107	0.004	0.003	0.001	0.001	-4.657	1.19E-05	0.8	98.68%	0.865	1.18%	0.684	0.933	0.947	0.24	0.864	0.824	0.403	0.877	0.601	0.822	2.933	0.223	0.197	0.985	0.98	0.906	0.437	0.717	0.051	0.753	0.003	0.015	0.911	2.827	4.331	6.136	6.321	0.021	0.412	0.962	0.088	0.395	0.036	0.946	0.59	0.321
-3.602	1.239	2.622	0.828	0.433	0.006	0.007	0.009	-4.917	5.93E-05	0.254	95.38%	0.596	1.12%	0.318	0.617	0.885	0.914	0.88	0.7	0.736	0.449	0.882	0.924	0.547	0.11	0.07	0.828	0.988	0.012	0.269	0.265	0.175	0.078	0.003	0.01	0.016	0.399	2.821	3.785	3.976	0.678	0.437	0.246	0.068	0.346	0.008	0.018	0.606	0.009
-5.913	3.851	3.568	0.021	0.007	0.005	0.001	0.005	-4.568	1.30E-05	0.792	97.69%	0.82	2.71%	0.618	0.94	0.884	0.548	0.8	0.829	0.11	0.826	0.412	0.601	3.086	0.24	0.042	0.985	0.977	0.718	0.182	0.231	0.068	0.734	0.003	0.017	0.946	2.8	4.009	5.593	5.769	0.09	0.081	0.967	0.077	0.246	0.116	0.863	0.362	0.091
-6.345	3.623	4.618	0.186	0.166	0.991	0.001	0.019	-5.062	5.75E-06	0.009	97.36%	0.176	2.72%	0.949	0.993	0.844	0.111	0.786	0.101	0.461	0.186	0.39	0.924	5.258	0.106	0.924	0.992	0.989	0.942	0.974	0.95	0.023	0.939	0.003	0.011	0.983	1.484	4.293	6.617	6.007	0.005	0.196	0.989	0.879	0.105	0.077	0.586	0.891	0.785
-5.69	3.66	4.325	0.926	0.984	0.948	0.004	0.017	-5.082	6.42E-06	0.043	96.51%	0.331	2.63%	0.887	0.993	0.476	0.112	0.132	0.063	0.492	0.295	0.43	0.926	5.046	0.178	0.863	0.989	0.981	0.91	0.987	0.962	0.022	0.935	0.003	0.009	0.984	1.442	3.81	5.784	5.797	0.006	0.024	0.986	0.902	0.098	0.176	0.391	0.868	0.376
-3.496	1.372	2.487	0.98	0.012	0.009	0.394	0.196	-5.087	2.88E-05	0.949	91.97%	0.919	3.20%	0.032	0.225	0.384	0.927	0.45	0.419	0.534	0.587	0.907	0.935	0.741	0.065	0.637	0.905	0.984	0.017	0.017	0.04	0.166	0.144	0.003	0.007	0.027	0.138	1.99	3.241	3.689	0.653	0.693	0.199	0.025	0.307	0.009	0.008	0.685	0.017
-5.344	3.964	4.437	0.997	0.001	0.005	0.003	0.003	-4.896	3.20E-05	0.729	96.75%	1.83	1.67%	0.594	0.366	0.93	0.514	0.927	0.863	0.534	0.85	0.88	0.873	9.034	0.048	0.343	0.228	0.986	0.837	0.567	0.827	0.11	0.718	0.003	0.042	0.836	2.813	4.671	6.511	5.151	0.156	0.03	0.242	0.972	0.651	0.425	0.018	0.893	0.012
-6.145	3.626	4.474	0.304	0.601	0.982	0.001	0.021	-5.05	6.47E-06	0.009	97.26%	0.24	2.55%	0.947	0.992	0.802	0.108	0.581	0.063	0.5	0.212	0.482	0.925	5.476	0.105	0.912	0.992	0.989	0.946	0.979	0.973	0.021	0.932	0.003	0.01	0.982	1.501	4.698	6.637	6.109	0.007	0.167	0.991	0.895	0.11	0.022	0.496	0.89	0.554
-4.298	2.379	2.293	0.942	0.051	0.012	0.002	0.021	-4.692	1.77E-05	0.914	91.62%	0.757	8.41%	0.165	0.822	0.805	0.902	0.38	0.648	0.036	0.702	0.742	0.855	5.956	0.215	0.039	0.985	0.96	0.126	0.522	0.336	0.077	0.319	0.003	0.008	0.168	2.22	3.05	4.239	4.939	0.338	0.512	0.9	0.621	0.458	0.142	0.912	0.649	0.095
-5.605	1.304	1.836	0.012	0.989	0.012	0.017	0.133	-5.195	1.38E-05	0.78	94.28%	1.034	6.28%	0.542	0.52	0.279	0.817	0.614	0.838	0.097	0.468	0.371	0.808	1.467	0.144	0.128	0.966	0.987	0.084	0.046	0.924	0.065	0.952	0.003	0.063	0.469	0.937	3.823	4.777	4.26	0.424	0.016	0.791	0.927	0.155	0.01	0.907	0.618	0.008
-4.992	3.778	4.187	0.988	0.966	0.006	0.008	0.031	-4.754	9.71E-05	0.789	94.46%	0.722	2.61%	0.571	0.436	0.959	0.902	0.893	0.896	0.436	0.868	0.892	0.825	3.598	0.111	0.587	0.969	0.867	0.125	0.913	0.843	0.591	0.065	0.003	0.009	0.504	1.177	3.589	4.517	5.343	0.209	0.033	0.754	0.956	0.82	0.681	0.011	0.817	0.134
-3.856	1.327	3.097	0.858	0.412	0.005	0.005	0.014	-4.828	6.67E-05	0.324	95.44%	0.536	0.99%	0.266	0.682	0.92	0.923	0.889	0.798	0.778	0.492	0.904	0.925	0.584	0.106	0.13	0.888	0.986	0.012	0.439	0.395	0.107	0.344	0.003	0.01	0.016	0.53	3.181	3.763	4.259	0.728	0.636	0.273	0.036	0.406	0.009	0.032	0.603	0.008
-5.224	3.692	4.169	0.993	0.955	0.006	0.006	0.569	-4.773	2.37E-05	0.854	96.60%	0.81	1.11%	0.581	0.751	0.959	0.919	0.833	0.783	0.352	0.889	0.851	0.865	4.003	0.108	0.083	0.964	0.898	0.54	0.266	0.764	0.652	0.197	0.003	0.012	0.412	1.377	3.612	4.418	4.976	0.313	0.01	0.727	0.957	0.778	0.639	0.006	0.801	0.11
-5.508	3.755	5.285	0.556	0.164	0.542	0.008	0.136	-5.249	8.02E-06	0.013	97.12%	0.053	3.39%	0.722	0.993	0.638	0.069	0.72	0.648	0.41	0.893	0.266	0.829	3.998	0.149	0.827	0.99	0.984	0.894	0.955	0.934	0.105	0.894	0.003	0.016	0.985	1.943	4.966	7.313	6.153	0.006	0.34	0.992	0.863	0.104	0.065	0.113	0.923	0.901
-4.526	3.42	3.733	0.909	0.001	0.005	0.015	0.006	-4.653	2.83E-05	0.804	95.19%	1.597	1.98%	0.821	0.298	0.892	0.834	0.746	0.833	0.179	0.75	0.36	0.802	9.294	0.137	0.027	0.263	0.977	0.929	0.737	0.546	0.169	0.741	0.003	0.496	0.973	2.445	4.224	5.676	5.153	0.246	0.293	0.149	0.851	0.709	0.307	0.02	0.714	0.013
-5.213	1.815	3.874	0.981	0.047	0.003	0.007	0.147	-4.945	4.80E-05	0.179	97.38%	0.408	0.76%	0.239	0.411	0.958	0.909	0.939	0.938	0.757	0.52	0.924	0.925	0.796	0.082	0.194	0.959	0.987	0.008	0.773	0.754	0.239	0.157	0.003	0.009	0.023	0.585	3.216	3.956	4.131	0.552	0.72	0.191	0.325	0.501	0.008	0.021	0.849	0.007
-6.452	2.88	3.71	0.896	0.005	0.006	0.027	0.009	-5.044	1.89E-05	0.393	98.29%	0.427	0.77%	0.396	0.74	0.871	0.611	0.928	0.859	0.696	0.574	0.91	0.851	1.425	0.185	0.053	0.944	0.99	0.097	0.155	0.335	0.092	0.727	0.003	0.011	0.195	1.006	4.103	5.003	4.697	0.008	0.005	0.916	0.896	0.333	0.011	0.763	0.829	0.007
-5.429	3.65	4.261	0.89	0.005	0.004	0.002	0.002	-4.661	2.18E-05	0.7	96.48%	2.393	1.55%	0.632	0.81	0.932	0.776	0.935	0.907	0.528	0.7	0.565	0.91	7.928	0.023	0.221	0.974	0.973	0.627	0.202	0.939	0.08	0.765	0.003	0.012	0.944	2.461	4.885	6.134	6.368	0.606	0.029	0.158	0.922	0.497	0.409	0.753	0.762	0.009
-5.838	3.753	4.15	0.017	0.832	0.013	0.001	0.004	-5.198	1.82E-05	0.275	96.64%	1.457	1.62%	0.669	0.098	0.871	0.063	0.869	0.912	0.718	0.063	0.385	0.687	4.61	0.083	0.187	0.876	0.993	0.942	0.578	0.846	0.097	0.083	0.003	0.166	0.97	2.343	4.635	4.694	5.206	0.01	0.059	0.079	0.935	0.853	0.766	0.755	0.875	0.003
-5.045	3.538	3.962	0.035	0.006	0.004	0.001	0.002	-4.704	1.18E-05	0.595	98.96%	1.901	1.12%	0.49	0.912	0.926	0.539	0.826	0.686	0.184	0.779	0.749	0.761	1.336	0.09	0.19	0.991	0.987	0.424	0.35	0.507	0.036	0.229	0.003	0.014	0.975	1.743	4.583	7.243	6.922	0.102	0.539	0.957	0.721	0.352	0.124	0.92	0.658	0.085
-4.823	0.653	1.764	0.001	0.002	0.509	0.548	0.799	-5.896	1.51E-05	0.127	94.14%	0.343	5.37%	0.157	0.249	0.078	0.175	0.453	0.943	0.005	0.231	0.056	0.137	1.064	0.688	0.076	0.924	0.992	0.018	0.041	0.097	0.099	0.684	0.003	0.012	0.089	0.574	3.025	3.637	3.778	0.04	0.047	0.634	0.565	0.243	0.007	0.978	0.512	0.006
-6.114	3.668	4.402	0.374	0.196	0.985	0.001	0.021	-5.105	6.01E-06	0.009	96.95%	0.197	2.64%	0.939	0.991	0.84	0.138	0.663	0.063	0.56	0.201	0.541	0.926	5.849	0.101	0.912	0.994	0.99	0.951	0.988	0.95	0.02	0.93	0.003	0.011	0.982	1.378	4.537	6.521	6.092	0.006	0.183	0.988	0.889	0.126	0.083	0.639	0.898	0.689
-5.636	3.863	4.766	0.013	0.003	0.004	0.001	0.002	-4.651	8.05E-06	0.444	100.45%	1.208	1.06%	0.522	0.925	0.916	0.222	0.886	0.711	0.531	0.852	0.519	0.872	1.263	0.097	0.216	0.983	0.984	0.683	0.188	0.882	0.045	0.25	0.003	0.012	0.894	3.65	5.002	7.401	6.762	0.023	0.524	0.969	0.645	0.372	0.09	0.931	0.842	0.524
-5.465	3.338	3.277	0.024	0.016	0.003	0.001	0.003	-4.594	1.39E-05	0.83	97.08%	0.753	3.11%	0.805	0.95	0.845	0.592	0.548	0.835	0.167	0.893	0.492	0.603	2.513	0.319	0.054	0.982	0.972	0.791	0.288	0.416	0.084	0.643	0.003	0.015	0.938	2.498	3.99	5.211	5.854	0.039	0.498	0.965	0.077	0.285	0.086	0.943	0.564	0.241
-3.616	1.322	2.442	0.984	0.021	0.004	0.025	0.108	-4.9	5.18E-05	0.222	94.44%	0.562	1.44%	0.076	0.427	0.655	0.905	0.864	0.572	0.489	0.348	0.874	0.934	0.492	0.098	0.104	0.896	0.988	0.017	0.124	0.102	0.215	0.061	0.003	0.009	0.011	0.287	2.166	3.561	3.885	0.674	0.444	0.17	0.224	0.285	0.009	0.015	0.716	0.011
-5.547	3.57	3.898	0.034	0.855	0.944	0.002	0.005	-5.029	1.18E-05	0.106	99.29%	0.915	2.57%	0.915	0.993	0.643	0.125	0.396	0.043	0.487	0.123	0.582	0.926	5.002	0.105	0.917	0.994	0.989	0.938	0.985	0.94	0.037	0.864	0.003	0.01	0.986	1.255	4.068	5.976	6.076	0.026	0.058	0.989	0.873	0.213	0.065	0.281	0.874	0.395
-6.403	4.061	5.008	1	0.001	0.004	0.002	0.005	-4.9	1.67E-05	0.378	98.24%	1.013	0.67%	0.471	0.117	0.918	0.261	0.92	0.779	0.639	0.841	0.734	0.752	6.748	0.08	0.446	0.603	0.973	0.928	0.808	0.789	0.077	0.531	0.003	0.012	0.899	2.185	4.908	6.281	5.902	0.163	0.039	0.46	0.896	0.734	0.036	0.125	0.85	0.04
-4.793	3.408	3.92	0.063	0.907	0.987	0.071	0.169	-5.032	6.05E-06	0.063	97.62%	0.335	1.81%	0.924	0.99	0.557	0.218	0.475	0.072	0.325	0.137	0.503	0.937	4.458	0.165	0.87	0.991	0.987	0.788	0.877	0.932	0.046	0.947	0.003	0.011	0.985	2.007	3.793	5.725	5.832	0.008	0.019	0.986	0.925	0.084	0.019	0.078	0.869	0.576
-4.432	2.818	4.113	0.017	0.001	0.004	0.003	0.003	-4.873	2.36E-05	0.455	96.64%	0.376	1.49%	0.275	0.164	0.242	0.062	0.528	0.196	0.377	0.13	0.082	0.466	3.379	0.336	0.172	0.918	0.991	0.431	0.645	0.611	0.12	0.741	0.003	0.022	0.951	0.45	3.353	5.387	4.507	0.531	0.029	0.339	0.496	0.689	0.028	0.614	0.708	0.011
-6.431	4.282	4.777	0.572	0.025	0.003	0.001	0.003	-4.642	1.20E-05	0.821	98.64%	1.028	1.22%	0.379	0.946	0.808	0.251	0.745	0.89	0.413	0.895	0.335	0.423	2.474	0.14	0.186	0.988	0.953	0.83	0.513	0.548	0.067	0.288	0.003	0.013	0.958	2.682	4.884	6.253	6.137	0.084	0.308	0.961	0.69	0.298	0.016	0.946	0.643	0.096
-4.443	0.621	2.488	0.945	0.007	0.004	0.003	0.004	-5.31	2.48E-05	0.511	96.76%	0.489	1.92%	0.235	0.098	0.062	0.266	0.399	0.631	0.184	0.132	0.084	0.907	4.482	0.127	0.451	0.925	0.99	0.62	0.713	0.817	0.105	0.501	0.003	0.007	0.159	1.025	3.999	5.034	5.122	0.489	0.038	0.17	0.008	0.106	0.013	0.025	0.588	0.006
-3.627	1.102	2.619	0.626	0.71	0.005	0.005	0.007	-4.809	5.39E-05	0.47	96.38%	0.638	0.82%	0.53	0.686	0.954	0.898	0.917	0.665	0.845	0.226	0.924	0.925	0.696	0.188	0.031	0.812	0.988	0.007	0.385	0.427	0.184	0.046	0.003	0.01	0.021	0.463	3.063	3.955	4.489	0.705	0.551	0.277	0.224	0.3	0.013	0.052	0.671	0.016
-6.146	3.871	5.021	0.998	0.918	0.006	0.007	0.933	-4.778	1.73E-05	0.662	96.14%	0.874	1.72%	0.494	0.777	0.953	0.914	0.84	0.577	0.317	0.888	0.892	0.877	5.511	0.078	0.094	0.968	0.946	0.54	0.223	0.951	0.735	0.237	0.003	0.012	0.911	2.176	4.203	4.908	5.174	0.336	0.009	0.749	0.955	0.797	0.38	0.01	0.806	0.154
-4.113	1.416	3.313	0.977	0.285	0.009	0.006	0.103	-4.975	4.96E-05	0.091	96.72%	0.445	0.74%	0.382	0.329	0.91	0.904	0.931	0.937	0.234	0.517	0.854	0.926	0.532	0.113	0.07	0.854	0.989	0.009	0.194	0.155	0.235	0.041	0.003	0.01	0.02	0.576	2.756	3.699	4.183	0.271	0.009	0.259	0.528	0.44	0.011	0.006	0.769	0.005
-5.831	3.498	3.582	0.711	0.012	0.003	0.001	0.002	-4.649	1.39E-05	0.878	97.07%	0.831	2.12%	0.548	0.933	0.878	0.697	0.777	0.812	0.154	0.826	0.485	0.742	2.845	0.154	0.209	0.988	0.959	0.801	0.124	0.439	0.046	0.257	0.003	0.014	0.689	3.171	4.603	6.241	6.296	0.182	0.298	0.948	0.894	0.3	0.097	0.913	0.778	0.041
-4.178	3.828	3.957	0.7	0.18	0.005	0.001	0.002	-5.113	1.36E-05	0.844	95.66%	1.975	7.47%	0.719	0.891	0.641	0.083	0.733	0.764	0.914	0.916	0.794	0.764	7.367	0.176	0.784	0.954	0.974	0.933	0.938	0.842	0.24	0.261	0.003	0.015	0.967	2.733	5.035	6.931	6.23	0.046	0.012	0.645	0.972	0.74	0.881	0.145	0.915	0.202
-5.404	3.552	4.348	0.069	0.869	0.855	0.002	0.022	-5.242	5.22E-06	0.031	97.40%	0.265	3.90%	0.977	0.985	0.863	0.058	0.853	0.127	0.495	0.204	0.724	0.923	3.174	0.167	0.919	0.987	0.994	0.946	0.941	0.943	0.029	0.708	0.003	0.014	0.989	1.496	3.783	5.977	5.777	0.007	0.052	0.994	0.915	0.173	0.399	0.711	0.928	0.879
-5.682	2.959	3.179	0.041	0.266	0.912	0.002	0.004	-5.043	4.80E-06	0.011	96.35%	0.411	3.14%	0.961	0.992	0.622	0.119	0.356	0.068	0.49	0.182	0.555	0.927	5.541	0.204	0.904	0.992	0.993	0.911	0.968	0.952	0.022	0.843	0.003	0.01	0.985	1.43	4.091	5.851	5.752	0.006	0.117	0.99	0.908	0.141	0.062	0.687	0.914	0.88
-5.084	3.434	3.931	0.998	0.972	0.005	0.003	0.123	-4.804	2.78E-05	0.775	96.12%	0.792	1.68%	0.618	0.721	0.944	0.848	0.892	0.863	0.443	0.892	0.854	0.733	3.738	0.055	0.307	0.975	0.89	0.548	0.289	0.86	0.43	0.248	0.003	0.01	0.498	1.603	3.594	4.404	6.023	0.145	0.016	0.704	0.96	0.505	0.167	0.011	0.81	0.013
-5.337	3.931	4.428	0.973	0.001	0.004	0.002	0.003	-4.709	2.22E-05	0.788	97.04%	1.465	1.04%	0.867	0.864	0.923	0.717	0.856	0.839	0.566	0.744	0.515	0.875	8.718	0.063	0.049	0.149	0.976	0.956	0.795	0.613	0.126	0.761	0.003	0.396	0.965	2.891	4.642	6.224	5.659	0.239	0.061	0.178	0.899	0.719	0.483	0.018	0.811	0.019
-4.909	3.04	3.449	0.264	0.012	0.004	0.001	0.002	-4.63	1.10E-05	0.773	98.76%	0.752	1.58%	0.425	0.887	0.924	0.374	0.772	0.591	0.282	0.807	0.612	0.656	1.096	0.144	0.194	0.984	0.984	0.85	0.134	0.906	0.046	0.432	0.003	0.01	0.952	2.705	4.375	6.767	6.955	0.014	0.285	0.956	0.096	0.271	0.007	0.873	0.226	0.023
-5.396	3.77	5.004	0.964	0.143	0.981	0.01	0.198	-5.066	1.30E-05	0.178	100.10%	2.17	1.55%	0.636	0.991	0.583	0.272	0.541	0.06	0.436	0.145	0.584	0.932	4.939	0.076	0.934	0.988	0.986	0.854	0.969	0.944	0.029	0.907	0.003	0.01	0.984	1.297	4.571	6.609	6.098	0.021	0.179	0.988	0.934	0.168	0.138	0.294	0.879	0.263
-5.478	1.924	2.439	0.42	0.105	0.005	0.007	0.003	-4.662	2.54E-05	0.838	96.03%	0.78	1.54%	0.525	0.592	0.213	0.871	0.608	0.581	0.078	0.553	0.521	0.9	2.043	0.138	0.313	0.979	0.991	0.318	0.059	0.891	0.107	0.958	0.003	0.047	0.156	1.289	4.284	5.081	4.632	0.061	0.015	0.837	0.947	0.159	0.014	0.783	0.757	0.013
-5.827	3.441	3.314	0.043	0.074	0.003	0.001	0.003	-4.613	1.24E-05	0.868	97.21%	0.78	2.81%	0.606	0.945	0.794	0.425	0.683	0.87	0.335	0.887	0.372	0.534	2.252	0.213	0.103	0.989	0.955	0.833	0.473	0.594	0.055	0.704	0.003	0.013	0.951	3.128	4.13	5.609	5.964	0.048	0.476	0.963	0.119	0.317	0.034	0.932	0.456	0.076
-5.88	4.227	4.99	0.985	0.002	0.004	0.002	0.003	-4.686	2.70E-05	0.675	98.04%	1.677	1.14%	0.838	0.882	0.912	0.876	0.899	0.819	0.645	0.605	0.836	0.913	8.379	0.052	0.522	0.519	0.982	0.929	0.538	0.949	0.121	0.646	0.003	0.05	0.855	3.108	4.451	6.178	5.429	0.069	0.006	0.221	0.947	0.509	0.013	0.005	0.815	0.029
-6.673	2.951	3.737	0.952	0.008	0.005	0.092	0.043	-4.806	3.32E-05	0.45	96.23%	0.966	5.12%	0.616	0.607	0.758	0.757	0.892	0.86	0.456	0.532	0.848	0.788	3.775	0.142	0.037	0.979	0.992	0.098	0.073	0.864	0.157	0.944	0.003	0.009	0.053	0.597	3.756	4.389	4.277	0.205	0.009	0.817	0.813	0.275	0.013	0.806	0.761	0.004
-5.65	3.601	4.829	0.872	0.764	0.994	0.076	0.116	-5.041	8.63E-06	0.026	97.09%	0.37	1.70%	0.671	0.974	0.807	0.265	0.673	0.101	0.43	0.163	0.547	0.937	4.2	0.143	0.891	0.986	0.986	0.836	0.955	0.964	0.128	0.935	0.003	0.012	0.99	2.198	4.1	7.052	5.808	0.004	0.011	0.989	0.917	0.065	0.038	0.065	0.861	0.015
-5.702	3.48	4.859	0.134	0.01	0.049	0.003	0.034	-4.967	1.07E-05	0.01	97.78%	0.289	2.55%	0.723	0.985	0.747	0.069	0.553	0.734	0.112	0.897	0.384	0.722	3.994	0.12	0.852	0.994	0.988	0.848	0.825	0.867	0.142	0.842	0.003	0.02	0.982	2.001	4.89	7.17	6.337	0.011	0.807	0.993	0.889	0.206	0.212	0.548	0.947	0.93
-4.829	3.172	2.964	0.012	0.951	0.95	0.004	0.013	-5.001	4.72E-06	0.023	95.87%	0.313	3.40%	0.946	0.992	0.376	0.121	0.071	0.058	0.433	0.28	0.489	0.93	4.996	0.214	0.861	0.989	0.988	0.873	0.966	0.948	0.03	0.928	0.003	0.012	0.985	1.619	3.987	5.248	5.738	0.007	0.019	0.983	0.392	0.079	0.02	0.111	0.83	0.26
-5.734	3.413	3.927	0.739	0.984	0.96	0.003	0.006	-5.084	5.57E-06	0.044	96.19%	0.335	2.80%	0.923	0.994	0.38	0.107	0.095	0.056	0.427	0.305	0.393	0.927	5.118	0.22	0.847	0.989	0.982	0.91	0.987	0.962	0.021	0.941	0.003	0.009	0.984	1.438	3.636	5.293	5.763	0.006	0.025	0.985	0.845	0.103	0.211	0.38	0.867	0.342
-4.491	4.202	4.55	0.999	0.996	0.005	0.008	0.682	-5.19	2.06E-05	0.507	91.97%	2.107	4.47%	0.934	0.347	0.572	0.181	0.565	0.28	0.829	0.767	0.902	0.533	9.097	0.118	0.934	0.972	0.968	0.538	0.411	0.954	0.623	0.046	0.003	0.011	0.732	2.134	4.584	5.383	6.033	0.003	0.003	0.434	0.807	0.324	0.005	0.007	0.602	0.013
-5.874	2.041	4.272	0.995	0.007	0.002	0.005	0.062	-4.955	3.62E-05	0.176	98.08%	0.373	0.70%	0.247	0.348	0.961	0.875	0.947	0.912	0.814	0.29	0.921	0.922	0.892	0.077	0.429	0.971	0.988	0.008	0.694	0.826	0.282	0.057	0.003	0.008	0.032	0.68	3.397	3.877	4.112	0.401	0.366	0.258	0.69	0.457	0.009	0.033	0.87	0.005
-6.902	3.546	4.731	0.195	0.921	0.967	0.007	0.305	-5.04	6.92E-06	0.007	95.46%	0.19	3.71%	0.943	0.992	0.82	0.107	0.666	0.293	0.673	0.91	0.392	0.931	5.454	0.109	0.865	0.988	0.985	0.9	0.946	0.962	0.016	0.923	0.003	0.011	0.976	1.311	4.575	6.25	6.07	0.008	0.196	0.994	0.872	0.194	0.202	0.511	0.897	0.894
-5.9	3.644	4.088	0.33	0.001	0.006	0.002	0.003	-4.719	3.05E-05	0.71	96.56%	0.879	3.12%	0.889	0.539	0.801	0.265	0.83	0.735	0.459	0.691	0.461	0.87	8.695	0.078	0.353	0.927	0.973	0.964	0.746	0.864	0.121	0.793	0.003	0.228	0.956	2.523	4.763	6.308	5.796	0.236	0.036	0.205	0.921	0.591	0.569	0.493	0.809	0.022
-6.275	4.024	5.505	0.997	0.001	0.003	0.002	0.002	-4.78	2.00E-05	0.622	97.75%	1.81	1.52%	0.536	0.877	0.754	0.21	0.861	0.811	0.408	0.853	0.628	0.901	5.89	0.038	0.442	0.638	0.977	0.878	0.672	0.521	0.176	0.621	0.003	0.114	0.945	3.367	5.074	6.893	6.21	0.091	0.011	0.266	0.952	0.783	0.807	0.062	0.89	0.161
-5.496	3.591	4.135	0.065	0.007	0.004	0.001	0.001	-4.739	1.07E-05	0.546	99.06%	1.762	1.24%	0.342	0.918	0.91	0.292	0.856	0.566	0.458	0.711	0.72	0.707	1.126	0.087	0.32	0.988	0.983	0.289	0.224	0.817	0.028	0.157	0.003	0.011	0.971	2.02	4.571	7.103	6.913	0.19	0.498	0.95	0.497	0.424	0.033	0.929	0.531	0.088
-5.656	3.564	4.321	0.127	0.992	0.935	0.002	0.002	-5.031	5.23E-06	0.049	96.05%	0.541	2.79%	0.878	0.992	0.468	0.107	0.37	0.049	0.424	0.208	0.465	0.924	4.73	0.111	0.929	0.988	0.985	0.858	0.963	0.977	0.024	0.93	0.003	0.009	0.984	2.092	4.612	6.156	5.965	0.01	0.04	0.985	0.865	0.144	0.068	0.286	0.859	0.47
-5.479	4.18	4.687	0.981	0	0.005	0.001	0.003	-4.383	8.07E-06	0.765	100.44%	6.366	1.52%	0.694	0.725	0.884	0.07	0.825	0.546	0.083	0.268	0.04	0.134	2.472	0.07	0.018	0.687	0.961	0.006	0.399	0.495	0.043	0.806	0.003	0.05	0.98	2.476	4.385	4.778	4.957	0.007	0.028	0.125	0.572	0.896	0.004	0.871	0.801	0.015
-6.857	4.127	5.56	0.999	0.002	0.004	0.001	0.004	-4.82	3.01E-05	0.136	98.26%	1.359	0.84%	0.331	0.323	0.787	0.191	0.892	0.828	0.545	0.871	0.69	0.821	5.833	0.013	0.226	0.879	0.984	0.942	0.447	0.944	0.047	0.614	0.003	0.024	0.912	2.83	5.143	6.916	6.494	0.033	0.025	0.236	0.95	0.582	0.074	0.838	0.845	0.014
-4.209	0.621	1.45	0.007	0.008	0.386	0.563	0.17	-4.97	2.56E-05	0.647	80.36%	1.357	13.08%	0.238	0.848	0.29	0.876	0.547	0.705	0.026	0.507	0.729	0.798	2.967	0.17	0.067	0.774	0.981	0.028	0.048	0.11	0.075	0.67	0.003	0.011	0.042	0.599	2.902	3.338	3.806	0.053	0.054	0.59	0.596	0.277	0.015	0.971	0.792	0.014
-5.218	3.284	3.914	0.121	0.895	0.975	0.409	0.03	-5.027	8.68E-06	0.037	96.44%	0.18	2.64%	0.899	0.989	0.524	0.084	0.469	0.11	0.621	0.843	0.565	0.898	4.091	0.186	0.828	0.989	0.981	0.919	0.846	0.945	0.036	0.94	0.003	0.012	0.97	1.807	3.752	5.706	5.973	0.008	0.362	0.989	0.72	0.075	0.049	0.39	0.87	0.763
-5.954	3.668	4.316	0.106	0.173	0.946	0.002	0.013	-5.075	5.45E-06	0.009	97.25%	0.253	2.59%	0.959	0.991	0.787	0.157	0.454	0.065	0.571	0.174	0.548	0.929	5.556	0.138	0.922	0.991	0.991	0.944	0.976	0.952	0.023	0.92	0.003	0.011	0.983	1.717	4.441	6.489	5.885	0.007	0.087	0.99	0.863	0.173	0.081	0.564	0.912	0.842
-5.935	3.824	4.42	0.985	0.001	0.004	0.022	0.008	-4.726	3.64E-05	0.337	97.55%	0.866	1.45%	0.822	0.849	0.917	0.398	0.882	0.79	0.527	0.676	0.587	0.831	9.111	0.085	0.219	0.595	0.98	0.818	0.372	0.727	0.101	0.836	0.003	0.039	0.933	1.801	4.785	5.977	5.724	0.091	0.032	0.364	0.898	0.781	0.697	0.009	0.825	0.086
-5.058	3.047	3.247	0.006	0.932	0.952	0.004	0.021	-4.993	5.56E-06	0.022	96.13%	0.352	3.08%	0.949	0.992	0.394	0.155	0.068	0.052	0.282	0.234	0.498	0.933	5.126	0.233	0.8	0.987	0.989	0.887	0.969	0.958	0.025	0.921	0.003	0.011	0.985	1.588	3.997	5.412	5.77	0.007	0.025	0.984	0.369	0.105	0.026	0.139	0.855	0.44
-3.525	2.59	2.461	0.015	0.055	0.005	0.21	0.786	-4.529	1.96E-05	0.032	99.23%	1.153	1.96%	0.913	0.853	0.44	0.146	0.564	0.82	0.053	0.914	0.5	0.402	2.578	0.702	0.029	0.733	0.914	0.901	0.126	0.907	0.947	0.917	0.003	0.384	0.87	0.614	3.967	4.575	5.197	0.736	0.226	0.996	0.028	0.928	0.801	0.139	0.936	0.992
-4.806	1.407	3.198	0.909	0.169	0.004	0.004	0.018	-4.98	6.40E-05	0.21	96.17%	0.449	0.88%	0.165	0.282	0.913	0.901	0.912	0.895	0.458	0.494	0.874	0.925	0.594	0.101	0.169	0.963	0.989	0.008	0.73	0.763	0.216	0.168	0.003	0.009	0.02	0.444	2.531	3.755	4.009	0.639	0.824	0.185	0.096	0.394	0.008	0.009	0.819	0.007
-6.069	3.642	4.528	0.264	0.61	0.982	0.001	0.019	-5.052	6.37E-06	0.009	97.04%	0.234	2.55%	0.944	0.992	0.789	0.109	0.578	0.063	0.505	0.214	0.475	0.924	5.465	0.101	0.924	0.992	0.989	0.944	0.981	0.975	0.021	0.932	0.003	0.01	0.982	1.484	4.68	6.588	6.106	0.007	0.176	0.991	0.887	0.112	0.023	0.503	0.887	0.567
-4.414	1.635	3.86	0.99	0.006	0.011	0.008	0.057	-4.883	4.45E-05	0.176	97.13%	0.529	0.67%	0.259	0.55	0.959	0.928	0.94	0.908	0.798	0.396	0.913	0.924	0.676	0.086	0.229	0.926	0.989	0.009	0.425	0.459	0.188	0.094	0.003	0.01	0.022	0.719	3.307	3.843	4.268	0.655	0.069	0.246	0.383	0.349	0.012	0.02	0.646	0.005
-6.221	4.097	4.8	0.977	0.003	0.004	0.001	0.003	-4.854	1.70E-05	0.681	97.67%	1.359	1.13%	0.921	0.478	0.951	0.099	0.901	0.88	0.656	0.817	0.787	0.626	7.035	0.068	0.257	0.345	0.986	0.948	0.757	0.872	0.106	0.175	0.003	0.038	0.971	2.721	4.891	6.422	5.553	0.063	0.016	0.228	0.944	0.806	0.812	0.374	0.883	0.027
-5.142	3.518	4.163	0.026	0.006	0.003	0.001	0.001	-4.645	8.50E-06	0.643	99.49%	0.886	1.16%	0.58	0.905	0.938	0.334	0.859	0.709	0.613	0.786	0.51	0.836	0.98	0.143	0.356	0.983	0.986	0.864	0.195	0.568	0.043	0.347	0.003	0.009	0.899	3.106	4.664	7.065	6.738	0.013	0.153	0.961	0.259	0.383	0.023	0.905	0.633	0.322
-6.192	3.806	4.566	0.993	0.964	0.004	0.003	0.034	-4.786	1.52E-05	0.72	97.60%	0.841	1.07%	0.743	0.879	0.957	0.839	0.909	0.856	0.744	0.885	0.885	0.857	3.455	0.069	0.352	0.96	0.916	0.391	0.602	0.78	0.487	0.118	0.003	0.009	0.166	1.975	3.974	4.691	5.327	0.169	0.008	0.767	0.96	0.753	0.568	0.006	0.85	0.128
-5.397	3.147	3.453	0.043	0.256	0.902	0.001	0.006	-5.03	4.87E-06	0.011	94.99%	0.494	3.37%	0.959	0.99	0.658	0.086	0.225	0.058	0.504	0.203	0.576	0.928	5.759	0.197	0.916	0.993	0.992	0.881	0.971	0.933	0.043	0.851	0.003	0.011	0.983	1.384	3.989	5.529	5.785	0.006	0.056	0.988	0.898	0.126	0.066	0.602	0.909	0.839
-5.889	4.43	5.343	0.014	0.001	0.029	0.002	0.014	-4.713	1.09E-05	0.964	96.62%	1.545	4.43%	0.1	0.867	0.895	0.925	0.904	0.217	0.115	0.149	0.653	0.944	6.995	0.19	0.586	0.705	0.941	0.04	0.921	0.793	0.123	0.881	0.003	0.008	0.92	2.553	4.674	5.069	5.703	0.001	0.013	0.563	0.859	0.687	0.688	0.146	0.452	0.025
-5.879	3.204	3.588	0.997	0.784	0.005	0.003	0.01	-4.873	1.57E-05	0.441	93.09%	0.668	2.38%	0.411	0.66	0.836	0.848	0.889	0.857	0.176	0.857	0.65	0.804	2.343	0.24	0.069	0.956	0.965	0.162	0.858	0.413	0.808	0.173	0.003	0.011	0.038	1.103	3.406	4.792	5.034	0.399	0.026	0.925	0.949	0.802	0.575	0.124	0.868	0.497
-7.06	2.537	3.206	0.038	0.995	0.005	0.002	0.003	-5.344	8.25E-06	0.66	86.06%	0.79	7.05%	0.853	0.882	0.823	0.164	0.716	0.586	0.702	0.85	0.675	0.644	0.79	0.07	0.743	0.926	0.965	0.116	0.307	0.961	0.049	0.771	0.003	0.009	0.171	0.567	2.812	4.464	5.44	0.008	0.002	0.904	0.056	0.036	0.004	0.092	0.509	0.004
-4.339	3.218	3.845	0.972	0.983	0.006	0.668	0.911	-4.734	2.58E-05	0.281	87.37%	0.887	9.69%	0.125	0.897	0.576	0.148	0.567	0.096	0.467	0.154	0.949	0.91	4.288	0.383	0.523	0.996	0.963	0.017	0.93	0.611	0.764	0.682	0.003	0.007	0.257	0.87	3.023	4.662	4.758	0.026	0.006	0.773	0.92	0.209	0.049	0.01	0.862	0.099
-6.218	1.043	0.678	0.9	0.993	0.006	0.003	0.359	-5.629	4.87E-06	0.711	61.01%	0.57	43.27%	0.474	0.935	0.604	0.407	0.559	0.843	0.48	0.565	0.855	0.903	1.198	0.341	0.037	0.787	0.94	0.082	0.168	0.934	0.054	0.034	0.003	0.009	0.067	0.365	2.796	3.131	5.13	0.007	0.002	0.834	0.012	0.023	0.01	0.113	0.749	0.01
-5.426	2.989	3.08	0.686	0.992	0.005	0.006	0.263	-4.682	3.84E-05	0.962	87.57%	0.796	8.67%	0.276	0.384	0.72	0.789	0.804	0.904	0.033	0.395	0.645	0.451	2.735	0.194	0.05	0.937	0.91	0.025	0.969	0.667	0.599	0.046	0.003	0.01	0.056	0.413	2.636	3.794	4.774	0.26	0.036	0.807	0.943	0.551	0.027	0.41	0.831	0.068
-5.169	3.508	4.24	0.993	0.069	0.005	0.527	0.343	-4.738	2.52E-05	0.564	95.02%	0.548	3.52%	0.225	0.188	0.955	0.92	0.886	0.128	0.876	0.798	0.888	0.922	2.842	0.324	0.091	0.974	0.936	0.033	0.627	0.163	0.128	0.505	0.003	0.024	0.088	2.056	3.803	4.607	5.059	0.695	0.446	0.103	0.518	0.458	0.02	0.008	0.731	0.007
-3.733	2.299	2.597	1	0.29	0.004	0.038	0.402	-5.305	2.01E-05	0.411	95.24%	2.048	4.59%	0.632	0.299	0.641	0.435	0.593	0.383	0.155	0.567	0.585	0.677	8.026	0.078	0.259	0.983	0.957	0.015	0.996	0.907	0.03	0.495	0.003	0.008	0.044	1.198	2.036	2.37	5.308	0.019	0.14	0.717	0.936	0.604	0.366	0.793	0.867	0.427
-4.375	2.966	3.148	0.99	0.01	0.009	0.065	0.117	-4.702	2.46E-05	0.836	82.45%	0.65	10.27%	0.138	0.137	0.904	0.878	0.718	0.1	0.944	0.76	0.887	0.922	3.205	0.577	0.07	0.972	0.923	0.038	0.689	0.369	0.22	0.195	0.003	0.016	0.025	0.85	3.311	4.18	4.873	0.781	0.456	0.165	0.603	0.42	0.008	0.024	0.753	0.007
-5.422	3.533	5.202	0.419	0.032	0.098	0.003	0.151	-4.988	9.91E-06	0.006	96.94%	0.112	2.23%	0.536	0.989	0.4	0.071	0.571	0.585	0.068	0.905	0.261	0.821	3.938	0.115	0.894	0.99	0.984	0.878	0.838	0.908	0.094	0.917	0.003	0.016	0.975	1.82	4.992	7.359	6.44	0.01	0.704	0.995	0.834	0.231	0.109	0.412	0.936	0.93
-4.198	3.313	3.823	0.997	0.01	0.004	0.018	0.012	-4.604	2.91E-05	0.637	92.67%	0.533	5.65%	0.416	0.667	0.969	0.939	0.807	0.533	0.592	0.824	0.789	0.924	3.446	0.545	0.038	0.956	0.952	0.129	0.03	0.202	0.143	0.576	0.003	0.045	0.024	1.756	3.486	4.336	4.95	0.62	0.06	0.107	0.369	0.368	0.011	0.009	0.752	0.009
-4.124	3.706	4.415	0.999	0.994	0.007	0.006	0.159	-4.807	2.58E-05	0.102	95.90%	0.728	2.19%	0.323	0.675	0.939	0.134	0.869	0.135	0.84	0.15	0.966	0.922	5.72	0.36	0.919	0.994	0.974	0.088	0.854	0.941	0.489	0.305	0.003	0.006	0.163	0.881	3.669	5.02	5.538	0.021	0.004	0.916	0.961	0.601	0.013	0.023	0.864	0.671
-2.399	2.708	3.122	0.915	0.02	0.008	0.019	0.077	-4.903	3.59E-05	0.762	42.57%	1.565	20.19%	0.228	0.142	0.883	0.869	0.325	0.149	0.945	0.861	0.925	0.916	4.544	0.525	0.282	0.983	0.706	0.039	0.319	0.43	0.125	0.091	0.003	0.011	0.708	0.821	3.236	4.218	4.648	0.819	0.281	0.435	0.849	0.187	0.018	0.014	0.726	0.008
-5.961	3.237	3.474	0.036	0.737	0.109	0.003	0.039	-4.77	4.88E-06	0.03	97.94%	1.052	2.56%	0.399	0.986	0.286	0.666	0.028	0.829	0.005	0.88	0.423	0.88	7.54	0.162	0.067	0.982	0.989	0.726	0.766	0.856	0.026	0.645	0.003	0.015	0.971	1.713	4.335	5.272	5.743	0.008	0.379	0.979	0.869	0.112	0.253	0.181	0.867	0.75
-6.171	1.42	0.421	0.832	0.995	0.007	0.004	0.637	-5.709	4.78E-06	0.315	69.04%	0.545	32.82%	0.445	0.853	0.522	0.191	0.559	0.766	0.512	0.336	0.831	0.776	1.283	0.347	0.067	0.734	0.955	0.088	0.097	0.914	0.04	0.057	0.003	0.009	0.027	0.507	2.995	3.026	4.971	0.009	0.002	0.486	0.007	0.021	0.009	0.086	0.629	0.009
-4.56	2.286	2.745	0.992	0.003	0.01	0.007	0.306	-4.662	2.12E-05	0.368	87.38%	0.329	16.39%	0.705	0.236	0.853	0.116	0.911	0.719	0.145	0.34	0.819	0.824	1.678	0.521	0.295	0.929	0.976	0.021	0.819	0.783	0.059	0.832	0.003	0.009	0.032	0.626	2.798	4.525	5.059	0.013	0.015	0.778	0.471	0.689	0.008	0.018	0.801	0.651
-4.913	2.353	2.513	1	0.149	0.005	0.194	0.248	-5.475	2.29E-05	0.068	95.76%	1.341	3.77%	0.298	0.216	0.553	0.297	0.812	0.496	0.118	0.565	0.549	0.677	8.554	0.079	0.165	0.995	0.949	0.023	0.996	0.942	0.025	0.537	0.003	0.008	0.273	0.8	2.366	2.478	5.326	0.012	0.584	0.769	0.91	0.636	0.572	0.944	0.876	0.423
-5.01	3.416	4.083	0.997	0.333	0.004	0.073	0.602	-4.738	2.61E-05	0.639	95.62%	0.486	1.93%	0.233	0.363	0.962	0.933	0.818	0.422	0.883	0.851	0.934	0.926	5.195	0.466	0.061	0.977	0.909	0.083	0.348	0.129	0.092	0.645	0.003	0.021	0.055	2.055	3.653	4.575	5.041	0.806	0.652	0.299	0.813	0.375	0.034	0.008	0.756	0.026
-7.299	2.919	2.882	0.998	0.806	0.006	0.001	0.008	-5.496	1.42E-05	0.175	88.32%	0.836	6.30%	0.656	0.65	0.898	0.119	0.873	0.856	0.561	0.659	0.793	0.834	3.433	0.11	0.243	0.973	0.977	0.696	0.2	0.976	0.092	0.059	0.003	0.009	0.064	1.447	4.318	4.831	6.266	0.01	0.004	0.721	0.027	0.026	0.005	0.097	0.798	0.009
-5.151	2.793	2.812	1	0.375	0.004	0.04	0.21	-5.379	1.94E-05	0.066	96.30%	1.037	3.75%	0.224	0.216	0.431	0.224	0.732	0.512	0.153	0.592	0.513	0.733	8.677	0.08	0.224	0.994	0.942	0.025	0.993	0.952	0.023	0.609	0.003	0.008	0.365	0.617	2.141	2.393	5.334	0.021	0.444	0.429	0.929	0.457	0.519	0.91	0.86	0.053
-4.83	3.069	3.418	0.937	0.232	0.004	0.01	0.873	-4.684	1.58E-05	0.973	88.69%	0.766	6.02%	0.179	0.356	0.839	0.895	0.664	0.911	0.017	0.538	0.584	0.332	2.331	0.212	0.032	0.982	0.938	0.01	0.983	0.486	0.535	0.044	0.003	0.01	0.04	1.006	3.276	4.245	4.965	0.235	0.059	0.252	0.945	0.394	0.064	0.006	0.81	0.005
-4.142	2.992	3.172	0.963	0.033	0.007	0.093	0.187	-4.699	2.63E-05	0.841	90.62%	0.78	7.17%	0.158	0.187	0.896	0.876	0.446	0.087	0.913	0.807	0.863	0.922	3.372	0.71	0.033	0.975	0.95	0.032	0.745	0.127	0.123	0.396	0.003	0.02	0.03	0.548	2.953	4.192	4.838	0.82	0.492	0.415	0.881	0.392	0.029	0.016	0.711	0.007
-5.934	3.104	3.369	0.992	0.718	0.006	0.007	0.062	-4.875	3.02E-05	0.881	90.83%	0.58	5.33%	0.317	0.445	0.769	0.849	0.825	0.926	0.385	0.791	0.671	0.82	1.81	0.171	0.251	0.969	0.921	0.102	0.98	0.863	0.181	0.163	0.003	0.007	0.033	0.7	2.875	4.47	5.013	0.113	0.089	0.821	0.955	0.723	0.601	0.724	0.842	0.528
-3.893	2.806	2.666	0.018	0.012	0.007	0.001	0.009	-4.729	1.01E-05	0.431	98.71%	1.165	2.75%	0.861	0.964	0.828	0.067	0.072	0.821	0.028	0.555	0.734	0.329	6.433	0.485	0.531	0.984	0.996	0.794	0.453	0.937	0.339	0.616	0.003	0.018	0.989	2.078	4.166	5.647	5.953	0.015	0.543	0.99	0.25	0.511	0.155	0.549	0.938	0.967
-4.383	2.74	2.861	0.972	0.966	0.006	0.031	0.948	-4.707	2.30E-05	0.991	78.49%	0.914	8.07%	0.13	0.562	0.702	0.936	0.523	0.919	0.02	0.682	0.554	0.603	2.201	0.271	0.027	0.976	0.939	0.015	0.98	0.461	0.597	0.106	0.003	0.011	0.037	0.88	3.151	4.331	4.783	0.197	0.127	0.304	0.921	0.455	0.18	0.005	0.827	0.005
-5.202	2.886	3.472	0.99	0.011	0.007	0.007	0.807	-4.746	2.52E-05	0.928	89.59%	0.72	3.86%	0.321	0.748	0.889	0.928	0.857	0.946	0.056	0.877	0.756	0.919	1.848	0.074	0.066	0.983	0.974	0.022	0.976	0.67	0.082	0.303	0.003	0.008	0.151	1.282	2.461	4.196	4.872	0.109	0.048	0.726	0.945	0.637	0.662	0.219	0.882	0.072
-5.241	2.012	2.433	0.998	0.017	0.006	0.004	0.006	-4.724	2.41E-05	0.47	90.27%	0.258	14.24%	0.598	0.432	0.699	0.372	0.912	0.8	0.078	0.371	0.404	0.925	0.551	0.142	0.873	0.975	0.991	0.016	0.777	0.845	0.038	0.829	0.003	0.008	0.02	0.525	2.483	4.107	3.991	0.034	0.017	0.236	0.036	0.081	0.004	0.006	0.791	0.01
-5.792	3.094	3.989	0.982	0.156	0.004	0.002	0.009	-4.731	1.99E-05	0.609	94.03%	0.461	7.49%	0.538	0.224	0.899	0.205	0.885	0.474	0.384	0.569	0.854	0.907	2.155	0.119	0.897	0.981	0.971	0.038	0.851	0.399	0.057	0.159	0.003	0.008	0.105	1.114	3.85	4.292	5.415	0.588	0.069	0.701	0.561	0.625	0.036	0.113	0.862	0.382
-5.449	3.397	4.757	0.152	0.005	0.047	0.003	0.032	-4.969	1.12E-05	0.009	97.99%	0.346	2.55%	0.493	0.987	0.78	0.073	0.779	0.721	0.127	0.826	0.259	0.74	4.286	0.144	0.827	0.993	0.988	0.85	0.715	0.89	0.183	0.854	0.003	0.015	0.978	1.819	4.899	7.209	6.375	0.007	0.856	0.993	0.892	0.256	0.227	0.608	0.949	0.91
-5.837	2.804	3.083	0.992	0.976	0.004	0.003	0.007	-4.769	3.01E-05	0.445	90.31%	0.66	4.41%	0.53	0.481	0.851	0.831	0.845	0.926	0.106	0.774	0.553	0.727	1.761	0.252	0.026	0.981	0.974	0.194	0.86	0.563	0.583	0.094	0.003	0.011	0.129	1.05	2.868	4.584	5.469	0.434	0.078	0.892	0.945	0.673	0.489	0.387	0.847	0.251
-6.554	3.388	4.655	0.996	0.714	0.005	0.005	0.119	-4.855	1.69E-05	0.311	97.90%	0.237	3.42%	0.489	0.319	0.925	0.141	0.828	0.513	0.561	0.486	0.874	0.909	2.673	0.135	0.873	0.974	0.962	0.057	0.844	0.188	0.093	0.559	0.003	0.009	0.028	1.414	4.459	5.048	5.522	0.684	0.119	0.743	0.215	0.8	0.09	0.058	0.853	0.383
-4.245	3.228	3.666	0.745	0.025	0.007	0.484	0.91	-4.667	2.30E-05	0.251	94.66%	0.514	4.14%	0.231	0.21	0.931	0.85	0.796	0.404	0.934	0.828	0.851	0.915	4.215	0.713	0.031	0.969	0.922	0.05	0.773	0.116	0.44	0.56	0.003	0.04	0.085	0.961	3.884	4.611	5.019	0.72	0.575	0.542	0.882	0.632	0.18	0.069	0.746	0.034
-5.759	3.355	3.553	0.934	0.986	0.004	0.004	0.05	-4.733	8.35E-05	0.938	90.51%	0.792	3.63%	0.244	0.215	0.773	0.795	0.862	0.951	0.036	0.47	0.584	0.445	2.656	0.143	0.084	0.949	0.919	0.018	0.981	0.45	0.482	0.041	0.003	0.009	0.044	0.55	2.39	3.85	4.75	0.136	0.031	0.616	0.94	0.522	0.156	0.048	0.813	0.013
-3.702	2.478	3.694	0.002	0.037	0.009	0.005	0.028	-5.01	2.75E-05	0.177	88.85%	0.165	10.62%	0.077	0.114	0.123	0.436	0.666	0.194	0.098	0.155	0.047	0.873	1.262	0.825	0.044	0.957	0.982	0.008	0.178	0.022	0.127	0.151	0.003	0.023	0.109	0.419	2.544	3.585	3.468	0.848	0.827	0.547	0.024	0.324	0.01	0.088	0.535	0.015
-4.364	3.523	3.827	0.905	0.996	0.011	0.008	0.157	-5.097	3.94E-06	0.965	67.63%	1.171	23.41%	0.025	0.763	0.174	0.188	0.075	0.065	0.103	0.239	0.2	0.917	5.889	0.143	0.971	0.995	0.96	0.035	0.892	0.843	0.822	0.369	0.003	0.005	0.901	0.774	2.75	4.136	5.009	0.153	0.018	0.885	0.764	0.255	0.005	0.015	0.804	0.011
-3.668	2.573	3.319	0.942	0.979	0.005	0.928	0.974	-5.199	2.34E-06	0.199	69.34%	1.64	27.42%	0.077	0.792	0.122	0.19	0.111	0.048	0.791	0.798	0.951	0.762	4.825	0.061	0.955	0.844	0.348	0.082	0.965	0.966	0.126	0.036	0.003	0.007	0.971	1.71	4.71	6.635	6.209	0	0.002	0.9	0.895	0.059	0.011	0.005	0.265	0.005
-6.652	3.242	4.555	1	0.978	0.014	0.001	0.005	-5.189	4.01E-06	0.017	96.08%	0.533	2.91%	0.113	0.936	0.508	0.062	0.772	0.06	0.315	0.23	0.846	0.919	1.341	0.28	0.796	0.994	0.99	0.26	0.866	0.821	0.386	0.759	0.003	0.007	0.038	1.348	4.257	5.209	5.703	0.147	0.032	0.979	0.935	0.82	0.696	0.898	0.941	0.982
-3.373	1.896	3.146	0.001	0.006	0.01	0.005	0.022	-5.222	3.11E-05	0.205	81.06%	0.162	15.51%	0.111	0.144	0.143	0.308	0.636	0.369	0.087	0.144	0.024	0.852	1.197	0.848	0.024	0.927	0.985	0.009	0.11	0.033	0.232	0.099	0.003	0.042	0.037	0.415	2.439	3.678	3.35	0.737	0.534	0.573	0.058	0.226	0.01	0.032	0.623	0.02
-6.36	3.86	5.545	0.214	0.048	0.052	0.002	0.042	-5.049	1.19E-05	0.008	99.64%	0.414	1.74%	0.392	0.991	0.706	0.067	0.876	0.613	0.054	0.466	0.276	0.761	3.782	0.061	0.85	0.996	0.986	0.927	0.87	0.959	0.036	0.632	0.003	0.012	0.967	0.948	5.035	7.563	6.667	0.101	0.928	0.996	0.883	0.346	0.301	0.517	0.949	0.917
-2.311	2.252	2.191	0.999	0.839	0.004	0.068	0.69	-5.485	8.26E-06	0.599	92.87%	1.257	5.20%	0.472	0.202	0.81	0.573	0.555	0.676	0.133	0.497	0.626	0.493	7.133	0.347	0.08	0.972	0.49	0.006	0.985	0.912	0.085	0.062	0.003	0.012	0.054	0.319	1.99	2.41	5.433	0.042	0.013	0.916	0.946	0.276	0.093	0.443	0.759	0.2
-4.543	0.833	2.068	0.457	0.44	0.004	0.005	0.006	-5.302	3.99E-05	0.097	92.69%	0.247	2.88%	0.036	0.094	0.026	0.903	0.704	0.948	0.009	0.142	0.056	0.92	0.651	0.18	0.018	0.886	0.993	0.006	0.774	0.414	0.117	0.021	0.003	0.007	0.008	0.249	2.067	3.49	4.047	0.327	0.86	0.085	0.035	0.164	0.006	0.012	0.773	0.006
-5.527	2.933	3.582	0.997	0.003	0.005	0.014	0.012	-4.53	2.62E-05	0.226	93.85%	0.385	5.70%	0.861	0.461	0.939	0.538	0.932	0.778	0.126	0.42	0.537	0.914	1.015	0.376	0.288	0.965	0.974	0.105	0.85	0.776	0.058	0.874	0.003	0.015	0.213	1.237	3.408	4.613	4.873	0.166	0.088	0.734	0.862	0.838	0.166	0.021	0.845	0.634
-3.605	2.769	2.944	0.999	0.233	0.003	0.006	0.665	-5.513	2.38E-05	0.807	95.02%	1.688	3.96%	0.879	0.577	0.864	0.508	0.771	0.358	0.074	0.485	0.878	0.784	7.871	0.228	0.363	0.96	0.823	0.01	0.978	0.852	0.243	0.107	0.003	0.01	0.04	1.293	2.052	2.552	4.969	0.04	0.012	0.892	0.946	0.3	0.048	0.597	0.815	0.143
-6.977	3.636	5.385	0.058	0.007	0.015	0.002	0.039	-4.942	1.18E-05	0.121	98.97%	1.013	3.13%	0.654	0.98	0.876	0.118	0.342	0.902	0.064	0.909	0.402	0.562	5.446	0.119	0.294	0.993	0.993	0.842	0.522	0.917	0.27	0.632	0.003	0.038	0.98	1.564	5.075	7.107	6.348	0.01	0.856	0.993	0.953	0.265	0.298	0.434	0.953	0.908
-6.949	2.607	2.942	0.032	0.996	0.006	0.002	0.005	-5.619	8.01E-06	0.205	90.48%	0.755	3.96%	0.79	0.784	0.819	0.097	0.715	0.485	0.597	0.639	0.644	0.272	0.829	0.074	0.803	0.919	0.971	0.157	0.272	0.956	0.032	0.818	0.003	0.009	0.066	0.778	3.005	4.438	5.321	0.01	0.002	0.716	0.018	0.032	0.004	0.067	0.464	0.004
-3.702	2.985	3.087	0.023	0.955	0.007	0.001	0.063	-4.955	6.45E-06	0.098	98.05%	1.32	3.39%	0.881	0.873	0.932	0.066	0.28	0.811	0.573	0.16	0.845	0.467	6.625	0.595	0.581	0.974	0.992	0.762	0.677	0.956	0.761	0.053	0.003	0.023	0.986	2.146	4.449	6.019	5.965	0.007	0.375	0.99	0.944	0.118	0.376	0.639	0.934	0.932
-6.407	3.398	4.666	0.996	0.721	0.005	0.006	0.124	-4.855	2.03E-05	0.388	97.61%	0.218	4.11%	0.525	0.242	0.935	0.156	0.855	0.378	0.67	0.429	0.913	0.909	2.705	0.175	0.785	0.972	0.96	0.029	0.754	0.242	0.115	0.391	0.003	0.009	0.023	1.334	4.448	4.955	5.451	0.673	0.124	0.688	0.115	0.726	0.025	0.059	0.844	0.084
-6.256	2.231	1.769	0.904	0.687	0.007	0.002	0.011	-5.525	5.48E-06	0.912	74.79%	1.055	26.19%	0.869	0.739	0.747	0.2	0.711	0.852	0.665	0.645	0.873	0.913	2.356	0.333	0.07	0.924	0.984	0.156	0.225	0.966	0.051	0.053	0.003	0.008	0.141	0.39	2.858	3.919	5.228	0.005	0.002	0.897	0.02	0.028	0.007	0.17	0.866	0.051
-6.811	2.692	2.681	0.995	0.91	0.004	0.001	0.845	-5.558	9.27E-06	0.949	80.10%	1.2	21.05%	0.576	0.898	0.897	0.63	0.853	0.864	0.868	0.862	0.847	0.846	3.729	0.085	0.239	0.96	0.864	0.16	0.352	0.959	0.144	0.101	0.003	0.01	0.537	0.991	3.533	5.13	5.784	0.016	0.004	0.903	0.015	0.027	0.007	0.138	0.835	0.006
-5.425	2.615	3.063	0.999	0.064	0.004	0.01	0.366	-4.793	2.62E-05	0.784	87.06%	0.685	3.17%	0.399	0.849	0.911	0.891	0.857	0.93	0.167	0.872	0.705	0.883	1.425	0.075	0.073	0.979	0.952	0.05	0.959	0.817	0.336	0.263	0.003	0.008	0.042	1.504	3.042	4.458	5.238	0.457	0.2	0.65	0.944	0.37	0.275	0.062	0.865	0.022
-5.93	3.743	5.126	0.441	0.152	0.026	0.003	0.083	-5.161	7.54E-06	0.05	98.82%	0.634	3.85%	0.844	0.984	0.849	0.074	0.474	0.864	0.461	0.892	0.445	0.492	4.556	0.162	0.557	0.988	0.992	0.896	0.789	0.95	0.212	0.673	0.003	0.034	0.988	1.784	5.01	7.149	6.002	0.006	0.662	0.992	0.932	0.203	0.249	0.241	0.935	0.939
-4.387	2.816	2.909	0.859	0.055	0.004	0.002	0.004	-4.651	3.58E-05	0.572	89.23%	0.754	10.28%	0.504	0.117	0.757	0.135	0.733	0.308	0.508	0.465	0.783	0.891	1.388	0.158	0.753	0.979	0.982	0.017	0.716	0.738	0.094	0.573	0.003	0.008	0.064	0.57	2.939	3.215	4.945	0.247	0.016	0.686	0.721	0.522	0.025	0.11	0.859	0.364
-5.713	3.446	4.813	0.124	0.008	0.049	0.003	0.034	-4.967	1.08E-05	0.01	97.82%	0.295	2.55%	0.696	0.985	0.719	0.069	0.525	0.735	0.113	0.893	0.355	0.721	4.014	0.126	0.859	0.994	0.988	0.849	0.821	0.869	0.159	0.843	0.003	0.021	0.981	2.046	4.896	7.172	6.337	0.011	0.798	0.993	0.886	0.231	0.182	0.549	0.945	0.921
-5.067	3.618	4.499	0.998	0.962	0.014	0.089	0.706	-4.692	2.73E-05	0.918	93.11%	0.928	1.24%	0.242	0.222	0.96	0.942	0.776	0.201	0.865	0.873	0.911	0.926	4.37	0.261	0.108	0.979	0.923	0.335	0.638	0.121	0.124	0.813	0.003	0.023	0.862	2.138	3.76	4.674	5.026	0.694	0.642	0.469	0.856	0.699	0.206	0.02	0.797	0.026
-5.375	3.008	3.182	0.996	0.124	0.005	0.004	0.024	-4.786	2.42E-05	0.731	91.27%	0.582	3.07%	0.384	0.251	0.84	0.882	0.857	0.812	0.085	0.86	0.796	0.653	2.725	0.294	0.316	0.941	0.946	0.045	0.903	0.424	0.327	0.035	0.003	0.008	0.022	0.742	2.909	4.209	4.923	0.433	0.028	0.71	0.905	0.507	0.011	0.014	0.756	0.071
-6.713	4.373	5.72	0.997	0.379	0.004	0.945	0.011	-4.704	1.85E-05	0.276	98.21%	0.595	1.88%	0.642	0.479	0.962	0.759	0.889	0.184	0.668	0.688	0.896	0.924	3.474	0.187	0.697	0.965	0.942	0.529	0.611	0.237	0.353	0.647	0.003	0.017	0.105	2.887	4.809	5.317	5.678	0.645	0.291	0.739	0.716	0.852	0.157	0.121	0.801	0.381
-4.877	2.533	2.57	1	0.652	0.004	0.028	0.985	-5.309	8.73E-06	0.16	95.62%	2.046	2.28%	0.242	0.106	0.408	0.071	0.78	0.442	0.035	0.436	0.616	0.366	6.9	0.065	0.356	0.985	0.951	0.023	0.992	0.913	0.041	0.044	0.003	0.006	0.053	0.703	1.987	2.547	5.469	0.011	0.076	0.823	0.886	0.589	0.136	0.923	0.843	0.828
-5.041	2.704	3.057	0.999	0.044	0.005	0.007	0.116	-4.754	5.87E-05	0.693	88.81%	0.569	2.92%	0.236	0.724	0.931	0.938	0.895	0.958	0.041	0.843	0.701	0.929	1.486	0.196	0.01	0.984	0.983	0.031	0.851	0.664	0.617	0.469	0.003	0.009	0.033	1.533	2.642	4.515	4.858	0.294	0.207	0.49	0.964	0.771	0.905	0.003	0.899	0.014
-3.579	2.715	2.834	0.999	0.171	0.003	0.017	0.928	-5.419	2.24E-05	0.9	95.23%	1.72	3.09%	0.907	0.611	0.849	0.63	0.798	0.553	0.027	0.532	0.92	0.829	7.691	0.125	0.569	0.979	0.886	0.007	0.99	0.812	0.258	0.34	0.003	0.01	0.064	1.279	2.067	2.733	5.004	0.045	0.036	0.855	0.948	0.339	0.314	0.598	0.813	0.259
-4.733	3.49	4.643	0.998	0.006	0.003	0.003	0.005	-4.658	3.16E-05	0.677	94.08%	0.94	5.58%	0.415	0.241	0.927	0.833	0.869	0.491	0.392	0.77	0.841	0.923	2.869	0.214	0.857	0.987	0.971	0.069	0.749	0.749	0.307	0.107	0.003	0.009	0.652	1.834	3.928	4.375	5.469	0.29	0.031	0.427	0.918	0.597	0.033	0.017	0.791	0.642
-5.246	3.59	4.762	0.134	0.291	0.011	0.002	0.112	-5.036	6.60E-06	0.096	99.13%	1.09	3.01%	0.897	0.958	0.931	0.067	0.585	0.887	0.698	0.82	0.75	0.27	5.317	0.218	0.621	0.988	0.992	0.917	0.817	0.957	0.446	0.214	0.003	0.034	0.986	2.113	4.95	7.103	6.079	0.009	0.836	0.994	0.968	0.188	0.444	0.666	0.955	0.948
-5.533	3.409	4.384	0.996	0.94	0.005	0.01	0.679	-4.806	3.03E-05	0.878	94.96%	0.774	1.23%	0.557	0.78	0.958	0.939	0.701	0.78	0.578	0.889	0.806	0.907	6.449	0.13	0.233	0.967	0.898	0.136	0.974	0.765	0.806	0.164	0.003	0.009	0.067	1.82	3.373	4.542	5.091	0.573	0.49	0.716	0.932	0.628	0.566	0.065	0.858	0.213
-3.974	2.711	4.332	0.005	0.017	0.007	0.006	0.242	-5.108	1.46E-05	0.104	93.97%	0.185	3.53%	0.061	0.112	0.285	0.418	0.738	0.229	0.477	0.193	0.12	0.883	1.108	0.703	0.05	0.973	0.98	0.007	0.5	0.167	0.082	0.13	0.003	0.016	0.052	0.25	2.52	3.911	3.707	0.864	0.2	0.474	0.04	0.401	0.007	0.158	0.658	0.022
-3.019	2.806	2.984	1	0.629	0.003	0.046	0.978	-5.48	2.16E-05	0.821	94.60%	1.823	3.33%	0.843	0.504	0.787	0.532	0.795	0.366	0.071	0.544	0.907	0.81	7.627	0.142	0.523	0.982	0.84	0.011	0.988	0.841	0.29	0.111	0.003	0.011	0.115	1.243	2.016	2.447	5.147	0.058	0.023	0.83	0.957	0.373	0.461	0.611	0.817	0.264
-5.065	3.396	4.728	0.069	0.058	0.032	0.003	0.041	-4.97	1.04E-05	0.007	97.62%	0.482	2.59%	0.837	0.986	0.902	0.067	0.6	0.734	0.236	0.872	0.834	0.88	4.794	0.156	0.884	0.99	0.99	0.869	0.895	0.862	0.359	0.488	0.003	0.015	0.984	2.271	4.923	7.28	6.375	0.009	0.707	0.993	0.947	0.142	0.134	0.513	0.949	0.933
-5.344	3.085	3.996	0.167	0.861	0.01	0.002	0.034	-5.139	7.33E-06	0.03	97.30%	1.259	5.10%	0.913	0.978	0.856	0.067	0.14	0.819	0.3	0.81	0.867	0.794	4.661	0.28	0.809	0.989	0.995	0.81	0.944	0.954	0.768	0.131	0.003	0.017	0.991	1.827	4.927	6.898	5.986	0.006	0.509	0.989	0.95	0.076	0.252	0.223	0.933	0.95
-6.553	2.534	2.077	0.976	0.996	0.006	0.002	0.017	-5.654	5.06E-06	0.277	85.64%	0.824	12.36%	0.708	0.672	0.872	0.107	0.839	0.357	0.647	0.608	0.767	0.539	2.781	0.236	0.277	0.892	0.882	0.185	0.072	0.959	0.044	0.091	0.003	0.01	0.074	0.878	3.726	4.396	5.392	0.008	0.002	0.621	0.007	0.028	0.008	0.096	0.709	0.008
-4.861	3.794	4.609	0.993	0.996	0.006	0.018	0.624	-4.652	3.48E-05	0.315	94.96%	0.968	4.13%	0.122	0.685	0.843	0.1	0.874	0.132	0.652	0.122	0.945	0.892	4.598	0.222	0.807	0.994	0.963	0.045	0.953	0.893	0.673	0.697	0.003	0.007	0.346	0.711	3.506	4.834	5.306	0.024	0.005	0.924	0.973	0.563	0.057	0.576	0.869	0.453
-5.196	3.478	4.804	0.067	0.058	0.031	0.003	0.038	-4.971	1.03E-05	0.007	97.70%	0.476	2.53%	0.829	0.986	0.902	0.067	0.638	0.725	0.245	0.863	0.829	0.887	4.796	0.141	0.86	0.988	0.99	0.875	0.876	0.857	0.291	0.567	0.003	0.015	0.984	2.186	4.93	7.267	6.4	0.009	0.737	0.993	0.949	0.136	0.154	0.51	0.948	0.925
-5.745	3.251	3.831	0.876	0.007	0.005	0.024	0.299	-4.78	2.80E-05	0.814	94.66%	0.497	4.56%	0.321	0.358	0.956	0.881	0.939	0.618	0.635	0.851	0.919	0.924	5.433	0.358	0.07	0.995	0.931	0.082	0.753	0.527	0.089	0.745	0.003	0.024	0.094	1.029	3.468	4.492	5.025	0.803	0.341	0.394	0.878	0.57	0.118	0.141	0.691	0.011
-3.539	2.73	2.42	0.22	0.992	0.032	0.011	0.196	-5.463	2.36E-06	0.902	59.04%	1.373	37.18%	0.029	0.587	0.059	0.133	0.028	0.082	0.051	0.319	0.138	0.918	6.943	0.441	0.935	0.99	0.971	0.054	0.438	0.856	0.755	0.429	0.003	0.005	0.717	0.393	2.384	4.112	5.043	0.022	0.003	0.897	0.92	0.217	0.005	0.004	0.766	0.017
-3.948	2.482	3.878	0.002	0.015	0.011	0.013	0.676	-5.241	1.75E-05	0.127	93.27%	0.17	5.61%	0.069	0.104	0.202	0.315	0.77	0.161	0.346	0.174	0.085	0.86	1.056	0.732	0.04	0.975	0.981	0.006	0.422	0.051	0.098	0.14	0.003	0.02	0.115	0.326	2.49	3.684	3.682	0.862	0.675	0.499	0.06	0.358	0.008	0.059	0.642	0.019
-4.844	3.073	3.326	0.993	0.163	0.011	0.638	0.915	-4.718	2.34E-05	0.556	94.70%	0.699	4.17%	0.295	0.206	0.942	0.87	0.793	0.227	0.809	0.71	0.904	0.921	5.939	0.619	0.062	0.974	0.928	0.025	0.872	0.047	0.122	0.593	0.003	0.014	0.026	0.855	3.319	4.151	4.833	0.644	0.671	0.586	0.901	0.301	0.014	0.026	0.807	0.009
-5.501	3.125	3.517	0.026	0.959	0.024	0.004	0.165	-5.018	6.47E-06	0.19	98.37%	0.949	3.42%	0.752	0.975	0.688	0.077	0.116	0.599	0.064	0.524	0.638	0.684	4.246	0.229	0.088	0.989	0.994	0.63	0.679	0.873	0.042	0.39	0.003	0.018	0.982	1.642	3.963	4.957	5.528	0.007	0.316	0.984	0.928	0.097	0.349	0.261	0.894	0.832
-5.909	2.965	3.273	0.996	0.979	0.005	0.003	0.017	-4.833	1.89E-05	0.465	92.33%	0.649	3.78%	0.523	0.573	0.864	0.763	0.872	0.872	0.223	0.86	0.546	0.684	2.36	0.141	0.074	0.969	0.962	0.184	0.86	0.747	0.548	0.233	0.003	0.01	0.118	1.233	3.339	4.732	5.75	0.412	0.052	0.923	0.954	0.489	0.086	0.302	0.841	0.045
-5.907	3.37	4.322	0.038	0.001	0.006	0.001	0.001	-4.836	9.00E-06	0.178	98.92%	1.179	2.58%	0.837	0.97	0.829	0.077	0.293	0.814	0.078	0.409	0.534	0.392	6.633	0.23	0.321	0.984	0.994	0.762	0.185	0.961	0.058	0.76	0.003	0.013	0.982	2.305	4.366	6.11	5.687	0.01	0.533	0.985	0.93	0.309	0.342	0.728	0.928	0.932
-4.828	2.812	2.571	0.004	0.919	0.007	0.001	0.021	-4.953	6.16E-06	0.291	96.90%	1.269	4.03%	0.937	0.966	0.618	0.062	0.062	0.713	0.104	0.366	0.819	0.338	6.195	0.422	0.516	0.976	0.995	0.498	0.636	0.957	0.235	0.122	0.003	0.013	0.985	1.513	3.51	4.475	5.542	0.008	0.29	0.986	0.924	0.173	0.408	0.786	0.913	0.885
-4.329	3.568	3.542	0.945	0.988	0.252	0.007	0.394	-4.848	5.44E-06	0.972	66.89%	1.43	25.72%	0.036	0.293	0.151	0.159	0.119	0.162	0.069	0.223	0.132	0.916	6.983	0.259	0.953	0.991	0.965	0.023	0.43	0.326	0.379	0.316	0.003	0.005	0.908	0.798	2.678	3.785	5.134	0.038	0.002	0.888	0.933	0.257	0.006	0.007	0.732	0.007
-4.735	4.07	5.145	0.999	0.972	0.004	0.059	0.514	-4.659	2.99E-05	0.083	96.83%	0.737	2.08%	0.222	0.825	0.955	0.073	0.803	0.084	0.801	0.085	0.943	0.908	5.736	0.217	0.69	0.995	0.973	0.011	0.895	0.902	0.619	0.633	0.003	0.008	0.443	0.97	4.341	4.852	5.441	0.033	0.006	0.823	0.973	0.408	0.749	0.246	0.871	0.42
-4.976	2.723	2.459	0.836	0.946	0.006	0.004	0.006	-4.789	3.13E-05	0.928	75.79%	0.651	13.04%	0.187	0.222	0.328	0.707	0.75	0.87	0.017	0.204	0.612	0.583	4.31	0.249	0.009	0.916	0.985	0.18	0.848	0.198	0.878	0.928	0.003	0.012	0.08	0.723	3.267	4.418	4.648	0.021	0.008	0.942	0.746	0.805	0.735	0.018	0.892	0.879
-7.108	2.764	2.711	0.998	0.881	0.004	0.001	0.012	-5.393	1.02E-05	0.597	84.63%	0.783	12.33%	0.881	0.791	0.836	0.194	0.837	0.794	0.573	0.706	0.726	0.908	2.821	0.171	0.225	0.963	0.979	0.718	0.389	0.977	0.12	0.067	0.003	0.01	0.343	0.858	4.081	5.006	5.911	0.007	0.004	0.923	0.042	0.032	0.006	0.101	0.856	0.013
-6.408	3.294	4.2	0.095	0.004	0.009	0.001	0.011	-4.845	9.67E-06	0.133	97.79%	0.812	3.11%	0.937	0.955	0.881	0.102	0.365	0.8	0.205	0.706	0.762	0.796	4.522	0.334	0.509	0.979	0.994	0.893	0.476	0.949	0.478	0.583	0.003	0.013	0.985	1.83	4.645	5.837	5.592	0.011	0.584	0.991	0.938	0.31	0.394	0.887	0.941	0.945
-5.574	2.762	3.353	0.998	0.052	0.005	0.013	0.926	-4.83	2.31E-05	0.877	89.25%	0.778	1.94%	0.379	0.878	0.928	0.922	0.841	0.952	0.207	0.873	0.794	0.912	1.487	0.113	0.038	0.969	0.96	0.031	0.961	0.435	0.365	0.176	0.003	0.009	0.032	1.306	2.782	4.374	5.019	0.485	0.125	0.698	0.954	0.692	0.79	0.024	0.871	0.08
-4.969	2.734	2.394	0.002	0.002	0.006	0.001	0.012	-4.681	1.24E-05	0.059	97.28%	1.129	3.73%	0.971	0.932	0.878	0.067	0.071	0.214	0.85	0.1	0.938	0.886	6.015	0.68	0.768	0.962	0.996	0.821	0.438	0.951	0.929	0.079	0.003	0.016	0.986	1.739	3.684	3.869	4.579	0.008	0.027	0.986	0.951	0.086	0.201	0.815	0.922	0.91
-5.178	3.277	4.17	0.988	0.624	0.005	0.006	0.026	-4.854	1.67E-05	0.259	94.59%	0.353	5.58%	0.472	0.407	0.949	0.405	0.929	0.716	0.434	0.699	0.913	0.905	3.106	0.439	0.798	0.975	0.955	0.284	0.814	0.685	0.456	0.119	0.003	0.009	0.098	1.293	4.143	4.931	5.778	0.417	0.035	0.685	0.923	0.71	0.211	0.033	0.818	0.637
-6.373	3.301	3.891	0.988	0.97	0.004	0.003	0.003	-4.807	1.93E-05	0.598	96.08%	0.664	1.29%	0.623	0.767	0.924	0.789	0.904	0.864	0.44	0.836	0.683	0.825	2.241	0.19	0.166	0.951	0.966	0.12	0.891	0.531	0.726	0.329	0.003	0.01	0.039	1.517	3.803	4.976	5.171	0.337	0.025	0.931	0.957	0.781	0.627	0.185	0.89	0.412
-5.814	3.055	3.861	0.999	0.016	0.005	0.026	0.857	-4.783	2.26E-05	0.834	94.16%	0.594	1.51%	0.446	0.929	0.946	0.921	0.893	0.954	0.272	0.873	0.899	0.904	1.628	0.096	0.052	0.969	0.961	0.033	0.973	0.466	0.508	0.155	0.003	0.009	0.041	1.407	3.725	4.948	5.019	0.386	0.263	0.588	0.949	0.603	0.826	0.018	0.884	0.173
-5.598	2.806	2.878	0.996	0.979	0.005	0.006	0.145	-4.818	2.75E-05	0.442	83.03%	0.594	4.69%	0.506	0.564	0.79	0.878	0.828	0.881	0.075	0.819	0.651	0.835	4.369	0.395	0.031	0.958	0.973	0.22	0.841	0.296	0.722	0.083	0.003	0.011	0.07	1.035	2.939	4.448	4.798	0.589	0.206	0.924	0.938	0.731	0.495	0.234	0.859	0.658
-6.125	2.41	1.638	0.855	0.869	0.008	0.002	0.008	-5.673	5.73E-06	0.543	80.34%	0.955	16.87%	0.78	0.512	0.685	0.094	0.701	0.798	0.613	0.546	0.869	0.847	2.574	0.348	0.125	0.902	0.986	0.147	0.104	0.95	0.039	0.075	0.003	0.008	0.047	0.576	3.152	3.842	5.069	0.006	0.002	0.674	0.011	0.024	0.007	0.118	0.835	0.034
-5.846	3.663	5.34	0.612	0.148	0.087	0.003	0.426	-4.967	9.59E-06	0.006	97.28%	0.286	2.20%	0.528	0.986	0.668	0.078	0.696	0.697	0.059	0.912	0.244	0.81	4.367	0.106	0.908	0.99	0.987	0.813	0.828	0.909	0.109	0.823	0.003	0.013	0.976	2.15	5.009	7.274	6.403	0.012	0.816	0.993	0.849	0.269	0.036	0.47	0.942	0.921
-6.349	2.691	2.899	0.062	0.972	0.012	0.877	0.147	-5.649	5.13E-06	0.076	93.42%	0.936	4.83%	0.805	0.669	0.279	0.076	0.634	0.852	0.676	0.149	0.759	0.76	4.011	0.235	0.181	0.759	0.985	0.021	0.143	0.915	0.058	0.099	0.003	0.007	0.048	0.835	3.813	4.833	5.452	0.227	0.016	0.565	0.201	0.107	0.092	0.925	0.763	0.047
-6.235	3.638	5.254	0.49	0.522	0.108	0.001	0.05	-5.163	8.22E-06	0.019	98.84%	0.725	3.42%	0.758	0.984	0.846	0.068	0.426	0.865	0.422	0.892	0.375	0.337	4.613	0.116	0.517	0.99	0.991	0.91	0.898	0.973	0.112	0.757	0.003	0.021	0.987	1.472	5.099	7.18	6.172	0.008	0.778	0.992	0.934	0.124	0.05	0.203	0.912	0.87
-3.412	2.828	3.138	1	0.417	0.003	0.031	0.968	-5.473	2.12E-05	0.52	93.44%	1.917	5.60%	0.772	0.439	0.827	0.454	0.8	0.25	0.083	0.491	0.909	0.812	8.242	0.318	0.321	0.966	0.765	0.01	0.981	0.913	0.283	0.089	0.003	0.01	0.034	1.244	1.991	2.324	4.978	0.051	0.012	0.794	0.947	0.334	0.099	0.643	0.792	0.14
-5.999	2.599	1.952	0.039	0.997	0.005	0.002	0.004	-5.875	6.55E-06	0.256	92.79%	0.919	3.04%	0.85	0.837	0.71	0.074	0.518	0.642	0.44	0.591	0.709	0.152	1.065	0.083	0.789	0.946	0.976	0.26	0.509	0.915	0.025	0.919	0.003	0.013	0.149	0.474	3.717	4.226	5.348	0.005	0.001	0.491	0.005	0.035	0.004	0.008	0.265	0.004
-6.797	3.521	4.434	0.114	0.987	0.004	0.022	0.01	-4.861	1.11E-05	0.767	91.54%	1.328	3.37%	0.944	0.838	0.86	0.157	0.784	0.531	0.796	0.886	0.648	0.247	7.224	0.14	0.261	0.85	0.352	0.533	0.223	0.927	0.77	0.428	0.003	0.019	0.816	2.272	4.082	5.471	5.939	0.012	0.022	0.967	0.939	0.296	0.295	0.947	0.849	0.072
-2.709	2.485	2.517	0.998	0.209	0.003	0.059	0.983	-5.532	1.87E-05	0.801	94.37%	1.748	4.70%	0.592	0.461	0.706	0.599	0.697	0.371	0.031	0.579	0.897	0.827	7.726	0.16	0.416	0.976	0.856	0.014	0.98	0.835	0.234	0.166	0.003	0.012	0.049	1.028	1.936	2.354	5.142	0.061	0.02	0.861	0.949	0.343	0.319	0.481	0.792	0.313
-6.689	3.498	4.465	0.044	0.994	0.011	0.001	0.008	-5.048	6.51E-06	0.208	98.87%	1.253	2.79%	0.491	0.978	0.806	0.073	0.341	0.546	0.131	0.675	0.439	0.694	4.059	0.143	0.336	0.973	0.991	0.707	0.693	0.944	0.032	0.653	0.003	0.012	0.986	1.773	4.102	5.463	5.7	0.009	0.485	0.985	0.958	0.135	0.464	0.265	0.896	0.828
-4.767	1.977	1.154	0.956	0.795	0.029	0.137	0.869	-5.644	1.46E-05	0.851	71.57%	0.675	26.14%	0.131	0.344	0.244	0.858	0.822	0.634	0.08	0.204	0.356	0.932	0.922	0.32	0.165	0.983	0.967	0.06	0.633	0.623	0.364	0.921	0.003	0.008	0.038	0.393	3.144	3.946	5.121	0.689	0.104	0.34	0.916	0.468	0.774	0.709	0.913	0.468
-2.134	2.217	2.219	0.999	0.169	0.004	0.231	0.96	-5.47	1.48E-05	0.334	94.08%	1.484	5.78%	0.641	0.515	0.735	0.681	0.588	0.33	0.035	0.604	0.881	0.804	8.467	0.394	0.285	0.959	0.769	0.012	0.972	0.894	0.296	0.131	0.003	0.011	0.039	1.027	1.971	2.207	4.745	0.036	0.017	0.86	0.932	0.331	0.108	0.515	0.803	0.426
-4.625	3.871	4.022	0.937	0.995	0.014	0.004	0.146	-4.915	6.24E-06	0.968	75.01%	1.278	17.80%	0.03	0.579	0.25	0.208	0.144	0.077	0.226	0.207	0.571	0.917	6.077	0.111	0.973	0.996	0.964	0.029	0.863	0.818	0.761	0.3	0.003	0.005	0.905	0.903	3.042	4.42	5.181	0.166	0.009	0.888	0.91	0.263	0.006	0.013	0.803	0.007
-5.562	3	3.389	0.006	0.094	0.027	0.001	0.014	-4.756	9.32E-06	0.592	99.84%	0.662	2.79%	0.269	0.984	0.494	0.278	0.033	0.854	0.004	0.834	0.365	0.659	4.881	0.216	0.304	0.997	0.996	0.815	0.298	0.886	0.313	0.601	0.003	0.016	0.986	1.89	4.738	6.208	6.14	0.006	0.562	0.987	0.758	0.258	0.129	0.179	0.924	0.886
-6.996	2.891	2.552	0.998	0.963	0.005	0.001	0.017	-5.575	1.02E-05	0.205	88.77%	0.723	6.65%	0.802	0.565	0.857	0.098	0.826	0.787	0.574	0.662	0.787	0.83	3.057	0.17	0.329	0.954	0.982	0.71	0.196	0.97	0.076	0.091	0.003	0.01	0.089	1.138	4.411	4.946	5.905	0.009	0.003	0.791	0.02	0.028	0.006	0.077	0.824	0.012
-4.638	3.211	3.519	0.422	0.031	0.009	0.768	0.939	-4.667	1.90E-05	0.214	89.66%	0.608	6.47%	0.279	0.138	0.945	0.798	0.868	0.454	0.944	0.835	0.902	0.913	5.595	0.683	0.083	0.969	0.869	0.045	0.729	0.324	0.545	0.378	0.003	0.022	0.053	1.082	3.909	4.54	5.02	0.659	0.297	0.341	0.67	0.798	0.139	0.018	0.791	0.019
-5.515	1.892	2.219	0.997	0.227	0.004	0.003	0.01	-5.03	2.61E-05	0.875	72.40%	0.325	14.75%	0.247	0.636	0.487	0.869	0.719	0.75	0.069	0.433	0.324	0.929	0.528	0.11	0.585	0.977	0.986	0.014	0.805	0.863	0.149	0.918	0.003	0.008	0.016	0.653	2.442	3.792	4.352	0.177	0.014	0.176	0.087	0.058	0.005	0.008	0.78	0.006
-4.039	2.856	2.845	0.534	0.995	0.02	0.011	0.11	-5.346	3.22E-06	0.944	57.88%	1.265	34.11%	0.022	0.501	0.121	0.122	0.063	0.061	0.073	0.204	0.074	0.916	6.117	0.23	0.959	0.994	0.962	0.037	0.839	0.905	0.717	0.364	0.003	0.005	0.733	0.375	2.202	3.66	4.771	0.094	0.007	0.888	0.914	0.22	0.005	0.01	0.784	0.016
-3.867	3.094	3.442	0.006	0.039	0.009	0.001	0.005	-4.754	9.31E-06	0.106	99.38%	1.657	1.59%	0.862	0.948	0.85	0.065	0.121	0.804	0.043	0.612	0.575	0.268	7.63	0.363	0.307	0.968	0.99	0.736	0.885	0.922	0.088	0.831	0.003	0.03	0.988	2.18	4.358	6.137	6.148	0.023	0.758	0.988	0.723	0.468	0.154	0.742	0.931	0.932
-5.834	2.904	3.092	0.997	0.948	0.006	0.004	0.079	-4.93	1.35E-05	0.373	92.05%	0.652	2.94%	0.383	0.735	0.813	0.867	0.85	0.902	0.237	0.884	0.727	0.76	4.074	0.259	0.105	0.959	0.962	0.266	0.859	0.667	0.704	0.115	0.003	0.011	0.044	1.192	3.51	4.676	5.24	0.488	0.073	0.915	0.955	0.814	0.761	0.073	0.885	0.783
-4.675	3.67	4.62	0.999	0.198	0.004	0.021	0.208	-4.641	3.27E-05	0.562	95.63%	0.94	2.72%	0.793	0.308	0.974	0.795	0.947	0.692	0.931	0.787	0.975	0.93	5.228	0.477	0.927	0.971	0.965	0.109	0.191	0.297	0.254	0.145	0.003	0.01	0.136	2.626	4.272	5.175	6.082	0.568	0.078	0.811	0.95	0.611	0.195	0.041	0.849	0.738
-7.436	2.787	3.045	0.998	0.498	0.005	0.001	0.005	-5.243	1.41E-05	0.408	84.23%	0.884	11.05%	0.748	0.845	0.885	0.281	0.872	0.873	0.597	0.806	0.707	0.91	3.257	0.102	0.166	0.979	0.971	0.695	0.392	0.981	0.119	0.04	0.003	0.009	0.252	1.147	4.027	4.896	6.174	0.008	0.004	0.897	0.078	0.03	0.004	0.132	0.832	0.01
-5.464	0.926	0.854	0.778	0.995	0.011	0.003	0.356	-5.559	4.90E-06	0.715	65.59%	0.845	48.41%	0.739	0.92	0.423	0.324	0.449	0.764	0.288	0.317	0.859	0.902	1.605	0.398	0.023	0.839	0.943	0.068	0.08	0.932	0.05	0.024	0.003	0.009	0.035	0.27	2.602	2.722	4.94	0.006	0.002	0.804	0.008	0.023	0.009	0.079	0.746	0.009
-2.036	2.094	2.051	0.999	0.285	0.005	0.069	0.954	-5.515	2.20E-05	0.842	92.98%	1.714	5.85%	0.577	0.366	0.765	0.532	0.729	0.493	0.037	0.529	0.859	0.754	8.007	0.26	0.32	0.975	0.867	0.012	0.982	0.794	0.285	0.12	0.003	0.011	0.064	0.828	1.998	2.292	5.02	0.043	0.015	0.85	0.947	0.328	0.146	0.605	0.798	0.263
-5.557	3.492	4.647	1	0.012	0.003	0.01	0.094	-4.686	2.73E-05	0.401	90.08%	0.829	6.76%	0.374	0.122	0.955	0.718	0.914	0.42	0.622	0.648	0.92	0.922	2.826	0.527	0.714	0.937	0.42	0.034	0.557	0.612	0.826	0.468	0.003	0.011	0.046	1.868	3.413	4.417	5.135	0.038	0.099	0.733	0.752	0.742	0.046	0.019	0.855	0.375
-6.963	3.106	4.181	0.921	0.99	0.007	0.084	0.643	-5.609	6.98E-06	0.076	96.19%	0.771	1.91%	0.876	0.731	0.85	0.079	0.845	0.841	0.649	0.196	0.798	0.771	5.32	0.108	0.26	0.87	0.981	0.104	0.267	0.942	0.246	0.124	0.003	0.009	0.052	1.395	4.651	5.389	6.42	0.503	0.073	0.647	0.459	0.118	0.033	0.921	0.792	0.014
-3.332	3.017	3.511	0.999	0.983	0.012	0.049	0.351	-5.317	1.94E-05	0.917	59.23%	2.655	43.49%	0.191	0.102	0.471	0.751	0.184	0.17	0.96	0.681	0.948	0.92	3.845	0.712	0.71	0.97	0.211	0.014	0.136	0.808	0.924	0.087	0.003	0.009	0.495	0.295	2.417	3.696	3.655	0.099	0.01	0.583	0.368	0.225	0.01	0.006	0.649	0.035
-6.534	3.752	5.528	0.207	0.032	0.239	0.003	0.044	-5.016	1.10E-05	0.003	97.03%	0.102	2.59%	0.558	0.99	0.645	0.074	0.748	0.776	0.036	0.911	0.43	0.855	4.232	0.083	0.86	0.987	0.986	0.83	0.622	0.875	0.07	0.821	0.003	0.015	0.96	1.65	4.991	7.457	6.46	0.009	0.36	0.996	0.817	0.105	0.253	0.241	0.943	0.896
-4.931	2.983	3.567	0.034	0.842	0.007	0.001	0.062	-5.033	6.66E-06	0.064	98.09%	1.803	4.87%	0.94	0.944	0.901	0.064	0.224	0.84	0.576	0.627	0.915	0.565	5.371	0.398	0.816	0.989	0.995	0.814	0.945	0.963	0.878	0.056	0.003	0.017	0.989	2.042	4.827	6.789	6.059	0.012	0.744	0.993	0.971	0.065	0.43	0.596	0.952	0.957
-3.153	1.77	1.844	0.002	0.005	0.004	0.026	0.267	-4.562	3.14E-05	0.925	60.60%	1.366	26.88%	0.958	0.954	0.598	0.573	0.236	0.817	0.022	0.361	0.059	0.198	8.663	0.38	0.022	0.683	0.574	0.067	0.208	0.019	0.29	0.164	0.007	0.718	0.18	0.565	3.431	3.629	4.885	0.008	0.003	0.648	0.009	0.096	0.009	0.003	0.017	0.007
-4.915	2.906	2.677	0.077	0.014	0.013	0.095	0.004	-4.685	2.52E-05	0.771	88.65%	1.338	4.89%	0.853	0.125	0.76	0.364	0.636	0.717	0.031	0.623	0.307	0.182	5.319	0.237	0.19	0.383	0.491	0.477	0.109	0.051	0.302	0.261	0.003	0.032	0.05	0.575	3.561	4.169	5.427	0.01	0.003	0.795	0.014	0.152	0.005	0.007	0.067	0.012
-3.747	2.128	2.129	0.002	0.578	0.004	0.007	0.01	-4.567	2.43E-05	0.972	87.21%	2.139	14.26%	0.965	0.951	0.585	0.557	0.149	0.668	0.05	0.626	0.143	0.236	9.645	0.143	0.023	0.737	0.965	0.339	0.649	0.117	0.043	0.921	0.003	0.122	0.167	0.949	3.268	3.701	4.921	0.02	0.008	0.604	0.018	0.322	0.035	0.007	0.285	0.022
-5.467	2.735	2.85	0.008	0.032	0.004	0.003	0.002	-4.809	3.17E-05	0.95	80.03%	0.9	17.67%	0.812	0.878	0.895	0.602	0.671	0.862	0.076	0.461	0.583	0.685	2.55	0.056	0.118	0.694	0.971	0.041	0.048	0.197	0.05	0.858	0.003	0.055	0.041	0.754	4.075	4.606	5.203	0.007	0.005	0.327	0.014	0.213	0.011	0.064	0.225	0.008
-4.896	2.927	4.278	0.085	0.98	0.774	0.404	0.939	-5.209	3.02E-05	0.006	98.62%	0.75	4.11%	0.027	0.607	0.089	0.147	0.911	0.646	0.082	0.071	0.789	0.97	0.987	0.261	0.32	0.859	0.988	0.127	0.056	0.967	0.06	0.799	0.003	0.004	0.562	1.061	4.038	5.065	5.852	0.006	0.135	0.904	0.468	0.645	0.645	0.974	0.863	0.297
-4.777	3.216	6.413	1	0.76	0.158	0.802	0.981	-5.46	4.25E-05	0	99.09%	0.664	0.83%	0.007	0.045	0.262	0.067	0.684	0.027	0.154	0.091	0.958	0.936	2.962	0.155	0.393	0.997	0.989	0.018	0.596	0.974	0.038	0.012	0.003	0.002	0.006	1.03	4.55	3.956	6.301	0.003	0.013	0.334	0.96	0.563	0.036	0.973	0.871	0.075
-4.227	2.413	2.583	0.004	0.004	0.004	0.013	0.111	-4.424	2.67E-05	0.725	54.78%	1.16	26.76%	0.96	0.948	0.751	0.433	0.362	0.795	0.026	0.256	0.072	0.21	8.764	0.292	0.068	0.323	0.735	0.105	0.027	0.023	0.541	0.604	0.009	0.714	0.557	0.703	3.559	3.723	4.944	0.009	0.005	0.7	0.024	0.062	0.008	0.002	0.02	0.015
-7.006	2.591	3.245	0.205	0.082	0.003	0.003	0.014	-4.846	2.79E-05	0.815	94.54%	1.465	2.17%	0.391	0.952	0.579	0.124	0.37	0.837	0.004	0.766	0.233	0.872	1.654	0.024	0.597	0.882	0.988	0.157	0.087	0.855	0.009	0.909	0.003	0.008	0.011	1.117	4.041	5.096	5.156	0.012	0.007	0.509	0.013	0.049	0.005	0.007	0.61	0.005
-2.681	1.827	1.368	0.002	0.035	0.007	0.01	0.276	-4.568	3.53E-05	0.984	80.68%	1.807	15.09%	0.96	0.941	0.553	0.44	0.051	0.766	0.011	0.542	0.087	0.304	7.125	0.377	0.033	0.804	0.527	0.581	0.843	0.557	0.061	0.81	0.004	0.297	0.932	0.626	3.304	2.958	4.228	0.03	0.003	0.598	0.011	0.184	0.009	0.005	0.078	0.009
-5.163	3.148	3.577	0.518	0.188	0.005	0.061	0.097	-5.541	2.13E-05	0.113	95.73%	0.68	1.62%	0.907	0.814	0.832	0.242	0.691	0.66	0.289	0.137	0.753	0.811	5.916	0.117	0.1	0.67	0.955	0.012	0.057	0.034	0.533	0.202	0.003	0.041	0.032	0.809	4.451	5.032	5.512	0.106	0.008	0.383	0.01	0.238	0.008	0.898	0.346	0.011
-5.277	3.477	3.652	0.007	0.034	0.003	0.925	0.02	-4.484	2.87E-05	0.772	94.31%	1.078	2.65%	0.97	0.586	0.803	0.173	0.571	0.844	0.048	0.707	0.08	0.236	8.014	0.115	0.073	0.288	0.744	0.883	0.13	0.051	0.64	0.803	0.01	0.949	0.562	1.839	4.26	4.831	5.613	0.027	0.007	0.74	0.011	0.551	0.08	0.049	0.205	0.031
-3.238	1.373	1.055	0.001	0.026	0.005	0.005	0.043	-5.091	2.29E-05	0.927	52.11%	1.641	42.84%	0.921	0.802	0.209	0.309	0.173	0.73	0.007	0.413	0.057	0.158	6.642	0.395	0.023	0.47	0.474	0.254	0.163	0.039	0.1	0.118	0.003	0.191	0.053	0.484	3.049	3.518	5.112	0.005	0.002	0.851	0.005	0.13	0.005	0.002	0.079	0.011
-6.325	1.842	2.294	0.021	0.021	0.005	0.005	0.017	-5.252	2.23E-05	0.925	87.28%	1.752	15.61%	0.269	0.922	0.428	0.216	0.455	0.834	0.009	0.399	0.397	0.727	4.474	0.057	0.22	0.805	0.985	0.021	0.13	0.327	0.013	0.934	0.003	0.009	0.007	0.861	3.965	4.717	4.938	0.009	0.015	0.322	0.865	0.336	0.036	0.163	0.678	0.014
-5.57	3.005	3.198	0.009	0.505	0.004	0.011	0.024	-4.685	2.89E-05	0.191	87.32%	0.982	8.93%	0.845	0.765	0.885	0.118	0.703	0.849	0.189	0.652	0.543	0.513	4.824	0.053	0.176	0.502	0.974	0.024	0.131	0.675	0.044	0.656	0.003	0.041	0.073	0.808	4.054	4.292	4.748	0.007	0.006	0.182	0.013	0.165	0.008	0.009	0.209	0.011
-4.727	2.777	3.095	0.033	0.25	0.006	0.033	0.048	-5.452	2.12E-05	0.237	92.60%	0.826	5.91%	0.944	0.851	0.776	0.213	0.525	0.606	0.313	0.126	0.735	0.856	4.914	0.118	0.072	0.535	0.949	0.011	0.059	0.045	0.325	0.132	0.003	0.038	0.039	0.736	4.178	4.726	5.438	0.133	0.006	0.384	0.006	0.159	0.024	0.478	0.223	0.009
-3.564	1.575	1.414	0.002	0.168	0.005	0.003	0.01	-4.818	1.59E-05	0.792	52.11%	1.622	36.23%	0.891	0.886	0.229	0.617	0.095	0.626	0.011	0.356	0.039	0.165	6.169	0.318	0.05	0.354	0.325	0.147	0.212	0.03	0.126	0.083	0.004	0.154	0.121	0.485	2.924	3.418	5.111	0.007	0.002	0.798	0.004	0.102	0.006	0.003	0.037	0.012
-5.111	1.02	2.493	0.072	0.766	0.006	0.004	0.006	-5.163	1.05E-05	0.204	94.06%	1.6	3.77%	0.829	0.879	0.624	0.065	0.388	0.598	0.022	0.269	0.792	0.793	4.708	0.092	0.735	0.884	0.978	0.406	0.151	0.771	0.032	0.65	0.003	0.01	0.022	1.004	4.095	4.847	5.321	0.01	0.004	0.263	0.004	0.094	0.005	0.025	0.322	0.006
-7.586	3.156	4.444	0.058	0.543	0.003	0.004	0.035	-4.69	2.93E-05	0.936	92.55%	1.831	4.92%	0.293	0.94	0.708	0.278	0.849	0.88	0.01	0.711	0.357	0.718	4.642	0.02	0.25	0.834	0.983	0.033	0.136	0.564	0.01	0.912	0.003	0.01	0.011	1.603	4.547	5.558	5.64	0.013	0.026	0.384	0.885	0.594	0.455	0.139	0.818	0.019
-5.075	1.931	2.119	0.002	0.002	0.004	0.003	0.002	-5.172	8.50E-05	0.312	87.39%	0.666	7.38%	0.879	0.718	0.137	0.162	0.215	0.729	0.029	0.484	0.115	0.459	0.742	0.078	0.092	0.402	0.989	0.215	0.306	0.903	0.024	0.86	0.003	0.245	0.072	1.008	4.263	4.527	5.56	0.027	0.011	0.167	0.005	0.104	0.006	0.012	0.228	0.005
-6.153	3.226	4.671	0.146	0.995	0.901	0.002	0.002	-5.01	8.13E-06	0.014	98.05%	0.235	3.04%	0.844	0.975	0.815	0.064	0.845	0.184	0.576	0.868	0.723	0.325	3.952	0.107	0.411	0.989	0.981	0.564	0.707	0.973	0.016	0.807	0.003	0.008	0.982	1.594	3.452	5.091	5.892	0.005	0.381	0.992	0.534	0.213	0.043	0.543	0.9	0.859
-4.366	2.519	2.211	0.001	0.794	0.013	0.001	0.008	-4.775	1.01E-05	0.166	96.92%	0.639	4.15%	0.922	0.973	0.177	0.088	0.042	0.279	0.012	0.707	0.597	0.295	5.207	0.342	0.12	0.979	0.99	0.551	0.44	0.892	0.03	0.347	0.003	0.012	0.981	0.903	2.893	3.351	5.7	0.011	0.07	0.986	0.066	0.096	0.009	0.263	0.877	0.864
-5.362	3.374	3.977	0.878	0.132	0.006	0.165	0.285	-5.495	2.40E-05	0.115	96.16%	0.659	1.33%	0.911	0.723	0.905	0.207	0.86	0.674	0.387	0.121	0.803	0.82	5.879	0.115	0.202	0.661	0.937	0.013	0.064	0.038	0.675	0.191	0.003	0.041	0.04	0.919	4.666	5.253	5.622	0.108	0.006	0.35	0.012	0.265	0.007	0.917	0.422	0.011
-4.763	3.275	6.534	1	0.967	0.054	0.741	0.995	-5.514	4.65E-05	0.001	99.16%	0.673	0.65%	0.011	0.055	0.358	0.067	0.722	0.038	0.181	0.102	0.963	0.936	2.921	0.101	0.442	0.997	0.988	0.015	0.602	0.984	0.037	0.012	0.003	0.002	0.008	1.079	4.666	3.995	6.291	0.009	0.014	0.45	0.959	0.58	0.036	0.97	0.869	0.155
-1.658	0.999	0.406	0	0.997	0.117	0.096	0.07	-5.527	1.67E-06	0.707	17.63%	1.264	73.22%	0.041	0.646	0.033	0.157	0.007	0.051	0.118	0.356	0.035	0.55	6.232	0.625	0.144	0.752	0.315	0.199	0.983	0.853	0.1	0.091	0.003	0.012	0.982	0.068	2.041	3.052	5.485	0.001	0.002	0.095	0.003	0.069	0.006	0.004	0.032	0.007
-4.025	2.591	2.675	0.188	0.098	0.003	0.002	0.224	-4.652	1.27E-05	0.516	93.95%	1.77	8.73%	0.176	0.651	0.869	0.212	0.823	0.38	0.408	0.69	0.757	0.546	4.295	0.164	0.806	0.959	0.97	0.952	0.205	0.941	0.561	0.915	0.003	0.053	0.841	2.02	4.67	5.388	5.882	0.01	0.355	0.984	0.925	0.324	0.062	0.954	0.916	0.542
-3.726	2.977	2.639	0.014	0.002	0.003	0.001	0.001	-4.583	2.01E-05	0.947	95.49%	0.89	4.93%	0.785	0.885	0.934	0.16	0.752	0.76	0.084	0.799	0.591	0.545	6.298	0.197	0.21	0.978	0.977	0.647	0.059	0.918	0.049	0.815	0.003	0.022	0.404	2.242	3.742	4.805	6.473	0.017	0.006	0.444	0.06	0.067	0.005	0.264	0.251	0.006
-3.621	2.982	3.033	0.017	0.01	0.004	0.002	0.008	-4.617	2.08E-05	0.836	94.04%	1.798	8.26%	0.805	0.466	0.953	0.119	0.857	0.511	0.739	0.557	0.87	0.391	6.072	0.29	0.588	0.95	0.978	0.923	0.052	0.921	0.234	0.769	0.003	0.041	0.947	1.518	3.685	3.994	5.193	0.011	0.049	0.984	0.724	0.218	0.019	0.919	0.891	0.178
-3.958	2.489	2.132	0.078	0.003	0.003	0.001	0.004	-4.633	1.51E-05	0.872	93.43%	1.303	7.66%	0.264	0.841	0.685	0.248	0.642	0.626	0.047	0.774	0.421	0.663	3.178	0.155	0.592	0.978	0.977	0.944	0.085	0.911	0.057	0.91	0.003	0.025	0.124	2.545	4.466	5.932	6.123	0.011	0.024	0.837	0.71	0.183	0.014	0.662	0.448	0.021
-3.406	2.965	2.498	0.006	0.001	0.003	0.001	0.001	-4.616	2.16E-05	0.953	93.88%	0.909	5.90%	0.819	0.814	0.929	0.16	0.75	0.739	0.037	0.7	0.355	0.603	5.778	0.299	0.136	0.972	0.982	0.691	0.038	0.573	0.052	0.527	0.003	0.032	0.491	1.792	3.596	4.67	5.161	0.013	0.007	0.506	0.034	0.104	0.008	0.118	0.129	0.01
-4.147	3.609	4.344	0.997	0.999	0.005	0.006	0.001	-5.502	7.94E-06	0.924	93.55%	2.683	4.33%	0.496	0.949	0.282	0.115	0.042	0.049	0.692	0.926	0.289	0.842	5	0.043	0.958	0.673	0.708	0.056	0.579	0.915	0.786	0.033	0.003	0.005	0.985	1.318	3.979	5.812	6.723	0.023	0.002	0.573	0.009	0.114	0.005	0.003	0.536	0.018
-5.515	4.158	4.895	0.967	0.951	0.006	0.002	0.009	-4.798	1.29E-05	0.298	97.61%	2.127	2.09%	0.792	0.947	0.29	0.892	0.023	0.054	0.928	0.918	0.195	0.921	5.246	0.06	0.941	0.983	0.979	0.318	0.561	0.917	0.072	0.168	0.003	0.007	0.931	2.721	4.636	6.694	6.837	0.015	0.009	0.936	0.119	0.123	0.005	0.015	0.52	0.016
-6.032	4.112	4.855	0.994	0.91	0.004	0.001	0.001	-4.91	1.45E-05	0.295	98.34%	1.307	2.04%	0.846	0.87	0.95	0.138	0.837	0.258	0.911	0.87	0.92	0.351	5.074	0.174	0.911	0.987	0.986	0.039	0.26	0.968	0.03	0.258	0.003	0.007	0.847	1.691	3.991	5.028	5.934	0.096	0.013	0.963	0.379	0.491	0.005	0.432	0.831	0.351
-4.211	1.588	1.875	0.061	0.811	0.106	0.026	0.025	-5.779	7.51E-06	0.017	88.46%	0.416	18.29%	0.117	0.402	0.517	0.054	0.847	0.548	0.101	0.233	0.736	0.33	8.24	0.232	0.659	0.777	0.991	0.069	0.015	0.557	0.044	0.937	0.003	0.009	0.09	0.905	3.19	3.666	4.59	0.007	0.009	0.043	0.251	0.068	0.049	0.004	0.319	0.02
-4.119	1.368	3.321	0.932	0	0.006	0.002	0.002	-4.953	6.23E-05	0.024	99.22%	0.383	0.60%	0.618	0.47	0.885	0.645	0.917	0.588	0.646	0.126	0.834	0.904	0.709	0.108	0.034	0.923	0.988	0.008	0.25	0.769	0.07	0.315	0.003	0.008	0.015	0.519	2.848	3.607	4.349	0.802	0.475	0.314	0.01	0.173	0.007	0.023	0.49	0.008
-4.683	1.27	1.254	0.471	0.993	0.669	0.067	0.247	-5.785	5.13E-06	0.011	81.64%	0.478	30.60%	0.063	0.113	0.232	0.046	0.635	0.309	0.064	0.165	0.509	0.229	6.257	0.267	0.499	0.841	0.99	0.046	0.037	0.921	0.046	0.849	0.003	0.007	0.043	0.813	2.687	3.1	4.061	0.011	0.006	0.109	0.025	0.059	0.013	0.011	0.097	0.008
-5.139	3.058	3.684	0.833	0.889	0.015	0.641	0.009	-5.794	2.14E-05	0.006	97.07%	0.528	3.91%	0.294	0.087	0.811	0.044	0.931	0.122	0.33	0.142	0.776	0.27	6.352	0.134	0.657	0.677	0.99	0.125	0.019	0.879	0.062	0.931	0.003	0.008	0.108	0.942	4.241	5.216	4.886	0.003	0.009	0.057	0.543	0.09	0.025	0.013	0.432	0.014
-4.62	1.474	3.332	0.996	0.001	0.077	0.007	0.038	-5.092	1.60E-05	0.009	98.49%	0.452	0.87%	0.607	0.74	0.892	0.893	0.909	0.658	0.533	0.17	0.898	0.92	1.286	0.203	0.025	0.82	0.987	0.008	0.162	0.209	0.036	0.172	0.003	0.008	0.01	0.472	3.29	3.67	4.109	0.803	0.806	0.329	0.007	0.102	0.007	0.008	0.327	0.016
-5.035	3.132	3.25	0.666	0.426	0.04	0.341	0.019	-5.894	2.05E-05	0.004	97.98%	0.615	2.92%	0.216	0.078	0.766	0.048	0.951	0.21	0.284	0.154	0.742	0.439	7.616	0.124	0.621	0.717	0.993	0.149	0.016	0.374	0.054	0.945	0.003	0.008	0.036	1.001	4.286	5.663	5.679	0.003	0.013	0.107	0.738	0.117	0.042	0.006	0.65	0.013
-4.846	4.174	4.815	0.999	0.996	0.002	0.005	0.007	-4.955	1.14E-05	0.477	96.75%	2.721	3.14%	0.459	0.909	0.167	0.937	0.009	0.056	0.699	0.929	0.106	0.931	5.155	0.026	0.969	0.978	0.968	0.101	0.61	0.859	0.344	0.092	0.003	0.006	0.963	2.027	4.13	6.357	6.776	0.033	0.005	0.826	0.014	0.149	0.009	0.012	0.528	0.009
-4.201	1.335	3.244	0.89	0.001	0.113	0.008	0.007	-5.09	1.75E-05	0.005	98.67%	0.344	0.66%	0.741	0.658	0.844	0.78	0.907	0.812	0.708	0.142	0.859	0.899	1.161	0.276	0.026	0.448	0.988	0.007	0.107	0.251	0.045	0.108	0.003	0.009	0.016	0.392	3.607	3.827	4.47	0.786	0.796	0.382	0.006	0.177	0.008	0.011	0.251	0.011
-2.664	0.231	0.422	0.001	0.984	0.046	0.009	0.004	-5.315	4.91E-06	0.467	19.69%	1.244	73.65%	0.183	0.536	0.242	0.05	0.145	0.132	0.071	0.191	0.077	0.212	9.612	0.867	0.224	0.385	0.944	0.829	0.137	0.153	0.102	0.9	0.003	0.011	0.44	0.618	2.133	2.834	4.5	0.008	0.003	0.037	0.011	0.05	0.012	0.003	0.035	0.018
-3.527	3.383	3.791	0.983	0.977	0.005	0.004	0.008	-5.081	1.02E-05	0.619	92.73%	2.331	4.61%	0.23	0.872	0.032	0.913	0.002	0.085	0.043	0.921	0.055	0.928	4.564	0.032	0.94	0.995	0.98	0.712	0.472	0.939	0.188	0.048	0.003	0.006	0.963	1.422	3.351	6.062	6.689	0.152	0.004	0.411	0.013	0.166	0.007	0.012	0.46	0.007
-2.895	2.348	2.299	0.026	0.696	0.004	0.008	0.006	-4.76	1.04E-05	0.966	94.64%	0.675	3.83%	0.635	0.732	0.78	0.828	0.726	0.835	0.031	0.536	0.598	0.328	7.155	0.641	0.029	0.916	0.777	0.116	0.038	0.375	0.175	0.205	0.003	0.029	0.072	0.752	2.831	3.243	5.05	0.321	0.017	0.715	0.836	0.079	0.015	0.008	0.66	0.377
-4.545	3.35	3.917	0.988	0.977	0.004	0.001	0.001	-5.07	1.47E-05	0.148	98.59%	0.777	2.09%	0.906	0.821	0.938	0.062	0.811	0.275	0.863	0.304	0.806	0.278	6.7	0.192	0.875	0.987	0.992	0.055	0.054	0.971	0.031	0.607	0.003	0.006	0.95	2.019	4.108	5.347	5.531	0.404	0.012	0.915	0.057	0.356	0.024	0.629	0.798	0.514
-4.84	4.173	5.084	0.998	0.903	0.003	0.005	0.021	-4.826	9.97E-06	0.247	96.42%	2.664	3.14%	0.331	0.923	0.091	0.95	0.007	0.075	0.354	0.929	0.135	0.935	4.127	0.014	0.971	0.99	0.975	0.506	0.668	0.913	0.088	0.063	0.003	0.005	0.949	1.979	4.305	6.674	6.813	0.028	0.006	0.828	0.013	0.176	0.01	0.012	0.507	0.011
-5.345	4.25	4.972	0.998	0.802	0.003	0.002	0.001	-4.834	1.20E-05	0.408	97.30%	2.679	2.84%	0.847	0.948	0.413	0.799	0.144	0.437	0.96	0.915	0.519	0.886	6.534	0.062	0.924	0.983	0.989	0.196	0.388	0.953	0.05	0.641	0.003	0.006	0.962	2.419	4.733	6.665	6.03	0.067	0.037	0.931	0.616	0.133	0.006	0.027	0.712	0.062
-4.489	3.24	4.756	0.999	0.01	0.004	0.035	0.248	-4.768	2.63E-05	0.07	94.76%	1.376	5.73%	0.177	0.502	0.852	0.466	0.931	0.491	0.444	0.159	0.833	0.703	8.411	0.018	0.669	0.571	0.915	0.672	0.474	0.984	0.021	0.666	0.003	0.01	0.942	2.684	4.971	6.066	5.381	0	0.01	0.071	0.959	0.765	0.817	0.85	0.87	0.004
-4.911	3.069	3.02	0.061	0.92	0.003	0.002	0.001	-4.673	1.61E-05	0.938	98.65%	0.573	1.52%	0.671	0.93	0.512	0.098	0.611	0.114	0.085	0.026	0.259	0.924	0.458	0.052	0.51	0.98	0.991	0.192	0.137	0.997	0.029	0.242	0.003	0.01	0.964	2.96	4.758	7	5.513	0.501	0.111	0.302	0.009	0.695	0.146	0.853	0.238	0.363
-4.801	3.009	3.423	0.263	0.923	0.008	0.956	0.856	-5.635	1.99E-05	0.058	97.53%	0.437	1.01%	0.938	0.781	0.418	0.196	0.583	0.753	0.418	0.088	0.603	0.506	4.396	0.264	0.092	0.697	0.977	0.01	0.044	0.117	0.919	0.13	0.004	0.312	0.247	0.675	4.343	4.944	5.589	0.043	0.006	0.514	0.012	0.159	0.006	0.391	0.531	0.274
-6.56	1.216	3.181	0.078	0.948	0.008	0.018	0.005	-5.165	1.14E-05	0.045	96.90%	0.786	3.53%	0.347	0.614	0.465	0.844	0.895	0.679	0.604	0.323	0.869	0.913	0.858	0.181	0.31	0.927	0.978	0.024	0.393	0.924	0.063	0.892	0.003	0.009	0.06	0.924	3.181	3.995	4.379	0.743	0.168	0.445	0.045	0.246	0.012	0.818	0.782	0.02
-2.912	2.655	2.364	0.001	0.001	0.005	0.002	0.057	-4.334	4.22E-05	0.82	81.79%	1.058	10.42%	0.895	0.812	0.938	0.889	0.517	0.74	0.295	0.856	0.218	0.791	5.874	0.724	0.039	0.92	0.804	0.675	0.251	0.271	0.611	0.802	0.009	0.086	0.874	0.519	2.353	3.415	4.602	0.009	0.008	0.086	0.013	0.675	0.304	0.069	0.597	0.047
-3.167	2.244	2.526	0.981	0.102	0.007	0.007	0.011	-4.653	1.69E-05	0.85	73.71%	1.882	34.53%	0.911	0.93	0.689	0.09	0.201	0.775	0.305	0.874	0.87	0.239	5.841	0.536	0.117	0.411	0.828	0.144	0.378	0.567	0.173	0.835	0.003	0.02	0.684	0.438	3.094	4.883	5.115	0.023	0.006	0.831	0.895	0.158	0.341	0.133	0.366	0.029
-4.6	3.137	3.213	0.002	0.27	0.002	0.009	0.03	-4.593	3.30E-05	0.848	87.87%	1.153	17.46%	0.035	0.191	0.193	0.855	0.631	0.041	0.011	0.041	0.653	0.959	7.332	0.313	0.21	0.532	0.978	0.055	0.076	0.939	0.087	0.571	0.003	0.006	0.2	0.621	2.621	3.949	5.288	0.005	0.01	0.163	0.099	0.638	0.52	0.594	0.844	0.027
-5.239	1.317	3.404	0.049	0.001	0.003	0.003	0.003	-4.606	3.53E-05	0.169	97.86%	0.592	0.76%	0.919	0.619	0.931	0.814	0.931	0.923	0.628	0.226	0.916	0.92	0.688	0.146	0.071	0.66	0.988	0.011	0.457	0.095	0.157	0.714	0.003	0.017	0.014	0.781	4.098	4.482	4.729	0.604	0.397	0.659	0.029	0.218	0.025	0.952	0.652	0.011
-4.715	3.097	3.407	0.74	0.009	0.009	0.005	0.025	-5.107	2.40E-05	0.445	98.07%	0.654	3.31%	0.62	0.486	0.945	0.075	0.921	0.859	0.884	0.254	0.861	0.645	4.108	0.202	0.401	0.961	0.988	0.01	0.006	0.951	0.115	0.883	0.003	0.029	0.129	1.241	4.165	5.444	4.806	0.105	0.016	0.7	0.375	0.219	0.007	0.021	0.702	0.008
-3.803	0.831	1.813	0.043	0.995	0.019	0.28	0.005	-5.477	7.48E-06	0.874	83.61%	2.087	21.00%	0.056	0.761	0.131	0.897	0.04	0.553	0.322	0.882	0.682	0.939	1.749	0.113	0.906	0.803	0.983	0.015	0.048	0.898	0.107	0.06	0.003	0.006	0.656	0.224	1.902	3.036	3.946	0.803	0.465	0.251	0.005	0.24	0.009	0.014	0.325	0.015
-5.002	3.857	4.319	0.831	0.997	0.006	0.004	0.055	-4.98	9.26E-06	0.964	77.39%	1.226	20.80%	0.028	0.524	0.354	0.066	0.12	0.045	0.366	0.175	0.495	0.912	4.767	0.051	0.98	0.997	0.948	0.025	0.966	0.847	0.791	0.37	0.003	0.005	0.898	0.905	2.969	4.145	5.402	0.088	0.015	0.887	0.857	0.273	0.005	0.399	0.821	0.006
-5.004	0.695	1.786	0.028	0.001	0.004	0.006	0.055	-4.666	3.08E-05	0.047	95.16%	0.622	4.54%	0.373	0.68	0.426	0.878	0.853	0.904	0.479	0.293	0.849	0.912	0.634	0.229	0.052	0.421	0.991	0.019	0.09	0.06	0.099	0.347	0.003	0.012	0.029	0.58	3.08	3.717	4.073	0.603	0.311	0.65	0.03	0.139	0.012	0.912	0.718	0.018
-5.458	1.501	3.304	0.019	0	0.058	0.008	0.081	-5.69	1.11E-05	0.015	99.21%	0.251	0.92%	0.84	0.127	0.536	0.07	0.856	0.836	0.589	0.125	0.831	0.73	1.52	0.133	0.321	0.93	0.99	0.03	0.212	0.902	0.224	0.582	0.003	0.044	0.066	0.538	4.002	4.209	4.954	0.191	0.033	0.453	0.022	0.19	0.004	0.046	0.419	0.013
-4.117	3.12	3.922	0.988	0.979	0.004	0.387	0.973	-4.866	2.23E-05	0.687	95.60%	0.523	2.59%	0.318	0.883	0.845	0.16	0.847	0.368	0.873	0.551	0.584	0.244	3.361	0.263	0.191	0.756	0.103	0.268	0.107	0.909	0.342	0.793	0.003	0.011	0.896	0.442	4.248	4.933	5.014	0.018	0.006	0.48	0.379	0.452	0.017	0.377	0.321	0.032
-5.61	3.089	4.06	0.661	0.052	0.004	0.003	0.007	-4.778	1.79E-05	0.351	96.75%	1.167	3.37%	0.243	0.971	0.307	0.775	0.552	0.072	0.005	0.306	0.401	0.902	6.353	0.044	0.895	0.998	0.987	0.681	0.068	0.961	0.066	0.943	0.003	0.008	0.935	1.355	4.61	5.88	6.38	0.028	0.774	0.97	0.913	0.021	0.003	0.027	0.819	0.019
-5.523	0.895	2.652	0.02	0.001	0.004	0.003	0.004	-4.645	2.76E-05	0.049	98.40%	0.557	1.53%	0.776	0.798	0.688	0.882	0.899	0.89	0.564	0.241	0.867	0.91	0.783	0.193	0.051	0.601	0.986	0.012	0.204	0.201	0.075	0.8	0.003	0.012	0.028	0.847	3.658	4.508	4.589	0.357	0.208	0.745	0.04	0.158	0.01	0.91	0.784	0.033
-4.747	3.809	4.245	0.001	0.003	0.021	0.003	0.002	-4.618	3.43E-05	0.898	97.22%	1.7	1.84%	0.116	0.221	0.917	0.929	0.936	0.377	0.006	0.267	0.724	0.927	5.292	0.846	0.015	0.662	0.973	0.907	0.8	0.66	0.383	0.758	0.003	0.011	0.743	1.889	4.78	6.546	5.237	0.004	0.117	0.776	0.972	0.677	0.832	0.936	0.89	0.064
-6.199	3.733	5.236	0.971	0.032	0.006	0.001	0.005	-4.798	1.81E-05	0.64	98.38%	2.351	1.33%	0.199	0.975	0.544	0.784	0.841	0.236	0.05	0.704	0.278	0.915	5.103	0.014	0.812	0.998	0.986	0.671	0.091	0.963	0.115	0.86	0.003	0.008	0.865	0.905	4.917	6.675	6.712	0.109	0.917	0.965	0.937	0.018	0.003	0.024	0.818	0.012
-5.787	2.537	2.912	0.334	0.985	0.007	0.076	0.747	-5.371	1.25E-05	0.217	98.11%	0.935	3.93%	0.662	0.885	0.84	0.092	0.814	0.754	0.236	0.112	0.914	0.904	6.573	0.145	0.811	0.981	0.99	0.113	0.065	0.972	0.091	0.714	0.003	0.008	0.455	1.888	4.83	6.418	6.151	0.02	0.003	0.635	0.139	0.264	0.064	0.657	0.69	0.013
-4.701	1.296	2.744	0.997	0.993	0.014	0.002	0.005	-5.886	2.03E-05	0.012	100.43%	0.299	0.70%	0.824	0.678	0.927	0.065	0.883	0.906	0.554	0.252	0.784	0.42	5.985	0.232	0.786	0.96	0.938	0.905	0.631	0.982	0.06	0.378	0.003	0.008	0.869	1.534	4.626	5.52	6.544	0.029	0.002	0.15	0.008	0.039	0.004	0.01	0.448	0.007
-4.673	4.011	5.532	0.806	0.261	0.833	0.124	0.931	-5.15	1.14E-05	0.163	95.40%	0.897	1.45%	0.472	0.939	0.854	0.319	0.894	0.838	0.399	0.782	0.681	0.896	2.724	0.128	0.083	0.056	0.715	0.063	0.712	0.938	0.057	0.053	0.003	0.009	0.948	0.969	4.026	6.041	5.537	0.001	0.002	0.92	0.349	0.38	0.106	0.007	0.826	0.004
-4.498	3.846	3.649	0.537	0.86	0.007	0.022	0.008	-5.399	1.33E-05	0.526	85.79%	1.049	14.17%	0.053	0.391	0.518	0.917	0.475	0.124	0.871	0.729	0.726	0.923	10.289	0.085	0.888	0.941	0.896	0.923	0.207	0.94	0.479	0.924	0.003	0.006	0.957	1.43	3.485	4.541	4.709	0.011	0.077	0.976	0.273	0.14	0.007	0.044	0.55	0.01
-4.002	3.444	4.509	0.999	0.823	0.404	0.005	0.216	-5.035	8.84E-06	0.969	85.88%	1.502	10.49%	0.069	0.895	0.438	0.949	0.145	0.176	0.602	0.895	0.227	0.947	6.123	0.319	0.977	0.609	0.516	0.275	0.614	0.885	0.212	0.109	0.003	0.005	0.9	1.642	4.412	5.303	6.295	0.147	0.01	0.159	0.339	0.203	0.296	0.006	0.785	0.072
-5.572	1.017	2.621	0.111	0.001	0.004	0.004	0.006	-4.632	3.52E-05	0.107	96.00%	0.652	1.83%	0.461	0.657	0.559	0.88	0.89	0.907	0.587	0.49	0.808	0.918	0.428	0.116	0.141	0.636	0.992	0.018	0.136	0.086	0.124	0.495	0.003	0.013	0.027	0.531	3.254	3.709	4.227	0.178	0.183	0.712	0.019	0.151	0.013	0.952	0.702	0.01
-6.355	3.327	4.191	0.824	0.442	0.034	0.465	0.359	-5.703	1.13E-05	0.163	95.09%	2.187	3.70%	0.812	0.962	0.644	0.37	0.725	0.822	0.618	0.74	0.888	0.913	8.703	0.037	0.834	0.972	0.946	0.104	0.958	0.934	0.366	0.355	0.003	0.007	0.948	1.44	4.84	6.104	6.307	0.036	0.004	0.571	0.064	0.157	0.008	0.13	0.761	0.008
-6.495	1.296	3.755	0.026	0	0.004	0.002	0.002	-4.592	2.31E-05	0.083	99.28%	0.528	0.73%	0.818	0.632	0.823	0.809	0.918	0.87	0.676	0.205	0.815	0.92	0.62	0.081	0.156	0.59	0.988	0.01	0.284	0.207	0.105	0.647	0.003	0.012	0.029	0.997	4.177	4.657	4.804	0.027	0.202	0.825	0.032	0.183	0.012	0.947	0.796	0.011
-4.387	0.845	1.727	0.349	0.99	0.007	0.039	0.092	-5.223	1.07E-05	0.046	93.36%	0.694	8.85%	0.946	0.456	0.815	0.062	0.658	0.788	0.652	0.142	0.914	0.776	6.922	0.255	0.863	0.936	0.969	0.924	0.424	0.977	0.165	0.264	0.003	0.01	0.525	1.253	4.074	5.189	6.348	0.008	0.002	0.176	0.007	0.037	0.004	0.006	0.291	0.005
-5.926	1.111	2.919	0.036	0.001	0.003	0.002	0.004	-4.603	2.77E-05	0.17	97.23%	0.677	1.19%	0.547	0.602	0.803	0.837	0.903	0.921	0.766	0.277	0.823	0.92	0.514	0.103	0.218	0.618	0.992	0.013	0.108	0.058	0.121	0.445	0.003	0.012	0.029	0.656	3.661	3.745	4.385	0.083	0.212	0.747	0.03	0.155	0.016	0.95	0.708	0.009
-3.943	1.163	2.199	0.983	0.998	0.005	0.012	0.01	-5.743	6.49E-06	0.079	96.05%	0.417	2.70%	0.771	0.83	0.711	0.072	0.748	0.813	0.314	0.242	0.775	0.421	6.084	0.199	0.756	0.92	0.825	0.551	0.175	0.97	0.042	0.547	0.003	0.01	0.626	1.319	4.29	5.066	5.593	0.038	0.002	0.077	0.004	0.036	0.003	0.005	0.149	0.006
-5.414	2.427	2.805	0.976	0.903	0.065	0.427	0.263	-4.957	9.40E-06	0.727	68.82%	2.149	34.62%	0.233	0.811	0.322	0.062	0.147	0.511	0.11	0.285	0.848	0.227	3.905	0.527	0.419	0.761	0.922	0.494	0.135	0.168	0.176	0.921	0.003	0.01	0.414	0.621	2.691	4.315	5.198	0.004	0.004	0.83	0.901	0.077	0.041	0.041	0.308	0.032
-4.446	3.154	3.221	0.604	0.001	0.02	0.034	0.008	-5.25	2.97E-05	0.595	97.91%	0.865	3.83%	0.466	0.134	0.94	0.492	0.927	0.943	0.51	0.456	0.855	0.584	4.285	0.128	0.082	0.907	0.986	0.15	0.247	0.95	0.111	0.894	0.003	0.021	0.896	0.868	4.072	5.392	4.76	0.097	0.035	0.264	0.661	0.195	0.009	0.01	0.458	0.006
-5.9	1.344	2.411	0.019	0.002	0.005	0.004	0.022	-4.776	1.51E-05	0.021	97.62%	0.539	1.51%	0.71	0.826	0.47	0.612	0.874	0.765	0.716	0.122	0.917	0.929	0.718	0.333	0.835	0.673	0.994	0.02	0.059	0.911	0.102	0.18	0.003	0.008	0.057	0.599	2.823	3.809	4.049	0.076	0.104	0.655	0.044	0.197	0.013	0.882	0.803	0.057
-6.311	1.14	3.296	0.4	0.184	0.004	0.012	0.033	-4.679	1.71E-05	0.201	96.66%	1.178	3.00%	0.893	0.842	0.622	0.854	0.884	0.876	0.456	0.284	0.891	0.911	0.716	0.161	0.088	0.778	0.991	0.02	0.344	0.862	0.034	0.764	0.003	0.008	0.005	0.686	3.589	4.313	4.721	0.182	0.151	0.615	0.073	0.254	0.258	0.855	0.669	0.015
-3.487	2.977	3.761	0.998	0.894	0.015	0.002	0.034	-4.676	1.37E-05	0.959	57.10%	1.458	36.10%	0.076	0.938	0.41	0.925	0.187	0.244	0.715	0.886	0.287	0.94	4.746	0.836	0.938	0.484	0.063	0.052	0.501	0.911	0.733	0.274	0.003	0.007	0.924	1.099	3.84	3.766	4.435	0.013	0.007	0.354	0.137	0.181	0.1	0.004	0.774	0.062
-3.317	1.618	1.701	0.278	0.002	0.012	0.372	0.734	-4.949	1.05E-05	0.309	65.37%	1.903	46.04%	0.534	0.436	0.36	0.062	0.319	0.458	0.143	0.412	0.909	0.21	4.198	0.497	0.212	0.578	0.483	0.091	0.181	0.244	0.28	0.691	0.003	0.013	0.363	0.361	2.254	3.604	5.473	0.015	0.007	0.881	0.564	0.158	0.015	0.015	0.327	0.047
-6.38	1.088	2.71	0.411	0.016	0.005	0.005	0.082	-4.646	1.63E-05	0.088	97.13%	0.891	2.99%	0.854	0.871	0.381	0.865	0.881	0.861	0.31	0.281	0.833	0.912	0.778	0.196	0.067	0.754	0.994	0.015	0.392	0.582	0.031	0.542	0.003	0.008	0.039	0.702	2.901	4.156	4.666	0.022	0.304	0.608	0.041	0.273	0.046	0.926	0.809	0.022
-5.908	1.461	3.686	0.035	0.001	0.003	0.002	0.002	-4.615	2.55E-05	0.152	97.91%	0.555	0.70%	0.909	0.628	0.932	0.799	0.926	0.92	0.76	0.27	0.888	0.923	0.577	0.078	0.207	0.593	0.989	0.015	0.298	0.065	0.117	0.806	0.003	0.013	0.012	0.814	4.11	4.3	4.643	0.482	0.201	0.716	0.022	0.219	0.012	0.921	0.625	0.009
-5.001	1.6	3.314	0.077	0.008	0.005	0.009	0.086	-4.697	2.32E-05	0.024	98.79%	0.372	0.87%	0.866	0.583	0.84	0.401	0.939	0.88	0.593	0.243	0.885	0.873	0.715	0.255	0.086	0.472	0.987	0.011	0.823	0.381	0.033	0.74	0.003	0.011	0.246	0.842	3.575	4.499	4.725	0.368	0.435	0.721	0.034	0.54	0.023	0.947	0.846	0.111
-5.099	1.77	2.7	0.996	0.997	0.011	0.009	0.004	-5.852	5.85E-06	0.042	98.07%	0.441	1.30%	0.849	0.88	0.814	0.065	0.892	0.844	0.515	0.178	0.813	0.667	4.909	0.322	0.689	0.964	0.979	0.726	0.209	0.973	0.146	0.174	0.003	0.012	0.836	0.958	4.311	5.176	5.193	0.023	0.002	0.321	0.01	0.045	0.004	0.004	0.318	0.007
-6.271	3.519	4.134	0.048	0.007	0.348	0.125	0.989	-5.054	1.65E-05	0.315	98.55%	0.396	0.92%	0.922	0.156	0.612	0.069	0.538	0.729	0.325	0.193	0.291	0.138	3.734	0.429	0.091	0.224	0.965	0.903	0.118	0.808	0.958	0.75	0.004	0.727	0.967	1.167	4.709	5.317	5.859	0.506	0.016	0.977	0.661	0.869	0.487	0.025	0.912	0.965
-6.448	4.321	6.239	0.982	0.001	0.003	0.002	0.477	-5.055	9.02E-06	0.55	101.29%	1.128	1.25%	0.35	0.903	0.812	0.064	0.928	0.906	0.006	0.365	0.545	0.869	5.891	0.018	0.253	0.98	0.97	0.828	0.051	0.94	0.034	0.751	0.003	0.013	0.1	1.368	5.251	7.132	6.447	0.007	0.408	0.971	0.919	0.734	0.816	0.876	0.825	0.069
-3.57	4.331	4.413	0.998	0.999	0.006	0.005	0.021	-5.636	4.63E-06	0.847	90.93%	3.251	6.92%	0.726	0.668	0.387	0.063	0.229	0.066	0.605	0.168	0.87	0.62	8.32	0.123	0.967	0.996	0.951	0.83	0.661	0.9	0.887	0.088	0.003	0.011	0.659	2.272	4.553	5.665	6.328	0.006	0.004	0.865	0.966	0.304	0.012	0.005	0.661	0.136
-6.365	1.807	4.527	0.988	0.002	0.004	0.005	0.006	-5.125	2.19E-05	0.058	98.45%	0.6	0.72%	0.673	0.521	0.958	0.445	0.961	0.924	0.252	0.367	0.941	0.914	0.864	0.096	0.273	0.848	0.993	0.022	0.427	0.824	0.061	0.728	0.003	0.007	0.004	1.023	4.322	4.972	4.716	0.353	0.136	0.476	0.285	0.249	0.266	0.917	0.665	0.01
-4.999	3.467	4.161	0.002	0.003	0.007	0.003	0.002	-4.67	2.68E-05	0.87	96.65%	1.442	1.82%	0.135	0.292	0.892	0.892	0.915	0.619	0.01	0.272	0.663	0.926	4.268	0.843	0.036	0.814	0.956	0.907	0.672	0.896	0.422	0.83	0.003	0.011	0.72	1.83	4.834	6.407	5.044	0.003	0.048	0.843	0.976	0.682	0.786	0.963	0.896	0.05
-3.323	1.833	1.782	0.003	0.998	0.014	0.002	0.008	-5.192	3.86E-06	0.448	55.59%	2.509	29.31%	0.257	0.666	0.451	0.118	0.37	0.315	0.725	0.911	0.455	0.911	3.055	0.86	0.941	0.936	0.099	0.799	0.942	0.961	0.104	0.175	0.003	0.008	0.818	0.634	4.063	4.1	6.47	0.012	0.01	0.721	0.969	0.441	0.76	0.269	0.833	0.098
-2.646	2.807	3.35	0.584	0.972	0.018	0.489	0.024	-4.972	1.95E-05	0.358	83.77%	1.258	24.82%	0.041	0.09	0.358	0.915	0.113	0.077	0.096	0.902	0.452	0.829	7.102	0.089	0.848	0.978	0.732	0.206	0.933	0.513	0.13	0.896	0.003	0.007	0.849	1.06	2.714	3.072	5.213	0.278	0.011	0.06	0.013	0.17	0.499	0.005	0.743	0.021
-5.144	4.068	5.143	0.976	0.501	0.006	0.003	0.137	-5.061	1.28E-05	0.685	96.52%	1.347	0.94%	0.613	0.947	0.773	0.158	0.891	0.851	0.448	0.836	0.87	0.677	7.568	0.121	0.088	0.764	0.892	0.264	0.247	0.89	0.037	0.072	0.003	0.02	0.694	0.807	4.034	5.368	5.827	0.012	0.004	0.916	0.163	0.236	0.012	0.121	0.421	0.013
-6.421	4.3	5.834	0.947	0.001	0.034	0.003	0.916	-4.981	1.38E-05	0.637	100.79%	0.618	1.33%	0.165	0.95	0.803	0.26	0.767	0.939	0.007	0.877	0.676	0.793	7.045	0.042	0.101	0.944	0.95	0.147	0.01	0.932	0.04	0.066	0.003	0.016	0.319	1.137	5.156	6.981	6.41	0.012	0.243	0.972	0.928	0.654	0.827	0.735	0.722	0.035
-6.33	3.069	4.098	0.015	0.416	0.057	0.002	0.002	-5.131	1.81E-05	0.186	91.43%	0.983	13.68%	0.403	0.947	0.807	0.298	0.825	0.886	0.534	0.454	0.817	0.741	4.077	0.063	0.247	0.9	0.963	0.026	0.857	0.933	0.03	0.138	0.003	0.008	0.371	0.501	3.585	5.284	6.099	0.011	0.003	0.614	0.117	0.148	0.01	0.068	0.66	0.008
-3.872	3.635	4.208	0.999	0.022	0.015	0.263	0.943	-5.066	1.06E-05	0.965	90.61%	0.995	8.81%	0.09	0.115	0.499	0.912	0.651	0.324	0.62	0.868	0.933	0.916	2.104	0.036	0.834	0.984	0.957	0.02	0.96	0.488	0.077	0.321	0.003	0.006	0.804	0.959	3.044	3.931	4.681	0.002	0.035	0.781	0.871	0.497	0.011	0.003	0.91	0.056
-2.833	1.836	1.687	0.075	0.011	0.021	0.456	0.116	-5.086	2.20E-05	0.841	96.21%	1.013	5.52%	0.191	0.251	0.707	0.749	0.695	0.738	0.279	0.22	0.543	0.588	5.587	0.357	0.059	0.789	0.987	0.068	0.156	0.942	0.148	0.932	0.003	0.011	0.147	0.797	3.461	4.29	4.342	0.024	0.029	0.154	0.245	0.137	0.011	0.008	0.227	0.005
-5.343	3.275	5.163	0.973	0.996	0.006	0.024	0.002	-5.133	3.72E-05	0.81	92.92%	1.441	4.66%	0.446	0.936	0.094	0.832	0.097	0.61	0.909	0.928	0.286	0.891	6.946	0.116	0.937	0.44	0.79	0.545	0.085	0.944	0.933	0.06	0.003	0.016	0.943	1.694	4.992	6.305	6.512	0.539	0.008	0.931	0.764	0.169	0.01	0.128	0.61	0.102
-4.912	3.934	5.647	0.848	0.214	0.938	0.057	0.924	-5.274	1.13E-05	0.094	96.52%	0.931	1.29%	0.364	0.95	0.834	0.267	0.866	0.809	0.299	0.756	0.596	0.792	2.81	0.106	0.079	0.162	0.551	0.048	0.844	0.965	0.06	0.04	0.003	0.009	0.949	1.304	4.293	6.097	5.99	0.001	0.002	0.914	0.496	0.312	0.01	0.014	0.802	0.002
-5.208	2.1	2.003	0.749	0.782	0.216	0.267	0.89	-4.883	7.63E-06	0.764	71.42%	2.182	31.44%	0.227	0.91	0.27	0.063	0.122	0.521	0.089	0.384	0.846	0.247	3.865	0.596	0.241	0.726	0.88	0.159	0.145	0.266	0.075	0.877	0.003	0.011	0.272	0.347	2.386	4.073	5.113	0.008	0.004	0.84	0.848	0.115	0.025	0.096	0.337	0.02
-5.735	3.458	4.657	0.971	0.968	0.026	0.003	0.144	-5.202	1.27E-05	0.086	94.30%	1.092	2.38%	0.257	0.972	0.628	0.12	0.648	0.42	0.402	0.343	0.676	0.383	7.252	0.059	0.408	0.683	0.121	0.096	0.797	0.94	0.035	0.047	0.003	0.008	0.87	1.008	3.554	5.405	6.096	0.021	0.004	0.833	0.878	0.305	0.007	0.159	0.754	0.012
-6.155	1.425	4.166	0.965	0.03	0.003	0.007	0.008	-4.843	2.37E-05	0.132	97.57%	1.063	1.39%	0.724	0.742	0.807	0.764	0.927	0.893	0.399	0.248	0.899	0.882	0.846	0.117	0.195	0.8	0.992	0.022	0.282	0.839	0.045	0.867	0.003	0.008	0.004	0.954	4.049	4.804	4.716	0.507	0.071	0.444	0.271	0.18	0.485	0.948	0.705	0.012
-3.635	1.432	1.54	0	0.998	0.013	0.001	0.002	-5.189	3.06E-06	0.284	53.49%	1.773	24.33%	0.163	0.763	0.346	0.072	0.238	0.407	0.194	0.886	0.503	0.916	4.594	0.903	0.945	0.954	0.249	0.906	0.904	0.958	0.092	0.262	0.003	0.008	0.871	0.226	3.98	3.83	6.02	0.024	0.035	0.728	0.969	0.542	0.876	0.537	0.89	0.493
-5.541	3.34	4.097	0.036	0.973	0.004	0.002	0.006	-5.279	1.71E-05	0.258	98.68%	0.525	2.49%	0.498	0.831	0.744	0.2	0.861	0.519	0.315	0.301	0.84	0.265	3.381	0.085	0.378	0.987	0.986	0.104	0.104	0.959	0.08	0.203	0.003	0.012	0.867	1.125	4.483	4.698	5.18	0.011	0.021	0.355	0.503	0.271	0.009	0.748	0.638	0.164
-4.093	2.956	4.006	0.999	0.97	0.005	0.004	0.942	-5.216	1.28E-05	0.086	97.33%	0.675	1.27%	0.193	0.358	0.77	0.066	0.923	0.493	0.462	0.709	0.761	0.176	4.5	0.355	0.477	0.773	0.186	0.024	0.748	0.928	0.078	0.588	0.003	0.01	0.552	0.565	4.681	5.146	5.327	0.01	0.007	0.863	0.268	0.511	0.016	0.022	0.604	0.123
-6.668	3.154	4.33	0.035	0.876	0.006	0.002	0.011	-5.156	1.24E-05	0.408	89.74%	1.338	6.28%	0.298	0.965	0.607	0.227	0.646	0.833	0.445	0.371	0.821	0.766	3.859	0.032	0.345	0.909	0.979	0.037	0.144	0.934	0.015	0.035	0.003	0.013	0.174	0.819	4.247	5.333	5.976	0.012	0.005	0.849	0.033	0.106	0.01	0.168	0.406	0.01
-5.635	3.902	4.268	0.139	0.018	0.003	0.001	0.001	-4.623	1.57E-05	0.736	98.47%	0.707	1.27%	0.691	0.924	0.951	0.392	0.874	0.818	0.68	0.842	0.732	0.849	2.774	0.226	0.28	0.99	0.981	0.653	0.348	0.819	0.082	0.16	0.003	0.009	0.88	2.352	3.809	4.935	5.662	0.052	0.049	0.973	0.397	0.669	0.041	0.856	0.768	0.052
-5.244	3.731	4.47	0.003	0.003	0.006	0.003	0.002	-4.668	2.69E-05	0.812	97.07%	1.485	1.77%	0.129	0.363	0.896	0.877	0.926	0.603	0.015	0.28	0.735	0.925	4.202	0.821	0.036	0.807	0.955	0.904	0.597	0.904	0.443	0.812	0.003	0.011	0.711	1.989	4.898	6.569	5.1	0.003	0.044	0.849	0.98	0.681	0.766	0.966	0.906	0.044
-2.028	2.038	2.921	0.1	0.979	0.007	0.023	0.032	-6	7.45E-06	0.656	74.00%	1.784	24.63%	0.134	0.105	0.059	0.223	0.112	0.054	0.361	0.486	0.679	0.303	8.157	0.188	0.431	0.929	0.817	0.386	0.957	0.876	0.219	0.714	0.003	0.009	0.911	0.349	3.502	4.708	5.414	0.068	0.005	0.057	0.03	0.313	0.011	0.004	0.753	0.006
-2.97	1.376	1.275	0.487	0.006	0.013	0.767	0.776	-4.813	8.55E-06	0.772	62.24%	1.974	43.51%	0.457	0.844	0.314	0.067	0.128	0.675	0.11	0.604	0.931	0.334	3.404	0.558	0.235	0.713	0.909	0.089	0.324	0.221	0.442	0.686	0.003	0.012	0.13	0.214	2.116	3.5	4.359	0.005	0.002	0.64	0.8	0.081	0.021	0.01	0.289	0.029
-2.78	2.462	1.742	0.001	0.003	0.004	0.011	0.002	-4.624	5.67E-05	0.858	33.22%	2.045	39.06%	0.141	0.206	0.651	0.901	0.253	0.183	0.021	0.284	0.168	0.926	3.986	0.911	0.035	0.667	0.848	0.935	0.551	0.366	0.151	0.751	0.003	0.013	0.928	1.012	2.619	3.96	3.672	0.003	0.015	0.029	0.309	0.349	0.689	0.978	0.437	0.013
-3.444	2.846	3.572	0.997	0.984	0.003	0.244	0.084	-5.013	1.92E-05	0.406	96.08%	0.548	2.42%	0.507	0.821	0.712	0.285	0.825	0.322	0.847	0.74	0.591	0.403	4.803	0.526	0.21	0.924	0.23	0.048	0.076	0.929	0.261	0.768	0.003	0.027	0.876	1.158	4.255	4.811	5.133	0.068	0.006	0.839	0.522	0.465	0.138	0.06	0.701	0.034
-5.093	1.155	2.765	0.002	0	0.019	0.029	0.912	-4.521	3.21E-05	0.202	97.24%	0.617	1.25%	0.96	0.584	0.921	0.773	0.91	0.939	0.874	0.304	0.885	0.921	0.701	0.141	0.035	0.562	0.989	0.018	0.082	0.104	0.324	0.781	0.003	0.022	0.585	0.621	3.617	4.154	4.344	0.032	0.099	0.736	0.009	0.306	0.008	0.972	0.582	0.01
-5.95	3.156	4.556	0.829	0.994	0.086	0.002	0.158	-5.414	6.39E-06	0.14	92.07%	1.289	2.24%	0.255	0.969	0.564	0.081	0.571	0.434	0.23	0.481	0.613	0.569	4.227	0.152	0.055	0.838	0.324	0.504	0.656	0.941	0.064	0.032	0.003	0.008	0.884	0.521	3.187	5.322	6.152	0.021	0.003	0.908	0.015	0.242	0.005	0.036	0.602	0.014
-4.702	1.812	4.642	0.028	0.002	0.004	0.012	0.105	-4.833	1.57E-05	0.013	101.39%	0.471	0.82%	0.314	0.23	0.357	0.128	0.821	0.872	0.006	0.389	0.608	0.919	0.783	0.185	0.331	0.927	0.978	0.069	0.501	0.921	0.604	0.888	0.003	0.044	0.037	0.505	4.642	4.529	4.949	0.048	0.009	0.877	0.063	0.786	0.01	0.641	0.791	0.234
-6.036	1.365	3.73	0.116	0	0.004	0.003	0.002	-4.6	5.53E-05	0.126	98.28%	0.602	0.93%	0.931	0.585	0.948	0.789	0.942	0.945	0.599	0.279	0.899	0.907	0.637	0.121	0.062	0.785	0.988	0.019	0.411	0.343	0.147	0.856	0.003	0.022	0.016	0.944	4.22	4.524	4.991	0.661	0.244	0.495	0.047	0.191	0.016	0.955	0.679	0.007
-5.796	3.188	3.805	0.939	0.011	0.797	0.054	0.451	-5.145	3.19E-05	0.003	99.13%	0.383	0.88%	0.464	0.49	0.915	0.235	0.917	0.943	0.534	0.564	0.757	0.488	2.946	0.125	0.382	0.79	0.981	0.01	0.44	0.991	0.025	0.314	0.003	0.006	0.885	1.266	3.624	5.604	6.174	0	0.002	0.11	0.892	0.101	0.047	0.023	0.777	0.004
-3.393	2.527	2.661	0.007	0.998	0.014	0.002	0.007	-5.11	5.80E-06	0.62	63.38%	2.01	23.99%	0.41	0.856	0.551	0.159	0.474	0.328	0.811	0.904	0.496	0.922	2.872	0.879	0.94	0.882	0.237	0.748	0.919	0.95	0.099	0.161	0.003	0.007	0.839	0.659	4.357	4.566	6.159	0.025	0.008	0.823	0.97	0.713	0.853	0.072	0.913	0.607
-5.631	3.278	4.381	0.015	0.904	0.026	0.002	0.007	-5.121	1.62E-05	0.267	92.19%	0.952	10.06%	0.364	0.95	0.754	0.39	0.819	0.863	0.613	0.508	0.845	0.859	4.211	0.085	0.222	0.763	0.961	0.02	0.707	0.928	0.03	0.16	0.003	0.008	0.388	0.391	3.677	5.313	5.641	0.011	0.003	0.715	0.074	0.145	0.009	0.038	0.598	0.008
-7.037	3.64	4.32	0.083	0.677	0.929	0.805	0.991	-5.421	1.02E-05	0.134	98.18%	0.461	1.04%	0.779	0.164	0.638	0.073	0.566	0.815	0.517	0.535	0.456	0.157	3.648	0.304	0.201	0.527	0.978	0.799	0.058	0.706	0.928	0.301	0.003	0.412	0.935	1.133	4.324	5.118	6.38	0.139	0.004	0.983	0.019	0.674	0.007	0.011	0.894	0.926
-3.978	2.318	2.52	0.995	0.003	0.005	0.19	0.616	-4.753	1.47E-05	0.805	71.29%	1.702	28.57%	0.474	0.522	0.605	0.066	0.415	0.693	0.278	0.677	0.885	0.3	4.036	0.493	0.208	0.657	0.681	0.07	0.334	0.158	0.386	0.669	0.003	0.013	0.268	0.482	2.568	4.379	5.134	0.009	0.003	0.816	0.562	0.159	0.02	0.012	0.458	0.023
-3.61	2.657	2.223	0	0.005	0.006	0.012	0.005	-4.551	3.31E-05	0.763	91.88%	1.189	2.38%	0.102	0.164	0.516	0.807	0.89	0.23	0.003	0.138	0.445	0.924	5.263	0.879	0.019	0.35	0.959	0.914	0.241	0.601	0.358	0.909	0.003	0.012	0.838	0.988	4.483	5.173	4.69	0.004	0.043	0.792	0.968	0.463	0.747	0.975	0.885	0.051
-7.181	1.663	4.928	0.953	0.336	0.003	0.002	0.003	-5.309	1.67E-05	0.173	98.65%	0.861	1.14%	0.739	0.776	0.897	0.749	0.92	0.904	0.397	0.326	0.903	0.917	0.884	0.071	0.165	0.939	0.991	0.007	0.818	0.933	0.054	0.694	0.003	0.006	0.007	1.085	4.108	4.83	4.894	0.557	0.107	0.697	0.356	0.28	0.169	0.948	0.819	0.019
-5.585	2.159	4.565	0.055	0.005	0.498	0.9	0.885	-5.403	1.52E-05	0.013	99.72%	0.41	0.37%	0.759	0.125	0.917	0.071	0.853	0.881	0.614	0.159	0.883	0.689	0.925	0.08	0.168	0.757	0.991	0.098	0.22	0.859	0.689	0.825	0.003	0.056	0.121	0.768	4.58	4.636	5.227	0.08	0.062	0.562	0.052	0.332	0.006	0.043	0.597	0.019
-2.761	1.595	1.465	0.169	0.975	0.009	0.002	0.003	-4.664	6.65E-05	0.982	48.95%	0.802	35.46%	0.467	0.677	0.294	0.882	0.145	0.807	0.299	0.828	0.294	0.272	9.945	0.628	0.086	0.14	0.197	0.029	0.136	0.037	0.277	0.026	0.003	0.017	0.057	0.435	2.586	2.682	2.172	0.054	0.003	0.849	0.014	0.116	0.005	0.005	0.114	0.016
-4.552	2.661	3.063	0.997	0.003	0.004	0.134	0.412	-4.78	1.21E-05	0.628	79.64%	1.676	21.63%	0.328	0.679	0.605	0.102	0.49	0.647	0.394	0.824	0.909	0.451	4.277	0.254	0.227	0.8	0.695	0.132	0.258	0.159	0.447	0.809	0.003	0.015	0.277	0.652	2.702	4.7	5.296	0.015	0.004	0.813	0.797	0.148	0.027	0.01	0.492	0.024
-5.621	1.401	3.392	0.167	0.002	0.003	0.004	0.004	-4.649	3.84E-05	0.171	97.02%	0.549	0.90%	0.879	0.77	0.846	0.88	0.915	0.912	0.647	0.55	0.883	0.92	0.514	0.092	0.141	0.771	0.988	0.022	0.316	0.092	0.148	0.866	0.003	0.015	0.01	0.671	3.812	4.15	4.43	0.555	0.241	0.68	0.015	0.23	0.011	0.914	0.613	0.01
-5.545	4.187	4.882	0.999	0.949	0.003	0.003	0.04	-4.662	1.12E-05	0.391	98.42%	0.808	0.68%	0.815	0.846	0.9	0.77	0.91	0.914	0.334	0.778	0.733	0.835	5.283	0.076	0.183	0.994	0.989	0.256	0.398	0.584	0.136	0.059	0.003	0.009	0.8	3.211	4.658	5.733	5.516	0.046	0.451	0.95	0.962	0.636	0.505	0.936	0.914	0.633
-3.594	2.371	2.325	0.273	0.007	0.024	0.085	0.034	-5.621	2.20E-05	0.992	96.09%	3.655	3.26%	0.092	0.491	0.833	0.867	0.805	0.725	0.847	0.772	0.842	0.917	6.455	0.224	0.572	0.947	0.965	0.313	0.374	0.944	0.13	0.902	0.003	0.007	0.944	0.605	3.724	4.96	4.323	0.38	0.064	0.139	0.036	0.187	0.031	0.023	0.298	0.003
-4.597	2.923	2.824	0.017	0.61	0.003	0.005	0.003	-4.916	2.48E-05	0.423	91.51%	1.404	7.06%	0.737	0.958	0.685	0.441	0.247	0.283	0.3	0.396	0.626	0.811	4.346	0.227	0.642	0.972	0.976	0.374	0.7	0.773	0.606	0.691	0.003	0.009	0.971	0.733	2.803	3.347	5.157	0.005	0.027	0.936	0.113	0.449	0.85	0.342	0.457	0.364
-6.616	4.546	6.364	0.943	0.001	0.018	0.002	0.94	-5.002	9.41E-06	0.718	101.25%	1.187	1.40%	0.177	0.898	0.735	0.109	0.682	0.904	0.005	0.449	0.479	0.867	6.412	0.026	0.108	0.959	0.956	0.076	0.016	0.934	0.035	0.055	0.003	0.017	0.242	1.361	5.237	7.012	6.357	0.009	0.279	0.972	0.937	0.665	0.8	0.782	0.721	0.009
-5.247	3.83	5.148	0.989	0.955	0.017	0.002	0.01	-4.727	1.42E-05	0.728	93.50%	1.453	5.73%	0.499	0.936	0.838	0.785	0.824	0.347	0.537	0.861	0.578	0.933	4.127	0.668	0.873	0.744	0.63	0.869	0.527	0.87	0.148	0.771	0.003	0.01	0.856	2.355	4.835	5.44	6.42	0.023	0.224	0.418	0.926	0.87	0.898	0.226	0.939	0.684
-6.091	3.301	3.447	0.987	0.005	0.093	0.015	0.027	-5.011	2.53E-05	0.02	91.57%	0.306	0.96%	0.582	0.922	0.901	0.431	0.919	0.936	0.29	0.839	0.802	0.57	9.054	0.151	0.409	0.739	0.973	0.655	0.709	0.981	0.023	0.84	0.003	0.011	0.891	1.52	4.844	6.192	6.94	0.001	0.003	0.318	0.855	0.212	0.019	0.014	0.823	0.005
-4.193	3.102	3.484	0.995	0.005	0.003	0.012	0.002	-4.762	1.40E-05	0.584	82.18%	1.904	10.48%	0.914	0.925	0.837	0.065	0.479	0.649	0.523	0.481	0.907	0.16	4.71	0.415	0.295	0.508	0.743	0.087	0.275	0.601	0.266	0.444	0.003	0.018	0.877	0.731	3.596	5.29	5.64	0.009	0.004	0.858	0.802	0.069	0.02	0.034	0.14	0.015
-5.782	3.156	4.461	0.457	0.995	0.026	0.007	0.161	-5.632	9.06E-06	0.016	97.84%	0.892	1.84%	0.468	0.963	0.57	0.105	0.652	0.729	0.465	0.143	0.846	0.792	5.408	0.094	0.115	0.8	0.838	0.01	0.843	0.953	0.058	0.018	0.003	0.008	0.348	0.583	4.093	5.353	6.052	0.16	0.003	0.447	0.01	0.179	0.01	0.152	0.616	0.008
-4.562	3.404	4.857	0.891	0.851	0.359	0.084	0.659	-5.124	1.15E-05	0.254	93.65%	0.951	2.75%	0.517	0.939	0.793	0.129	0.811	0.752	0.66	0.668	0.74	0.666	6.018	0.133	0.214	0.147	0.222	0.161	0.738	0.925	0.044	0.063	0.003	0.009	0.91	0.634	3.948	5.563	5.585	0.01	0.003	0.872	0.611	0.191	0.007	0.009	0.706	0.011
-4.806	2.15	2.269	0.954	0.99	0.756	0.824	0.818	-5.153	6.27E-06	0.641	73.92%	1.924	35.65%	0.615	0.649	0.438	0.064	0.345	0.773	0.772	0.156	0.916	0.361	4.416	0.614	0.261	0.748	0.882	0.193	0.331	0.774	0.235	0.451	0.003	0.011	0.201	0.235	2.438	4.145	5.339	0.004	0.002	0.917	0.924	0.094	0.089	0.229	0.417	0.047
-5.615	1.382	3.332	0.695	0.001	0.004	0.004	0.003	-4.653	6.60E-05	0.128	96.99%	0.576	1.54%	0.931	0.465	0.896	0.78	0.921	0.944	0.562	0.254	0.882	0.812	0.67	0.2	0.043	0.936	0.988	0.085	0.258	0.606	0.241	0.827	0.003	0.018	0.025	1.054	3.802	4.42	5.511	0.156	0.543	0.418	0.05	0.192	0.008	0.976	0.751	0.006
-5.102	1.817	3.97	0.1	0.001	0.01	0.002	0.033	-5.454	1.46E-05	0.005	99.82%	0.325	0.40%	0.856	0.529	0.957	0.184	0.925	0.912	0.69	0.18	0.922	0.819	1.51	0.164	0.231	0.556	0.989	0.013	0.145	0.857	0.099	0.798	0.003	0.023	0.056	0.856	4.568	4.612	5.155	0.377	0.064	0.433	0.023	0.186	0.006	0.006	0.491	0.022
-5.342	1.881	4.161	0.021	0.001	0.057	0.008	0.148	-5.381	1.49E-05	0.019	99.66%	0.303	0.42%	0.899	0.162	0.944	0.11	0.92	0.865	0.751	0.127	0.916	0.794	0.887	0.096	0.294	0.513	0.99	0.013	0.162	0.774	0.206	0.508	0.003	0.039	0.087	0.686	4.398	4.527	5.058	0.13	0.015	0.52	0.013	0.181	0.004	0.007	0.437	0.013
-4.45	2.609	2.848	0.994	0.954	0.858	0.862	0.297	-5.473	1.51E-05	0.398	85.01%	0.827	16.92%	0.287	0.595	0.73	0.799	0.749	0.572	0.88	0.895	0.812	0.914	4.365	0.395	0.279	0.978	0.96	0.012	0.964	0.854	0.058	0.044	0.003	0.007	0.061	0.355	2.252	3.3	5.395	0.393	0.031	0.678	0.86	0.245	0.009	0.028	0.761	0.134
-5.657	3.705	3.792	0.989	0.005	0.008	0.001	0.002	-5.252	1.77E-05	0.804	98.78%	0.759	1.48%	0.617	0.598	0.94	0.609	0.947	0.933	0.533	0.667	0.879	0.812	1.75	0.225	0.118	0.986	0.993	0.27	0.289	0.938	0.26	0.901	0.003	0.018	0.817	1.51	4.52	5.685	4.878	0.021	0.01	0.814	0.038	0.331	0.007	0.704	0.47	0.009
-5.777	2.593	3.035	0.714	0.974	0.008	0.106	0.798	-5.385	1.34E-05	0.238	97.96%	1.018	4.46%	0.789	0.897	0.894	0.094	0.82	0.682	0.367	0.096	0.942	0.9	6.895	0.182	0.753	0.976	0.989	0.056	0.067	0.976	0.102	0.585	0.003	0.008	0.564	1.794	4.803	6.34	5.994	0.021	0.003	0.498	0.035	0.175	0.033	0.606	0.643	0.009
-3.169	2.045	2.088	0.973	0.949	0.156	0.234	0.005	-5.059	8.45E-06	0.492	55.40%	2.329	45.40%	0.14	0.532	0.21	0.171	0.134	0.528	0.532	0.87	0.813	0.376	4.341	0.226	0.481	0.775	0.36	0.07	0.426	0.131	0.239	0.304	0.003	0.01	0.763	0.262	2.192	3.549	4.383	0.253	0.003	0.223	0.007	0.083	0.009	0.004	0.277	0.02
-5.109	3.344	4.178	0.946	0.333	0.005	0.002	0.009	-4.638	2.19E-05	0.747	96.40%	1.813	2.25%	0.747	0.64	0.758	0.075	0.883	0.861	0.276	0.892	0.685	0.213	7.543	0.051	0.713	0.847	0.327	0.918	0.186	0.907	0.087	0.805	0.003	0.019	0.518	1.992	4.348	5.108	6.788	0.012	0.012	0.583	0.879	0.613	0.039	0.025	0.638	0.452
-4.292	2.871	3.578	0.082	0.97	0.007	0.001	0.005	-4.656	1.58E-05	0.898	89.91%	1.547	13.99%	0.517	0.862	0.598	0.81	0.462	0.452	0.389	0.713	0.494	0.929	4.841	0.776	0.827	0.731	0.61	0.737	0.707	0.926	0.038	0.834	0.003	0.007	0.812	1.279	4.022	4.072	4.923	0.015	0.024	0.447	0.95	0.852	0.8	0.029	0.895	0.53
-4.816	3.582	5.137	0.996	0.955	0.004	0.002	0.023	-5.56	1.31E-05	0.251	98.03%	2.069	1.45%	0.214	0.944	0.797	0.083	0.856	0.106	0.474	0.605	0.801	0.834	5.024	0.111	0.958	0.885	0.968	0.818	0.138	0.921	0.096	0.253	0.003	0.007	0.804	1.276	4.768	5.779	5.86	0.016	0.709	0.989	0.929	0.807	0.843	0.965	0.897	0.821
-5.367	1.084	2.521	0.307	0.725	0.007	0.097	0.01	-4.947	1.83E-05	0.389	93.68%	1.881	8.33%	0.139	0.767	0.115	0.926	0.276	0.578	0.208	0.866	0.815	0.936	1.396	0.193	0.827	0.763	0.984	0.03	0.034	0.855	0.095	0.668	0.003	0.007	0.092	0.675	2.514	3.829	4.099	0.812	0.227	0.58	0.019	0.22	0.016	0.288	0.71	0.02
-5.183	1.878	4.17	0.02	0.001	0.037	0.007	0.068	-5.343	1.41E-05	0.022	99.67%	0.313	0.41%	0.849	0.164	0.945	0.109	0.903	0.871	0.8	0.134	0.89	0.899	0.879	0.077	0.303	0.5	0.991	0.013	0.198	0.472	0.197	0.621	0.003	0.03	0.072	0.76	4.379	4.532	5.176	0.114	0.022	0.533	0.017	0.181	0.005	0.008	0.466	0.014
-3.482	3.129	3.741	0.023	0.646	0.388	0.981	0.327	-4.762	2.09E-05	0.368	86.08%	1.131	27.20%	0.066	0.198	0.452	0.945	0.089	0.19	0.056	0.919	0.18	0.902	9.101	0.146	0.59	0.818	0.382	0.125	0.705	0.637	0.108	0.961	0.003	0.006	0.835	1.022	2.712	3.495	5.166	0.059	0.136	0.078	0.016	0.215	0.513	0.003	0.843	0.012
-4.065	1.498	3.012	0.997	0.924	0.087	0.025	0.008	-5.801	2.10E-05	0.043	95.99%	0.468	2.13%	0.774	0.676	0.765	0.155	0.854	0.872	0.167	0.331	0.745	0.643	5.626	0.246	0.597	0.852	0.954	0.249	0.083	0.961	0.035	0.141	0.003	0.011	0.502	1.16	4.109	5.277	5.627	0.023	0.002	0.093	0.005	0.035	0.004	0.004	0.358	0.005
-4.317	2.134	3.023	0.389	0.212	0.007	0.028	0.155	-5.384	2.09E-05	0.759	96.36%	0.585	4.49%	0.08	0.822	0.603	0.867	0.892	0.943	0.398	0.202	0.889	0.917	4.075	0.339	0.071	0.517	0.979	0.007	0.112	0.539	0.124	0.032	0.003	0.005	0.023	0.45	2.072	2.448	3.892	0.014	0.003	0.227	0.242	0.296	0.005	0.01	0.781	0.014
-7.558	1.734	5.097	0.805	0.04	0.003	0.002	0.006	-5.377	1.71E-05	0.433	98.28%	0.825	1.32%	0.798	0.532	0.9	0.478	0.92	0.905	0.47	0.257	0.873	0.922	0.571	0.034	0.293	0.937	0.993	0.009	0.903	0.917	0.084	0.759	0.003	0.007	0.009	1.027	4.018	4.525	4.876	0.053	0.073	0.748	0.372	0.413	0.294	0.964	0.821	0.011
-2.277	2.619	2.256	0.188	0.293	0.007	0.063	0.918	-4.84	2.61E-05	0.937	85.86%	0.699	8.86%	0.763	0.943	0.686	0.705	0.612	0.196	0.009	0.649	0.261	0.865	7.482	0.178	0.03	0.624	0.228	0.539	0.042	0.795	0.057	0.907	0.003	0.251	0.799	1.469	3.817	4.47	5.593	0.016	0.004	0.193	0.269	0.518	0.484	0.001	0.365	0.007
-4.085	1.931	1.964	0.343	0.983	0.623	0.261	0.164	-5.136	6.96E-06	0.46	79.26%	0.99	29.30%	0.142	0.901	0.406	0.787	0.318	0.71	0.61	0.905	0.638	0.913	3.958	0.404	0.079	0.988	0.93	0.013	0.993	0.652	0.113	0.787	0.003	0.009	0.239	0.316	2.1	2.883	5.39	0.344	0.024	0.694	0.677	0.25	0.007	0.028	0.756	0.194
-6.122	2.976	3.534	0.998	0.995	0.235	0.839	0.578	-5.25	2.18E-05	0.433	93.83%	1.033	7.60%	0.183	0.782	0.627	0.835	0.821	0.862	0.079	0.807	0.846	0.779	4.01	0.28	0.157	0.976	0.933	0.02	0.976	0.852	0.91	0.036	0.003	0.007	0.038	0.579	2.814	3.255	4.384	0.644	0.113	0.884	0.909	0.315	0.023	0.017	0.844	0.146
-7.136	1.72	4.192	0.91	0.003	0.004	0.131	0.021	-5.071	2.82E-05	0.024	97.57%	0.555	1.96%	0.392	0.626	0.909	0.808	0.96	0.815	0.454	0.231	0.907	0.919	1.263	0.196	0.181	0.811	0.976	0.017	0.586	0.941	0.047	0.787	0.003	0.008	0.037	0.972	3.818	4.775	4.55	0.746	0.273	0.32	0.047	0.273	0.078	0.944	0.785	0.024
-3.192	2.128	2.248	0.011	0.997	0.014	0.006	0.093	-5.155	3.17E-06	0.432	61.29%	2.182	29.07%	0.202	0.765	0.446	0.212	0.427	0.336	0.728	0.912	0.454	0.921	3.126	0.893	0.927	0.913	0.106	0.854	0.926	0.946	0.103	0.18	0.003	0.008	0.863	0.38	4.058	4.158	5.957	0.029	0.008	0.8	0.964	0.761	0.857	0.047	0.892	0.702
-5.462	2.141	3.489	0.177	0.159	0.012	0.214	0.94	-5.517	1.87E-05	0.037	97.88%	0.368	0.89%	0.925	0.369	0.793	0.113	0.734	0.838	0.578	0.114	0.763	0.473	5.302	0.177	0.141	0.929	0.986	0.012	0.25	0.725	0.46	0.812	0.004	0.209	0.468	0.67	4.271	4.812	5.433	0.094	0.01	0.331	0.016	0.155	0.007	0.727	0.415	0.019
-4.495	2.517	2.741	0.987	0.001	0.003	0.106	0.405	-4.77	1.35E-05	0.438	78.65%	1.948	24.65%	0.49	0.709	0.565	0.065	0.288	0.643	0.302	0.683	0.892	0.232	4.111	0.429	0.215	0.85	0.562	0.079	0.286	0.347	0.262	0.793	0.003	0.012	0.24	0.553	2.505	4.383	5.546	0.006	0.003	0.778	0.674	0.107	0.008	0.063	0.551	0.014
-4.997	2.993	3.771	0.013	0.003	0.007	0.001	0.002	-4.67	1.11E-05	0.955	98.96%	1.348	1.86%	0.632	0.887	0.497	0.385	0.062	0.858	0.005	0.915	0.487	0.455	2.469	0.115	0.545	0.998	0.992	0.797	0.072	0.847	0.06	0.19	0.003	0.016	0.983	3.256	4.829	6.237	6.25	0.016	0.85	0.949	0.759	0.415	0.125	0.699	0.893	0.464
-2.948	2.528	2.673	0.021	0.006	0.02	0.237	0.126	-5.625	2.80E-05	0.988	95.89%	2.378	5.36%	0.128	0.171	0.821	0.847	0.809	0.917	0.844	0.584	0.708	0.882	6.928	0.444	0.49	0.905	0.94	0.085	0.55	0.925	0.09	0.954	0.003	0.007	0.926	0.766	2.76	4.189	4.115	0.024	0.009	0.123	0.021	0.077	0.302	0.03	0.223	0.005
-3.964	3.097	3.999	0.018	0.926	0.006	0.94	0.007	-5.261	2.40E-05	0.14	92.40%	1.319	7.36%	0.673	0.845	0.301	0.069	0.246	0.25	0.306	0.179	0.077	0.456	3.06	0.266	0.47	0.987	0.615	0.631	0.772	0.839	0.393	0.904	0.003	0.008	0.95	0.432	3.229	4.308	5.051	0.009	0.035	0.962	0.022	0.271	0.252	0.138	0.423	0.007
-5.752	1.071	2.805	0.784	0.971	0.007	0.449	0.067	-5.337	1.64E-05	0.124	95.33%	0.777	4.52%	0.372	0.623	0.736	0.742	0.906	0.757	0.918	0.174	0.929	0.917	0.975	0.209	0.351	0.911	0.983	0.006	0.264	0.933	0.069	0.574	0.003	0.01	0.117	0.441	2.742	3.854	4.892	0.161	0.02	0.512	0.031	0.262	0.008	0.57	0.685	0.015
-4.976	0.925	2.775	0.273	0.998	0.02	0.012	0.003	-5.695	7.31E-06	0.909	89.90%	2.015	12.91%	0.181	0.872	0.334	0.859	0.103	0.514	0.88	0.776	0.835	0.929	1.254	0.178	0.914	0.884	0.974	0.007	0.101	0.93	0.091	0.208	0.003	0.007	0.684	0.354	2.556	3.694	4.657	0.767	0.055	0.475	0.009	0.207	0.006	0.057	0.539	0.013
-4.195	3.379	3.257	0.041	0.021	0.006	0.002	0.004	-5.038	1.67E-05	0.853	97.25%	0.458	2.27%	0.973	0.952	0.934	0.102	0.828	0.832	0.375	0.44	0.946	0.9	3.9	0.449	0.024	0.993	0.991	0.77	0.929	0.608	0.107	0.805	0.003	0.035	0.99	0.875	3.586	4.508	5.489	0.01	0.003	0.971	0.016	0.306	0.017	0.562	0.466	0.049
-4.701	3.819	4.571	0.999	0.23	0.008	0.069	0.951	-5.063	1.25E-05	0.963	90.75%	1.088	10.32%	0.095	0.113	0.533	0.902	0.757	0.679	0.13	0.882	0.906	0.922	2.41	0.065	0.63	0.956	0.957	0.013	0.959	0.122	0.068	0.091	0.003	0.006	0.555	0.936	2.678	4.384	4.213	0.005	0.012	0.619	0.937	0.4	0.039	0.003	0.902	0.026
-4.832	0.968	2.72	0.99	0.184	0.051	0.013	0.017	-5.165	1.75E-05	0.05	94.98%	0.664	7.96%	0.958	0.191	0.911	0.065	0.919	0.79	0.766	0.122	0.922	0.803	4.391	0.262	0.867	0.655	0.971	0.226	0.123	0.971	0.149	0.273	0.003	0.011	0.295	1.312	4.461	5.85	6.015	0.011	0.002	0.199	0.006	0.042	0.004	0.005	0.134	0.005
-3.136	3.952	3.74	0.882	0.95	0.004	0.001	0.005	-5.7	6.84E-06	0.83	79.29%	2.046	30.09%	0.356	0.348	0.199	0.772	0.077	0.179	0.893	0.519	0.674	0.655	7.018	0.138	0.721	0.934	0.857	0.916	0.983	0.961	0.131	0.059	0.004	0.025	0.981	1.427	3.906	5.051	5.669	0.007	0.003	0.054	0.478	0.358	0.004	0.003	0.707	0.012
-2.368	2.348	2.751	0.032	0.2	0.872	0.988	0.026	-5.095	2.18E-05	0.72	90.14%	1.158	11.98%	0.044	0.269	0.367	0.912	0.094	0.246	0.037	0.897	0.254	0.829	7.4	0.384	0.704	0.833	0.537	0.027	0.963	0.716	0.058	0.959	0.003	0.007	0.523	0.568	2.178	2.844	4.748	0.05	0.021	0.142	0.019	0.186	0.423	0.003	0.858	0.019
-3.004	2.218	2.252	0.023	0.326	0.011	0.004	0.01	-4.635	2.01E-05	0.862	92.30%	1.429	10.01%	0.927	0.887	0.742	0.086	0.259	0.867	0.251	0.878	0.77	0.158	6.999	0.582	0.15	0.866	0.952	0.055	0.401	0.699	0.186	0.727	0.003	0.026	0.447	0.825	3.657	5.781	5.729	0.007	0.006	0.911	0.91	0.122	0.107	0.015	0.503	0.013
-4.754	2.41	2.589	0.979	0.001	0.003	0.22	0.453	-4.76	1.48E-05	0.398	77.48%	1.797	24.40%	0.334	0.573	0.64	0.076	0.488	0.702	0.432	0.814	0.891	0.276	4.069	0.201	0.273	0.942	0.64	0.146	0.414	0.298	0.21	0.863	0.003	0.012	0.421	0.77	2.451	4.599	5.836	0.012	0.005	0.682	0.813	0.149	0.029	0.023	0.563	0.023
-3.108	2.688	4.48	0.013	0.002	0.004	0	0	-4.711	2.10E-05	0.114	97.53%	1.196	1.83%	0.111	0.714	0.164	0.057	0.506	0.215	0.1	0.126	0.071	0.264	1.383	0.32	0.715	0.986	0.997	0.107	0.224	0.983	0.015	0.207	0.003	0.008	0.98	0.33	3.578	6.269	4.415	0.039	0.397	0.915	0.906	0.498	0.023	0.977	0.869	0.694
-3.976	4.353	4.332	0.999	0.999	0.005	0.005	0.05	-5.64	3.97E-06	0.701	89.21%	2.998	10.62%	0.696	0.56	0.33	0.064	0.144	0.053	0.573	0.13	0.812	0.64	8.372	0.214	0.973	0.995	0.939	0.69	0.499	0.947	0.91	0.062	0.003	0.011	0.676	2.223	4.558	5.535	6.33	0.004	0.003	0.858	0.953	0.432	0.004	0.008	0.61	0.036
-4.791	3.638	5.366	0.8	0.022	0.592	0.003	0.443	-5.066	1.48E-05	0.029	97.12%	1.067	1.00%	0.221	0.953	0.845	0.148	0.902	0.752	0.217	0.417	0.859	0.818	4.327	0.071	0.235	0.503	0.26	0.295	0.937	0.965	0.073	0.852	0.003	0.007	0.955	1.441	4.246	5.817	6.296	0.005	0.005	0.861	0.869	0.347	0.008	0.151	0.823	0.019
-6.051	3.036	3.655	0.995	0.995	0.03	0.638	0.572	-4.921	3.08E-05	0.202	94.51%	0.957	6.87%	0.123	0.746	0.414	0.883	0.661	0.846	0.048	0.786	0.854	0.846	5.139	0.435	0.123	0.964	0.955	0.032	0.945	0.831	0.89	0.026	0.003	0.007	0.044	0.646	2.603	3.123	3.961	0.746	0.221	0.907	0.853	0.242	0.017	0.026	0.831	0.286
-3.435	2.238	2.137	0.012	0.045	0.093	0.078	0.022	-5.653	1.35E-05	0.21	96.83%	0.521	6.91%	0.243	0.131	0.653	0.061	0.876	0.949	0.832	0.173	0.635	0.301	7.181	0.713	0.056	0.779	0.99	0.006	0.021	0.834	0.092	0.343	0.003	0.011	0.07	0.543	2.712	3.798	4.377	0.02	0.002	0.213	0.129	0.09	0.006	0.005	0.215	0.009
-4.746	1.671	3.471	0.015	0.002	0.292	0.664	0.754	-5.524	1.57E-05	0.035	98.56%	0.292	0.54%	0.875	0.131	0.841	0.146	0.887	0.876	0.692	0.125	0.87	0.85	0.866	0.133	0.199	0.708	0.991	0.014	0.112	0.179	0.392	0.482	0.003	0.064	0.109	0.613	3.963	4.277	4.985	0.15	0.055	0.434	0.01	0.161	0.004	0.007	0.375	0.013
-3.524	2.772	2.637	0.964	0.022	0.003	0.02	0.799	-4.731	2.70E-05	0.932	87.63%	0.944	8.35%	0.915	0.729	0.855	0.198	0.808	0.083	0.118	0.611	0.744	0.287	8.496	0.15	0.341	0.553	0.058	0.819	0.132	0.9	0.104	0.936	0.003	0.28	0.67	2.317	4.535	4.81	5.37	0.016	0.004	0.522	0.584	0.336	0.021	0.003	0.286	0.009
-3.631	2.769	3.001	0.033	0.994	0.007	0.003	0.01	-5.179	5.68E-06	0.308	58.34%	3.381	22.15%	0.284	0.779	0.552	0.257	0.495	0.336	0.7	0.903	0.623	0.895	3.088	0.817	0.95	0.958	0.067	0.452	0.972	0.956	0.047	0.124	0.003	0.007	0.84	0.99	4.284	4.964	6.549	0.011	0.031	0.629	0.977	0.588	0.802	0.273	0.906	0.127
-2.206	2.78	3.199	0.01	0.994	0.01	0.003	0.01	-6.142	2.74E-06	0.593	90.33%	1.222	14.10%	0.15	0.202	0.055	0.085	0.056	0.039	0.388	0.498	0.794	0.365	7.043	0.259	0.481	0.955	0.897	0.577	0.978	0.914	0.083	0.645	0.003	0.011	0.976	0.178	3.422	3.975	5.553	0.026	0.005	0.142	0.204	0.402	0.007	0.005	0.818	0.011
-4.961	3.211	3.679	0.833	0.014	0.005	0.004	0.119	-4.761	1.31E-05	0.882	96.31%	1.636	2.53%	0.7	0.921	0.74	0.119	0.901	0.891	0.311	0.905	0.83	0.337	8.398	0.093	0.716	0.755	0.675	0.894	0.064	0.857	0.093	0.87	0.003	0.039	0.362	1.456	4.455	5.351	6.02	0.021	0.005	0.747	0.851	0.842	0.416	0.003	0.629	0.595
-5.666	3.3	4.27	0.999	0.238	0.007	0.004	0.188	-5.094	1.28E-05	0.987	90.12%	1.373	1.77%	0.244	0.926	0.237	0.965	0.293	0.554	0.661	0.895	0.754	0.935	8.573	0.039	0.971	0.98	0.982	0.099	0.58	0.857	0.103	0.121	0.003	0.005	0.945	1.231	4.063	5.247	4.818	0.011	0.018	0.743	0.75	0.424	0.013	0.007	0.856	0.008
-4.605	1.059	3.11	0.427	0.996	0.008	0.116	0.004	-5.422	1.77E-05	0.852	92.20%	2.119	11.09%	0.196	0.894	0.284	0.808	0.06	0.298	0.872	0.662	0.852	0.929	1.48	0.16	0.913	0.794	0.982	0.012	0.048	0.899	0.12	0.143	0.003	0.008	0.509	0.387	2.509	3.613	4.382	0.637	0.179	0.443	0.019	0.225	0.007	0.127	0.573	0.019
-4.932	2.571	2.197	0.035	0.414	0.013	0.001	0.004	-4.936	1.04E-05	0.117	97.86%	0.662	2.76%	0.557	0.936	0.901	0.204	0.931	0.826	0.546	0.376	0.791	0.672	7.78	0.375	0.514	0.992	0.993	0.472	0.09	0.915	0.083	0.236	0.003	0.011	0.904	1.156	3.586	6.093	5.787	0.005	0.093	0.983	0.867	0.052	0.035	0.164	0.871	0.429
-3.997	3.375	3.75	0.002	0.003	0.005	0.008	0.004	-4.813	3.79E-05	0.574	92.69%	1.015	3.05%	0.355	0.304	0.867	0.499	0.95	0.107	0.261	0.128	0.939	0.932	4.507	0.754	0.215	0.398	0.983	0.877	0.561	0.882	0.637	0.195	0.003	0.011	0.814	1.834	5.162	6.826	5.11	0.001	0.033	0.941	0.99	0.488	0.772	0.969	0.937	0.221
-5.716	3.677	4.937	0.628	0.99	0.207	0.002	0.702	-5.228	7.09E-06	0.124	97.51%	1.216	1.60%	0.321	0.973	0.626	0.097	0.664	0.652	0.21	0.64	0.624	0.504	5.706	0.122	0.121	0.799	0.439	0.596	0.886	0.954	0.058	0.023	0.003	0.008	0.887	0.708	4.297	5.507	6.154	0.03	0.005	0.951	0.127	0.303	0.006	0.033	0.662	0.019
-5.064	3.096	3.34	0.947	0.007	0.376	0.99	0.99	-5.772	1.34E-05	0.043	98.54%	0.277	0.68%	0.88	0.129	0.882	0.115	0.869	0.812	0.663	0.107	0.881	0.901	4.475	0.25	0.066	0.555	0.984	0.019	0.018	0.09	0.942	0.174	0.004	0.491	0.233	0.682	4.423	5.026	5.538	0.041	0.011	0.609	0.009	0.283	0.006	0.036	0.546	0.693
-5.284	3.351	3.869	0.86	0.018	0.007	0.011	0.751	-4.847	1.03E-05	0.415	96.86%	1.479	2.44%	0.811	0.941	0.865	0.27	0.872	0.83	0.256	0.91	0.934	0.278	8.594	0.156	0.667	0.561	0.472	0.679	0.04	0.878	0.107	0.128	0.003	0.026	0.276	1.422	4.482	5.269	5.927	0.059	0.005	0.854	0.294	0.815	0.02	0.003	0.553	0.455
-5.46	3.955	4.887	0.995	0.997	0.006	0.007	0.051	-4.955	1.67E-05	0.984	85.32%	1.491	9.23%	0.074	0.766	0.534	0.479	0.275	0.133	0.943	0.895	0.611	0.898	4.057	0.026	0.971	0.984	0.939	0.027	0.99	0.923	0.213	0.2	0.003	0.005	0.83	0.823	3.18	4.268	5.581	0.132	0.01	0.792	0.931	0.278	0.005	0.454	0.847	0.021
-5.263	1.841	2.179	0.57	0.994	0.01	0.003	0.025	-5.118	8.71E-06	0.069	97.84%	0.818	3.41%	0.71	0.851	0.826	0.065	0.631	0.863	0.103	0.21	0.94	0.905	5.281	0.193	0.916	0.986	0.99	0.911	0.068	0.973	0.087	0.583	0.003	0.006	0.856	1.87	4.696	6.271	6.031	0.014	0.002	0.408	0.009	0.06	0.005	0.07	0.511	0.005
-3.569	3.062	3.003	0.002	0.005	0.012	0.003	0.003	-4.576	3.22E-05	0.948	92.36%	2.533	4.09%	0.081	0.399	0.645	0.933	0.766	0.117	0.013	0.172	0.375	0.93	3.886	0.871	0.033	0.316	0.919	0.771	0.737	0.259	0.096	0.749	0.003	0.01	0.93	1.508	2.657	4.627	4.209	0.003	0.012	0.068	0.954	0.287	0.805	0.948	0.452	0.008
-5.237	3.365	4.475	0.011	0.106	0.017	0.001	0.002	-4.779	1.22E-05	0.92	99.77%	1.578	1.48%	0.351	0.958	0.385	0.166	0.324	0.097	0.095	0.192	0.35	0.751	3.79	0.153	0.885	0.997	0.991	0.737	0.477	0.946	0.032	0.777	0.003	0.01	0.985	3.356	4.687	6.455	6.312	0.01	0.694	0.965	0.767	0.345	0.101	0.539	0.889	0.336
-3.24	1.774	1.802	0.001	0.998	0.018	0.004	0.051	-5.228	3.21E-06	0.309	63.89%	1.964	25.24%	0.176	0.799	0.398	0.261	0.271	0.589	0.681	0.924	0.446	0.92	3.793	0.884	0.934	0.909	0.243	0.857	0.922	0.949	0.074	0.176	0.003	0.008	0.869	0.467	4.175	4.154	6.226	0.079	0.01	0.752	0.966	0.76	0.888	0.029	0.914	0.745
-3.804	2.297	3.088	0.014	0.016	0.356	0.995	0.989	-4.848	2.24E-05	0.761	97.30%	0.561	1.67%	0.941	0.117	0.775	0.21	0.762	0.909	0.113	0.69	0.352	0.326	1.928	0.916	0.026	0.122	0.963	0.787	0.124	0.036	0.375	0.618	0.003	0.245	0.959	0.79	4.317	5.179	5.106	0.008	0.012	0.98	0.032	0.531	0.014	0.968	0.929	0.745
-4.418	3.109	3.777	0.003	0.006	0.007	0.003	0.003	-4.796	2.86E-05	0.846	91.27%	1.352	3.81%	0.035	0.229	0.629	0.967	0.703	0.352	0.777	0.717	0.496	0.934	6.593	0.737	0.709	0.826	0.908	0.796	0.812	0.905	0.439	0.566	0.003	0.007	0.938	1.292	4.043	5.808	4.805	0.007	0.083	0.123	0.951	0.304	0.797	0.906	0.576	0.013
-1.439	2.478	2.037	0.198	0.002	0.01	0.015	0.958	-4.915	2.84E-06	0.866	73.19%	2.188	27.90%	0.114	0.365	0.787	0.353	0.085	0.824	0.864	0.895	0.706	0.377	7.775	0.249	0.047	0.446	0.757	0.011	0.445	0.274	0.076	0.032	0.003	0.011	0.875	0.467	2.191	2.585	3.675	0.021	0.003	0.067	0.366	0.081	0.42	0.007	0.111	0.005
0.255	-0.633	-0.351	0.003	0.003	0.021	0.016	0.944	-4.63	0.000175764	0.993	16.45%	0.586	78.69%	0.022	0.179	0.033	0.713	0.007	0.156	0.018	0.468	0.01	0.264	7.98	0.706	0.008	0.741	0.051	0.01	0.006	0.582	0.395	0.057	0.28	0.479	0.029	0.385	1.546	2.784	4.126	0.084	0.019	0.008	0.014	0.469	0.016	0.006	0.014	0.007
-4.269	1.758	2.984	0.943	0.997	0.006	0.677	0.008	-5.468	2.10E-05	0.09	97.37%	0.345	1.67%	0.59	0.561	0.922	0.078	0.881	0.895	0.587	0.135	0.872	0.404	5.332	0.204	0.789	0.925	0.919	0.199	0.127	0.971	0.051	0.325	0.003	0.01	0.816	1.144	4.512	5.366	5.471	0.225	0.002	0.08	0.01	0.037	0.004	0.015	0.342	0.007
-4.075	1.793	1.664	0.748	0.115	0.818	0.413	0.377	-5.441	2.12E-05	0.731	55.64%	1.907	44.63%	0.013	0.146	0.034	0.388	0.023	0.124	0.025	0.39	0.356	0.943	3.544	0.046	0.909	0.99	0.981	0.026	0.64	0.464	0.079	0.362	0.003	0.003	0.696	0.502	2.156	4.389	4.031	0.288	0.021	0.135	0.016	0.13	0.004	0.011	0.38	0.007
-4.156	2.209	1.694	0	0.031	0.013	0.005	0.004	-4.846	1.58E-05	0.599	87.15%	1.312	9.65%	0.855	0.972	0.312	0.736	0.115	0.503	0.034	0.724	0.13	0.893	4.921	0.254	0.392	0.974	0.979	0.689	0.8	0.438	0.444	0.907	0.003	0.011	0.98	0.903	2.926	2.998	5.111	0.005	0.167	0.942	0.053	0.274	0.779	0.206	0.492	0.113
-6.156	2.935	3.371	0.997	0.991	0.012	0.002	0.007	-5.501	1.74E-05	0.047	97.50%	0.424	1.40%	0.57	0.869	0.885	0.08	0.846	0.842	0.35	0.688	0.491	0.251	5.164	0.299	0.173	0.909	0.792	0.941	0.245	0.97	0.094	0.868	0.003	0.009	0.916	1.568	4.299	5.647	6.729	0.011	0.002	0.656	0.568	0.139	0.006	0.009	0.613	0.05
-1.407	0.746	0.593	0	0.972	0.014	0.007	0.326	-5.085	2.89E-06	0.832	79.45%	1.617	36.06%	0.017	0.572	0.061	0.478	0.009	0.243	0.008	0.151	0.03	0.841	7.425	0.522	0.026	0.873	0.888	0.031	0.459	0.956	0.04	0.674	0.003	0.018	0.912	-0.142	1.818	2.583	4.102	0.002	0.002	0.052	0.025	0.067	0.017	0.003	0.198	0.005
-5.506	3.034	4.243	0.829	0.038	0.004	0.009	0.047	-4.888	2.52E-05	0.191	86.93%	0.866	6.91%	0.786	0.955	0.499	0.369	0.693	0.894	0.096	0.93	0.847	0.385	7.14	0.308	0.123	0.152	0.574	0.232	0.055	0.357	0.75	0.049	0.003	0.232	0.053	1.951	4.449	5.19	5.876	0.029	0.007	0.949	0.851	0.273	0.041	0.389	0.808	0.564
-3.9	3.109	3.003	0.002	0.008	0.007	0.003	0.004	-5.363	2.87E-05	0.718	89.16%	1.259	5.14%	0.056	0.114	0.62	0.911	0.766	0.343	0.551	0.272	0.883	0.927	6.288	0.796	0.573	0.914	0.92	0.897	0.786	0.924	0.472	0.43	0.003	0.008	0.898	1.235	4.316	5.93	4.846	0.003	0.03	0.469	0.968	0.447	0.772	0.89	0.815	0.228
-3.258	2.467	2.302	0.282	0.07	0.01	0.037	0.086	-5.677	1.65E-05	0.99	94.93%	2.98	5.16%	0.067	0.311	0.739	0.867	0.794	0.78	0.83	0.801	0.861	0.915	11.208	0.163	0.583	0.926	0.958	0.195	0.328	0.934	0.141	0.922	0.003	0.007	0.954	0.657	3.358	4	3.976	0.071	0.03	0.129	0.078	0.129	0.117	0.016	0.221	0.005
-5.269	2.2	2.49	0.057	0.99	0.008	0.312	0.538	-5.472	1.69E-05	0.02	94.70%	1.061	11.11%	0.932	0.66	0.887	0.097	0.818	0.772	0.678	0.076	0.887	0.725	8.342	0.193	0.423	0.932	0.957	0.028	0.39	0.969	0.251	0.298	0.003	0.013	0.351	1.537	4.36	5.33	6.626	0.013	0.002	0.178	0.16	0.083	0.007	0.036	0.629	0.008
-1.866	2.038	2.655	0.006	0.988	0.005	0.04	0.012	-5.906	7.22E-06	0.412	77.38%	1.126	18.28%	0.154	0.097	0.034	0.105	0.074	0.043	0.136	0.371	0.495	0.323	8.973	0.354	0.332	0.924	0.932	0.101	0.87	0.838	0.469	0.72	0.003	0.01	0.891	0.02	2.804	3.507	5.087	0.022	0.004	0.067	0.009	0.335	0.012	0.004	0.749	0.005
-6.004	1.323	2.79	0.039	0.001	0.014	0.004	0.009	-4.748	2.84E-05	0.058	96.71%	0.586	1.27%	0.869	0.452	0.777	0.8	0.917	0.933	0.603	0.335	0.896	0.876	0.504	0.188	0.113	0.846	0.992	0.022	0.346	0.234	0.11	0.672	0.003	0.015	0.036	0.749	4.076	4.436	4.628	0.057	0.356	0.679	0.105	0.254	0.02	0.979	0.843	0.01
[truncated: 14,474 more rows]
[truncated: 38 more columns]
