# Supplementary material for: A pharmacophore-guided deep learning approach for bioactive molecular generation
Source: Nat Commun. 2023 Oct 6;14:6234. doi: 10.1038/s41467-023-41454-9 (PMC10558534; doi:10.1038/s41467-023-41454-9)
Supplement: Supplementary file 6 — Supplementary data3 [file 41467_2023_41454_MOESM6_ESM.zip › Supplementary data3/PGMG_ADMET.csv]

LogS	LogD	LogP	Pgp-inh	Pgp-sub	HIA	F(20%)	F(30%)	Caco-2	MDCK	BBB	PPB	VDss	Fu	CYP1A2-inh	CYP1A2-sub	CYP2C19-inh	CYP2C19-sub	CYP2C9-inh	CYP2C9-sub	CYP2D6-inh	CYP2D6-sub	CYP3A4-inh	CYP3A4-sub	CL	T12	hERG	H-HT	DILI	Ames	ROA	FDAMDD	SkinSen	Carcinogenicity	EC	EI	Respiratory	BCF	IGC50	LC50	LC50DM	NR-AR	NR-AR-LBD	NR-AhR	NR-Aromatase	NR-ER	NR-ER-LBD	NR-PPAR-gamma	SR-ARE	SR-ATAD5
-6.461	3.804	6.618	0.998	0.993	0.011	0.006	0.948	-5.563	1.45E-05	0.049	101.09%	1.062	0.34%	0.49	0.62	0.844	0.061	0.655	0.664	0.017	0.694	0.395	0.091	1.634	0.152	0.368	0.712	0.97	0.265	0.041	0.91	0.053	0.247	0.003	0.009	0.309	1.991	5.259	6.503	6.766	0.002	0.003	0.967	0.18	0.674	0.005	0.757	0.895	0.01
-5.798	3.116	5.847	0.991	0.997	0.017	0.01	0.742	-5.464	1.14E-05	0.022	101.66%	0.375	0.39%	0.45	0.161	0.531	0.056	0.545	0.37	0.002	0.589	0.209	0.161	1.689	0.23	0.507	0.829	0.97	0.596	0.064	0.964	0.095	0.401	0.003	0.009	0.014	1.912	5.137	6.251	6.375	0.001	0.004	0.968	0.147	0.675	0.006	0.832	0.895	0.078
-3.995	3.092	6.136	0.855	0.991	0.495	0.007	0.892	-5.676	1.76E-05	0.011	100.22%	0.516	0.70%	0.126	0.105	0.061	0.052	0.156	0.141	0.007	0.068	0.06	0.115	1.216	0.561	0.237	0.945	0.991	0.152	0.125	0.744	0.22	0.923	0.003	0.008	0.022	0.598	4.344	5.669	4.829	0.007	0.003	0.969	0.097	0.677	0.008	0.879	0.909	0.747
-4.982	2.493	5.051	0.02	0.002	0.023	0.767	1	-5.786	6.76E-06	0.004	101.34%	0.326	1.30%	0.833	0.063	0.308	0.034	0.498	0.353	0.058	0.185	0.315	0.095	8.863	0.639	0.071	0.071	0.969	0.72	0.122	0.71	0.926	0.543	0.003	0.906	0.015	1.22	5.891	4.569	7.048	0.405	0.858	0.998	0.955	0.992	1	0.965	0.971	0.64
-4.836	2.392	2.478	0.253	0.718	0.004	0.005	0.028	-4.798	2.08E-05	0.513	97.40%	0.87	2.48%	0.061	0.602	0.932	0.384	0.881	0.945	0.048	0.083	0.899	0.911	2.969	0.125	0.028	0.944	0.982	0.097	0.908	0.937	0.07	0.05	0.003	0.008	0.932	0.554	2.287	3.872	5.322	0	0.002	0.906	0.712	0.094	0.009	0.015	0.626	0.005
-4.34	2.683	3.083	0.291	0.904	0.007	0.001	0.003	-4.738	6.79E-06	0.55	91.58%	1.747	9.16%	0.36	0.528	0.713	0.279	0.858	0.762	0.464	0.88	0.924	0.895	5.967	0.502	0.436	0.965	0.987	0.075	0.716	0.921	0.095	0.546	0.003	0.007	0.928	0.393	2.539	3.359	4.335	0.004	0.002	0.939	0.947	0.722	0.021	0.002	0.888	0.327
-4.018	2.986	4.826	0.255	0.323	0.009	0	0	-4.853	1.76E-05	0.016	97.89%	2.148	1.63%	0.159	0.917	0.843	0.379	0.845	0.585	0.041	0.138	0.378	0.91	5.985	0.038	0.007	0.613	0.984	0.796	0.991	0.228	0.41	0.3	0.003	0.014	0.96	0.778	4.063	4.978	5.786	0.001	0.048	0.768	0.282	0.348	0.004	0.97	0.287	0.438
-4.169	3.883	4.267	0.002	0.986	0.006	0.046	0.254	-5.588	5.96E-06	0.037	97.28%	0.492	1.68%	0.761	0.445	0.063	0.061	0.054	0.17	0.77	0.487	0.017	0.1	2.229	0.601	0.036	0.473	0.968	0.018	0.843	0.783	0.177	0.589	0.003	0.019	0.943	0.244	3.965	4.233	5.193	0.3	0.012	0.905	0.832	0.322	0.047	0.95	0.648	0.017
-3.615	1.595	3.703	0.032	0.023	0.01	0.012	0.139	-4.998	1.89E-05	0.141	97.27%	0.124	1.39%	0.094	0.139	0.093	0.058	0.651	0.128	0.186	0.084	0.081	0.238	1.114	0.396	0.062	0.248	0.971	0.014	0.593	0.894	0.065	0.303	0.003	0.018	0.224	0.445	4.288	5.727	4.498	0.138	0.029	0.597	0.048	0.302	0.024	0.952	0.129	0.017
-5.917	2.18	4.737	0.381	0.004	0.931	0.132	0.999	-6.16	5.70E-06	0.017	96.42%	0.315	3.02%	0.927	0.687	0.255	0.054	0.595	0.273	0.609	0.219	0.181	0.077	2.412	0.078	0.022	0.959	0.985	0.873	0.075	0.628	0.819	0.755	0.003	0.759	0.209	1.073	5.538	4.247	6.631	0.003	0.347	0.986	0.221	0.647	0.725	0.319	0.924	0.75
-6.202	3.621	4.884	1	0.001	0.005	0.001	0.008	-5.166	1.57E-05	0.049	101.49%	1.189	0.66%	0.664	0.703	0.831	0.101	0.616	0.904	0.204	0.542	0.445	0.149	3.86	0.016	0.251	0.998	0.978	0.648	0.546	0.605	0.318	0.878	0.003	0.019	0.935	1.688	4.828	6.099	7.61	0.02	0.74	0.693	0.739	0.152	0.016	0.964	0.817	0.009
-3.726	3.355	3.792	0.003	0.013	0.362	0.343	0.011	-5.146	5.76E-06	0.012	99.11%	0.438	1.54%	0.069	0.605	0.381	0.061	0.57	0.992	0.387	0.878	0.411	0.481	11.265	0.717	0.05	0.224	0.098	0.049	0.536	0.78	0.354	0.295	0.003	0.029	0.068	0.696	5.001	5.005	5.213	0.027	0.097	0.455	0.693	0.961	0.971	0.718	0.777	0.016
-4.768	3.516	4.034	0.91	0.045	0.003	0.002	0.138	-4.855	1.53E-05	0.315	96.52%	1.874	1.98%	0.715	0.366	0.82	0.068	0.83	0.744	0.845	0.819	0.84	0.148	3.953	0.07	0.819	0.713	0.251	0.705	0.832	0.947	0.066	0.82	0.003	0.01	0.958	0.575	3.691	4.384	5.94	0.009	0.003	0.591	0.889	0.201	0.005	0.038	0.553	0.074
-3.257	3.063	2.992	0.056	0.997	0.937	0.79	0.015	-5.564	4.50E-06	0.932	72.57%	2.022	44.02%	0.018	0.911	0.246	0.913	0.026	0.205	0.283	0.896	0.088	0.817	4.243	0.037	0.191	0.99	0.931	0.041	0.713	0.857	0.939	0.173	0.003	0.006	0.987	0.28	2.283	2.665	3.439	0.2	0.003	0.887	0.431	0.215	0.004	0.008	0.702	0.054
-3.776	1.01	0.905	0.002	0.572	0.064	0.003	0.746	-6.407	6.66E-06	0.625	81.88%	0.377	27.63%	0.237	0.513	0.351	0.034	0.135	0.013	0.143	0.062	0.318	0.233	3.647	0.431	0.903	0.988	0.971	0.849	0.16	0.932	0.049	0.845	0.003	0.007	0.706	0.031	3.013	3.713	6.054	0.096	0.007	0.105	0.034	0.086	0.007	0.006	0.218	0.136
-6.466	4.293	5.409	0.999	1	0.122	0.009	0.907	-5.64	7.66E-06	0.889	89.64%	1.811	7.03%	0.021	0.942	0.491	0.951	0.097	0.332	0.266	0.896	0.251	0.884	4.537	0.019	0.63	0.967	0.879	0.158	0.911	0.853	0.93	0.233	0.003	0.005	0.97	0.846	4.431	4.455	3.866	0.153	0.004	0.942	0.733	0.304	0.005	0.227	0.761	0.347
-5.104	3.095	3.488	0.884	0.965	0.006	0.003	0.018	-5.393	2.12E-05	0.94	92.80%	1.957	9.89%	0.236	0.962	0.38	0.598	0.092	0.177	0.927	0.875	0.139	0.45	2.914	0.112	0.486	0.798	0.907	0.055	0.994	0.87	0.348	0.869	0.003	0.009	0.922	0.326	3.678	4.289	4.407	0.029	0.004	0.917	0.049	0.453	0.014	0.012	0.767	0.449
-3.781	2.468	2.542	0.424	0.993	0.01	0.001	0.003	-4.918	5.32E-06	0.787	47.84%	2.348	51.16%	0.107	0.806	0.276	0.06	0.056	0.028	0.001	0.06	0.195	0.923	4.691	0.081	0.936	0.998	0.922	0.153	0.766	0.942	0.918	0.58	0.003	0.007	0.989	0.347	2.644	3.747	5.806	0.031	0.004	0.897	0.017	0.187	0.005	0.004	0.584	0.335
-4.244	2.042	2.733	0.223	0.995	0.018	0.994	0.991	-5.308	1.96E-05	0.026	96.17%	0.952	1.95%	0.679	0.099	0.314	0.05	0.612	0.908	0.321	0.115	0.391	0.076	1.974	0.709	0.024	0.986	0.604	0.295	0.341	0.632	0.082	0.639	0.003	0.013	0.876	0.213	3.763	3.619	5.139	0.058	0.001	0.448	0.004	0.091	0.005	0.01	0.054	0.039
-2.956	2.482	2.938	0.003	0.039	0.015	0.007	0.008	-4.699	1.85E-05	0.309	97.05%	0.55	1.77%	0.912	0.587	0.957	0.153	0.923	0.957	0.752	0.213	0.676	0.753	6.242	0.612	0.043	0.168	0.946	0.172	0.274	0.799	0.517	0.232	0.004	0.136	0.289	0.678	3.662	4.114	4.27	0.505	0.083	0.905	0.515	0.732	0.041	0.011	0.64	0.838
-3.464	2.608	3.078	0.997	0.484	0.465	0.544	0.51	-5.529	1.57E-05	0.441	98.68%	0.451	1.34%	0.45	0.046	0.517	0.059	0.885	0.402	0.21	0.176	0.218	0.129	1.232	0.332	0.441	0.994	0.958	0.028	0.206	0.593	0.105	0.018	0.003	0.02	0.315	0.401	2.743	3.286	3.518	0.013	0.007	0.713	0.006	0.243	0.006	0.005	0.075	0.03
-4.043	3.783	3.904	0.179	0.332	0.025	0.722	0.996	-4.962	1.63E-05	0.958	94.12%	0.926	4.19%	0.429	0.422	0.88	0.084	0.75	0.787	0.687	0.236	0.955	0.309	1.041	0.097	0.263	0.57	0.141	0.57	0.936	0.933	0.287	0.177	0.003	0.007	0.182	0.292	3.606	4.159	5.537	0.268	0.006	0.693	0.926	0.482	0.009	0.749	0.545	0.392
-4.934	3.711	4.411	0.996	0.002	0.008	0.025	0.123	-4.927	2.79E-05	0.286	95.88%	1.159	2.40%	0.242	0.065	0.816	0.067	0.908	0.934	0.364	0.326	0.425	0.198	3.395	0.138	0.62	0.987	0.765	0.837	0.908	0.475	0.177	0.905	0.003	0.019	0.093	0.943	4.772	5.292	4.779	0.007	0.003	0.063	0.005	0.215	0.005	0.05	0.362	0.004
-4.301	3.313	3.939	0.999	0.907	0.002	0.007	0.863	-4.885	1.46E-05	0.059	99.14%	1.569	1.72%	0.846	0.126	0.831	0.057	0.632	0.162	0.639	0.444	0.351	0.151	6.766	0.13	0.952	0.851	0.901	0.318	0.795	0.892	0.031	0.378	0.003	0.017	0.942	2.024	4.414	5.24	6.045	0.001	0.016	0.845	0.94	0.522	0.006	0.886	0.77	0.192
-5.196	4.259	5.184	0.998	0.911	0.008	0.168	0.981	-4.944	1.14E-05	0.161	98.54%	1.562	0.84%	0.762	0.125	0.927	0.064	0.908	0.756	0.558	0.896	0.829	0.13	3.559	0.127	0.877	0.572	0.7	0.357	0.65	0.921	0.356	0.325	0.003	0.012	0.229	1.178	4.629	5.006	5.888	0.026	0.006	0.861	0.881	0.395	0.012	0.206	0.578	0.359
-3.6	3.194	2.753	0.005	0.002	0.05	0.012	0.04	-4.569	1.43E-05	0.874	89.12%	0.793	10.37%	0.918	0.054	0.514	0.06	0.739	0.837	0.085	0.119	0.51	0.145	1.968	0.151	0.002	0.839	0.987	0.726	0.282	0.051	0.098	0.817	0.004	0.965	0.264	0.877	3.905	4.667	4.625	0.005	0.004	0.976	0.007	0.71	0.01	0.008	0.826	0.825
-4.536	2.49	3.306	0.102	0.002	0.013	0.075	0.071	-4.766	1.37E-05	0.333	99.94%	0.742	0.86%	0.582	0.047	0.484	0.058	0.854	0.788	0.409	0.17	0.267	0.165	0.617	0.051	0.861	0.998	0.985	0.959	0.426	0.176	0.042	0.319	0.003	0.013	0.936	0.578	3.728	4.554	4.73	0.01	0.031	0.882	0.013	0.369	0.005	0.323	0.738	0.463
-5.435	4.265	5.689	1	0.003	0.005	0.002	0.224	-5.2	1.36E-05	0.051	98.84%	0.731	0.78%	0.806	0.192	0.876	0.057	0.866	0.397	0.275	0.858	0.456	0.218	1.455	0.072	0.45	0.976	0.962	0.93	0.704	0.858	0.114	0.706	0.003	0.112	0.441	1.513	5.093	6.106	6.401	0.176	0.018	0.983	0.804	0.843	0.061	0.986	0.925	0.68
-3.336	1.32	1.964	0.006	0.175	0.66	0.009	0.014	-5.47	5.64E-06	0.349	29.65%	1.489	75.44%	0.343	0.117	0.338	0.056	0.316	0.129	0.105	0.596	0.086	0.129	2.802	0.098	0.641	0.998	0.968	0.424	0.748	0.851	0.806	0.547	0.003	0.008	0.903	0.087	3.352	3.315	3.987	0.006	0.003	0.695	0.008	0.111	0.005	0.005	0.445	0.015
-6.06	3.701	3.749	0.985	0.004	0.008	0.002	0.022	-5.137	1.53E-05	0.045	98.87%	0.588	1.06%	0.894	0.14	0.958	0.057	0.944	0.873	0.614	0.57	0.861	0.241	3.044	0.132	0.113	0.838	0.985	0.648	0.172	0.83	0.042	0.245	0.003	0.05	0.978	0.945	4.476	5.331	5.854	0.049	0.098	0.855	0.864	0.453	0.123	0.937	0.858	0.628
-4.001	4.171	5.04	0.999	1	0.009	0.235	0.013	-5.479	4.36E-06	0.982	91.53%	3.036	3.21%	0.441	0.938	0.075	0.935	0.002	0.031	0.954	0.947	0.016	0.802	5.763	0.012	0.993	0.662	0.082	0.399	0.452	0.937	0.921	0.038	0.003	0.007	0.973	0.778	4.339	5.325	5.982	0.147	0.006	0.8	0.032	0.323	0.009	0.008	0.469	0.016
-5.078	2.448	3.11	0.182	0.461	0.15	0.004	0.634	-5.502	6.75E-06	0.214	99.23%	0.256	1.39%	0.425	0.044	0.316	0.053	0.841	0.791	0.043	0.125	0.383	0.113	0.231	0.241	0.052	0.997	0.992	0.807	0.529	0.358	0.643	0.766	0.003	0.022	0.946	0.47	3.299	4.874	4.266	0.009	0.016	0.95	0.011	0.179	0.005	0.076	0.502	0.033
-3.787	2.735	2.927	0.995	0.924	0.188	0.95	0.83	-5.329	1.16E-05	0.982	93.84%	2.625	6.86%	0.622	0.435	0.677	0.233	0.337	0.538	0.969	0.718	0.829	0.688	10.264	0.134	0.713	0.784	0.93	0.161	0.743	0.918	0.781	0.035	0.003	0.009	0.982	0.248	2.303	3.222	5.22	0.202	0.006	0.896	0.938	0.338	0.015	0.101	0.699	0.589
-3.762	2.563	3.908	0.009	0	0.032	0.049	0.819	-5.217	1.27E-05	0.072	99.90%	0.508	0.90%	0.68	0.107	0.092	0.063	0.441	0.225	0.448	0.227	0.135	0.164	2.334	0.069	0.025	0.888	0.974	0.67	0.371	0.385	0.877	0.419	0.003	0.029	0.873	1.393	5.043	5.319	6.085	0.025	0.921	0.984	0.892	0.506	0.184	0.983	0.896	0.757
-4.351	4.21	4.276	0.972	0.35	0.004	0.064	0.97	-5.065	7.65E-06	0.129	99.86%	1.104	1.00%	0.811	0.21	0.966	0.071	0.951	0.914	0.802	0.904	0.832	0.298	7.378	0.282	0.713	0.826	0.789	0.844	0.095	0.757	0.306	0.23	0.003	0.013	0.131	1.184	4.726	5.471	6.388	0.016	0.004	0.92	0.958	0.545	0.273	0.013	0.63	0.747
-3.182	3.037	3.78	0.996	0.988	0.028	0.138	0.928	-5.432	1.05E-05	0.984	88.76%	1.871	9.15%	0.01	0.073	0.056	0.949	0.001	0.065	0.983	0.904	0.028	0.919	7.335	0.025	0.287	0.955	0.048	0.101	0.633	0.625	0.936	0.076	0.003	0.008	0.963	0.629	2.101	3.063	3.4	0.035	0.029	0.113	0.043	0.349	0.011	0.003	0.77	0.011
-3.944	3.653	4.355	0.324	0.004	0.007	0.003	0.007	-4.524	1.16E-05	0.237	99.05%	0.488	0.64%	0.931	0.047	0.68	0.049	0.803	0.832	0.744	0.649	0.099	0.153	0.911	0.166	0.429	0.997	0.955	0.953	0.734	0.92	0.121	0.948	0.003	0.028	0.928	0.633	4.499	5.104	6.089	0.01	0.005	0.883	0.01	0.413	0.006	0.024	0.382	0.01
-4.818	4.454	5.6	0.872	0.168	0.006	0.001	0.006	-5.112	1.19E-05	0.051	100.28%	3.145	0.73%	0.603	0.622	0.884	0.056	0.699	0.055	0.63	0.121	0.59	0.191	3.839	0.073	0.96	0.989	0.959	0.253	0.096	0.969	0.261	0.107	0.003	0.1	0.75	2.256	5.054	5.903	7.016	0.008	0.007	0.932	0.941	0.461	0.015	0.961	0.726	0.007
-4.987	2.901	2.747	0.003	0.993	0.023	0.336	0.964	-4.658	2.68E-05	0.059	95.76%	0.492	2.42%	0.313	0.815	0.297	0.073	0.528	0.388	0.186	0.158	0.264	0.102	3.539	0.776	0.008	0.353	0.902	0.06	0.052	0.436	0.099	0.756	0.003	0.022	0.173	0.705	3.613	4.36	4.898	0.008	0.002	0.693	0.019	0.084	0.008	0.012	0.262	0.122
-4.163	3.398	3.691	0.16	0.999	0.005	0.005	0.011	-4.997	1.32E-05	0.414	95.00%	0.949	5.14%	0.852	0.317	0.692	0.052	0.475	0.452	0.949	0.142	0.902	0.241	7.362	0.145	0.757	0.899	0.945	0.95	0.978	0.928	0.522	0.071	0.003	0.032	0.973	1.109	4.486	5.492	6.12	0.006	0.002	0.878	0.959	0.216	0.066	0.868	0.638	0.203
-3.415	4.249	5.654	0.913	0.03	0.017	0.923	0.461	-4.779	1.53E-05	0.151	99.55%	1.465	0.90%	0.434	0.228	0.751	0.062	0.863	0.911	0.924	0.305	0.129	0.208	0.708	0.14	0.614	0.997	0.968	0.913	0.726	0.952	0.598	0.775	0.003	0.093	0.712	0.615	5.137	6.018	5.533	0.063	0.002	0.895	0.619	0.57	0.004	0.03	0.72	0.591
-6.267	4.372	4.959	0.017	0.061	0.024	0.997	0.665	-4.863	1.91E-05	0.448	97.54%	2.241	0.70%	0.992	0.233	0.911	0.066	0.602	0.387	0.957	0.429	0.455	0.442	2.956	0.174	0.146	0.351	0.948	0.852	0.116	0.665	0.941	0.766	0.075	0.992	0.969	2.642	4.961	5.568	5.885	0.291	0.017	0.975	0.928	0.838	0.394	0.048	0.788	0.654
-4.152	2.453	3.855	0.717	0.219	0.716	0.668	0.905	-5.523	3.78E-06	0.046	99.18%	0.363	1.13%	0.582	0.05	0.257	0.051	0.713	0.134	0.611	0.134	0.179	0.148	0.523	0.398	0.127	0.989	0.981	0.394	0.19	0.877	0.148	0.37	0.003	0.013	0.785	0.271	3.705	4.606	4.236	0.014	0.113	0.897	0.014	0.676	0.016	0.576	0.708	0.114
-3.906	2.006	1.756	0.01	0.358	0.016	0.021	0.352	-5.097	4.89E-06	0.311	92.36%	1.516	6.52%	0.973	0.214	0.417	0.055	0.258	0.838	0.434	0.113	0.735	0.147	5.947	0.722	0.202	0.422	0.98	0.129	0.087	0.923	0.152	0.049	0.003	0.031	0.744	0.359	3.577	3.566	5.435	0.14	0.005	0.723	0.947	0.388	0.783	0.798	0.561	0.607
-3.091	2.41	2.619	0.697	0.994	0.587	0.061	0.277	-5.684	1.17E-05	0.241	92.10%	0.773	6.48%	0.264	0.585	0.384	0.036	0.384	0.003	0.122	0.028	0.238	0.25	3.344	0.651	0.963	0.997	0.963	0.916	0.851	0.951	0.167	0.972	0.003	0.015	0.923	0.315	4.826	5.525	5.743	0.076	0.002	0.872	0.927	0.123	0.099	0.004	0.657	0.306
-5.861	3.394	5.683	0.727	0.972	0.019	0.994	0.12	-5.406	1.37E-05	0.094	100.55%	0.742	0.58%	0.893	0.155	0.969	0.087	0.873	0.282	0.982	0.206	0.948	0.906	0.494	0.049	0.626	0.754	0.981	0.025	0.301	0.86	0.122	0.285	0.003	0.025	0.08	0.892	5.107	5.191	5.733	0.164	0.092	0.541	0.083	0.768	0.006	0.152	0.745	0.018
-5.338	3.816	4.295	0.012	0.14	0.054	0.002	0.004	-4.692	1.56E-05	0.397	80.13%	2.681	10.15%	0.822	0.844	0.922	0.06	0.888	0.937	0.943	0.872	0.884	0.749	1.399	0.072	0.936	0.962	0.964	0.825	0.843	0.989	0.022	0.025	0.003	0.01	0.981	1.022	4.466	6.549	6.213	0.287	0.01	0.864	0.949	0.861	0.775	0.412	0.842	0.802
-4.55	2.771	3.593	0.604	0.02	0.015	0.958	0.976	-5.232	1.48E-05	0.086	89.52%	0.5	5.51%	0.43	0.041	0.283	0.056	0.653	0.65	0.034	0.148	0.49	0.164	0.955	0.309	0.292	0.993	0.775	0.81	0.721	0.399	0.278	0.474	0.003	0.011	0.782	0.413	3.468	3.923	4.739	0.011	0.007	0.897	0.012	0.361	0.007	0.189	0.321	0.01
-4.256	3.203	4.806	0.804	0.021	0.576	0.045	0.974	-5.898	1.42E-05	0.19	99.83%	0.433	1.06%	0.857	0.345	0.878	0.047	0.752	0.036	0.81	0.666	0.769	0.196	1.959	0.229	0.254	0.962	0.982	0.873	0.274	0.803	0.173	0.711	0.003	0.07	0.048	1.504	5.184	6.512	6.296	0.268	0.412	0.973	0.973	0.892	0.87	0.982	0.949	0.723
-4.914	4.292	4.89	1	0.001	0.004	0.017	0.104	-5.008	1.85E-05	0.075	99.24%	1.868	0.89%	0.6	0.4	0.889	0.414	0.869	0.896	0.895	0.185	0.948	0.792	3.863	0.263	0.743	0.731	0.093	0.067	0.566	0.586	0.946	0.618	0.003	0.009	0.66	1.201	4.657	4.577	5.173	0.037	0.272	0.528	0.688	0.753	0.066	0.843	0.865	0.847
-3.157	0.667	0.055	0.001	0.995	0.757	0.076	0.015	-6.142	6.11E-06	0.455	59.01%	0.973	50.13%	0.078	0.276	0.249	0.036	0.037	0.004	0.009	0.068	0.017	0.176	5.723	0.865	0.763	0.996	0.966	0.862	0.564	0.863	0.257	0.95	0.003	0.012	0.944	-0.053	2.489	3.726	5.727	0.011	0.003	0.618	0.012	0.065	0.005	0.003	0.153	0.031
-3.175	1.136	-0.354	0.012	0.998	0.953	0.963	0.589	-6.423	3.03E-06	0.404	19.96%	1.324	57.75%	0.06	0.106	0.327	0.034	0.22	0.003	0.045	0.114	0.226	0.227	5.486	0.758	0.979	0.997	0.661	0.888	0.685	0.957	0.235	0.958	0.003	0.008	0.862	0.068	3.506	4.42	6.004	0.007	0.002	0.259	0.015	0.069	0.004	0.004	0.083	0.013
-3.954	0.762	1.62	0.963	0.852	0.963	0.903	0.995	-5.324	1.92E-05	0.712	83.66%	0.743	6.96%	0.706	0.13	0.242	0.054	0.474	0.04	0.26	0.137	0.411	0.119	0.688	0.441	0.507	0.954	0.982	0.972	0.496	0.937	0.127	0.727	0.003	0.024	0.819	0.37	4.748	5.423	4.628	0.005	0.006	0.606	0.285	0.826	0.018	0.02	0.944	0.501
-4.39	2.532	2.376	0.867	0.005	0.88	0.065	0.978	-5.145	1.75E-05	0.099	95.34%	0.248	3.04%	0.696	0.884	0.839	0.057	0.844	0.058	0.424	0.074	0.841	0.586	7.194	0.511	0.275	0.729	0.989	0.331	0.201	0.514	0.167	0.307	0.003	0.009	0.023	0.519	2.32	3.412	5.307	0.011	0.005	0.494	0.031	0.106	0.004	0.047	0.468	0.009
-3.525	2.376	3.111	0.068	0.757	0.005	0.001	0.007	-5.093	1.49E-05	0.582	96.43%	0.844	1.83%	0.866	0.666	0.722	0.061	0.767	0.853	0.864	0.918	0.799	0.165	2.736	0.109	0.925	0.966	0.597	0.688	0.493	0.964	0.045	0.061	0.003	0.01	0.342	1.941	4.048	5.207	7.231	0.01	0.005	0.733	0.952	0.213	0.047	0.83	0.595	0.026
-3.415	1.182	1.021	0.321	0.998	0.287	0.046	0.992	-5.978	2.77E-06	0.562	78.06%	1.021	12.93%	0.075	0.462	0.352	0.053	0.409	0.034	0.62	0.162	0.57	0.214	5.927	0.546	0.913	0.993	0.543	0.032	0.072	0.944	0.079	0.588	0.003	0.011	0.852	0.437	3.202	3.862	5.445	0.004	0.002	0.447	0.916	0.161	0.006	0.06	0.096	0.014
-5.429	3.757	4.118	0.996	0.436	0.007	0.19	0.987	-5.01	1.01E-05	0.354	99.25%	1.31	0.69%	0.605	0.143	0.649	0.06	0.65	0.738	0.332	0.47	0.506	0.24	2.797	0.158	0.512	0.89	0.929	0.726	0.84	0.779	0.047	0.651	0.003	0.015	0.491	0.722	4.761	5.374	5.711	0.231	0.022	0.824	0.927	0.801	0.153	0.945	0.875	0.937
-3.198	3.237	3.245	0.99	0.003	0.007	0.011	0.003	-4.803	1.46E-05	0.705	94.70%	0.26	5.45%	0.689	0.395	0.641	0.338	0.719	0.783	0.185	0.565	0.759	0.518	5.354	0.374	0.013	0.857	0.967	0.63	0.473	0.869	0.101	0.864	0.003	0.012	0.042	0.686	4.42	5.537	4.837	0.002	0.005	0.976	0.661	0.978	0.475	0.49	0.934	0.956
-4.679	1.584	1.798	0.005	0	0.035	0.014	0.986	-4.894	1.43E-05	0.008	100.11%	0.258	1.57%	0.968	0.582	0.182	0.062	0.453	0.879	0.305	0.383	0.13	0.123	1.634	0.657	0.011	0.745	0.983	0.041	0.865	0.037	0.129	0.497	0.003	0.035	0.951	0.507	3.165	4.715	5.417	0.146	0.003	0.969	0.014	0.186	0.02	0.019	0.865	0.929
-4.6	2.639	5.827	0.998	0.001	0.012	0.054	0.993	-4.792	9.93E-06	0.001	107.14%	0.415	0.59%	0.362	0.047	0.818	0.057	0.944	0.777	0.149	0.231	0.271	0.091	0.415	0.137	0.108	0.406	0.977	0.719	0.096	0.758	0.058	0.791	0.003	0.026	0.42	1.055	4.947	5.115	6.783	0.007	0.578	0.994	0.129	0.84	0.554	0.935	0.919	0.847
-4.89	3.475	4.53	1	0.042	0.008	0.992	0.844	-5.635	1.93E-05	0.351	98.41%	1.583	2.28%	0.301	0.124	0.452	0.062	0.744	0.11	0.734	0.372	0.147	0.476	5.286	0.025	0.702	0.996	0.865	0.49	0.846	0.388	0.601	0.063	0.003	0.007	0.917	0.388	4.131	5.535	5.381	0.015	0.011	0.743	0.015	0.66	0.004	0.025	0.754	0.186
-3.672	4.55	6.135	0.957	0.082	0.047	0.994	0.278	-4.887	1.14E-05	0.025	101.91%	0.476	0.42%	0.198	0.016	0.588	0.051	0.683	0.945	0.091	0.407	0.614	0.254	0.693	0.044	0.923	0.995	0.914	0.836	0.902	0.769	0.04	0.681	0.003	0.006	0.361	0.899	4.774	5.75	6.557	0.015	0.031	0.618	0.016	0.591	0.017	0.787	0.5	0.058
-6.213	4.039	5.246	0.74	0.812	0.006	0.863	0.04	-4.952	2.28E-05	0.085	98.73%	1.708	0.83%	0.726	0.643	0.779	0.073	0.775	0.9	0.96	0.787	0.565	0.316	1.391	0.088	0.402	0.995	0.74	0.65	0.849	0.95	0.206	0.912	0.003	0.01	0.878	0.967	4.255	5.093	6.437	0.078	0.257	0.931	0.047	0.515	0.006	0.56	0.831	0.07
-5.189	0.898	0.796	0.003	0.388	0.018	0.015	0.986	-5.056	6.31E-06	0.056	87.74%	0.565	6.85%	0.067	0.929	0.033	0.141	0.141	0.243	0.143	0.127	0.031	0.172	1.833	0.263	0.074	0.432	0.949	0.767	0.055	0.964	0.166	0.234	0.003	0.022	0.329	1.051	4.407	4.878	5.72	0.05	0.2	0.849	0.4	0.643	0.689	0.798	0.865	0.779
-4.257	1.697	1.286	0.024	0.976	0.974	0.002	0.236	-5.889	5.59E-06	0.086	45.32%	0.957	56.47%	0.131	0.963	0.267	0.063	0.059	0.043	0.08	0.111	0.103	0.623	7.443	0.19	0.852	0.494	0.911	0.88	0.936	0.946	0.069	0.182	0.003	0.007	0.314	0.526	2.594	3.645	5.646	0.008	0.002	0.256	0.07	0.075	0.006	0.003	0.286	0.054
-4.132	1.577	1.943	0.692	0.999	0.011	0.27	0.126	-5.728	5.00E-06	0.24	83.60%	1.188	10.38%	0.254	0.909	0.044	0.082	0.046	0.067	0.08	0.725	0.207	0.506	0.892	0.412	0.798	0.981	0.93	0.406	0.93	0.972	0.05	0.903	0.003	0.007	0.975	0.511	4.056	4.349	5.616	0.007	0.004	0.94	0.141	0.911	0.277	0.003	0.918	0.944
-2.517	0.937	0.23	0.759	0.999	0.737	0.004	0.014	-5.908	3.30E-06	0.711	54.45%	2.055	37.12%	0.029	0.135	0.117	0.062	0.029	0.03	0.118	0.174	0.027	0.398	4.483	0.524	0.945	0.997	0.639	0.031	0.887	0.552	0.371	0.866	0.003	0.008	0.894	0.277	2.681	3.677	4.574	0.156	0.015	0.109	0.013	0.19	0.011	0.004	0.76	0.015
-4.671	2.617	2.758	0.166	0.005	0.005	0.001	0.001	-4.761	2.19E-05	0.972	87.79%	0.516	6.95%	0.678	0.852	0.818	0.127	0.879	0.157	0.209	0.091	0.334	0.919	2.234	0.077	0.13	0.977	0.986	0.519	0.197	0.927	0.051	0.963	0.003	0.007	0.252	0.709	2.093	3.857	5.403	0.472	0.107	0.679	0.882	0.59	0.009	0.014	0.664	0.644
-3.855	2.797	3.378	0.983	0.992	0.004	0.025	0.253	-4.71	2.60E-05	0.514	78.47%	1.591	16.64%	0.25	0.85	0.155	0.053	0.063	0.041	0.398	0.163	0.277	0.23	5.226	0.227	0.909	0.984	0.85	0.041	0.891	0.307	0.894	0.887	0.003	0.014	0.953	0.611	4.087	4.433	4.972	0.017	0.005	0.665	0.827	0.648	0.024	0.011	0.72	0.81
-5.814	3.1	4.436	0.943	0.087	0.045	0.001	0.001	-4.942	2.00E-05	0.327	99.39%	0.685	1.09%	0.54	0.501	0.92	0.132	0.886	0.91	0.566	0.893	0.794	0.282	2.813	0.238	0.049	0.765	0.978	0.548	0.988	0.243	0.746	0.722	0.003	0.028	0.895	0.816	4.416	5.433	6.414	0.029	0.323	0.93	0.488	0.352	0.037	0.966	0.715	0.346
-2.944	2.18	2.234	0.748	0.939	0.025	0.003	0.004	-5.95	8.86E-06	0.182	97.16%	0.422	2.01%	0.179	0.918	0.476	0.051	0.454	0.021	0.117	0.088	0.857	0.811	5.73	0.487	0.941	0.99	0.972	0.959	0.907	0.957	0.047	0.933	0.003	0.011	0.95	0.34	3.962	4.989	5.795	0.17	0.014	0.484	0.518	0.073	0.019	0.023	0.303	0.123
-2.653	3.59	3.611	0.995	0.002	0.005	0.001	0.005	-5.272	2.22E-05	0.522	91.49%	1.772	8.87%	0.525	0.892	0.956	0.296	0.591	0.843	0.973	0.923	0.925	0.622	8.146	0.682	0.759	0.952	0.874	0.261	0.888	0.973	0.033	0.054	0.003	0.007	0.943	1.862	4.434	5.836	6.884	0.025	0.002	0.781	0.65	0.183	0.006	0.008	0.235	0.244
-4.531	2.225	1.107	0.999	1	0.09	0.047	0.163	-5.913	5.36E-06	0.077	88.26%	1.145	12.25%	0.037	0.479	0.455	0.061	0.59	0.049	0.502	0.349	0.842	0.517	4.453	0.407	0.966	0.998	0.918	0.076	0.997	0.507	0.801	0.892	0.003	0.008	0.835	0.7	4.07	4.562	5.885	0.215	0.01	0.772	0.89	0.215	0.011	0.549	0.867	0.223
-5.091	2.656	2.166	0.997	0.997	0.58	0.004	0.057	-5.704	3.69E-06	0.722	87.70%	2.203	15.71%	0.05	0.734	0.327	0.452	0.162	0.911	0.21	0.896	0.197	0.774	4.999	0.254	0.409	0.941	0.982	0.114	0.98	0.943	0.736	0.328	0.003	0.006	0.981	0.092	2.12	3.84	5.1	0.017	0.139	0.967	0.033	0.273	0.159	0.121	0.745	0.743
-6.262	3.539	4.327	0.999	0.609	0.012	0.003	0.135	-5.085	6.68E-06	0.181	97.43%	1.963	1.33%	0.954	0.53	0.943	0.06	0.896	0.795	0.654	0.908	0.948	0.171	4.842	0.201	0.937	0.455	0.699	0.258	0.809	0.959	0.042	0.088	0.003	0.01	0.763	1.392	4.415	5.092	5.76	0.433	0.068	0.781	0.855	0.791	0.08	0.886	0.918	0.881
-6.169	3.717	4.891	0.996	0.989	0.009	0.012	0.992	-5.504	1.46E-05	0.235	98.28%	1	1.54%	0.871	0.84	0.749	0.064	0.801	0.681	0.838	0.921	0.635	0.202	3.366	0.076	0.844	0.961	0.576	0.7	0.355	0.987	0.175	0.046	0.003	0.007	0.571	2.051	4.915	6.028	7.046	0.162	0.014	0.957	0.403	0.647	0.02	0.364	0.865	0.901
-4.441	4.518	5.136	1	0.86	0.01	0.014	0.003	-5.602	8.17E-06	0.294	97.55%	2.69	1.02%	0.689	0.874	0.969	0.06	0.942	0.852	0.846	0.848	0.951	0.727	2.427	0.056	0.701	0.211	0.943	0.444	0.031	0.912	0.037	0.062	0.003	0.006	0.94	0.88	4.109	4.995	5.459	0.007	0.018	0.964	0.954	0.366	0.505	0.39	0.896	0.124
-3.557	0.892	0.709	0.357	0.999	0.855	0.708	0.993	-6.086	2.39E-06	0.376	70.58%	0.936	17.82%	0.085	0.742	0.355	0.062	0.307	0.042	0.583	0.592	0.676	0.234	9.411	0.682	0.959	0.992	0.344	0.103	0.158	0.91	0.158	0.621	0.003	0.01	0.759	0.371	3.338	3.71	6.039	0.011	0.002	0.686	0.868	0.14	0.007	0.008	0.136	0.042
-4.619	1.775	3.199	0.009	0.002	0.993	0.635	0.999	-5.975	5.32E-06	0.005	96.67%	0.367	5.91%	0.786	0.091	0.063	0.05	0.625	0.32	0.162	0.185	0.113	0.104	3.686	0.717	0.008	0.037	0.922	0.816	0.075	0.064	0.96	0.178	0.003	0.91	0.051	1.265	4.806	5.232	6.024	0.005	0.324	0.985	0.856	0.824	0.909	0.96	0.896	0.276
-2.478	2.384	1.184	0	0.954	0.99	0.996	0.996	-5.502	3.57E-06	0.524	74.91%	2.957	39.88%	0.022	0.109	0.172	0.411	0.009	0.312	0.829	0.299	0.045	0.189	4.429	0.262	0.078	0.573	0.937	0.122	0.903	0.929	0.049	0.845	0.003	0.005	0.905	0.275	2.295	2.47	3.267	0.003	0.004	0.83	0.952	0.147	0.037	0.593	0.48	0.124
-4.108	3.474	4.14	0.965	0.997	0.83	0.999	0.775	-5.581	1.52E-05	0.156	97.83%	2.323	2.11%	0.696	0.263	0.882	0.068	0.843	0.803	0.911	0.897	0.958	0.865	4.234	0.091	0.917	0.943	0.91	0.736	0.383	0.936	0.919	0.06	0.003	0.009	0.953	0.806	3.981	5.932	5.372	0.009	0.011	0.928	0.057	0.094	0.055	0.079	0.358	0.009
-4.435	3.561	3.877	0.014	0.67	0.894	0.987	0.998	-5.252	6.64E-06	0.661	95.64%	1.104	1.70%	0.966	0.393	0.795	0.065	0.648	0.706	0.984	0.83	0.527	0.128	1.38	0.381	0.366	0.891	0.962	0.803	0.211	0.922	0.924	0.459	0.004	0.509	0.983	0.944	4.552	5.256	5.805	0.035	0.313	0.99	0.853	0.877	0.702	0.921	0.944	0.933
-4.187	1.471	1.534	0.03	0.812	0.007	0.001	0.001	-5.306	8.99E-06	0.106	96.76%	0.307	2.65%	0.562	0.075	0.11	0.047	0.096	0.096	0.264	0.291	0.11	0.234	7.766	0.472	0.458	0.769	0.984	0.597	0.039	0.819	0.03	0.538	0.003	0.009	0.952	0.602	3.305	4.09	5.228	0.186	0.858	0.813	0.832	0.551	0.252	0.848	0.915	0.508
-4.704	3.671	4.53	0.075	0.001	0.535	0.005	0.207	-4.513	2.66E-05	0.357	97.95%	1.288	1.81%	0.705	0.858	0.904	0.128	0.829	0.761	0.911	0.821	0.862	0.592	1.412	0.02	0.691	0.934	0.929	0.812	0.331	0.92	0.033	0.187	0.003	0.007	0.893	2.383	4.429	6.158	6.796	0.008	0.068	0.862	0.288	0.21	0.008	0.731	0.513	0.009
-6.162	4.66	6.724	1	0.013	0.051	0.008	0.551	-5.651	1.02E-05	0.01	100.99%	0.658	0.54%	0.298	0.883	0.86	0.064	0.964	0.93	0.152	0.921	0.731	0.86	3.256	0.064	0.927	0.696	0.956	0.943	0.721	0.91	0.658	0.546	0.003	0.008	0.955	1.708	5.363	6.169	6.796	0.044	0.124	0.859	0.872	0.495	0.024	0.87	0.864	0.596
-5.605	4.486	5.996	0.615	0.003	0.003	0.011	0.068	-4.818	2.17E-05	0.59	100.67%	1.841	1.36%	0.341	0.382	0.759	0.065	0.786	0.614	0.152	0.122	0.434	0.428	1.385	0.026	0.801	0.913	0.937	0.612	0.09	0.929	0.063	0.025	0.003	0.016	0.771	2.961	5.347	6.677	6.592	0.152	0.052	0.83	0.88	0.527	0.032	0.944	0.551	0.818
-3.854	1.243	1.238	0.123	0.998	0.777	0.624	0.956	-6.389	3.66E-06	0.228	54.18%	0.994	30.04%	0.056	0.144	0.482	0.034	0.416	0.006	0.025	0.045	0.219	0.237	3.329	0.724	0.955	0.997	0.957	0.544	0.916	0.934	0.45	0.966	0.003	0.012	0.956	-0.043	3.31	4.795	5.611	0.009	0.016	0.805	0.431	0.123	0.077	0.073	0.764	0.074
-3.667	2.228	2.487	0.018	0.947	0.005	0.002	0.003	-5.018	6.82E-06	0.457	46.03%	2.833	47.68%	0.705	0.788	0.421	0.063	0.385	0.286	0.871	0.911	0.44	0.778	1.828	0.038	0.933	0.952	0.744	0.953	0.816	0.983	0.044	0.051	0.003	0.007	0.965	1.34	4.009	5.583	6.554	0.019	0.023	0.573	0.645	0.241	0.012	0.148	0.644	0.016
-5.925	3.764	4.739	0.992	0.995	0.007	0.003	0.003	-4.9	2.11E-05	0.332	95.79%	1.395	4.01%	0.388	0.389	0.933	0.26	0.903	0.929	0.874	0.178	0.939	0.752	2.832	0.022	0.928	0.94	0.794	0.291	0.954	0.935	0.06	0.061	0.003	0.007	0.908	1.18	3.989	5.323	6.52	0.024	0.493	0.774	0.909	0.377	0.014	0.975	0.754	0.579
-3.832	1.551	2.026	0.029	0.017	0.036	0.176	0.03	-4.867	1.63E-05	0.127	98.48%	0.439	2.49%	0.417	0.017	0.233	0.041	0.264	0.276	0.004	0.069	0.266	0.053	0.611	0.372	0.081	1	0.993	0.779	0.077	0.097	0.201	0.022	0.003	0.015	0.833	0.048	2.397	2.762	3.366	0.007	0.003	0.255	0.001	0.103	0.005	0.004	0.047	0.033
-7.356	3.835	4.964	0.942	0.115	0.003	0.006	0.419	-5.041	2.59E-05	0.031	99.42%	0.637	0.76%	0.465	0.891	0.829	0.114	0.905	0.902	0.099	0.945	0.797	0.653	7.324	0.117	0.646	0.46	0.945	0.503	0.218	0.515	0.666	0.739	0.003	0.057	0.86	1.739	4.994	6.084	6.495	0.365	0.242	0.99	0.833	0.471	0.626	0.513	0.946	0.934
-4.31	3.731	4.163	0.993	0.003	0.029	0.005	0.004	-4.741	3.80E-05	0.12	100.22%	0.523	0.99%	0.266	0.019	0.614	0.05	0.821	0.912	0.205	0.255	0.545	0.158	0.747	0.157	0.792	0.989	0.955	0.962	0.61	0.834	0.409	0.668	0.003	0.012	0.873	0.592	4.666	5.737	5.727	0.012	0.096	0.816	0.01	0.575	0.008	0.056	0.557	0.03
-2.965	2.668	2.699	0.06	0.994	0.014	0.009	0.011	-5.247	3.17E-06	0.48	77.21%	1.751	24.55%	0.898	0.849	0.315	0.05	0.377	0.048	0.286	0.671	0.874	0.295	4.816	0.271	0.953	0.998	0.929	0.286	0.676	0.797	0.932	0.519	0.003	0.01	0.985	1.041	4.227	4.254	5.892	0.063	0.006	0.894	0.964	0.53	0.39	0.358	0.802	0.864
-4.861	4.126	4.938	0.991	0.996	0.004	0.005	0.986	-4.913	7.67E-06	0.249	97.71%	3	0.92%	0.448	0.615	0.56	0.066	0.528	0.211	0.628	0.877	0.49	0.187	4.627	0.044	0.973	0.902	0.911	0.793	0.956	0.926	0.109	0.491	0.003	0.011	0.962	1.138	4.311	5.032	6.368	0.006	0.003	0.893	0.969	0.297	0.023	0.859	0.575	0.014
-2.853	2.311	2.465	0.908	0.995	0.267	0.021	0.002	-5.9	2.45E-05	0.409	87.58%	2.268	14.91%	0.511	0.725	0.108	0.031	0.018	0.002	0.018	0.543	0.032	0.312	6.725	0.229	0.987	0.998	0.969	0.43	0.662	0.918	0.3	0.792	0.003	0.01	0.91	0.517	4.233	5.528	5.805	0.008	0.021	0.84	0.951	0.134	0.006	0.082	0.7	0.05
-3.583	2.441	6.239	0.524	0	0.857	0.001	0.004	-5.397	6.14E-06	0	96.35%	0.309	6.45%	0.468	0.493	0.123	0.048	0.765	0.777	0.006	0.172	0.017	0.035	0.9	0.303	0.002	0.8	0.98	0.458	0.283	0.924	0.933	0.042	0.003	0.569	0.132	1.034	4.869	5.068	6.806	0.002	0.958	0.994	0.854	0.786	0.78	0.526	0.82	0.129
-4.864	2.978	3.738	0.347	0	0.843	0.272	0.43	-4.883	1.09E-05	0.006	99.21%	0.262	0.35%	0.898	0.081	0.934	0.05	0.925	0.907	0.453	0.487	0.838	0.123	2.174	0.349	0.118	0.819	0.955	0.907	0.372	0.861	0.814	0.64	0.003	0.712	0.294	1.05	5.984	6.761	5.691	0.027	0.766	0.971	0.68	0.988	0.884	0.976	0.991	0.945
-6.627	3.407	4.414	0.006	0.995	0.005	0.014	0.906	-4.935	1.60E-05	0.122	93.32%	1.926	2.11%	0.49	0.901	0.535	0.067	0.651	0.498	0.155	0.309	0.823	0.18	5.362	0.113	0.897	0.866	0.903	0.79	0.17	0.934	0.047	0.894	0.003	0.011	0.701	0.905	4.258	4.931	6.064	0.015	0.009	0.899	0.795	0.31	0.047	0.757	0.773	0.799
-3.507	1.283	1.384	0.001	0.251	0.046	0.003	0.767	-5.593	3.89E-06	0.07	88.27%	0.753	22.58%	0.662	0.834	0.133	0.061	0.204	0.15	0.845	0.877	0.261	0.297	12.139	0.265	0.7	0.43	0.096	0.719	0.747	0.945	0.469	0.103	0.003	0.009	0.835	0.741	4.17	4.293	6.733	0.024	0.005	0.69	0.299	0.112	0.008	0.008	0.309	0.02
-3.796	2.786	3.051	0.965	0.314	0.951	0.399	0.815	-5.602	5.56E-06	0.17	96.40%	0.632	1.76%	0.496	0.058	0.64	0.048	0.878	0.956	0.577	0.397	0.865	0.172	2.503	0.235	0.145	0.41	0.97	0.814	0.079	0.895	0.177	0.141	0.003	0.012	0.018	0.565	3.759	4.006	5.446	0.019	0.007	0.561	0.658	0.279	0.007	0.688	0.374	0.097
-2.996	1.341	4.112	0.008	0.002	0.717	0.626	0.207	-5.398	5.48E-06	0.014	99.23%	0.406	2.17%	0.504	0.685	0.044	0.121	0.574	0.4	0.506	0.156	0.102	0.171	1.275	0.146	0.03	0.373	0.98	0.282	0.815	0.913	0.905	0.069	0.003	0.187	0.924	0.687	4.986	6.194	6.172	0.003	0.533	0.984	0.905	0.266	0.587	0.849	0.909	0.63
-4.489	3.162	3.287	0.505	0.593	0.004	0.002	0.783	-4.928	1.04E-05	0.626	93.84%	2.771	5.61%	0.922	0.357	0.91	0.067	0.781	0.562	0.745	0.868	0.821	0.135	4.146	0.404	0.836	0.913	0.971	0.153	0.769	0.954	0.359	0.061	0.003	0.009	0.959	0.864	3.338	4.421	6.157	0.008	0.014	0.939	0.969	0.358	0.047	0.873	0.803	0.038
-3.079	1.54	0.861	0.035	0.987	0.969	0.891	0.015	-5.673	5.28E-06	0.545	50.87%	1.565	47.38%	0.037	0.951	0.217	0.112	0.083	0.038	0.047	0.153	0.236	0.879	5.492	0.524	0.943	0.732	0.914	0.829	0.762	0.956	0.051	0.104	0.003	0.005	0.932	0.124	2.498	3.649	4.859	0.003	0.002	0.09	0.003	0.06	0.004	0.003	0.264	0.03
-6.378	4.569	6.316	0.935	0.999	0.084	0.863	0.996	-5.157	3.05E-05	0.406	97.99%	1.011	0.90%	0.485	0.18	0.614	0.082	0.502	0.816	0.984	0.881	0.908	0.276	5.16	0.066	0.977	0.925	0.946	0.906	0.76	0.73	0.789	0.084	0.003	0.014	0.978	1.336	5.221	6.081	6.563	0.049	0.005	0.989	0.937	0.825	0.304	0.948	0.929	0.962
-4.926	3.567	4.16	0.998	0.064	0.011	0.001	0.007	-5.029	1.23E-05	0.215	97.93%	1.022	1.31%	0.87	0.937	0.948	0.062	0.911	0.832	0.723	0.779	0.846	0.447	1.113	0.063	0.952	0.782	0.987	0.198	0.571	0.929	0.24	0.485	0.003	0.007	0.884	1.782	3.54	4.25	6.482	0.003	0.021	0.901	0.923	0.205	0.028	0.834	0.66	0.02
-2.849	1.086	2.081	0.002	0.003	0.01	0.014	0.006	-5.395	6.35E-06	0.044	95.80%	1.071	9.05%	0.058	0.127	0.057	0.318	0.2	0.799	0.017	0.195	0.09	0.349	12.248	0.369	0.051	0.769	0.988	0.265	0.688	0.915	0.733	0.575	0.003	0.017	0.351	0.723	4.36	4.554	6.25	0.003	0.252	0.962	0.957	0.115	0.013	0.981	0.838	0.783
-2.982	3.457	3.886	0.016	0.99	0.005	0.002	0.002	-4.824	1.06E-05	0.212	94.40%	1.63	6.38%	0.872	0.797	0.423	0.059	0.169	0.017	0.935	0.608	0.2	0.217	4.605	0.125	0.936	0.972	0.971	0.598	0.407	0.892	0.21	0.775	0.003	0.013	0.892	1.935	4.16	5.846	6.609	0.002	0.004	0.889	0.94	0.339	0.067	0.751	0.676	0.027
-2.966	0.102	1.02	0.005	0.012	0.094	0.045	0.924	-5.719	7.91E-06	0.014	96.95%	0.49	4.07%	0.212	0.447	0.028	0.095	0.08	0.128	0.201	0.151	0.498	0.123	8.181	0.446	0.034	0.213	0.986	0.905	0.274	0.863	0.851	0.536	0.003	0.072	0.482	0.703	4.333	5.222	5.369	0.008	0.259	0.91	0.295	0.268	0.026	0.936	0.726	0.046
-4.336	1.14	1.052	0.01	0.026	0.838	0.01	0.693	-6.285	5.70E-06	0.068	81.79%	0.573	10.71%	0.172	0.975	0.122	0.06	0.062	0.067	0.013	0.067	0.086	0.411	2.634	0.271	0.048	0.183	0.987	0.028	0.024	0.115	0.038	0.019	0.003	0.011	0.026	0.517	2.88	3.259	5.064	0.632	0.006	0.115	0.31	0.462	0.008	0.002	0.713	0.775
-3.915	3.005	5.091	0.897	0.993	0.047	0.013	0.966	-5.406	7.93E-06	0.427	97.06%	1.068	2.63%	0.164	0.546	0.852	0.555	0.866	0.307	0.972	0.811	0.82	0.932	0.675	0.141	0.828	0.981	0.72	0.549	0.978	0.987	0.283	0.82	0.003	0.006	0.974	1.124	4.637	5.528	5.44	0.041	0.011	0.892	0.958	0.801	0.857	0.832	0.915	0.029
-4.348	3.791	4.182	0.993	0.054	0.004	0.003	0.107	-4.913	9.88E-06	0.34	100.36%	1.417	1.03%	0.836	0.201	0.834	0.062	0.743	0.489	0.634	0.896	0.618	0.151	5.889	0.134	0.967	0.79	0.582	0.806	0.399	0.936	0.073	0.107	0.003	0.011	0.901	1.832	4.39	5.41	6.792	0.004	0.003	0.897	0.94	0.251	0.01	0.335	0.57	0.051
-4.841	4.051	4.559	0.379	0	0.004	0.007	0.008	-4.942	1.46E-05	0.315	101.89%	0.438	0.73%	0.768	0.085	0.77	0.059	0.811	0.422	0.039	0.117	0.039	0.211	0.676	0.061	0.165	0.997	0.985	0.946	0.287	0.704	0.023	0.579	0.003	0.072	0.656	0.965	4.489	5.792	5.196	0.892	0.298	0.955	0.023	0.653	0.007	0.926	0.883	0.993
-4.64	3.187	4.662	0.946	0.002	0.005	0.001	0.005	-4.83	1.73E-05	0.101	102.00%	0.567	0.52%	0.769	0.06	0.801	0.053	0.907	0.673	0.525	0.146	0.447	0.254	0.062	0.036	0.124	0.997	0.99	0.897	0.816	0.894	0.139	0.815	0.003	0.013	0.678	0.786	4.075	5.13	5.893	0.262	0.006	0.946	0.009	0.32	0.004	0.739	0.736	0.141
-4.769	3.347	4.479	0.981	0.031	0.005	0.001	0.002	-5.216	8.56E-06	0.028	99.91%	1.085	0.87%	0.167	0.336	0.789	0.068	0.963	0.781	0.427	0.106	0.706	0.619	2.286	0.027	0.137	0.967	0.988	0.443	0.966	0.591	0.02	0.143	0.003	0.013	0.981	1.157	4.835	7.245	6.98	0.008	0.32	0.723	0.94	0.432	0.145	0.942	0.855	0.014
-5.673	3.56	3.483	0.012	0.006	0.019	0.063	0.007	-4.838	2.20E-05	0.035	98.60%	0.719	1.03%	0.571	0.026	0.702	0.057	0.788	0.872	0.131	0.108	0.492	0.166	0.542	0.161	0.414	0.977	0.949	0.961	0.828	0.385	0.092	0.537	0.003	0.012	0.603	0.743	4.635	5.319	6.126	0.069	0.083	0.891	0.015	0.38	0.004	0.335	0.854	0.248
-4.463	3.684	3.835	0.852	0.997	0.412	0.978	0.598	-5.145	1.58E-05	0.674	97.07%	1.919	2.57%	0.946	0.147	0.953	0.073	0.889	0.64	0.987	0.221	0.921	0.243	6.356	0.416	0.87	0.84	0.967	0.382	0.389	0.77	0.89	0.047	0.003	0.048	0.967	0.752	4.484	5.221	5.982	0.067	0.003	0.976	0.944	0.81	0.324	0.81	0.897	0.892
-4.901	2.356	1.95	0.692	0.997	0.581	0.004	0.047	-5.582	7.94E-06	0.195	95.27%	1.195	3.31%	0.794	0.938	0.871	0.049	0.885	0.246	0.552	0.159	0.894	0.247	5.247	0.804	0.429	0.7	0.981	0.007	0.583	0.86	0.026	0.035	0.003	0.011	0.657	0.035	1.939	2.453	5.334	0.016	0.017	0.294	0.104	0.119	0.207	0.004	0.224	0.075
-4.462	3.594	3.798	0.011	0.681	0.866	0.992	0.996	-5.262	9.32E-06	0.777	93.83%	0.909	2.31%	0.971	0.662	0.882	0.066	0.781	0.582	0.982	0.756	0.6	0.142	1.026	0.413	0.026	0.935	0.981	0.584	0.152	0.713	0.908	0.434	0.003	0.418	0.983	0.919	4.33	5.227	5.585	0.007	0.491	0.986	0.803	0.848	0.616	0.964	0.943	0.814
-2.952	2.171	5.189	0.17	0	0.673	0.163	0.997	-6.186	5.72E-06	0	98.28%	0.438	6.49%	0.707	0.107	0.029	0.041	0.637	0.101	0.007	0.12	0.039	0.051	1.927	0.869	0.003	0.351	0.982	0.597	0.027	0.89	0.958	0.456	0.003	0.904	0.061	1.052	4.308	4.643	6.032	0.002	0.644	0.984	0.835	0.871	0.877	0.616	0.916	0.488
-5.672	0.838	2.278	0.929	0.001	0.943	0.002	0.943	-5.058	3.77E-06	0.009	93.41%	0.765	7.95%	0.208	0.096	0.06	0.052	0.748	0.923	0.219	0.147	0.087	0.006	0.374	0.611	0.006	0.143	0.975	0.415	0.04	0.015	0.781	0.035	0.003	0.028	0.027	0.932	4.079	5.256	6.245	0.012	0.054	0.721	0.012	0.261	0.695	0.177	0.723	0.123
-3.919	2.099	2.055	0.899	0.995	0.046	0.003	0.009	-5.282	7.09E-06	0.063	93.13%	0.942	3.87%	0.081	0.136	0.554	0.059	0.47	0.948	0.145	0.484	0.114	0.23	3.114	0.279	0.093	0.863	0.982	0.175	0.601	0.92	0.079	0.264	0.003	0.013	0.965	0.371	2.452	3.034	4.438	0.013	0.008	0.126	0.029	0.133	0.024	0.056	0.462	0.041
-7.058	5.156	7.743	0.999	0.01	0.002	0.011	0.18	-4.899	1.27E-05	0.97	98.29%	2.154	0.78%	0.134	0.891	0.55	0.754	0.133	0.768	0.992	0.912	0.817	0.621	5.175	0.006	0.237	0.964	0.045	0.048	0.929	0.98	0.702	0.729	0.003	0.013	0.943	2.259	5.352	6.348	6.557	0.001	0.002	0.508	0.72	0.503	0.011	0.811	0.757	0.004
-5.143	3.625	4.157	1	0.938	0.004	0.008	0.608	-5.248	1.01E-05	0.562	98.59%	2.013	2.04%	0.607	0.391	0.884	0.063	0.861	0.542	0.947	0.783	0.811	0.596	7.797	0.096	0.956	0.74	0.89	0.305	0.466	0.93	0.305	0.368	0.003	0.015	0.868	1.561	4.248	5.2	6.118	0.011	0.013	0.929	0.898	0.585	0.005	0.365	0.82	0.312
-5.279	3.035	3.062	0.257	0.503	0.003	0.006	0.952	-5.012	1.08E-05	0.273	98.45%	1.452	3.25%	0.961	0.146	0.804	0.064	0.67	0.628	0.978	0.576	0.94	0.132	11.738	0.291	0.772	0.35	0.893	0.754	0.066	0.939	0.487	0.228	0.003	0.013	0.299	0.837	4.354	4.914	5.851	0.438	0.039	0.968	0.835	0.639	0.014	0.007	0.893	0.986
-3.724	3.487	3.984	0.998	1	0.071	0.95	0.646	-5.305	6.93E-06	0.762	89.67%	1.416	10.08%	0.125	0.593	0.755	0.723	0.415	0.619	0.925	0.879	0.946	0.914	4.124	0.129	0.553	0.995	0.95	0.075	0.973	0.801	0.947	0.097	0.003	0.006	0.986	0.378	2.695	3.427	3.586	0.026	0.004	0.932	0.952	0.374	0.031	0.064	0.887	0.864
-4.641	2.263	2.678	0.983	0.649	0.671	0.78	0.544	-5.388	1.17E-05	0.171	97.62%	0.766	1.41%	0.508	0.014	0.52	0.055	0.802	0.926	0.766	0.461	0.403	0.094	1.771	0.738	0.278	0.98	0.659	0.102	0.063	0.07	0.146	0.053	0.003	0.01	0.012	0.284	3.145	3.568	4.189	0.006	0.003	0.53	0.004	0.168	0.009	0.004	0.039	0.005
-5.641	1.804	1.876	0.985	0.002	0.005	0.001	0.039	-4.868	1.33E-05	0.074	90.26%	0.497	2.31%	0.49	0.073	0.656	0.059	0.621	0.923	0.121	0.5	0.801	0.155	1.685	0.116	0.229	0.644	0.939	0.619	0.673	0.906	0.285	0.072	0.004	0.02	0.231	0.769	4.673	5.387	6.714	0.008	0.003	0.898	0.634	0.118	0.004	0.207	0.751	0.017
-4.906	3.757	3.995	0.918	0.009	0.006	0.001	0.007	-4.696	1.73E-05	0.357	95.83%	2.06	1.78%	0.87	0.837	0.946	0.13	0.938	0.893	0.887	0.892	0.944	0.203	4.561	0.018	0.572	0.784	0.296	0.536	0.849	0.927	0.044	0.624	0.003	0.008	0.968	1.259	2.48	3.705	6.245	0.326	0.017	0.56	0.857	0.114	0.009	0.775	0.687	0.011
-5.031	4.141	4.618	0.999	0.999	0.005	0.042	0.005	-5.555	5.32E-06	0.95	87.19%	2.32	13.10%	0.13	0.902	0.424	0.943	0.097	0.475	0.915	0.917	0.535	0.77	5.387	0.015	0.949	0.996	0.779	0.072	0.884	0.982	0.905	0.079	0.003	0.005	0.87	1.09	3.729	5.765	6.687	0.219	0.005	0.941	0.909	0.192	0.011	0.005	0.812	0.271
-4.024	4.223	4.979	0.763	0.009	0.005	0.052	0.01	-5.065	1.54E-05	0.069	99.31%	1.551	0.92%	0.908	0.89	0.927	0.065	0.918	0.284	0.934	0.47	0.939	0.45	2.926	0.236	0.685	0.71	0.95	0.437	0.064	0.765	0.024	0.181	0.003	0.035	0.101	1.78	4.457	5.213	6.205	0.013	0.007	0.939	0.901	0.7	0.008	0.206	0.322	0.58
-4.037	1.641	1.006	0.075	0.998	0.895	0.95	0.998	-6.101	2.43E-06	0.09	33.71%	1.245	52.48%	0.048	0.407	0.189	0.041	0.358	0.838	0.248	0.628	0.022	0.048	4.129	0.697	0.566	0.264	0.949	0.735	0.065	0.92	0.221	0.095	0.003	0.008	0.381	0.381	4.157	4.279	5.167	0.01	0.008	0.498	0.031	0.283	0.022	0.057	0.262	0.562
-5.978	2.754	2.389	0.137	0.194	0.004	0.002	0.618	-5.032	1.25E-05	0.167	98.03%	0.885	1.27%	0.721	0.106	0.653	0.062	0.599	0.591	0.09	0.872	0.291	0.17	7.02	0.247	0.653	0.621	0.751	0.162	0.088	0.786	0.072	0.245	0.003	0.012	0.051	0.902	3.263	4.384	6.391	0.03	0.016	0.821	0.42	0.27	0.004	0.029	0.551	0.341
-3.889	1.865	3.261	0.078	0.045	0.924	0.973	0.967	-5.367	7.69E-06	0.023	98.46%	0.441	2.50%	0.769	0.112	0.333	0.07	0.719	0.812	0.707	0.345	0.283	0.237	10.248	0.848	0.02	0.183	0.907	0.697	0.25	0.278	0.943	0.118	0.003	0.799	0.081	0.913	4.904	5.04	5.571	0.005	0.215	0.953	0.492	0.858	0.79	0.979	0.914	0.399
-3.405	1.335	1.074	0.495	0.997	0.203	0.103	0.689	-6.127	3.80E-06	0.085	93.74%	0.783	5.72%	0.56	0.76	0.404	0.037	0.471	0.003	0.006	0.075	0.153	0.256	4.071	0.783	0.895	0.997	0.985	0.971	0.258	0.947	0.21	0.969	0.003	0.011	0.911	0.172	4.837	5.45	5.861	0.005	0.029	0.953	0.043	0.12	0.017	0.066	0.878	0.355
-6.073	4.106	5.082	0.973	0.989	0.009	0.001	0.005	-5.538	7.64E-06	0.065	98.41%	1.211	0.85%	0.912	0.733	0.969	0.053	0.935	0.899	0.657	0.893	0.904	0.175	1.768	0.046	0.502	0.534	0.981	0.547	0.61	0.724	0.052	0.097	0.003	0.018	0.983	1.263	4.524	5.318	5.806	0.051	0.451	0.905	0.937	0.464	0.883	0.963	0.932	0.287
-2.991	2.031	1.488	0.978	1	0.947	0.656	0.369	-5.703	3.32E-06	0.744	73.72%	1.358	39.08%	0.073	0.287	0.477	0.669	0.219	0.518	0.635	0.878	0.728	0.925	4.035	0.302	0.511	0.997	0.891	0.069	0.728	0.913	0.946	0.15	0.003	0.006	0.976	0.057	2.069	2.42	3.445	0.034	0.005	0.887	0.699	0.259	0.01	0.537	0.811	0.655
-5.243	3.045	3.74	1	0.993	0.005	0.003	0.082	-5.393	1.24E-05	0.352	93.71%	1.416	5.13%	0.06	0.626	0.572	0.886	0.492	0.567	0.308	0.902	0.372	0.915	2.057	0.027	0.95	0.989	0.945	0.293	0.99	0.814	0.119	0.505	0.003	0.008	0.95	1.027	3.952	4.498	5.209	0.571	0.09	0.731	0.04	0.425	0.05	0.025	0.845	0.016
-3.525	-0.298	-0.022	0.009	0.751	0.366	0.834	0.392	-6.159	5.25E-06	0.073	89.09%	0.66	16.54%	0.021	0.879	0.046	0.063	0.045	0.07	0.043	0.148	0.197	0.689	1.267	0.507	0.648	0.991	0.99	0.012	0.012	0.144	0.094	0.94	0.003	0.01	0.017	-0.147	1.623	3.052	3.988	0.048	0.025	0.148	0.008	0.197	0.005	0.004	0.381	0.015
-3.345	2.523	2.627	0.071	0.998	0.881	0.275	0.127	-6.308	2.67E-06	0.382	85.39%	0.944	10.27%	0.141	0.154	0.478	0.037	0.543	0.005	0.145	0.068	0.373	0.226	4.821	0.588	0.97	0.997	0.93	0.409	0.764	0.926	0.156	0.96	0.003	0.011	0.915	0.151	3.972	4.834	5.777	0.007	0.002	0.718	0.352	0.077	0.005	0.004	0.23	0.041
-3.236	2.7	2.825	0.021	0.091	0.016	0.803	0.014	-4.787	1.32E-05	0.816	79.32%	2.515	21.65%	0.965	0.766	0.682	0.059	0.621	0.08	0.598	0.1	0.923	0.703	9.299	0.398	0.82	0.992	0.941	0.092	0.886	0.792	0.89	0.09	0.003	0.009	0.949	0.984	3.65	4.125	5.607	0.013	0.003	0.864	0.98	0.448	0.589	0.029	0.583	0.792
-3.92	1.896	3.056	0.017	0.919	0.906	0.021	0.532	-6.393	4.42E-06	0.051	98.02%	0.189	3.39%	0.273	0.023	0.146	0.033	0.42	0.048	0.018	0.062	0.226	0.033	0.246	0.805	0.132	0.966	0.991	0.028	0.243	0.193	0.622	0.011	0.003	0.041	0.155	0.243	2.813	4.064	3.527	0.007	0.007	0.724	0.004	0.285	0.008	0.01	0.103	0.033
-3.612	1.217	1.835	0.306	0.031	0.989	0.991	0.988	-5.651	4.95E-06	0.391	70.15%	1.134	21.41%	0.181	0.083	0.255	0.058	0.325	0.199	0.023	0.19	0.09	0.216	2.373	0.198	0.387	0.991	0.979	0.469	0.19	0.253	0.157	0.097	0.003	0.011	0.752	0.088	1.982	2.943	3.867	0.006	0.003	0.731	0.005	0.156	0.005	0.004	0.126	0.026
-4.965	3.18	3.773	0.071	0.002	0.027	0.969	0.993	-4.733	1.01E-05	0.517	97.14%	0.948	2.22%	0.969	0.1	0.948	0.058	0.772	0.9	0.651	0.853	0.834	0.296	7.938	0.281	0.453	0.133	0.936	0.281	0.096	0.412	0.458	0.229	0.003	0.065	0.192	0.691	4.496	4.876	5.485	0.049	0.058	0.754	0.929	0.645	0.829	0.946	0.859	0.294
-3.172	2.942	3.091	0.045	0.008	0.015	0.894	0.79	-4.796	8.50E-06	0.029	97.75%	0.772	2.35%	0.882	0.13	0.935	0.058	0.793	0.533	0.768	0.844	0.737	0.385	5.451	0.747	0.514	0.426	0.964	0.681	0.368	0.587	0.916	0.914	0.003	0.07	0.178	0.911	4.525	5.271	6.26	0.088	0.018	0.897	0.908	0.949	0.962	0.003	0.907	0.431
-3.189	0.898	0.26	0.001	0.657	0.039	0.926	0.979	-5.31	5.78E-06	0.781	83.30%	1.093	10.66%	0.442	0.693	0.31	0.038	0.143	0.182	0.147	0.832	0.108	0.054	1.72	0.691	0.928	0.998	0.982	0.963	0.897	0.936	0.511	0.363	0.003	0.021	0.976	0.211	3.759	4.533	5.619	0.006	0.004	0.965	0.953	0.52	0.842	0.858	0.902	0.812
-2.765	1.982	2.214	0.775	0.6	0.466	0.465	0.027	-5.353	8.86E-06	0.801	95.13%	1.727	7.00%	0.432	0.53	0.286	0.187	0.32	0.297	0.256	0.888	0.107	0.471	10.612	0.548	0.728	0.756	0.157	0.452	0.62	0.909	0.568	0.594	0.003	0.007	0.941	0.321	2.373	3.533	3.867	0	0.002	0.38	0.002	0.467	0.444	0.003	0.738	0.003
-4.545	3.314	4.774	0.298	0.002	0.029	0.051	0.764	-4.737	1.14E-05	0.042	99.67%	0.443	0.98%	0.623	0.115	0.694	0.063	0.82	0.946	0.469	0.814	0.76	0.376	0.775	0.169	0.827	0.993	0.831	0.949	0.086	0.934	0.591	0.963	0.003	0.009	0.685	0.54	4.807	5.662	6.163	0.023	0.004	0.804	0.005	0.682	0.008	0.006	0.311	0.02
-4.198	2.897	3.261	0.753	0.006	0.007	0.03	0.361	-4.814	8.91E-06	0.585	98.12%	1.509	1.48%	0.392	0.068	0.831	0.065	0.692	0.326	0.592	0.756	0.19	0.286	4.335	0.163	0.841	0.732	0.743	0.252	0.192	0.908	0.051	0.266	0.003	0.011	0.394	1.234	4.276	5.127	6.531	0.003	0.004	0.803	0.432	0.251	0.006	0.266	0.47	0.082
-4.546	2.917	5.592	0.757	0.328	0.012	0.029	0.497	-5.086	1.65E-05	0.001	99.28%	0.986	4.48%	0.879	0.551	0.96	0.064	0.965	0.959	0.79	0.665	0.633	0.191	6.691	0.199	0.043	0.589	0.965	0.042	0.633	0.879	0.306	0.713	0.003	0.281	0.694	1.154	5.319	7.064	6.292	0.004	0.782	0.951	0.866	0.752	0.784	0.99	0.966	0.825
-4.241	2.874	3.949	0.617	0.889	0.006	0.032	0.031	-4.9	9.46E-06	0.209	96.66%	1.119	1.86%	0.875	0.165	0.782	0.065	0.608	0.687	0.148	0.653	0.953	0.61	3.056	0.048	0.802	0.199	0.442	0.155	0.728	0.854	0.181	0.136	0.003	0.009	0.021	2.092	4.932	5.317	5.43	0.211	0.044	0.657	0.954	0.858	0.832	0.821	0.864	0.375
-5.002	3.47	4.142	0.994	0.539	0.008	0.084	0.437	-5.152	2.14E-05	0.611	96.53%	0.652	2.11%	0.968	0.77	0.816	0.231	0.636	0.449	0.944	0.631	0.941	0.335	2.499	0.669	0.859	0.939	0.052	0.203	0.939	0.843	0.947	0.909	0.003	0.011	0.961	0.447	3.03	4.943	5.416	0.262	0.35	0.906	0.201	0.229	0.005	0.01	0.936	0.754
-4.445	3.926	4.528	0.999	0.239	0.01	0.003	0.007	-5.218	1.65E-05	0.126	99.58%	0.24	0.57%	0.487	0.944	0.691	0.062	0.49	0.214	0.587	0.111	0.885	0.292	3.849	0.308	0.808	0.618	0.338	0.827	0.624	0.906	0.213	0.809	0.003	0.016	0.924	0.624	4.145	5.122	5.154	0.455	0.005	0.914	0.813	0.956	0.371	0.008	0.958	0.985
-4.4	2.218	1.682	0.918	0.999	0.134	0.622	0.997	-5.739	1.05E-05	0.782	75.63%	1.457	30.48%	0.017	0.078	0.249	0.111	0.023	0.079	0.83	0.402	0.056	0.252	3.819	0.187	0.565	0.814	0.394	0.028	0.936	0.94	0.136	0.195	0.003	0.005	0.91	0.006	2.24	2.681	3.438	0.084	0.003	0.636	0.013	0.351	0.01	0.104	0.413	0.041
-4.438	2.911	2.328	0.894	0.045	0.006	0.003	0.002	-5.581	2.15E-05	0.924	74.43%	1.392	12.42%	0.853	0.109	0.776	0.064	0.655	0.394	0.173	0.621	0.823	0.298	5.215	0.459	0.022	0.95	0.964	0.963	0.535	0.935	0.711	0.846	0.003	0.015	0.644	0.466	4.13	4.939	5.709	0.008	0.004	0.864	0.017	0.401	0.01	0.007	0.341	0.064
-5.855	3.359	4.007	0.973	0.985	0.015	0.001	0.002	-5.751	8.10E-06	0.142	98.57%	0.514	1.08%	0.193	0.86	0.889	0.057	0.916	0.04	0.371	0.022	0.947	0.797	4.109	0.073	0.96	0.996	0.987	0.918	0.919	0.938	0.288	0.477	0.003	0.008	0.963	0.998	4.265	5.463	6.124	0.127	0.01	0.915	0.891	0.362	0.01	0.058	0.873	0.26
-5.204	2.753	4.118	0.072	0.998	0.005	0.009	0.978	-5.027	1.60E-05	0.333	95.19%	0.581	6.11%	0.939	0.689	0.781	0.063	0.535	0.608	0.982	0.869	0.805	0.252	0.858	0.014	0.956	0.932	0.977	0.099	0.973	0.946	0.064	0.444	0.003	0.011	0.325	0.167	4.322	4.59	5.35	0.017	0.002	0.882	0.074	0.059	0.004	0.015	0.609	0.006
-4.274	1.894	2.093	0	0.004	0.691	0.007	0.689	-5.254	1.21E-05	0.012	98.30%	0.802	2.22%	0.59	0.095	0.449	0.05	0.927	0.362	0.641	0.132	0.338	0.173	1.938	0.402	0.209	0.939	0.99	0.527	0.428	0.954	0.206	0.911	0.003	0.009	0.841	0.989	4.635	5.367	6.535	0.025	0.017	0.441	0.031	0.105	0.008	0.028	0.541	0.013
-4.925	3.314	3.026	0.995	0.92	0.003	0.008	0.507	-4.855	2.66E-05	0.357	91.55%	2.261	10.25%	0.104	0.228	0.318	0.488	0.194	0.09	0.973	0.818	0.197	0.775	7.156	0.219	0.573	0.981	0.47	0.687	0.913	0.949	0.31	0.944	0.003	0.008	0.935	1.89	3.414	4.449	6.258	0.005	0.059	0.758	0.514	0.611	0.492	0.975	0.636	0.048
-5.751	3.683	3.813	0.98	0	0.004	0.022	0.395	-4.878	2.12E-05	0.313	97.94%	0.633	1.28%	0.974	0.384	0.96	0.064	0.929	0.767	0.495	0.765	0.749	0.209	4.441	0.177	0.088	0.934	0.962	0.15	0.067	0.89	0.077	0.813	0.003	0.374	0.362	0.686	4.371	5.061	5.584	0.816	0.028	0.958	0.708	0.925	0.373	0.829	0.85	0.99
-6.63	3.144	4.178	0.996	0.998	0.53	0.696	0.984	-5.697	1.58E-05	0.24	95.99%	1.046	2.67%	0.437	0.184	0.865	0.058	0.855	0.279	0.498	0.167	0.888	0.404	1.924	0.122	0.046	0.42	0.662	0.117	0.96	0.878	0.014	0.044	0.003	0.006	0.064	0.398	2.376	2.895	5.08	0.043	0.042	0.844	0.116	0.627	0.177	0.96	0.835	0.438
-4.616	2.856	3.705	0.999	0.011	0.009	0.002	0.004	-5.207	1.88E-05	0.215	100.45%	0.611	1.02%	0.489	0.061	0.51	0.061	0.873	0.295	0.653	0.25	0.419	0.169	1.116	0.139	0.721	0.998	0.966	0.456	0.134	0.917	0.082	0.125	0.003	0.01	0.312	0.518	3.169	4.021	5.153	0.05	0.006	0.662	0.011	0.234	0.005	0.021	0.443	0.014
-4.038	1.888	3.078	0.044	0.105	0.015	0.118	0.289	-5.674	5.76E-06	0.218	99.42%	0.34	2.60%	0.543	0.032	0.331	0.043	0.558	0.389	0.039	0.122	0.781	0.07	1.508	0.639	0.327	0.974	0.968	0.149	0.099	0.638	0.058	0.022	0.003	0.009	0.114	0.235	3.594	4.153	4.214	0.007	0.003	0.656	0.004	0.248	0.007	0.005	0.245	0.23
-4.22	2.914	3.197	0.909	0.997	0.01	0.002	0.556	-5.718	1.61E-05	0.916	95.64%	1.17	5.43%	0.235	0.865	0.724	0.119	0.674	0.087	0.969	0.897	0.559	0.142	2.082	0.061	0.943	0.998	0.832	0.94	0.708	0.955	0.037	0.752	0.003	0.006	0.694	1.552	4.678	5.954	6.508	0.007	0.003	0.919	0.787	0.243	0.01	0.055	0.433	0.084
-3.65	1.249	1.871	0.003	0.199	0.011	0.001	0.001	-5.116	1.61E-05	0.056	96.97%	1.029	4.35%	0.028	0.069	0.093	0.055	0.651	0.583	0.027	0.109	0.351	0.346	0.705	0.696	0.026	0.995	0.81	0.526	0.16	0.949	0.476	0.93	0.003	0.009	0.863	0.238	3.032	3.562	4.324	0.002	0.007	0.439	0.009	0.109	0.008	0.06	0.481	0.003
-4.464	2.095	2.14	0.002	0.066	0.417	0.003	0.974	-5.889	4.06E-06	0.192	79.03%	0.661	3.85%	0.617	0.082	0.282	0.04	0.218	0.914	0.051	0.333	0.1	0.034	3.816	0.373	0.192	0.647	0.976	0.772	0.018	0.911	0.044	0.036	0.003	0.024	0.953	0.622	3.168	3.852	5.828	0.542	0.006	0.437	0.61	0.513	0.083	0.018	0.394	0.867
-4.323	2.376	2.499	0.012	0.009	0.12	0.001	0.006	-6.418	1.09E-05	0.006	95.14%	0.759	6.44%	0.115	0.691	0.33	0.063	0.608	0.088	0.616	0.063	0.747	0.885	1.142	0.052	0.979	0.371	0.994	0.279	0.375	0.949	0.006	0.058	0.003	0.004	0.221	0.915	4.547	5.446	6.761	0.002	0.002	0.036	0.003	0.067	0.007	0.002	0.461	0.031
-3.309	2.562	5.945	0.979	0	0.724	0.005	0.111	-5.278	1.61E-05	0.001	94.59%	0.292	12.91%	0.305	0.348	0.044	0.06	0.646	0.212	0.025	0.142	0.066	0.091	0.868	0.144	0.001	0.595	0.982	0.44	0.028	0.935	0.927	0.844	0.003	0.558	0.085	1.041	4.393	5.04	6.142	0.002	0.895	0.991	0.881	0.797	0.823	0.712	0.935	0.623
-3.174	1.831	2.082	0.808	0.999	0.442	0.864	0.996	-5.988	3.07E-06	0.635	84.43%	0.885	12.55%	0.131	0.711	0.326	0.053	0.263	0.011	0.419	0.253	0.301	0.16	6.624	0.542	0.977	0.998	0.552	0.425	0.893	0.966	0.36	0.518	0.003	0.009	0.807	0.886	3.926	5.025	6.55	0.01	0.003	0.918	0.966	0.365	0.015	0.727	0.772	0.009
-4.883	2.435	3.18	0.09	0.254	0.043	0.009	0.802	-5.264	5.15E-06	0.614	85.36%	1.364	5.12%	0.315	0.92	0.401	0.257	0.154	0.273	0.629	0.884	0.223	0.473	3.404	0.292	0.753	0.38	0.044	0.844	0.529	0.942	0.126	0.028	0.003	0.007	0.268	0.971	4.814	5.441	6.475	0.061	0.006	0.905	0.939	0.538	0.364	0.005	0.613	0.697
-3.278	2.837	3.316	0.999	0.998	0.957	0.985	0.627	-5.593	6.79E-06	0.636	92.60%	1.851	12.03%	0.093	0.69	0.214	0.214	0.071	0.068	0.921	0.527	0.588	0.774	3.638	0.481	0.893	0.959	0.948	0.017	0.94	0.699	0.951	0.106	0.003	0.009	0.976	0.777	3.249	3.82	5.081	0.406	0.003	0.917	0.859	0.241	0.009	0.102	0.736	0.188
-4.223	2.168	1.678	0.025	0.223	0.005	0.003	0.005	-5.624	9.49E-06	0.771	90.35%	1.653	14.25%	0.167	0.09	0.809	0.591	0.302	0.122	0.036	0.416	0.277	0.008	6.754	0.128	0.332	0.982	0.21	0.046	0.346	0.922	0.412	0.054	0.003	0.008	0.705	0.31	1.939	2.853	5.799	0.005	0.003	0.805	0.006	0.44	0.005	0.017	0.803	0.221
-4.857	4.002	4.495	0.992	0.044	0.006	0.285	0.94	-4.935	7.97E-06	0.348	99.79%	0.936	1.06%	0.879	0.65	0.751	0.067	0.788	0.911	0.277	0.915	0.845	0.224	5.518	0.238	0.961	0.272	0.637	0.755	0.163	0.845	0.431	0.146	0.003	0.028	0.686	1.573	4.794	5.545	6.049	0.121	0.006	0.853	0.806	0.874	0.013	0.011	0.748	0.869
-3.846	2.795	3.48	0.976	0.004	0.03	0.083	0.03	-5.412	3.24E-05	0.921	95.84%	1.754	3.56%	0.108	0.267	0.332	0.143	0.837	0.129	0.782	0.145	0.057	0.411	3.944	0.155	0.864	0.992	0.951	0.703	0.499	0.846	0.06	0.908	0.003	0.009	0.793	0.489	3.965	4.968	3.887	0.035	0.011	0.347	0.007	0.128	0.005	0.005	0.401	0.005
-5.85	3.458	4.049	1	0.672	0.006	0.005	0.072	-5.155	1.89E-05	0.847	96.15%	1.979	2.93%	0.178	0.545	0.75	0.803	0.7	0.641	0.958	0.887	0.547	0.891	2.152	0.042	0.838	0.931	0.96	0.187	0.934	0.781	0.215	0.712	0.003	0.01	0.817	1.259	3.222	4.877	4.681	0.007	0.025	0.904	0.86	0.518	0.013	0.551	0.773	0.164
-4.163	2.622	3.812	0.999	0.933	0.683	0.96	0.997	-5.939	1.73E-05	0.451	96.60%	1.257	5.87%	0.298	0.124	0.305	0.055	0.731	0.047	0.778	0.134	0.157	0.202	0.531	0.209	0.921	0.98	0.972	0.311	0.627	0.706	0.747	0.101	0.003	0.012	0.896	0.28	4.068	5.035	3.842	0.011	0.007	0.901	0.016	0.325	0.005	0.02	0.306	0.119
-5.125	4.231	4.476	0.998	0.026	0.133	0.009	0.972	-5.298	2.94E-05	0.336	98.05%	0.903	1.12%	0.584	0.501	0.966	0.065	0.948	0.906	0.594	0.869	0.96	0.607	4.29	0.122	0.694	0.541	0.956	0.812	0.824	0.916	0.027	0.053	0.003	0.005	0.059	0.687	4.012	5.412	5.65	0.019	0.082	0.692	0.756	0.553	0.234	0.973	0.866	0.824
-4.262	3.713	4.67	0.991	0.001	0.009	0.002	0.014	-5.058	1.22E-05	0.128	100.27%	0.512	0.66%	0.642	0.063	0.844	0.054	0.839	0.935	0.648	0.843	0.734	0.239	0.9	0.046	0.71	0.997	0.972	0.932	0.116	0.9	0.038	0.787	0.003	0.01	0.857	0.766	4.322	5.152	6.25	0.765	0.078	0.934	0.008	0.615	0.006	0.834	0.791	0.926
-4.22	3.172	3.371	0.656	0.006	0.006	0.003	0.011	-4.736	1.94E-05	0.135	99.97%	0.537	1.02%	0.818	0.06	0.903	0.053	0.954	0.92	0.801	0.435	0.865	0.167	1.876	0.634	0.273	0.996	0.978	0.048	0.242	0.833	0.321	0.129	0.003	0.009	0.153	0.559	3.27	4.464	5.269	0.004	0.002	0.659	0.003	0.109	0.003	0.008	0.073	0.006
-4.907	4.22	5.421	0.999	0.943	0.004	0.005	0.348	-4.896	1.79E-05	0.089	98.20%	1.336	1.01%	0.629	0.733	0.907	0.125	0.908	0.93	0.631	0.914	0.875	0.16	3.909	0.111	0.937	0.323	0.526	0.107	0.23	0.883	0.31	0.081	0.003	0.012	0.527	1.168	4.889	5.237	6.07	0.025	0.004	0.722	0.908	0.328	0.019	0.047	0.565	0.401
-4.584	3.662	3.873	0.989	0.978	0.005	0.018	0.004	-4.666	2.14E-05	0.659	97.16%	1.357	2.35%	0.888	0.786	0.924	0.821	0.763	0.915	0.568	0.894	0.271	0.541	7.394	0.588	0.159	0.925	0.236	0.181	0.117	0.397	0.945	0.671	0.005	0.378	0.95	1.053	3.086	4.042	5.017	0.033	0.016	0.939	0.012	0.727	0.028	0.003	0.743	0.067
-4.391	3.276	3.614	0.032	0	0.005	0.036	0.005	-4.697	2.72E-05	0.116	99.86%	0.733	1.67%	0.546	0.083	0.824	0.061	0.929	0.879	0.077	0.119	0.285	0.22	0.866	0.096	0.608	0.995	0.988	0.845	0.087	0.929	0.043	0.753	0.003	0.016	0.244	1.423	3.92	5.545	5.223	0.01	0.01	0.217	0.007	0.118	0.005	0.021	0.57	0.004
-6.398	3.849	4.121	0.056	0.925	0.007	0.001	0.003	-5.516	7.88E-06	0.029	96.73%	1.262	3.07%	0.635	0.941	0.908	0.104	0.759	0.753	0.593	0.382	0.875	0.154	1.19	0.102	0.118	0.698	0.973	0.138	0.962	0.842	0.294	0.073	0.003	0.006	0.961	0.76	1.927	3.497	6.459	0.036	0.009	0.902	0.037	0.453	0.008	0.107	0.839	0.01
-4.402	3.452	3.944	0.976	0.003	0.049	0.001	0.01	-4.65	2.37E-05	0.136	98.84%	1.873	1.59%	0.93	0.85	0.939	0.065	0.734	0.151	0.783	0.896	0.961	0.232	5.16	0.121	0.898	0.951	0.921	0.679	0.175	0.957	0.041	0.098	0.003	0.008	0.55	1.923	3.723	4.638	7.021	0.053	0.007	0.763	0.902	0.143	0.008	0.015	0.652	0.143
-4.672	3.872	5.278	1	0.907	0.036	0.003	0.808	-5.316	5.68E-06	0.093	101.10%	1.644	0.70%	0.62	0.095	0.866	0.056	0.908	0.646	0.494	0.432	0.787	0.183	2.343	0.119	0.639	0.81	0.976	0.294	0.077	0.925	0.045	0.185	0.003	0.091	0.541	1.26	4.912	5.465	6.021	0.017	0.014	0.954	0.93	0.793	0.006	0.903	0.847	0.715
-4.306	2.749	3.556	0.274	0.079	0.011	0.969	0.935	-4.876	1.58E-05	0.104	99.57%	0.493	1.06%	0.578	0.082	0.577	0.063	0.895	0.925	0.339	0.171	0.247	0.587	0.398	0.423	0.509	0.993	0.983	0.948	0.65	0.139	0.193	0.875	0.003	0.012	0.895	0.517	3.328	4.394	3.843	0.35	0.028	0.901	0.008	0.665	0.008	0.54	0.629	0.504
-4.526	1.237	3.407	0.022	0.442	0.009	0.007	0.109	-5.034	5.35E-06	0.061	99.09%	0.389	1.06%	0.203	0.128	0.626	0.067	0.926	0.957	0.574	0.165	0.788	0.477	1.069	0.13	0.149	0.42	0.953	0.06	0.937	0.958	0.077	0.043	0.003	0.138	0.601	0.772	5.203	7.271	7.2	0.022	0.011	0.945	0.956	0.41	0.158	0.914	0.772	0.312
-3.581	2.114	2.946	0.466	0.031	0.01	0.014	0.011	-5.037	1.31E-05	0.045	92.81%	0.46	4.50%	0.338	0.406	0.462	0.06	0.818	0.926	0.498	0.77	0.838	0.417	11.207	0.757	0.04	0.673	0.977	0.778	0.161	0.836	0.084	0.285	0.003	0.025	0.141	0.658	5.205	6.746	6.646	0.006	0.015	0.977	0.744	0.969	0.9	0.763	0.925	0.923
-5.927	4.719	5.875	0.999	0.009	0.012	0.942	0.029	-5.151	8.43E-06	0.092	98.51%	0.57	0.76%	0.516	0.47	0.933	0.122	0.96	0.952	0.669	0.276	0.969	0.874	3.226	0.021	0.721	0.157	0.547	0.334	0.843	0.926	0.698	0.494	0.003	0.008	0.779	1.745	5.211	5.73	5.716	0.199	0.214	0.374	0.857	0.709	0.439	0.816	0.881	0.339
-2.862	3.401	3.417	0.999	0.996	0.065	0.964	0.997	-5.359	8.99E-06	0.818	96.31%	2.329	2.13%	0.349	0.865	0.233	0.067	0.241	0.073	0.419	0.892	0.174	0.52	4.509	0.063	0.973	0.948	0.497	0.373	0.256	0.842	0.93	0.057	0.003	0.008	0.914	0.848	4.136	4.611	6.028	0.42	0.063	0.494	0.046	0.289	0.011	0.058	0.814	0.09
-4.624	3.102	3.558	0.999	0.007	0.006	0.004	0.884	-4.972	1.96E-05	0.335	99.37%	1.111	1.20%	0.277	0.874	0.912	0.505	0.936	0.885	0.407	0.901	0.915	0.477	6.528	0.074	0.896	0.868	0.82	0.908	0.477	0.891	0.078	0.432	0.003	0.01	0.379	0.62	4.547	5.377	5.762	0.015	0.038	0.769	0.252	0.588	0.106	0.033	0.378	0.572
-4.749	2.881	2.91	0.949	0.999	0.003	0.002	0.018	-4.88	6.55E-06	0.013	97.92%	2.105	4.61%	0.178	0.413	0.462	0.062	0.456	0.037	0.406	0.085	0.451	0.186	4.376	0.085	0.724	0.868	0.969	0.075	0.629	0.939	0.082	0.373	0.003	0.007	0.065	0.837	2.473	3.911	6.639	0.002	0.003	0.103	0.465	0.257	0.005	0.765	0.717	0.006
-2.639	0.843	-1.743	0.003	0.999	0.162	0.399	0.01	-6.18	2.58E-05	0.795	44.07%	1.248	50.70%	0.033	0.266	0.276	0.033	0.05	0.003	0.001	0.089	0.005	0.136	4.814	0.852	0.912	0.998	0.945	0.861	0.76	0.933	0.365	0.97	0.003	0.017	0.947	-0.326	2.335	3.578	5.514	0.007	0.003	0.844	0.011	0.094	0.005	0.005	0.474	0.019
-3.774	0.708	1.125	0.005	0.995	0.897	0.993	0.995	-5.951	4.39E-06	0.427	67.56%	1.297	37.72%	0.244	0.699	0.04	0.055	0.028	0.045	0.258	0.857	0.099	0.175	2.346	0.469	0.737	0.976	0.961	0.129	0.802	0.861	0.101	0.081	0.003	0.01	0.795	0.004	2.852	3.531	5.562	0.033	0.009	0.517	0.926	0.184	0.266	0.021	0.891	0.523
-5.197	3.638	4.645	1	0.999	0.008	0.002	0.001	-5.53	8.93E-06	0.85	90.70%	2.71	8.35%	0.106	0.934	0.371	0.092	0.29	0.066	0.108	0.694	0.486	0.83	4.741	0.032	0.977	0.998	0.968	0.677	0.926	0.558	0.948	0.664	0.003	0.008	0.914	1.173	4.73	5.548	6.69	0.256	0.006	0.939	0.932	0.242	0.007	0.019	0.827	0.064
-5.516	3.134	3.969	0.525	0.002	0.014	0.01	0.972	-4.86	9.67E-06	0.081	100.89%	0.137	0.75%	0.656	0.077	0.628	0.063	0.913	0.922	0.242	0.78	0.311	0.15	0.808	0.441	0.021	0.156	0.982	0.051	0.315	0.076	0.391	0.648	0.003	0.02	0.624	0.402	3.854	5.224	5.388	0.009	0.006	0.987	0.041	0.872	0.289	0.217	0.903	0.907
-5.942	3.897	4.046	0.987	0.925	0.003	0.001	0.004	-5.335	1.27E-05	0.658	95.40%	3.662	4.00%	0.237	0.931	0.219	0.849	0.049	0.09	0.962	0.896	0.163	0.316	10.798	0.02	0.907	0.973	0.898	0.137	0.992	0.919	0.021	0.098	0.003	0.008	0.953	1.756	4.297	5.377	6.589	0.462	0.01	0.787	0.19	0.546	0.105	0.009	0.747	0.019
-2.268	0.295	1.3	0.003	0.003	0.95	0.556	0.936	-5.843	4.80E-06	0.032	96.29%	0.692	7.41%	0.085	0.061	0.02	0.064	0.024	0.237	0.026	0.162	0.05	0.034	5.204	0.646	0.023	0.255	0.974	0.823	0.304	0.023	0.893	0.111	0.003	0.243	0.094	0.654	4.175	4.832	5.895	0.006	0.251	0.962	0.307	0.133	0.018	0.936	0.763	0.379
-6.012	3.05	3.302	0.995	0.005	0.004	0.002	0.945	-4.89	8.76E-06	0.24	98.95%	0.643	1.60%	0.592	0.26	0.622	0.077	0.847	0.721	0.111	0.877	0.729	0.34	6.937	0.387	0.967	0.746	0.959	0.82	0.559	0.72	0.096	0.219	0.003	0.009	0.143	1.16	4.062	4.978	5.806	0.224	0.054	0.917	0.04	0.527	0.008	0.218	0.665	0.911
-5.264	2.821	3.038	0.522	0.999	0.022	0.002	0.312	-5.546	1.10E-05	0.931	91.29%	2.031	8.76%	0.502	0.898	0.328	0.604	0.055	0.209	0.95	0.827	0.027	0.429	5.301	0.164	0.437	0.535	0.939	0.671	0.974	0.958	0.282	0.773	0.003	0.008	0.783	0.155	3.102	3.414	5.19	0.014	0.013	0.951	0.023	0.643	0.033	0.047	0.811	0.816
-5.334	3.717	4.287	0.04	0.002	0.011	0.094	0.811	-4.902	1.10E-05	0.106	96.96%	1.148	3.53%	0.943	0.082	0.954	0.067	0.917	0.944	0.604	0.854	0.7	0.233	8.256	0.212	0.545	0.069	0.275	0.643	0.923	0.936	0.8	0.811	0.003	0.266	0.704	1.622	4.736	5.435	5.846	0.018	0.015	0.203	0.954	0.949	0.969	0.128	0.876	0.613
-4.424	1.831	1.509	0.002	0.016	0.079	1	1	-5.917	1.83E-06	0.014	94.24%	0.614	11.93%	0.101	0.098	0.11	0.051	0.613	0.814	0.277	0.609	0.041	0.102	3.046	0.912	0.026	0.095	0.677	0.017	0.72	0.885	0.336	0.851	0.003	0.029	0.949	0.378	4.334	4.975	5.41	0.004	0.016	0.955	0.032	0.159	0.094	0.111	0.763	0.472
-3.704	2.62	2.233	0.998	0.008	0.37	0.171	0.003	-5.666	2.82E-05	0.855	94.28%	1.98	8.25%	0.457	0.936	0.324	0.474	0.1	0.283	0.763	0.894	0.112	0.913	7.256	0.143	0.767	0.98	0.969	0.983	0.781	0.911	0.254	0.978	0.003	0.008	0.838	0.654	2.909	4.052	3.866	0.005	0.003	0.895	0.013	0.109	0.004	0.005	0.794	0.012
-2.618	0.796	0.823	0.003	0.989	0.04	0.002	0.121	-6.068	4.37E-06	0.178	22.26%	1.628	65.76%	0.121	0.114	0.083	0.433	0.005	0.124	0.827	0.856	0.029	0.198	7.295	0.456	0.546	0.365	0.68	0.554	0.785	0.924	0.166	0.077	0.003	0.007	0.938	0.252	2.696	2.906	3.919	0.018	0.004	0.87	0.007	0.159	0.008	0.003	0.138	0.03
-6.621	2.543	2.084	0.836	0.985	0.004	0.024	0.162	-5.538	2.08E-05	0.038	95.86%	0.6	4.62%	0.816	0.882	0.286	0.063	0.529	0.131	0.594	0.172	0.864	0.205	4.622	0.359	0.338	0.686	0.985	0.681	0.058	0.911	0.166	0.925	0.003	0.007	0.081	0.924	2.645	4.19	5.3	0.205	0.101	0.956	0.03	0.832	0.189	0.032	0.945	0.984
-3.702	1.23	1.106	0.03	0.997	0.006	0.001	0.003	-5.821	3.79E-06	0.217	54.92%	1.895	45.53%	0.167	0.88	0.084	0.421	0.045	0.176	0.786	0.888	0.032	0.235	7.536	0.111	0.872	0.957	0.909	0.936	0.961	0.97	0.46	0.715	0.003	0.007	0.938	0.897	2.918	3.536	6.997	0.147	0.008	0.941	0.034	0.284	0.007	0.05	0.563	0.086
-4.076	1.877	1.863	0.115	0.646	0.022	0.071	0.871	-5.676	5.65E-06	0.386	91.49%	0.961	8.64%	0.651	0.637	0.382	0.057	0.391	0.396	0.75	0.91	0.546	0.153	6.834	0.499	0.69	0.961	0.965	0.125	0.725	0.888	0.063	0.067	0.003	0.01	0.775	0.264	2.87	4.785	5.626	0.038	0.011	0.931	0.879	0.485	0.036	0.108	0.898	0.911
-5.883	3.605	4.131	0.326	0.983	0.662	0.973	0.999	-4.849	1.43E-05	0.728	96.90%	1.006	1.63%	0.382	0.913	0.858	0.524	0.836	0.864	0.842	0.873	0.393	0.718	1.084	0.275	0.039	0.506	0.967	0.807	0.874	0.721	0.829	0.724	0.003	0.093	0.977	0.572	3.808	5.113	5.541	0.022	0.036	0.988	0.83	0.857	0.064	0.836	0.935	0.853
-4.001	2.677	3.272	0.957	0.01	0.97	0.996	0.987	-5.346	1.96E-05	0.088	97.88%	0.357	2.91%	0.786	0.277	0.922	0.054	0.862	0.576	0.528	0.837	0.936	0.235	2.719	0.202	0.709	0.871	0.953	0.055	0.409	0.925	0.076	0.042	0.003	0.008	0.718	0.482	3.583	3.427	4.816	0.081	0.016	0.341	0.78	0.394	0.006	0.978	0.105	0.781
-3.862	3.19	3.458	0.003	0.007	0.012	0.01	0.008	-4.856	7.78E-06	0.117	97.17%	0.628	2.66%	0.78	0.931	0.778	0.118	0.576	0.917	0.665	0.888	0.868	0.597	2.78	0.075	0.164	0.228	0.838	0.516	0.039	0.905	0.047	0.248	0.003	0.018	0.128	1.088	4.176	4.152	6.265	0.492	0.013	0.48	0.777	0.189	0.009	0.698	0.447	0.026
-3.58	2.201	1.296	0.274	1	0.018	0.003	0.002	-6.106	1.61E-06	0.537	79.83%	2.298	33.86%	0.067	0.656	0.27	0.045	0.037	0.014	0.051	0.236	0.284	0.555	6.214	0.179	0.978	0.998	0.931	0.374	0.94	0.967	0.469	0.199	0.003	0.007	0.866	0.248	3.879	5.536	5.665	0.01	0.003	0.874	0.982	0.361	0.027	0.003	0.835	0.845
-4.331	2.915	3.492	0.02	0.001	0.463	0.587	0.045	-5.101	5.30E-06	0.115	96.12%	0.544	5.74%	0.153	0.044	0.289	0.059	0.66	0.937	0.133	0.149	0.27	0.342	0.579	0.417	0.124	0.984	0.542	0.78	0.057	0.96	0.059	0.058	0.003	0.008	0.606	0.474	3.234	3.837	4.772	0.014	0.002	0.17	0.006	0.184	0.004	0.016	0.046	0.008
-4.12	1.993	2.815	0.967	0	0.198	0.008	0.102	-4.937	1.79E-05	0.352	97.85%	0.417	0.93%	0.598	0.04	0.449	0.056	0.905	0.893	0.114	0.114	0.052	0.195	0.439	0.728	0.053	0.981	0.939	0.971	0.549	0.445	0.937	0.539	0.004	0.138	0.794	0.511	3.036	3.854	3.663	0.391	0.405	0.325	0.03	0.295	0.007	0.004	0.896	0.016
-4.892	3.192	3.423	0.995	0.987	0.016	0.002	0.349	-5.18	5.47E-06	0.174	96.44%	2.327	2.06%	0.768	0.795	0.928	0.056	0.823	0.812	0.629	0.913	0.889	0.118	5.656	0.363	0.89	0.76	0.97	0.298	0.686	0.963	0.046	0.087	0.003	0.01	0.982	0.556	4.097	4.633	5.768	0.031	0.005	0.916	0.963	0.559	0.591	0.519	0.884	0.824
-5.774	3.889	4.704	0.999	0.981	0.003	0.004	0.015	-5.126	2.34E-05	0.884	95.30%	4.011	5.64%	0.463	0.934	0.552	0.197	0.316	0.128	0.945	0.899	0.462	0.826	6.827	0.068	0.957	0.991	0.907	0.754	0.965	0.902	0.665	0.337	0.003	0.01	0.983	0.852	3.336	5.196	6.169	0.006	0.01	0.927	0.918	0.301	0.007	0.014	0.639	0.389
-6.759	3.842	4.401	0.725	0.992	0.037	0.009	0.879	-4.978	3.29E-06	0.887	90.80%	1.05	12.62%	0.051	0.736	0.581	0.106	0.314	0.115	0.295	0.251	0.639	0.932	6.504	0.043	0.894	0.998	0.982	0.077	0.974	0.946	0.793	0.876	0.003	0.004	0.899	0.785	3.023	4.014	4.41	0.002	0.005	0.942	0.976	0.822	0.373	0.365	0.879	0.241
-4.42	1.017	1.262	0.078	0.995	0.006	0.002	0.888	-5.679	4.18E-06	0.567	44.85%	1.683	48.78%	0.432	0.35	0.034	0.223	0.003	0.088	0.896	0.76	0.066	0.261	5.473	0.095	0.771	0.832	0.902	0.956	0.912	0.97	0.101	0.789	0.003	0.008	0.915	1.287	4.624	5.089	6.285	0.475	0.182	0.978	0.045	0.775	0.011	0.071	0.909	0.762
-4.383	0.644	1.509	0.008	0.979	0.223	0.9	0.203	-5.708	4.19E-06	0.598	68.97%	2.168	33.48%	0.244	0.119	0.139	0.056	0.327	0.234	0.15	0.428	0.812	0.164	0.883	0.485	0.512	0.217	0.939	0.026	0.347	0.893	0.091	0.058	0.003	0.009	0.175	0.152	3.317	3.677	5.422	0.011	0.004	0.587	0.671	0.108	0.007	0.004	0.437	0.025
-3.734	-0.238	0.138	0.005	0.95	0.886	0.025	0.064	-6.39	4.09E-06	0.002	95.92%	0.649	3.34%	0.012	0.592	0.013	0.867	0.013	0.918	0.001	0.168	0.053	0.91	0.928	0.861	0.009	0.979	0.969	0.304	0.987	0.963	0.805	0.964	0.003	0.058	0.066	0.566	3.71	4.739	6.164	0.001	0.006	0.587	0.413	0.853	0.781	0.043	0.579	0.018
-3.739	2.526	2.407	0.194	0.993	0.019	0.003	0.96	-5.754	7.45E-06	0.919	90.50%	1.101	6.52%	0.186	0.458	0.578	0.083	0.478	0.092	0.962	0.882	0.571	0.12	3.321	0.092	0.935	0.997	0.702	0.947	0.722	0.964	0.044	0.804	0.003	0.007	0.775	1.127	4.334	5.661	6.05	0.007	0.002	0.92	0.467	0.206	0.011	0.048	0.188	0.084
-5.545	3.316	3.438	0.166	0.016	0.006	0.002	0.017	-4.982	1.47E-05	0.155	96.82%	1.164	1.74%	0.973	0.825	0.977	0.064	0.908	0.818	0.715	0.777	0.923	0.136	3.154	0.2	0.301	0.346	0.95	0.119	0.113	0.659	0.049	0.184	0.003	0.007	0.031	0.553	3.523	4.844	5.285	0.01	0.157	0.86	0.698	0.307	0.245	0.724	0.885	0.635
-4.271	2.996	3.045	1	0.012	0.205	0.33	0.011	-5.677	2.45E-05	0.921	94.58%	1.778	6.97%	0.261	0.905	0.486	0.185	0.206	0.089	0.957	0.898	0.237	0.898	6.682	0.082	0.903	0.994	0.954	0.993	0.809	0.906	0.208	0.979	0.003	0.007	0.734	1.016	3.224	5.222	4.003	0.003	0.004	0.905	0.241	0.112	0.005	0.005	0.848	0.042
-4.662	3.801	4.901	0.999	0.149	0.016	0.991	0.932	-4.903	2.00E-05	0.987	94.14%	2.315	2.75%	0.134	0.923	0.179	0.921	0.008	0.107	0.993	0.937	0.11	0.871	5.289	0.026	0.964	0.942	0.519	0.108	0.899	0.856	0.577	0.043	0.003	0.008	0.958	1.624	4.541	5.403	4.166	0.015	0.067	0.696	0.62	0.688	0.005	0.007	0.832	0.545
-4.829	3.248	3.618	0.997	0.753	0.003	0.163	0.992	-5.007	1.14E-05	0.132	99.28%	0.809	1.93%	0.915	0.136	0.741	0.055	0.612	0.185	0.154	0.159	0.202	0.146	7.346	0.166	0.863	0.733	0.941	0.125	0.814	0.817	0.02	0.661	0.003	0.087	0.831	1.777	4.51	5.043	5.686	0.2	0.109	0.929	0.875	0.681	0.04	0.072	0.933	0.942
-3.52	1.377	0.482	0.183	1	0.646	0.947	0.997	-5.755	4.52E-06	0.622	59.20%	1.035	19.99%	0.068	0.464	0.375	0.051	0.287	0.024	0.659	0.13	0.506	0.171	8.262	0.57	0.926	0.988	0.35	0.042	0.81	0.903	0.464	0.913	0.003	0.012	0.864	0.19	3.306	3.482	4.943	0.007	0.002	0.306	0.934	0.197	0.005	0.286	0.305	0.013
-2.736	-0.216	-1.002	0	0.666	0.539	0.309	0.006	-6.246	8.44E-05	0.904	61.79%	0.915	48.64%	0.044	0.383	0.025	0.035	0.005	0.005	0.005	0.024	0.007	0.117	6.311	0.783	0.049	0.979	0.983	0.16	0.688	0.061	0.031	0.94	0.003	0.009	0.969	0.226	1.848	3.387	5.324	0.006	0.008	0.041	0.04	0.07	0.03	0.005	0.18	0.018
-4.773	2.474	2.862	0.027	0.204	0.097	0.929	0.969	-5.535	5.05E-06	0.097	97.74%	0.552	2.26%	0.164	0.061	0.23	0.12	0.648	0.971	0.142	0.638	0.477	0.212	1.347	0.559	0.145	0.738	0.976	0.024	0.773	0.784	0.247	0.212	0.003	0.007	0.858	0.32	2.43	4.655	5.431	0.011	0.006	0.95	0.054	0.207	0.007	0.073	0.347	0.095
-4.443	2.746	3.228	0.21	0.184	0.012	0.002	0.092	-4.928	1.17E-05	0.606	87.92%	0.582	7.37%	0.683	0.042	0.363	0.058	0.547	0.882	0.126	0.424	0.087	0.112	0.775	0.313	0.047	0.976	0.772	0.637	0.188	0.871	0.388	0.884	0.004	0.115	0.389	0.481	3.599	3.806	4.954	0.01	0.004	0.876	0.011	0.149	0.012	0.021	0.159	0.011
-4.648	3.159	3.658	1	0.991	0.967	0.008	0.346	-5.611	5.43E-06	0.249	94.53%	1.318	1.52%	0.62	0.908	0.862	0.055	0.809	0.858	0.938	0.912	0.366	0.167	4.189	0.199	0.904	0.641	0.959	0.785	0.26	0.942	0.09	0.103	0.003	0.012	0.617	0.554	4.189	4.998	5.471	0.031	0.017	0.847	0.787	0.499	0.212	0.029	0.559	0.531
-6.238	3.883	4.306	0.98	0.999	0.007	0.065	0.146	-5.691	1.36E-06	0.104	90.73%	1.31	10.21%	0.034	0.893	0.458	0.911	0.128	0.612	0.972	0.9	0.602	0.763	9.556	0.097	0.984	0.995	0.81	0.292	0.983	0.936	0.916	0.546	0.003	0.005	0.574	1.814	4.143	5.467	5.265	0	0.002	0.917	0.949	0.173	0.013	0.005	0.499	0.008
-4.254	2.78	4.612	0.114	0.054	0.043	0.003	0.004	-5.652	6.69E-06	0.056	99.60%	0.261	1.24%	0.318	0.847	0.542	0.056	0.66	0.062	0.141	0.063	0.847	0.916	1.74	0.279	0.911	0.889	0.965	0.921	0.161	0.982	0.07	0.514	0.003	0.006	0.401	1.082	4.544	5.308	6.057	0.577	0.071	0.582	0.852	0.688	0.839	0.031	0.899	0.435
-2.653	3.863	4.069	0.998	0.992	0.007	0.005	0.003	-5.195	4.77E-06	0.96	86.75%	3.185	10.82%	0.081	0.751	0.224	0.793	0.05	0.052	0.978	0.917	0.167	0.448	6.519	0.025	0.95	0.855	0.034	0.513	0.362	0.904	0.275	0.107	0.003	0.007	0.658	0.963	3.666	4.733	6.516	0.053	0.003	0.28	0.077	0.188	0.005	0.007	0.526	0.006
-3.975	2.582	3.254	0.43	0.994	0.057	0.011	0.002	-4.944	5.38E-06	0.052	95.18%	0.657	3.35%	0.235	0.279	0.234	0.05	0.776	0.146	0.072	0.046	0.128	0.252	1.178	0.361	0.769	1	0.987	0.595	0.531	0.695	0.235	0.897	0.003	0.012	0.95	0.038	2.427	2.994	4.936	0.101	0.005	0.767	0.007	0.206	0.007	0.018	0.395	0.127
-5.166	3.353	3.698	0.998	0.952	0.003	0.009	0.499	-4.869	1.19E-05	0.159	98.46%	1.196	1.66%	0.733	0.771	0.877	0.066	0.717	0.588	0.241	0.893	0.848	0.628	4.652	0.223	0.778	0.851	0.956	0.249	0.328	0.893	0.056	0.541	0.003	0.009	0.368	1.013	3.567	4.511	6.175	0.042	0.006	0.848	0.851	0.731	0.014	0.009	0.86	0.86
-6.009	4.05	4.758	0.912	0.038	0.891	0.003	0.018	-5.232	2.89E-05	0.048	100.51%	0.566	0.89%	0.81	0.115	0.963	0.053	0.968	0.951	0.652	0.175	0.977	0.362	2.444	0.045	0.72	0.365	0.99	0.031	0.095	0.067	0.041	0.007	0.003	0.014	0.024	1.935	4.753	4.356	4.855	0.008	0.169	0.035	0.525	0.78	0.022	0.968	0.684	0.005
-4.604	3.128	4.214	0.264	0.98	0.067	0.004	0.812	-5.025	1.42E-05	0.102	99.14%	0.615	1.18%	0.567	0.395	0.464	0.061	0.636	0.223	0.288	0.146	0.146	0.238	0.435	0.102	0.499	0.997	0.983	0.879	0.96	0.966	0.458	0.899	0.003	0.023	0.934	0.411	3.708	4.174	5.586	0.01	0.052	0.954	0.015	0.337	0.004	0.146	0.621	0.019
-3.819	2.961	2.762	0.998	0.999	0.005	0.003	0.005	-5.972	4.75E-06	0.036	96.58%	1.677	6.27%	0.193	0.964	0.556	0.047	0.736	0.019	0.328	0.237	0.79	0.51	3.67	0.267	0.987	0.998	0.953	0.147	0.672	0.966	0.124	0.534	0.003	0.005	0.899	0.694	3.162	4.169	6.466	0.022	0.036	0.888	0.956	0.27	0.698	0.848	0.886	0.142
-4.016	2.803	4.353	0.038	0	0.066	0.877	0.079	-5.377	1.19E-05	0.03	101.54%	0.438	0.54%	0.689	0.102	0.853	0.062	0.778	0.753	0.321	0.724	0.155	0.285	3.776	0.305	0.051	0.062	0.909	0.62	0.582	0.802	0.904	0.781	0.003	0.297	0.873	1.415	5.186	6.685	6.383	0.007	0.532	0.977	0.92	0.817	0.809	0.988	0.904	0.7
-1.797	1.27	1.316	0.021	0.032	0.004	0.002	0.012	-5.599	5.36E-06	0.53	65.90%	1.76	42.40%	0.338	0.472	0.06	0.494	0.017	0.248	0.782	0.853	0.394	0.213	3.441	0.056	0.103	0.971	0.523	0.263	0.88	0.922	0.416	0.98	0.003	0.007	0.984	0.104	2.497	3.018	4.2	0.005	0.01	0.606	0.13	0.569	0.039	0.014	0.749	0.677
-4.342	3.989	4.136	0.98	0.988	0.006	0.002	0.072	-5.151	8.79E-06	0.905	94.51%	1.434	7.46%	0.428	0.647	0.792	0.067	0.884	0.133	0.922	0.511	0.923	0.313	2.339	0.063	0.885	0.891	0.927	0.164	0.795	0.941	0.054	0.073	0.003	0.01	0.811	0.785	4.171	5.259	6.385	0.134	0.006	0.921	0.899	0.648	0.018	0.482	0.687	0.234
-4.563	4.408	5.637	0.956	0.005	0.018	0.228	0.057	-4.931	1.10E-05	0.053	102.07%	0.498	0.63%	0.419	0.134	0.877	0.057	0.808	0.319	0.744	0.752	0.337	0.28	4.359	0.112	0.989	0.993	0.846	0.859	0.253	0.72	0.463	0.53	0.003	0.014	0.736	2.901	5.258	6.276	6.674	0.016	0.009	0.7	0.946	0.748	0.027	0.129	0.802	0.523
-4.554	3.286	3.602	0.982	0.056	0.002	0.003	0.047	-4.614	1.86E-05	0.257	99.29%	0.754	1.55%	0.541	0.796	0.719	0.154	0.612	0.433	0.327	0.863	0.457	0.628	4.836	0.117	0.699	0.789	0.928	0.349	0.062	0.786	0.096	0.474	0.003	0.009	0.059	1.354	3.294	5.32	6.799	0.009	0.005	0.829	0.088	0.255	0.006	0.016	0.557	0.035
-3.251	1.769	2.212	0.367	0.002	0.05	0.809	0.865	-4.863	2.58E-05	0.238	95.95%	0.197	4.62%	0.751	0.629	0.929	0.062	0.936	0.931	0.127	0.298	0.465	0.31	9.843	0.112	0.456	0.65	0.983	0.928	0.087	0.885	0.279	0.84	0.003	0.009	0.063	0.986	3.601	5.251	4.411	0.012	0.106	0.185	0.582	0.225	0.008	0.014	0.754	0.006
-3.613	1.258	1.773	0.08	0.949	0.247	0.226	0.002	-5.657	4.23E-05	0.668	92.42%	0.465	15.10%	0.339	0.251	0.537	0.044	0.775	0.016	0.244	0.012	0.902	0.809	4.555	0.821	0.615	0.992	0.982	0.069	0.008	0.213	0.161	0.383	0.003	0.016	0.558	0.769	3.221	4.418	5.505	0.021	0.006	0.281	0.013	0.043	0.004	0.002	0.039	0.008
-5.242	3.702	4.048	0.765	0.997	0.21	0.122	0.998	-5.043	1.45E-05	0.853	95.86%	1.038	2.28%	0.665	0.912	0.876	0.254	0.85	0.833	0.833	0.879	0.751	0.769	1.222	0.379	0.073	0.254	0.975	0.391	0.978	0.927	0.27	0.543	0.003	0.029	0.964	0.335	3.416	4.995	5.56	0.021	0.011	0.986	0.911	0.798	0.337	0.809	0.942	0.868
-2.123	1.907	1.975	0.492	0.953	0.751	0.825	0.088	-5.292	8.25E-06	0.834	75.51%	1.693	48.94%	0.054	0.334	0.12	0.272	0.031	0.152	0.866	0.903	0.058	0.721	2.944	0.229	0.237	0.902	0.048	0.017	0.941	0.952	0.127	0.957	0.003	0.023	0.988	0.036	2.2	2.741	4.184	0.013	0.003	0.92	0.055	0.178	0.008	0.003	0.545	0.009
-5.012	0.905	3.663	0.195	0	0.996	0	0.994	-5.582	5.36E-06	0.001	79.04%	0.565	45.53%	0.336	0.151	0.015	0.039	0.519	0.328	0	0.101	0.009	0.001	0.181	0.638	0.003	0.049	0.982	0.112	0.002	0.733	0.952	0.022	0.004	0.907	0.023	0.511	3.986	4.655	5.92	0.002	0.511	0.92	0.472	0.774	0.863	0.069	0.734	0.229
-4.757	2.624	2.297	0.868	0.671	0.004	0.002	0.005	-5.072	3.10E-05	0.341	89.05%	1.143	14.63%	0.2	0.17	0.362	0.296	0.486	0.119	0.374	0.707	0.193	0.293	4.148	0.13	0.494	0.915	0.201	0.822	0.26	0.804	0.51	0.545	0.003	0.011	0.287	1.049	3.328	4.027	6.619	0.445	0.009	0.577	0.6	0.258	0.012	0.618	0.509	0.011
-2.936	3.614	3.358	0.691	0.303	0.01	0.595	0.006	-5.466	3.20E-05	0.547	98.16%	0.906	1.68%	0.439	0.791	0.951	0.068	0.939	0.072	0.928	0.132	0.921	0.88	3.702	0.137	0.871	0.94	0.976	0.751	0.986	0.946	0.046	0.523	0.003	0.013	0.974	0.934	3.907	4.361	5.242	0.009	0.004	0.816	0.049	0.29	0.039	0.002	0.398	0.039
-5.984	3.563	3.893	0.984	0.734	0.006	0.003	0.032	-4.836	8.60E-06	0.031	98.52%	0.833	1.15%	0.415	0.895	0.86	0.078	0.939	0.925	0.342	0.914	0.9	0.454	4.393	0.054	0.908	0.967	0.99	0.057	0.408	0.904	0.023	0.033	0.003	0.008	0.723	0.868	4.253	4.894	5.529	0.002	0.062	0.296	0.904	0.543	0.014	0.922	0.881	0.226
-5.989	2.351	3.613	0.987	0.573	0.012	0.004	0.048	-4.991	1.54E-05	0.09	94.46%	0.439	2.59%	0.665	0.074	0.496	0.06	0.836	0.922	0.478	0.458	0.626	0.188	0.772	0.479	0.528	0.994	0.948	0.899	0.694	0.375	0.315	0.892	0.003	0.007	0.036	0.321	3.579	4.433	4.35	0.019	0.008	0.898	0.008	0.572	0.008	0.012	0.496	0.135
-3.867	5.207	6.821	0.012	0.115	0.004	0.382	0.005	-4.883	1.36E-05	0.033	99.45%	1.084	0.33%	0.259	0.411	0.335	0.059	0.257	0.035	0.663	0.028	0.166	0.352	1.442	0.112	0.189	0.233	0.902	0.064	0.634	0.588	0.039	0.089	0.003	0.018	0.934	1.839	5.206	5.865	5.453	0.013	0.133	0.267	0.855	0.495	0.022	0.989	0.856	0.03
-4.158	3.391	3.212	0.991	0.919	0.004	0.036	0.195	-4.775	2.18E-05	0.956	87.29%	2.37	10.44%	0.116	0.691	0.762	0.53	0.131	0.635	0.961	0.699	0.793	0.677	3.391	0.082	0.473	0.964	0.939	0.109	0.961	0.958	0.656	0.264	0.003	0.009	0.906	1.376	3.499	3.905	4.214	0.008	0.004	0.738	0.959	0.172	0.008	0.152	0.684	0.083
-4.494	3.905	4.03	0.142	0.966	0.151	0.875	0.009	-4.916	3.13E-05	0.519	95.30%	1.071	3.35%	0.575	0.856	0.771	0.049	0.512	0.046	0.27	0.024	0.854	0.921	3.373	0.349	0.818	0.276	0.727	0.847	0.722	0.981	0.02	0.086	0.003	0.088	0.908	1.047	4.996	5.876	6.155	0.722	0.04	0.971	0.903	0.933	0.97	0.006	0.933	0.938
-4.644	2.58	2.879	0.485	0.777	0.139	0.968	0.947	-4.978	5.41E-06	0.64	80.80%	0.717	7.85%	0.969	0.968	0.599	0.399	0.426	0.198	0.522	0.312	0.661	0.905	0.844	0.666	0.005	0.968	0.969	0.713	0.12	0.127	0.807	0.513	0.003	0.045	0.939	0.417	3.295	4.262	5.034	0.014	0.016	0.97	0.006	0.193	0.006	0.425	0.628	0.022
-3.454	3.604	3.77	0.042	0.997	0.314	0.758	0.008	-5.439	5.65E-06	0.893	75.36%	1.755	40.09%	0.02	0.601	0.209	0.861	0.039	0.296	0.497	0.891	0.105	0.901	4.098	0.049	0.262	0.99	0.838	0.02	0.733	0.517	0.919	0.582	0.003	0.006	0.985	0.418	2.389	2.971	3.33	0.062	0.002	0.884	0.7	0.186	0.008	0.006	0.781	0.03
-7.715	6.902	16.687	0	0.001	0.003	0.649	1	-5.84	1.41E-06	0.003	109.24%	6.083	0.12%	0.012	0.116	0.113	0.033	0.011	0.985	0.025	0.069	0.134	0.017	3.682	0.001	0.965	0.081	0.765	0.044	0.087	0.56	0.972	0.014	0.003	0.752	0.175	0.442	7.751	4.036	6.551	0.002	0.003	0.154	0.108	0.593	0.345	0.466	0.603	0.05
-5.176	3.764	4.045	0.927	0.003	0.005	0.002	0.003	-4.733	2.32E-05	0.078	97.60%	0.528	1.71%	0.807	0.063	0.922	0.07	0.914	0.95	0.104	0.403	0.524	0.345	1.415	0.106	0.526	0.982	0.842	0.121	0.122	0.267	0.155	0.567	0.003	0.011	0.728	0.84	4.283	4.929	6.088	0.01	0.002	0.832	0.01	0.107	0.004	0.458	0.278	0.008
-4.802	3.612	4.492	0.999	0.997	0.004	0.004	0.015	-4.843	3.04E-05	0.262	95.09%	2.089	3.59%	0.618	0.869	0.788	0.042	0.24	0.017	0.053	0.01	0.461	0.918	4.83	0.13	0.974	0.995	0.117	0.258	0.841	0.959	0.885	0.8	0.003	0.012	0.985	1.273	4.456	4.817	6.211	0.017	0.005	0.843	0.908	0.203	0.01	0.016	0.824	0.012
-6.917	3.83	5.219	1	0	0.003	0.002	0.001	-4.86	1.86E-05	0.329	99.95%	0.462	0.80%	0.413	0.195	0.642	0.055	0.529	0.86	0.015	0.888	0.189	0.231	1.796	0.055	0.47	0.943	0.912	0.586	0.722	0.943	0.029	0.714	0.003	0.026	0.103	3.256	5.187	6.847	7.334	0.02	0.633	0.516	0.353	0.47	0.037	0.989	0.596	0.006
-4.32	3.226	2.992	0.832	0.82	0.015	0.027	0.037	-4.953	1.34E-05	0.88	94.26%	2.085	4.46%	0.488	0.16	0.628	0.065	0.43	0.701	0.411	0.64	0.732	0.159	3.133	0.442	0.551	0.44	0.946	0.699	0.813	0.939	0.313	0.371	0.003	0.008	0.237	0.16	2.693	3.475	5.127	0.007	0.003	0.903	0.123	0.301	0.005	0.013	0.633	0.634
-4.905	2.831	3.729	0.643	0.992	0.074	0.003	0.544	-5.118	1.07E-05	0.051	95.63%	0.365	6.32%	0.548	0.623	0.77	0.053	0.905	0.916	0.381	0.066	0.124	0.349	0.831	0.275	0.547	0.974	0.976	0.288	0.04	0.916	0.112	0.742	0.003	0.01	0.864	0.817	4.434	4.332	5.035	0.004	0.06	0.22	0.938	0.806	0.788	0.495	0.909	0.012
-4.703	2.213	3.626	0.24	0.537	0.034	0.008	0.008	-5.336	1.26E-05	0.019	100.29%	0.366	0.47%	0.915	0.83	0.92	0.061	0.956	0.953	0.836	0.458	0.819	0.275	8.75	0.138	0.104	0.153	0.945	0.858	0.889	0.919	0.717	0.438	0.003	0.08	0.826	1.047	5.464	5.825	7.218	0.003	0.736	0.936	0.576	0.578	0.77	0.959	0.942	0.728
-4.5	3.04	4.109	0.085	0.984	0.009	0.91	0.635	-4.955	7.67E-06	0.38	95.12%	2.01	4.27%	0.971	0.43	0.81	0.068	0.874	0.221	0.881	0.881	0.955	0.557	5.447	0.21	0.934	0.987	0.853	0.302	0.776	0.783	0.948	0.06	0.003	0.022	0.97	1.999	4.761	6.007	6.333	0.122	0.063	0.973	0.982	0.52	0.782	0.92	0.928	0.826
-5.007	3.762	4.713	0.064	0.006	0.011	0.917	0.9	-4.94	2.01E-05	0.032	99.54%	0.765	0.85%	0.74	0.933	0.862	0.229	0.821	0.971	0.922	0.904	0.437	0.712	1.905	0.535	0.003	0.105	0.945	0.614	0.721	0.072	0.836	0.413	0.004	0.924	0.615	0.882	4.674	4.902	5.368	0.013	0.004	0.98	0.218	0.718	0.859	0.245	0.918	0.796
-3.855	2.789	4.082	0.797	0.059	0.008	0.002	0.406	-5.184	7.88E-06	0.007	101.74%	0.404	0.87%	0.515	0.46	0.618	0.043	0.422	0.772	0.117	0.404	0.178	0.152	3.634	0.318	0.307	0.543	0.994	0.045	0.044	0.111	0.014	0.31	0.003	0.026	0.521	0.627	4.851	5.418	5.761	0.756	0.076	0.491	0.878	0.536	0.835	0.628	0.685	0.941
-4.294	1.877	3.225	0.462	0.676	0.141	0.977	0.998	-5.222	6.64E-06	0.212	96.75%	0.456	3.20%	0.25	0.046	0.355	0.055	0.464	0.363	0.022	0.123	0.11	0.266	0.696	0.187	0.631	0.99	0.953	0.719	0.712	0.832	0.035	0.13	0.003	0.011	0.606	0.516	3.615	4.104	3.849	0.024	0.013	0.785	0.014	0.418	0.009	0.094	0.137	0.108
-5.534	2.212	3.199	0.104	0	0.054	0.004	0.165	-5.018	1.54E-05	0.059	101.58%	0.306	0.46%	0.721	0.059	0.777	0.05	0.906	0.952	0.283	0.136	0.86	0.117	1.416	0.306	0.023	0.318	0.983	0.739	0.639	0.232	0.265	0.49	0.003	0.029	0.054	1.066	5.943	5.97	6.104	0.001	0.187	0.99	0.64	0.969	0.806	0.791	0.992	0.818
-4.191	2.704	2.579	0.025	0	0.004	0.004	0.014	-4.792	2.44E-05	0.06	98.07%	0.592	1.31%	0.986	0.139	0.918	0.075	0.657	0.9	0.968	0.641	0.912	0.135	7.677	0.8	0.174	0.883	0.96	0.695	0.691	0.913	0.636	0.909	0.003	0.075	0.79	0.926	4.707	5.424	5.278	0.369	0.88	0.979	0.812	0.945	0.929	0.777	0.978	0.869
-4.943	3.137	4.296	0.995	0.333	0.004	0.002	0.002	-5.355	1.58E-05	0.586	88.80%	1.284	8.68%	0.91	0.874	0.783	0.087	0.628	0.829	0.978	0.913	0.762	0.296	1.585	0.063	0.876	0.978	0.869	0.662	0.523	0.913	0.545	0.299	0.003	0.008	0.904	1.192	4.541	5.089	6.567	0.049	0.586	0.606	0.924	0.84	0.883	0.347	0.894	0.477
-2.434	2.372	2.905	0.347	0.998	0.005	0.002	0.001	-5.597	8.48E-06	0.972	56.66%	1.525	51.80%	0.027	0.854	0.191	0.065	0.021	0.023	0.548	0.165	0.318	0.865	6.744	0.038	0.978	0.991	0.937	0.016	0.172	0.965	0.256	0.789	0.003	0.007	0.724	0.369	2.823	3.424	5.684	0.013	0.013	0.05	0.56	0.219	0.015	0.005	0.768	0.005
-3.523	4.151	5.212	0.888	0.023	0.06	0.013	0.001	-4.958	1.48E-05	0.021	101.15%	0.557	0.72%	0.269	0.221	0.886	0.118	0.786	0.97	0.759	0.789	0.845	0.904	11.789	0.155	0.154	0.381	0.696	0.541	0.942	0.915	0.209	0.259	0.003	0.022	0.861	1.648	5.738	7.6	7.023	0.508	0.83	0.072	0.794	0.976	0.992	0.793	0.926	0.302
-2.749	1.347	0.795	0.073	0.973	0.95	0.809	0.825	-5.431	6.78E-06	0.663	55.21%	0.846	50.46%	0.023	0.096	0.104	0.266	0.091	0.441	0.032	0.593	0.715	0.716	7.656	0.491	0.292	0.891	0.59	0.196	0.236	0.962	0.826	0.898	0.003	0.007	0.91	0.557	5.066	5.318	4.916	0.018	0.035	0.056	0.036	0.08	0.017	0.669	0.405	0.014
-3.474	4.176	4.799	0.998	0.999	0.005	0.074	0.007	-5.586	9.95E-06	0.386	97.69%	3.655	2.85%	0.511	0.919	0.318	0.061	0.073	0.008	0.868	0.913	0.099	0.424	4.499	0.016	0.981	0.992	0.926	0.627	0.522	0.76	0.032	0.262	0.003	0.009	0.507	1.936	4.213	5.468	6.155	0.01	0.73	0.957	0.889	0.235	0.005	0.846	0.847	0.701
-4.576	2.688	2.716	0.204	0.324	0.008	0.002	0.244	-4.846	1.04E-05	0.72	94.90%	1.949	4.18%	0.977	0.165	0.745	0.065	0.448	0.419	0.824	0.831	0.935	0.214	6.894	0.493	0.875	0.785	0.98	0.62	0.838	0.947	0.587	0.117	0.003	0.014	0.964	0.811	3.623	4.401	6.229	0.003	0.003	0.962	0.939	0.1	0.005	0.047	0.553	0.209
-6.305	3.96	4.636	0.797	0.199	0.004	0.006	0.011	-4.83	1.57E-05	0.81	98.38%	0.95	1.14%	0.565	0.963	0.906	0.845	0.737	0.929	0.937	0.924	0.69	0.799	2.192	0.056	0.659	0.904	0.926	0.874	0.976	0.953	0.173	0.535	0.004	0.073	0.957	2.402	4.327	5.088	6.215	0.024	0.05	0.791	0.787	0.745	0.071	0.353	0.661	0.734
-3.875	2.499	5.453	0.94	0.001	0.008	0.008	0.985	-5.15	1.50E-05	0.002	96.13%	0.459	6.78%	0.751	0.159	0.68	0.051	0.666	0.539	0.121	0.444	0.398	0.073	2.599	0.085	0.04	0.451	0.989	0.449	0.411	0.615	0.927	0.165	0.003	0.427	0.502	1.216	5.19	6.717	6.371	0.017	0.77	0.983	0.929	0.752	0.86	0.986	0.945	0.853
-3.474	3.388	3.362	0.001	0.223	0.01	0.016	0.029	-4.99	7.93E-06	0.206	98.49%	1.033	1.44%	0.979	0.173	0.893	0.062	0.791	0.873	0.978	0.428	0.737	0.187	9.05	0.675	0.65	0.963	0.968	0.934	0.868	0.914	0.911	0.083	0.003	0.107	0.932	1.288	4.372	6.45	6.188	0.014	0.005	0.978	0.97	0.886	0.522	0.955	0.936	0.934
-2.734	0.375	-0.314	0.019	0.943	0.064	0.003	0.002	-5.989	5.21E-05	0.311	76.03%	0.926	33.39%	0.127	0.9	0.153	0.039	0.031	0.004	0.006	0.032	0.012	0.34	5.057	0.86	0.517	0.996	0.978	0.793	0.79	0.866	0.135	0.958	0.003	0.021	0.967	0.019	3.603	4.211	5.553	0.075	0.003	0.692	0.01	0.072	0.008	0.003	0.149	0.021
-2.613	3.251	3.782	0.875	0.998	0.009	0.029	0.006	-5.291	4.07E-06	0.895	82.31%	2.354	11.53%	0.864	0.633	0.472	0.056	0.364	0.041	0.24	0.111	0.883	0.654	5.709	0.147	0.949	0.998	0.924	0.097	0.251	0.404	0.934	0.142	0.003	0.007	0.821	1.2	3.709	4.414	5.844	0.311	0.003	0.898	0.931	0.624	0.058	0.001	0.878	0.939
-4.386	2.935	3.291	0.274	0.933	0.078	0.426	0.997	-5.303	7.26E-06	0.187	98.71%	0.745	1.04%	0.912	0.092	0.924	0.054	0.937	0.928	0.943	0.877	0.903	0.157	5.1	0.176	0.372	0.69	0.821	0.426	0.136	0.833	0.406	0.104	0.003	0.012	0.058	0.676	4.247	5.144	6.469	0.011	0.004	0.909	0.918	0.131	0.01	0.323	0.439	0.008
-5.517	4.852	6.363	0.997	0.001	0.015	0.012	0.009	-4.884	1.26E-05	0.173	95.29%	0.915	2.87%	0.083	0.122	0.695	0.857	0.876	0.973	0.903	0.791	0.365	0.683	0.719	0.01	0.889	0.994	0.82	0.587	0.939	0.98	0.037	0.914	0.003	0.008	0.34	2.542	5.023	5.975	6.585	0	0.003	0.319	0.055	0.608	0.008	0.01	0.744	0.022
-3.787	4.224	4.729	0.982	1	0.009	0.008	0.007	-5.432	8.05E-06	0.974	81.00%	1.751	15.56%	0.023	0.556	0.042	0.136	0.001	0.012	0.032	0.925	0.003	0.834	5.547	0.005	0.998	0.991	0.199	0.071	0.426	0.245	0.972	0.151	0.003	0.008	0.993	0.973	3.872	4.912	6.55	0.538	0.021	0.521	0.017	0.223	0.008	0.005	0.841	0.039
-3.795	1.07	0.912	0.007	0.61	0.582	0.974	0.932	-5.727	4.11E-06	0.823	55.36%	1.79	25.64%	0.106	0.059	0.236	0.062	0.154	0.806	0.048	0.236	0.099	0.086	3.545	0.385	0.271	0.983	0.791	0.221	0.657	0.377	0.221	0.956	0.003	0.01	0.044	0.319	2.61	3.181	4.133	0.043	0.012	0.17	0.006	0.206	0.009	0.005	0.33	0.008
-3.172	1.535	2.224	0.548	0.727	0.936	0.15	0.941	-5.692	1.11E-05	0.823	83.72%	2.921	21.37%	0.032	0.086	0.19	0.077	0.135	0.05	0.507	0.163	0.031	0.18	1.736	0.384	0.666	0.987	0.124	0.119	0.364	0.575	0.279	0.058	0.003	0.011	0.912	0.265	2.365	2.982	3.628	0.317	0.003	0.025	0.003	0.133	0.005	0.004	0.101	0.007
-6.847	4.122	4.981	1	0.999	0.027	0.002	0.012	-5.657	5.16E-06	0.88	95.41%	4.157	4.06%	0.097	0.953	0.305	0.894	0.1	0.41	0.088	0.925	0.259	0.732	5.312	0.029	0.967	0.985	0.942	0.194	0.968	0.966	0.896	0.088	0.003	0.005	0.96	1.187	4.178	5.276	6.909	0.631	0.025	0.954	0.119	0.303	0.021	0.018	0.732	0.051
-6.341	4.79	6.008	0.999	0.976	0.002	0.003	0.003	-5.193	3.06E-05	0.922	93.21%	2.039	4.78%	0.064	0.589	0.719	0.831	0.403	0.197	0.985	0.646	0.587	0.617	1.052	0.01	0.942	0.951	0.056	0.275	0.988	0.967	0.189	0.935	0.003	0.007	0.952	1.401	4.916	5.547	5.838	0.007	0.424	0.923	0.085	0.607	0.259	0.96	0.844	0.17
-7.791	3.845	5.242	1	0.997	0.022	0.002	0.046	-5.723	5.75E-06	0.823	90.45%	3.41	6.63%	0.098	0.953	0.326	0.946	0.117	0.534	0.083	0.928	0.191	0.917	4.031	0.027	0.968	0.991	0.969	0.352	0.887	0.954	0.924	0.187	0.003	0.004	0.961	0.988	4.489	5.368	6.722	0.42	0.538	0.975	0.354	0.47	0.192	0.071	0.89	0.858
-5.896	4.443	5.185	0.956	0.024	0.576	0.996	0.964	-5.152	1.49E-05	0.357	99.80%	1.108	0.68%	0.35	0.622	0.93	0.131	0.95	0.865	0.705	0.618	0.956	0.557	4.082	0.173	0.276	0.758	0.95	0.806	0.058	0.515	0.217	0.248	0.003	0.009	0.072	1.473	4.538	5.747	5.705	0.061	0.045	0.91	0.805	0.472	0.008	0.495	0.716	0.286
-5.003	3.69	4.336	0.999	0.998	0.006	0.002	0.003	-5.533	1.13E-05	0.51	97.67%	2.048	1.79%	0.641	0.68	0.947	0.061	0.876	0.72	0.878	0.453	0.941	0.63	4.942	0.18	0.919	0.949	0.316	0.045	0.916	0.951	0.032	0.18	0.003	0.005	0.981	1.015	2.277	3.51	5.847	0.024	0.004	0.875	0.921	0.159	0.007	0.229	0.676	0.02
-3.802	3.583	4.338	0.773	0.06	0.016	0.771	0.909	-5.341	2.11E-05	0.178	96.76%	0.796	1.51%	0.786	0.134	0.506	0.063	0.617	0.87	0.738	0.453	0.229	0.147	2.631	0.24	0.764	0.997	0.295	0.933	0.745	0.912	0.259	0.835	0.003	0.012	0.858	0.93	4.826	5.046	5.84	0.006	0.002	0.883	0.01	0.197	0.004	0.008	0.556	0.333
-3.757	4.765	5.885	0.995	0.002	0.012	0.051	0.021	-4.874	6.68E-05	0.027	100.14%	0.833	0.66%	0.122	0.025	0.891	0.062	0.917	0.965	0.367	0.598	0.813	0.53	3.019	0.166	0.588	0.971	0.954	0.62	0.372	0.718	0.033	0.75	0.003	0.006	0.022	0.364	4.817	5.629	5.426	0.008	0.009	0.728	0.03	0.566	0.014	0.391	0.539	0.033
-7.118	3.833	4.375	0.912	0.999	0.043	0.002	0.003	-5.6	1.72E-05	0.97	94.74%	1.323	5.46%	0.095	0.932	0.672	0.852	0.647	0.828	0.631	0.876	0.742	0.914	1.455	0.172	0.028	0.487	0.944	0.015	0.984	0.814	0.408	0.1	0.003	0.008	0.8	0.281	2.605	3.743	2.464	0.001	0.002	0.931	0.003	0.247	0.006	0.006	0.529	0.007
-6.586	1.285	2.038	0.341	0.004	0.008	0.003	0.198	-4.945	1.54E-05	0.016	92.92%	0.424	1.87%	0.833	0.938	0.486	0.061	0.758	0.369	0.612	0.135	0.836	0.199	1.515	0.12	0.081	0.328	0.979	0.94	0.375	0.238	0.173	0.549	0.003	0.009	0.897	1.143	5.547	6.433	6.247	0.001	0.007	0.981	0.039	0.467	0.026	0.35	0.915	0.897
-3.116	1.821	2.459	0.242	0.01	0.072	0.014	0.012	-5.37	6.18E-06	0.151	36.14%	1.307	59.37%	0.2	0.099	0.179	0.294	0.145	0.938	0.314	0.692	0.129	0.201	1.562	0.154	0.244	0.988	0.22	0.2	0.89	0.963	0.581	0.949	0.003	0.01	0.843	0.211	3.789	3.771	4.025	0.004	0.003	0.488	0.005	0.232	0.005	0.01	0.345	0.119
-3.348	3.136	3.206	0.98	0.29	0.009	0.103	0.52	-5.066	1.39E-05	0.914	93.84%	2.701	10.67%	0.169	0.387	0.17	0.19	0.288	0.047	0.924	0.858	0.175	0.352	6.162	0.065	0.967	0.475	0.04	0.013	0.645	0.921	0.156	0.16	0.003	0.009	0.982	1.065	3.528	4.468	6.075	0.238	0.006	0.219	0.855	0.217	0.008	0.12	0.579	0.024
-6.056	4.187	4.729	0.991	0.003	0.004	0.002	0.004	-4.668	2.58E-05	0.828	99.21%	0.572	1.32%	0.904	0.92	0.849	0.895	0.652	0.401	0.957	0.554	0.638	0.186	2.486	0.07	0.15	0.986	0.978	0.652	0.936	0.974	0.946	0.911	0.005	0.199	0.992	2.411	4.207	5.28	5.48	0.038	0.037	0.715	0.169	0.74	0.015	0.045	0.856	0.024
-3.638	1.499	1.664	0.982	0.999	0.802	0.49	0.995	-5.937	3.33E-06	0.507	88.75%	1.335	9.16%	0.218	0.528	0.455	0.055	0.417	0.026	0.801	0.311	0.514	0.234	8.277	0.561	0.958	0.991	0.438	0.045	0.509	0.915	0.122	0.627	0.003	0.009	0.723	0.374	3.65	4.135	5.933	0.007	0.002	0.726	0.901	0.136	0.006	0.01	0.151	0.019
-2.925	1.449	0.453	0.994	0.999	0.989	0.016	0.001	-6.095	2.19E-06	0.766	62.17%	2.068	40.65%	0.007	0.45	0.036	0.072	0.006	0.011	0.005	0.854	0.006	0.483	5.886	0.165	0.974	0.998	0.931	0.083	0.823	0.477	0.931	0.75	0.003	0.007	0.943	0.626	3.204	4.246	6.193	0.344	0.004	0.851	0.341	0.178	0.008	0.007	0.738	0.051
-5.367	3.771	4.424	0.98	0.778	0.005	0.006	0.009	-4.717	2.44E-05	0.876	96.74%	2.289	1.17%	0.301	0.948	0.807	0.804	0.236	0.288	0.971	0.869	0.395	0.757	6.555	0.047	0.076	0.952	0.727	0.266	0.993	0.895	0.816	0.91	0.005	0.024	0.975	1.373	3.434	4.553	5.627	0.049	0.006	0.815	0.639	0.554	0.007	0.013	0.715	0.065
-3.986	1.881	2.067	0.003	0.062	0.66	0.19	0.353	-5.256	7.03E-06	0.655	79.45%	1.216	11.10%	0.65	0.129	0.906	0.05	0.854	0.895	0.844	0.756	0.773	0.091	2.343	0.472	0.214	0.952	0.971	0.021	0.02	0.856	0.055	0.061	0.003	0.011	0.132	0.39	2.569	3.217	5.063	0.025	0.009	0.612	0.479	0.271	0.005	0.053	0.47	0.017
-4.366	2.83	3.036	0.694	0	0.006	0.002	0.065	-4.781	1.47E-05	0.05	99.55%	0.631	1.16%	0.73	0.258	0.788	0.058	0.922	0.81	0.156	0.193	0.267	0.274	0.771	0.194	0.315	0.991	0.987	0.555	0.49	0.026	0.053	0.859	0.003	0.022	0.937	0.531	3.732	4.212	3.943	0.037	0.318	0.693	0.031	0.777	0.007	0.731	0.908	0.423
-3.371	1.736	2.399	0	0.006	0.018	0.001	0.001	-5.579	1.14E-05	0.035	95.59%	0.16	3.28%	0.04	0.077	0.097	0.053	0.528	0.891	0.016	0.138	0.093	0.285	11.498	0.954	0.138	0.295	0.968	0.09	0.651	0.794	0.156	0.435	0.003	0.021	0.446	0.315	4.368	5.765	4.358	0.231	0.57	0.314	0.012	0.493	0.355	0.305	0.194	0.038
-3.003	2.464	2.676	0.84	0.985	0.01	0.002	0.112	-5.182	5.35E-06	0.927	84.50%	2.997	22.08%	0.495	0.434	0.629	0.092	0.622	0.185	0.944	0.7	0.757	0.461	8.674	0.209	0.967	0.755	0.807	0.273	0.704	0.918	0.514	0.055	0.003	0.013	0.981	0.56	3.281	4.048	6.297	0.009	0.002	0.893	0.595	0.154	0.003	0.036	0.397	0.023
-3.974	2.804	2.625	0.995	0.014	0.003	0.001	0.003	-4.776	3.33E-05	0.235	96.72%	0.883	0.97%	0.222	0.394	0.937	0.598	0.881	0.922	0.239	0.89	0.34	0.375	6.144	0.031	0.814	0.929	0.022	0.3	0.116	0.971	0.489	0.279	0.003	0.009	0.766	2.045	3.17	4.613	7.564	0.004	0.005	0.48	0.162	0.17	0.006	0.327	0.682	0.01
-2.844	1.95	2.892	0.561	0.002	0.922	0.897	0.204	-5.659	3.07E-05	0.406	40.72%	6.141	55.07%	0.085	0.071	0.24	0.096	0.09	0.069	0.842	0.803	0.032	0.219	7.36	0.258	0.829	0.988	0.052	0.45	0.507	0.843	0.157	0.123	0.003	0.007	0.884	0.542	3.393	3.859	4.565	0.013	0.003	0.116	0.007	0.18	0.005	0.005	0.4	0.011
-4.309	3.096	3.601	0.578	0.989	0.016	0.199	0.861	-5.181	4.36E-06	0.386	91.67%	1.832	11.21%	0.863	0.625	0.761	0.064	0.799	0.892	0.913	0.868	0.888	0.174	2.758	0.165	0.792	0.957	0.984	0.128	0.535	0.94	0.901	0.312	0.003	0.01	0.953	0.443	3.736	3.465	5.132	0.01	0.005	0.952	0.985	0.429	0.558	0.885	0.873	0.918
-4.536	2.603	2.761	0.007	0.997	0.009	0.011	0.617	-5.427	6.35E-06	0.464	93.92%	0.995	7.33%	0.7	0.858	0.596	0.06	0.466	0.122	0.633	0.794	0.229	0.168	2.806	0.113	0.577	0.747	0.951	0.028	0.622	0.766	0.108	0.582	0.003	0.01	0.313	0.278	2.886	4.589	5.08	0.065	0.079	0.912	0.032	0.508	0.004	0.187	0.836	0.981
-4.941	3.624	4.207	0.999	0.996	0.012	0.002	0.002	-5.737	8.41E-06	0.94	93.16%	2.588	7.41%	0.159	0.949	0.287	0.087	0.169	0.062	0.018	0.572	0.664	0.797	4.142	0.087	0.957	0.995	0.948	0.802	0.824	0.939	0.916	0.164	0.003	0.008	0.948	1.114	4.105	5.617	6.694	0.14	0.005	0.906	0.716	0.266	0.009	0.004	0.715	0.041
-5.425	4.09	5.217	0.998	0.969	0.016	0.164	0.781	-5.38	2.19E-05	0.981	95.51%	1.001	5.58%	0.31	0.839	0.797	0.906	0.607	0.282	0.993	0.859	0.913	0.928	0.962	0.053	0.923	0.995	0.245	0.024	0.976	0.883	0.936	0.157	0.003	0.011	0.982	0.552	4.387	4.94	5.027	0.001	0.218	0.836	0.096	0.847	0.081	0.599	0.881	0.8
-5.936	0.075	-0.063	0.005	0.954	0.985	0.002	0.981	-5.134	5.40E-06	0.129	55.82%	2.27	36.24%	0.251	0.931	0.04	0.45	0.013	0.08	0.052	0.226	0.013	0.076	1.682	0.101	0.449	0.153	0.935	0.356	0.111	0.311	0.944	0.113	0.003	0.012	0.609	1.052	4.224	5.257	5.774	0.418	0.948	0.794	0.072	0.411	0.691	0.1	0.79	0.016
-4.668	2.743	2.604	0.927	0.95	0.003	0.006	0.982	-5.062	6.48E-06	0.443	95.09%	1.233	5.13%	0.958	0.293	0.679	0.054	0.628	0.113	0.08	0.12	0.298	0.119	8.08	0.167	0.733	0.821	0.983	0.037	0.857	0.902	0.022	0.671	0.003	0.015	0.845	1.173	3.24	3.978	5.544	0.113	0.014	0.803	0.763	0.72	0.017	0.01	0.886	0.91
-3.247	0.964	1.621	0.004	0.119	0.775	0.003	0.184	-5.9	4.40E-06	0.012	97.15%	0.303	3.89%	0.206	0.614	0.596	0.032	0.583	0.058	0.001	0.019	0.146	0.691	1.036	0.398	0.88	1	0.998	0.26	0.304	0.941	0.48	0.598	0.003	0.012	0.981	0.123	3.163	4.031	5.58	0.001	0.006	0.576	0.718	0.112	0.025	0.046	0.736	0.008
-6.367	4.239	5.185	0.863	0.998	0.01	0.966	0.998	-4.75	2.33E-05	0.958	92.93%	2.861	6.69%	0.431	0.971	0.691	0.904	0.27	0.512	0.988	0.933	0.383	0.781	2.791	0.044	0.953	0.897	0.678	0.845	0.979	0.844	0.76	0.129	0.003	0.013	0.968	2.185	4.738	5.158	5.203	0.028	0.008	0.886	0.747	0.799	0.275	0.037	0.889	0.882
-3.72	2.471	2.868	0.006	0.026	0.181	0.671	0.993	-5.225	1.81E-05	0.761	96.46%	1.553	3.48%	0.187	0.6	0.35	0.822	0.219	0.684	0.226	0.374	0.338	0.623	3.141	0.831	0.341	0.415	0.967	0.779	0.34	0.144	0.235	0.53	0.003	0.011	0.816	0.455	3.427	4.394	4.403	0.001	0.018	0.976	0.078	0.545	0.006	0.453	0.884	0.651
-3.205	1.751	3.838	0.007	0	0.719	0.988	0.934	-5.163	1.42E-05	0.037	98.90%	0.482	0.86%	0.507	0.125	0.114	0.067	0.441	0.263	0.451	0.247	0.206	0.165	2.299	0.075	0.037	0.815	0.976	0.671	0.736	0.451	0.923	0.084	0.003	0.319	0.93	0.79	4.989	6.217	6.321	0.005	0.841	0.986	0.885	0.492	0.03	0.984	0.917	0.894
-5.274	2.088	2.065	0.934	0.999	0.105	0.001	0.21	-5.879	5.45E-06	0.7	75.63%	1.47	24.33%	0.158	0.774	0.325	0.146	0.122	0.134	0.91	0.875	0.267	0.236	3.03	0.27	0.878	0.857	0.954	0.292	0.875	0.921	0.133	0.099	0.003	0.005	0.795	0.501	3.729	4.631	4.799	0.016	0.005	0.933	0.052	0.287	0.012	0.013	0.558	0.58
-4.426	3.751	4.509	1	0.997	0.003	0.008	0.074	-5.108	2.44E-05	0.118	96.12%	1.375	2.84%	0.15	0.642	0.717	0.066	0.681	0.066	0.658	0.149	0.474	0.516	4.962	0.065	0.979	0.99	0.582	0.086	0.949	0.362	0.935	0.743	0.003	0.011	0.909	2.414	4.476	4.821	6.269	0.01	0.005	0.632	0.941	0.411	0.03	0.08	0.822	0.012
-4.699	3.629	4.144	0.969	0.002	0.024	0.002	0.078	-4.911	9.04E-06	0.08	100.45%	0.565	1.07%	0.688	0.029	0.776	0.051	0.906	0.963	0.458	0.15	0.571	0.21	1.381	0.191	0.674	0.996	0.955	0.945	0.203	0.971	0.095	0.871	0.003	0.009	0.83	0.555	3.95	4.856	6.167	0.006	0.005	0.805	0.009	0.179	0.004	0.016	0.192	0.012
-4.917	2.333	2.43	0.638	0.89	0.007	0.001	0.011	-4.972	7.29E-06	0.327	83.05%	2.225	12.08%	0.799	0.308	0.728	0.059	0.751	0.596	0.238	0.639	0.794	0.21	1.906	0.169	0.456	0.682	0.96	0.081	0.529	0.92	0.043	0.062	0.003	0.008	0.975	0.683	3.286	3.111	5.529	0.042	0.004	0.541	0.886	0.194	0.01	0.728	0.413	0.076
-3.937	2.662	3.433	0.637	0.923	0.007	0.006	0.003	-5.264	1.25E-05	0.084	92.63%	0.246	2.57%	0.425	0.031	0.476	0.05	0.892	0.943	0.308	0.154	0.378	0.166	1.202	0.461	0.266	0.962	0.965	0.012	0.386	0.502	0.066	0.07	0.003	0.012	0.02	0.371	3.994	4.787	5.457	0.008	0.003	0.429	0.015	0.182	0.008	0.012	0.467	0.157
-4.042	4.868	6.587	1	0.886	0.002	0.042	0.004	-5.239	2.45E-05	0.027	100.14%	1.356	0.56%	0.267	0.853	0.876	0.055	0.779	0.061	0.731	0.059	0.689	0.897	1.858	0.146	0.985	0.811	0.175	0.426	0.571	0.984	0.14	0.855	0.003	0.017	0.858	2.292	5.629	5.877	6.989	0.013	0.004	0.892	0.982	0.696	0.521	0.11	0.853	0.027
-2.998	2.483	2.764	0.001	0.985	0.023	0.009	0.024	-4.835	8.46E-06	0.109	45.66%	1.161	27.22%	0.226	0.807	0.396	0.057	0.47	0.941	0.832	0.881	0.66	0.548	2.054	0.302	0.369	0.916	0.888	0.419	0.875	0.975	0.122	0.046	0.003	0.013	0.964	0.644	4.842	5.505	5.719	0.519	0.137	0.832	0.856	0.898	0.974	0.794	0.885	0.577
-5.624	2.937	3.031	0.421	0.029	0.003	0.001	0.056	-5.016	1.30E-05	0.044	99.72%	0.824	1.00%	0.533	0.118	0.69	0.06	0.796	0.84	0.1	0.895	0.667	0.14	6.597	0.176	0.754	0.815	0.388	0.387	0.106	0.855	0.071	0.068	0.003	0.008	0.036	1.244	3.765	4.988	6.866	0.145	0.01	0.61	0.831	0.287	0.009	0.154	0.596	0.767
-4.527	2.296	3.885	0.023	0.03	0.007	0.032	0.015	-5.645	5.99E-06	0.173	98.54%	0.309	0.60%	0.173	0.033	0.13	0.041	0.584	0.242	0.088	0.084	0.022	0.046	0.968	0.531	0.432	0.97	0.99	0.012	0.212	0.944	0.104	0.059	0.003	0.007	0.713	0.934	4.299	4.274	5.938	0.323	0.031	0.087	0.007	0.569	0.116	0.345	0.193	0.006
-3.611	4.208	4.739	0.981	0.972	0.004	0.033	0.922	-4.808	1.80E-05	0.141	98.27%	2.533	0.67%	0.601	0.439	0.838	0.054	0.665	0.089	0.731	0.133	0.533	0.205	3.758	0.089	0.984	0.988	0.916	0.89	0.749	0.748	0.691	0.505	0.003	0.019	0.789	1.254	4.848	5.555	6.346	0.007	0.003	0.832	0.948	0.615	0.017	0.877	0.589	0.295
-4.55	3.309	3.252	0.979	0.352	0.009	0.069	0.088	-4.959	1.19E-05	0.675	96.57%	1.853	1.87%	0.941	0.2	0.934	0.064	0.843	0.795	0.369	0.841	0.883	0.153	2.889	0.361	0.5	0.629	0.977	0.062	0.222	0.815	0.073	0.028	0.003	0.015	0.81	0.459	3.843	3.734	5.444	0.024	0.013	0.884	0.563	0.374	0.01	0.647	0.487	0.734
-5.396	4.283	5.409	0.228	0.213	0.53	0.985	0.984	-5.342	8.34E-06	0.161	99.49%	1.551	0.42%	0.89	0.17	0.772	0.064	0.741	0.894	0.625	0.891	0.512	0.25	1.211	0.174	0.257	0.734	0.98	0.86	0.196	0.784	0.951	0.78	0.003	0.945	0.984	2.645	5.235	5.746	5.791	0.306	0.08	0.989	0.939	0.911	0.771	0.961	0.953	0.925
-5.618	3.037	3.473	0.993	0.586	0.004	0.001	0.014	-4.964	1.47E-05	0.097	99.34%	0.523	1.34%	0.804	0.272	0.818	0.066	0.65	0.72	0.777	0.804	0.835	0.528	1.667	0.077	0.95	0.865	0.985	0.151	0.161	0.955	0.021	0.634	0.003	0.009	0.045	0.503	3.568	4.358	6.049	0.008	0.002	0.69	0.012	0.055	0.004	0.006	0.519	0.01
-3.685	1.303	1.634	0.02	0.95	0.878	0.999	1	-5.989	3.66E-06	0.396	76.83%	1.564	26.08%	0.468	0.068	0.244	0.062	0.179	0.054	0.129	0.283	0.335	0.155	2.036	0.526	0.446	0.61	0.411	0.026	0.349	0.925	0.034	0.312	0.003	0.011	0.617	0.111	2.955	3.371	5.545	0.007	0.002	0.209	0.004	0.073	0.004	0.004	0.1	0.01
-2.772	0.619	0.274	0.001	0.921	0.065	0.003	0.002	-5.589	1.79E-05	0.591	76.93%	1.042	22.26%	0.144	0.881	0.192	0.038	0.043	0.003	0.006	0.057	0.014	0.398	2.026	0.858	0.847	0.997	0.989	0.109	0.909	0.892	0.642	0.933	0.003	0.014	0.969	-0.234	2.837	3.754	5.341	0.286	0.004	0.903	0.926	0.097	0.039	0.004	0.736	0.678
-4.119	2.832	4.265	0.992	0.019	0.02	0.012	0.206	-4.914	3.22E-05	0.039	98.88%	1.507	1.01%	0.397	0.042	0.733	0.053	0.891	0.54	0.726	0.367	0.714	0.174	1.315	0.047	0.887	0.974	0.979	0.024	0.331	0.857	0.15	0.106	0.003	0.006	0.681	0.631	4.551	5.083	5.994	0.003	0.005	0.779	0.052	0.583	0.005	0.077	0.905	0.065
-5.226	3.543	3.645	0.555	0.982	0.03	0.061	0.993	-4.95	8.77E-06	0.507	96.48%	1.147	1.74%	0.783	0.933	0.951	0.391	0.833	0.91	0.869	0.912	0.8	0.723	3.403	0.172	0.037	0.704	0.961	0.91	0.981	0.844	0.225	0.346	0.003	0.241	0.978	0.446	2.956	3.5	5.479	0.007	0.181	0.963	0.427	0.826	0.557	0.909	0.865	0.816
-3.875	2.957	3.634	0.993	0.208	0.811	0.585	0.228	-5.619	9.48E-06	0.62	84.80%	2.708	16.76%	0.28	0.607	0.288	0.058	0.212	0.097	0.802	0.911	0.14	0.165	6.812	0.304	0.762	0.365	0.258	0.906	0.836	0.88	0.232	0.066	0.003	0.007	0.967	0.446	3.454	4.714	5.601	0.095	0.006	0.62	0.906	0.566	0.031	0.015	0.529	0.056
-5.043	2.224	1.46	0.024	0.866	0.959	0.002	0.871	-5.871	5.41E-06	0.009	92.23%	0.374	5.41%	0.316	0.818	0.366	0.052	0.232	0.093	0.025	0.06	0.148	0.343	7.576	0.72	0.038	0.799	0.99	0.448	0.122	0.068	0.535	0.21	0.003	0.022	0.069	0.556	3.465	4.201	5.577	0.022	0.005	0.37	0.013	0.107	0.005	0.005	0.53	0.081
-5.146	3.637	4.605	0.932	0.532	0.006	0.002	0.009	-5.44	7.64E-06	0.547	99.19%	2.151	1.03%	0.849	0.282	0.759	0.384	0.51	0.692	0.292	0.74	0.725	0.013	6.89	0.127	0.967	0.973	0.836	0.775	0.977	0.901	0.466	0.77	0.003	0.007	0.93	0.578	4.034	5.042	5.753	0.005	0.026	0.963	0.008	0.644	0.007	0.008	0.771	0.834
-4.077	3.432	3.598	0.554	0.994	0.141	0.719	0.996	-5.714	1.49E-05	0.555	96.82%	3.923	0.97%	0.302	0.057	0.824	0.505	0.856	0.285	0.024	0.743	0.685	0.169	8.853	0.282	0.757	0.447	0.17	0.08	0.822	0.895	0.333	0.615	0.003	0.01	0.586	0.547	3.767	3.406	4.971	0.006	0.003	0.195	0.008	0.15	0.006	0.017	0.274	0.017
-4.309	3.577	3.903	0.014	0.665	0.897	0.987	0.999	-5.253	6.67E-06	0.652	95.68%	1.063	1.66%	0.966	0.381	0.759	0.064	0.634	0.685	0.983	0.844	0.492	0.121	1.382	0.355	0.463	0.89	0.963	0.807	0.225	0.93	0.933	0.5	0.004	0.622	0.982	0.953	4.589	5.267	5.791	0.038	0.302	0.989	0.855	0.864	0.717	0.916	0.945	0.935
-4.077	2.517	3.558	0.368	0.003	0.078	0.178	0.055	-5.193	5.73E-06	0.086	85.17%	0.966	11.30%	0.697	0.035	0.475	0.049	0.644	0.789	0.313	0.512	0.715	0.141	0.744	0.169	0.853	0.992	0.682	0.93	0.484	0.931	0.139	0.435	0.003	0.008	0.883	0.394	3.903	4.527	4.748	0.012	0.006	0.799	0.01	0.323	0.006	0.146	0.158	0.014
-6.026	3.831	4.875	0.999	0.993	0.007	0.17	0.585	-6.067	7.67E-06	0.275	96.75%	3.368	2.26%	0.2	0.879	0.25	0.076	0.115	0.039	0.856	0.321	0.042	0.356	2.7	0.01	0.972	0.998	0.969	0.587	0.982	0.939	0.18	0.207	0.003	0.006	0.853	0.508	4.216	5.418	5.277	0.373	0.017	0.906	0.018	0.563	0.009	0.005	0.625	0.511
-4.34	4.473	5.596	0.957	0.999	0.012	0.043	0.002	-4.922	5.44E-06	0.228	85.21%	1.265	13.14%	0.113	0.931	0.566	0.254	0.165	0.049	0.651	0.374	0.632	0.841	6.159	0.064	0.949	0.997	0.907	0.132	0.154	0.694	0.941	0.722	0.003	0.007	0.663	1.141	4.84	5.709	6.084	0.092	0.003	0.848	0.955	0.168	0.013	0.004	0.772	0.022
-6.647	3.029	3.119	0.056	0.996	0.012	0.002	0.831	-5.53	1.47E-05	0.635	94.50%	0.394	3.75%	0.044	0.948	0.358	0.843	0.104	0.346	0.852	0.893	0.271	0.467	0.418	0.055	0.881	0.95	0.987	0.022	0.576	0.956	0.097	0.916	0.003	0.006	0.36	0.096	3.371	2.971	4.441	0.042	0.004	0.737	0.02	0.393	0.008	0.004	0.634	0.009
-4.544	2.853	2.797	0.004	0.94	0.987	0.006	0.085	-5.777	6.88E-06	0.048	97.10%	1.165	2.90%	0.124	0.047	0.466	0.059	0.613	0.9	0.325	0.098	0.716	0.504	1.05	0.047	0.216	0.901	0.989	0.29	0.332	0.231	0.061	0.037	0.003	0.012	0.278	1.2	4.101	3.737	5.305	0.011	0.152	0.175	0.926	0.539	0.299	0.942	0.858	0.007
-6.874	4.167	5.652	0.998	0.312	0.006	0.002	0.064	-5.335	5.86E-06	0.048	99.22%	1.616	0.72%	0.261	0.899	0.801	0.134	0.822	0.887	0.311	0.728	0.805	0.367	3.589	0.008	0.937	0.966	0.944	0.089	0.891	0.844	0.024	0.18	0.003	0.014	0.969	1.368	5.017	6.599	7.119	0.081	0.043	0.728	0.873	0.551	0.39	0.925	0.777	0.005
-4.477	2.69	2.573	0.335	0.988	0.007	0.001	0.249	-5.442	8.30E-06	0.517	86.48%	2.191	11.92%	0.282	0.947	0.123	0.488	0.016	0.097	0.882	0.874	0.032	0.161	2.503	0.139	0.604	0.961	0.969	0.803	0.993	0.91	0.221	0.153	0.003	0.007	0.967	0.85	3.4	4.955	5.853	0.176	0.006	0.946	0.026	0.652	0.023	0.043	0.751	0.443
-4.009	2.646	3.028	0.643	0.965	0.034	0.002	0.036	-5.835	6.74E-06	0.445	94.02%	1.768	4.67%	0.458	0.919	0.777	0.369	0.472	0.664	0.119	0.327	0.894	0.844	4.998	0.141	0.528	0.958	0.945	0.642	0.053	0.964	0.237	0.184	0.003	0.004	0.76	0.507	1.994	2.644	5.581	0.002	0.006	0.842	0.292	0.192	0.007	0.006	0.744	0.02
-3.74	0.645	1.183	0.972	0.969	0.46	0.048	1	-5.714	4.34E-06	0.917	70.64%	0.622	19.37%	0.133	0.042	0.062	0.036	0.076	0.476	0.009	0.116	0.026	0.03	0.837	0.407	0.149	0.199	0.946	0.013	0.045	0.898	0.18	0.008	0.003	0.013	0.375	0.237	3.414	3.281	5.494	0.004	0.002	0.007	0.002	0.113	0.006	0.003	0.013	0.007
-4.339	2.528	3.293	0.033	0.986	0.009	0.044	0.493	-5.193	6.51E-06	0.1	65.11%	1.557	3.01%	0.154	0.215	0.377	0.061	0.637	0.816	0.485	0.356	0.033	0.37	1.155	0.166	0.173	0.981	0.325	0.061	0.242	0.934	0.112	0.915	0.003	0.021	0.888	0.416	3.328	3.217	5.398	0.009	0.005	0.118	0.008	0.061	0.015	0.15	0.059	0.007
-4.479	4.051	4.253	0.998	0.591	0.006	0.003	0.006	-5.467	1.15E-05	0.518	99.12%	2.158	1.38%	0.102	0.716	0.431	0.458	0.609	0.546	0.946	0.763	0.823	0.887	2.653	0.047	0.963	0.988	0.029	0.801	0.88	0.942	0.039	0.347	0.003	0.006	0.608	1.101	4.663	6.055	7.079	0.014	0.007	0.789	0.392	0.264	0.007	0.02	0.396	0.024
-6.493	4.129	5.038	0.213	0.006	0.008	0.001	0.003	-4.752	1.02E-05	0.29	98.57%	1.281	1.44%	0.991	0.848	0.925	0.097	0.892	0.848	0.898	0.806	0.468	0.658	6.981	0.059	0.301	0.875	0.946	0.937	0.538	0.908	0.042	0.831	0.003	0.25	0.968	2.308	4.484	5.582	6.061	0.004	0.068	0.938	0.93	0.623	0.023	0.65	0.799	0.04
-4.2	1.046	1.504	0.066	0.031	0.048	0.184	0.982	-5.043	6.61E-06	0.009	98.71%	0.386	1.91%	0.294	0.072	0.471	0.047	0.651	0.8	0.278	0.221	0.681	0.171	1.621	0.716	0.025	0.152	0.667	0.727	0.169	0.763	0.893	0.062	0.003	0.905	0.067	1.292	4.823	5.684	6.504	0.046	0.086	0.707	0.914	0.916	0.97	0.567	0.5	0.036
-5.948	3.402	3.275	0.323	0.073	0.006	0.001	0.004	-4.801	1.45E-05	0.114	95.97%	2.076	2.13%	0.287	0.244	0.812	0.097	0.845	0.912	0.14	0.787	0.76	0.202	3.224	0.138	0.365	0.668	0.931	0.382	0.33	0.883	0.07	0.133	0.003	0.006	0.144	0.585	2.589	4.191	5.667	0.007	0.019	0.862	0.078	0.331	0.008	0.323	0.759	0.338
-3.758	1.287	1.958	0.006	0.001	0.01	0.016	0.003	-5.062	4.86E-06	0.069	60.90%	1.511	26.74%	0.396	0.022	0.204	0.047	0.393	0.934	0.03	0.548	0.368	0.128	1.101	0.342	0.826	0.994	0.941	0.432	0.168	0.905	0.873	0.221	0.003	0.008	0.757	0.176	2.932	3.262	4.296	0.017	0.006	0.619	0.006	0.215	0.007	0.031	0.144	0.009
-3.972	4.044	4.853	1	0.983	0.005	0.002	0.011	-5.436	7.13E-06	0.917	94.90%	3.928	3.86%	0.156	0.948	0.248	0.119	0.139	0.07	0.027	0.7	0.74	0.803	3.306	0.037	0.98	0.998	0.942	0.138	0.904	0.917	0.356	0.221	0.003	0.007	0.985	1.396	4.327	5.493	6.526	0.103	0.006	0.858	0.888	0.339	0.008	0.021	0.764	0.108
-3.901	2.309	1.991	0.898	0.964	0.032	0.092	0.006	-5.426	1.78E-05	0.72	70.95%	1.18	34.48%	0.147	0.242	0.408	0.585	0.279	0.463	0.101	0.522	0.861	0.497	6.988	0.68	0.176	0.995	0.881	0.116	0.976	0.972	0.949	0.537	0.003	0.012	0.985	-0.065	2.071	2.663	3.897	0.012	0.007	0.969	0.775	0.512	0.114	0.579	0.907	0.829
-3.822	2.065	2.735	0.01	0	0.007	0.004	0.012	-4.929	1.36E-05	0.382	98.30%	0.396	1.05%	0.787	0.043	0.367	0.048	0.701	0.926	0.045	0.142	0.178	0.141	0.532	0.279	0.017	0.995	0.949	0.918	0.956	0.167	0.147	0.752	0.005	0.088	0.973	0.539	2.52	4.233	5.265	0.017	0.007	0.908	0.011	0.19	0.003	0.106	0.581	0.024
-5.196	2.883	3.097	0.917	0.841	0.005	0.002	0.983	-5.049	1.43E-05	0.411	77.25%	2.193	22.45%	0.453	0.695	0.616	0.153	0.593	0.35	0.546	0.915	0.781	0.247	3.267	0.071	0.966	0.96	0.497	0.828	0.715	0.941	0.284	0.082	0.003	0.007	0.968	1.305	3.813	4.242	7.173	0.031	0.032	0.865	0.768	0.379	0.006	0.647	0.654	0.653
-3.539	0.874	0.049	0.028	0.945	0.839	0.044	0.992	-5.547	4.02E-05	0.704	78.83%	1.434	28.27%	0.088	0.068	0.026	0.24	0.027	0.134	0.005	0.063	0.007	0.212	0.785	0.078	0.221	0.654	0.98	0.007	0.107	0.971	0.012	0.058	0.003	0.006	0.224	0.342	2.999	3.243	4.692	0.052	0.009	0.08	0.006	0.177	0.047	0.007	0.27	0.02
-4.424	3.561	3.704	0.984	0.993	0.005	0.716	0.35	-5.428	6.24E-06	0.025	97.57%	1.284	3.06%	0.858	0.734	0.776	0.062	0.901	0.239	0.632	0.463	0.863	0.403	4.647	0.103	0.787	0.91	0.907	0.891	0.596	0.962	0.064	0.35	0.003	0.006	0.976	0.957	2.08	4.46	5.699	0.001	0.039	0.861	0.977	0.448	0.064	0.694	0.841	0.03
-4.4	3.235	3.427	0.629	0	0.006	0.001	0.066	-4.163	1.24E-05	0.032	99.34%	0.804	1.25%	0.9	0.064	0.906	0.057	0.916	0.925	0.82	0.797	0.322	0.186	0.916	0.29	0.042	0.991	0.957	0.912	0.33	0.787	0.137	0.956	0.003	0.019	0.817	0.625	3.993	4.071	4.855	0.009	0.027	0.543	0.028	0.643	0.005	0.34	0.847	0.007
-3.764	3.761	4.256	0.996	0.97	0.316	0.044	0.058	-5.537	1.96E-05	0.904	90.22%	3.442	8.95%	0.278	0.833	0.498	0.067	0.2	0.06	0.914	0.776	0.491	0.783	7.275	0.277	0.986	0.402	0.449	0.039	0.395	0.913	0.065	0.431	0.003	0.007	0.96	1.154	4.172	4.707	4.77	0.007	0.006	0.533	0.869	0.282	0.026	0.011	0.755	0.027
-5.14	1.222	0.712	0.972	0.999	0.885	0.747	0.779	-6.022	7.38E-06	0.25	66.01%	1.174	16.24%	0.024	0.948	0.24	0.058	0.194	0.029	0.17	0.132	0.249	0.409	4.265	0.575	0.951	0.994	0.937	0.063	0.985	0.784	0.353	0.912	0.003	0.008	0.351	0.433	2.956	4.161	6.045	0.016	0.004	0.906	0.959	0.277	0.037	0.747	0.842	0.047
-3.807	1.714	3.153	0.012	0.001	0.029	0.254	0.041	-5.223	6.54E-06	0.013	98.42%	0.511	1.48%	0.715	0.34	0.519	0.062	0.828	0.93	0.488	0.89	0.296	0.559	12.696	0.881	0.096	0.237	0.896	0.496	0.739	0.926	0.949	0.295	0.003	0.571	0.161	0.916	5.177	6.2	6.191	0.591	0.38	0.897	0.857	0.729	0.786	0.948	0.888	0.466
-3.989	3.109	3.546	0.999	0.003	0.005	0.636	0.986	-5.299	2.19E-05	0.038	99.15%	0.431	1.69%	0.982	0.134	0.65	0.052	0.82	0.526	0.839	0.246	0.589	0.164	6.926	0.84	0.063	0.814	0.908	0.447	0.287	0.857	0.877	0.302	0.003	0.028	0.941	0.495	3.432	4.53	5.465	0.3	0.137	0.964	0.93	0.556	0.753	0.95	0.935	0.815
-5.85	3.405	3.584	0.981	0.989	0.015	0.001	0.007	-5.119	7.72E-06	0.422	97.31%	1.617	1.73%	0.959	0.569	0.857	0.056	0.875	0.58	0.402	0.881	0.896	0.144	4.213	0.44	0.679	0.788	0.978	0.536	0.354	0.938	0.029	0.639	0.003	0.013	0.989	0.326	3.423	4.267	5.689	0.345	0.303	0.932	0.89	0.782	0.055	0.561	0.916	0.962
-3.714	2.936	3.645	0.993	0.999	0.046	0.87	0.847	-5.387	1.81E-05	0.845	76.55%	2.547	28.88%	0.262	0.517	0.116	0.078	0.012	0.05	0.973	0.778	0.149	0.306	9.428	0.109	0.971	0.358	0.868	0.385	0.643	0.868	0.945	0.039	0.003	0.017	0.986	0.607	3.94	4.449	5.296	0.024	0.003	0.964	0.944	0.267	0.007	0.251	0.797	0.723
-5.311	4.172	4.694	0.027	0.003	0.004	0.002	0.052	-4.932	1.50E-05	0.39	97.22%	5.899	1.16%	0.97	0.682	0.864	0.061	0.562	0.725	0.907	0.898	0.28	0.24	4.398	0.053	0.243	0.919	0.935	0.306	0.478	0.946	0.079	0.367	0.078	0.94	0.983	2.532	4.714	5.709	6.685	0.092	0.009	0.924	0.924	0.407	0.029	0.193	0.483	0.01
-4.574	3.327	3.568	0.996	0.994	0.173	0.832	0.004	-5.695	9.68E-06	0.589	93.87%	1.547	4.55%	0.371	0.932	0.768	0.06	0.821	0.049	0.702	0.11	0.907	0.763	4.815	0.532	0.96	0.897	0.958	0.567	0.518	0.938	0.099	0.15	0.003	0.008	0.962	0.537	3.268	4.301	5.071	0.009	0.002	0.941	0.461	0.114	0.015	0.002	0.498	0.414
-6.305	3.96	4.636	0.797	0.199	0.004	0.006	0.011	-4.83	1.57E-05	0.81	98.38%	0.95	1.14%	0.565	0.963	0.906	0.845	0.737	0.929	0.937	0.924	0.69	0.799	2.192	0.056	0.659	0.904	0.926	0.874	0.976	0.953	0.173	0.535	0.004	0.073	0.957	2.402	4.327	5.088	6.215	0.024	0.05	0.791	0.787	0.745	0.071	0.353	0.661	0.734
-6.154	3.672	4.252	0.994	0.001	0.004	0.002	0.004	-4.683	1.51E-05	0.323	100.44%	0.722	1.18%	0.79	0.088	0.864	0.064	0.853	0.705	0.624	0.871	0.463	0.261	5.251	0.083	0.938	0.777	0.933	0.891	0.314	0.847	0.294	0.355	0.003	0.01	0.879	1.839	4.543	5.617	6.807	0.014	0.004	0.754	0.914	0.245	0.009	0.405	0.564	0.009
-3.708	1.752	2.68	0.996	0.562	0.008	0.002	0.003	-5.432	2.29E-05	0.534	89.11%	1.112	8.70%	0.11	0.318	0.472	0.141	0.524	0.2	0.221	0.869	0.432	0.211	0.681	0.231	0.79	0.99	0.862	0.654	0.72	0.948	0.421	0.196	0.003	0.006	0.951	0.656	2.458	4.132	6.384	0.005	0.644	0.54	0.744	0.315	0.321	0.963	0.66	0.286
-3.945	3.578	4.392	0.998	0.999	0.002	0.07	0.015	-4.974	2.19E-05	0.134	95.69%	1.741	3.87%	0.958	0.324	0.926	0.068	0.969	0.085	0.947	0.16	0.982	0.868	6.33	0.08	0.935	0.965	0.965	0.167	0.552	0.899	0.526	0.54	0.003	0.013	0.953	1.967	4.303	6.087	6.42	0.003	0.003	0.948	0.98	0.286	0.023	0.092	0.833	0.112
-3.738	1.573	1.156	0.988	0.999	0.076	0.013	0.013	-5.956	2.70E-06	0.701	61.71%	2.542	31.66%	0.021	0.68	0.061	0.056	0.019	0.009	0.215	0.303	0.023	0.368	6.903	0.543	0.976	0.994	0.761	0.428	0.893	0.686	0.681	0.797	0.003	0.009	0.874	0.588	3.415	4.842	5.906	0.166	0.004	0.894	0.913	0.216	0.01	0.012	0.578	0.015
-4.261	0.35	2.494	0.256	0	0.946	0	0.401	-5.47	5.33E-06	0.002	81.65%	0.604	29.92%	0.144	0.158	0.008	0.04	0.316	0.158	0	0.085	0.003	0.001	-0.356	0.668	0.004	0.074	0.976	0.115	0	0.075	0.939	0.041	0.013	0.886	0.011	0.792	3.944	4.851	5.903	0.002	0.38	0.733	0.57	0.825	0.907	0.013	0.676	0.199
-3.836	3.325	3.189	0.015	0.989	0.138	0.96	0.006	-5.453	5.63E-06	0.624	77.68%	0.889	12.75%	0.041	0.95	0.063	0.065	0.094	0.016	0.678	0.131	0.389	0.283	5.868	0.092	0.957	0.397	0.038	0.081	0.839	0.951	0.051	0.216	0.003	0.01	0.981	0.458	4.047	4.5	5.372	0.092	0.004	0.059	0.641	0.109	0.005	0.003	0.16	0.048
-2.962	2.688	2.084	0.998	1	0.015	0.282	0.003	-5.874	2.20E-06	0.023	91.93%	0.975	10.52%	0.063	0.685	0.352	0.046	0.089	0.019	0.008	0.076	0.341	0.456	4.611	0.727	0.947	0.999	0.931	0.09	0.641	0.844	0.938	0.589	0.003	0.007	0.785	0.367	3.33	5.131	5.771	0.018	0.003	0.783	0.952	0.266	0.04	0.009	0.881	0.939
-3.606	1.822	3.958	0.015	0.034	0.95	0.214	0.6	-5.449	4.81E-06	0.007	98.81%	0.396	2.74%	0.373	0.583	0.104	0.07	0.591	0.511	0.445	0.256	0.19	0.14	7.306	0.27	0.068	0.678	0.975	0.776	0.396	0.911	0.965	0.083	0.003	0.457	0.523	0.855	4.938	5.592	6.46	0.011	0.737	0.99	0.919	0.359	0.03	0.974	0.904	0.853
-3.061	1.415	1.095	0.072	0.998	0.124	0.021	0.012	-5.568	3.76E-06	0.38	63.37%	2.105	33.00%	0.059	0.956	0.035	0.039	0.023	0.006	0.004	0.039	0.169	0.713	5.534	0.818	0.952	0.999	0.958	0.357	0.078	0.948	0.141	0.85	0.003	0.006	0.597	0.272	2.831	4.359	6.169	0.006	0.003	0.674	0.954	0.36	0.184	0.003	0.65	0.13
-4.167	1.939	2.417	0.041	0.01	0.065	0.109	0.099	-5.089	1.08E-05	0.346	98.35%	0.355	1.47%	0.613	0.056	0.196	0.061	0.612	0.313	0.015	0.109	0.167	0.125	0.322	0.392	0.029	0.994	0.988	0.846	0.316	0.314	0.554	0.083	0.003	0.084	0.975	0.322	2.887	4.227	3.787	0.107	0.028	0.976	0.008	0.289	0.004	0.039	0.799	0.831
-2.837	3.223	1.973	0.875	1	0.755	0.754	0.008	-5.805	1.43E-06	0.764	75.05%	1.505	32.56%	0.017	0.687	0.125	0.061	0.008	0.036	0.017	0.909	0.023	0.334	5.363	0.08	0.751	0.999	0.922	0.072	0.845	0.937	0.953	0.036	0.003	0.005	0.951	-0.03	2.981	3.324	4.432	0.015	0.002	0.95	0.943	0.224	0.006	0.009	0.724	0.704
-4.956	4.26	4.522	0.333	0.874	0.003	0.932	0.018	-5.09	2.34E-05	0.743	98.96%	1.242	1.37%	0.984	0.597	0.811	0.05	0.537	0.062	0.979	0.465	0.388	0.414	7.061	0.107	0.613	0.651	0.309	0.482	0.1	0.838	0.034	0.13	0.004	0.273	0.819	2.805	4.695	5.839	6.274	0.022	0.041	0.892	0.888	0.265	0.008	0.611	0.641	0.217
-5.783	1.525	1.383	0.009	0.975	0.117	0.018	0.353	-5.285	5.45E-06	0.051	89.64%	1.134	5.72%	0.134	0.591	0.246	0.412	0.612	0.531	0.029	0.259	0.78	0.242	3.326	0.122	0.041	0.868	0.966	0.202	0.226	0.563	0.036	0.415	0.003	0.01	0.469	0.767	3.348	4.308	5.815	0.004	0.017	0.926	0.016	0.072	0.012	0.09	0.603	0.163
-5.226	2.443	3.337	0.821	0.993	0.04	0.11	0.993	-5.626	2.18E-05	0.908	93.63%	2.177	8.85%	0.077	0.948	0.156	0.772	0.073	0.431	0.685	0.883	0.196	0.753	2.763	0.056	0.975	0.545	0.948	0.148	0.598	0.896	0.058	0.087	0.003	0.007	0.924	0.464	3.456	4.286	4.397	0.027	0.055	0.8	0.028	0.467	0.011	0.166	0.825	0.705
-4.136	3.319	3.527	0.986	0.001	0.003	0.001	0.007	-4.766	1.64E-05	0.758	98.15%	1.876	2.11%	0.906	0.167	0.942	0.096	0.876	0.69	0.844	0.883	0.54	0.199	5.028	0.096	0.859	0.889	0.233	0.657	0.095	0.969	0.431	0.24	0.003	0.013	0.416	1.949	4.044	4.728	6.869	0.009	0.006	0.592	0.859	0.262	0.008	0.363	0.564	0.043
-4.252	1.935	1.937	0.678	0.998	0.518	0.639	0.992	-5.512	1.63E-05	0.887	53.58%	1.322	45.80%	0.096	0.456	0.158	0.084	0.191	0.357	0.813	0.632	0.352	0.322	1.787	0.211	0.45	0.773	0.97	0.931	0.868	0.95	0.411	0.908	0.003	0.007	0.923	0.051	2.894	4.627	4.672	0.003	0.071	0.618	0.492	0.604	0.145	0.833	0.901	0.363
-3.728	2.496	3.396	0.844	0.002	0.027	0.005	0.042	-5.686	1.70E-05	0.725	95.64%	1.964	3.38%	0.288	0.16	0.265	0.064	0.664	0.107	0.356	0.187	0.345	0.159	8.717	0.197	0.71	0.983	0.973	0.344	0.563	0.917	0.178	0.507	0.003	0.009	0.927	0.557	3.853	4.576	4.346	0.008	0.002	0.231	0.005	0.162	0.005	0.003	0.212	0.008
-3.776	3.993	4.065	0.292	0.997	0.015	0.976	0.606	-4.976	1.74E-05	0.507	97.03%	1.506	2.36%	0.989	0.152	0.956	0.064	0.808	0.876	0.992	0.608	0.936	0.246	10.579	0.549	0.807	0.411	0.437	0.606	0.757	0.498	0.92	0.045	0.003	0.189	0.954	1.676	5.033	5.841	6.26	0.536	0.005	0.969	0.953	0.932	0.971	0.68	0.926	0.942
-4.794	2.225	2.389	0.994	0.001	0.698	0.046	0.819	-4.92	2.09E-05	0.1	85.76%	0.316	12.97%	0.885	0.9	0.835	0.321	0.746	0.811	0.421	0.655	0.836	0.764	1.386	0.344	0.044	0.968	0.989	0.065	0.155	0.882	0.434	0.79	0.003	0.017	0.91	0.482	3.854	4.869	4.424	0.409	0.014	0.914	0.357	0.954	0.026	0.006	0.826	0.889
-3.501	1.377	3.871	0.019	0.003	0.979	0.298	0.999	-6.019	5.32E-06	0.003	96.35%	0.445	4.37%	0.516	0.076	0.023	0.037	0.561	0.043	0.029	0.091	0.049	0.025	1.685	0.877	0.013	0.517	0.987	0.4	0.082	0.071	0.945	0.097	0.003	0.827	0.089	0.574	4.215	5.165	5.289	0.004	0.297	0.973	0.695	0.765	0.795	0.93	0.854	0.21
-2.457	1.371	1.505	0.145	0.219	0.989	0.915	0.015	-5.691	9.57E-06	0.984	63.46%	1.972	39.21%	0.07	0.294	0.169	0.138	0.025	0.141	0.747	0.8	0.285	0.658	3.182	0.043	0.864	0.821	0.403	0.139	0.338	0.89	0.933	0.057	0.003	0.008	0.939	0.822	3.843	3.88	6.346	0.597	0.003	0.596	0.01	0.107	0.006	0.007	0.215	0.025
-3.644	1.754	2.026	0.32	0.011	0.082	0.197	0.877	-5.748	1.17E-05	0.193	83.98%	0.509	17.15%	0.232	0.025	0.202	0.053	0.435	0.68	0.03	0.156	0.125	0.144	3.332	0.468	0.062	0.988	0.96	0.683	0.121	0.488	0.134	0.733	0.003	0.009	0.037	0.356	2.534	3.189	4.482	0.01	0.002	0.028	0.003	0.157	0.007	0.012	0.38	0.004
-5.302	2.491	3.181	0.687	0.425	0.006	0.001	0.001	-5.289	1.22E-05	0.351	96.62%	1.977	1.98%	0.385	0.61	0.138	0.062	0.623	0.166	0.534	0.361	0.239	0.334	2.528	0.078	0.909	0.995	0.987	0.842	0.736	0.84	0.861	0.528	0.003	0.01	0.913	0.405	3.538	5.148	4.67	0.006	0.003	0.933	0.008	0.155	0.005	0.017	0.564	0.011
-6.801	4.326	5.678	0.982	0.998	0.006	0.925	0.993	-4.761	1.68E-05	0.932	95.33%	2.56	4.34%	0.552	0.969	0.814	0.89	0.262	0.526	0.992	0.935	0.429	0.814	2.797	0.032	0.961	0.896	0.88	0.572	0.972	0.901	0.607	0.09	0.003	0.012	0.941	3.134	4.932	5.785	5.821	0.045	0.017	0.916	0.784	0.659	0.26	0.026	0.907	0.849
-4.863	4.059	5.053	0.973	1	0.009	0.011	0.974	-4.984	2.32E-05	0.847	97.22%	1.548	2.92%	0.791	0.194	0.871	0.094	0.768	0.601	0.985	0.632	0.897	0.233	4.028	0.127	0.97	0.812	0.951	0.766	0.806	0.846	0.917	0.105	0.003	0.043	0.971	1.184	4.929	5.71	5.815	0.043	0.005	0.981	0.972	0.737	0.515	0.948	0.93	0.91
-2.877	0.537	0.643	0.001	0.979	0.824	0.231	0.97	-5.547	5.27E-06	0.509	49.51%	1.613	51.17%	0.225	0.09	0.033	0.079	0.004	0.08	0.716	0.652	0.035	0.253	2.88	0.591	0.063	0.643	0.962	0.92	0.767	0.918	0.442	0.817	0.003	0.008	0.954	0.013	2.171	3.443	3.947	0.008	0.055	0.293	0.009	0.231	0.011	0.058	0.737	0.01
-5.703	3.345	4.327	0.915	0.928	0.004	0.001	0.003	-5.145	1.80E-05	0.621	96.19%	2.04	3.35%	0.853	0.919	0.74	0.447	0.259	0.092	0.929	0.785	0.355	0.145	3.028	0.077	0.738	0.991	0.982	0.857	0.972	0.937	0.796	0.144	0.003	0.009	0.98	1.176	3.453	4.887	6.208	0.02	0.126	0.976	0.018	0.259	0.014	0.147	0.694	0.89
-3.685	4.044	5.157	1	0.998	0.016	0.88	0.981	-5.498	4.09E-06	0.649	94.08%	3.845	2.26%	0.407	0.943	0.305	0.058	0.07	0.037	0.792	0.932	0.238	0.52	7.506	0.034	0.995	0.424	0.709	0.588	0.711	0.966	0.693	0.088	0.003	0.007	0.987	0.982	4.802	5.637	5.766	0.01	0.006	0.806	0.852	0.395	0.008	0.025	0.886	0.603
-3.416	0.682	1.597	0.007	0.002	0.051	0.808	0.589	-5.129	6.96E-05	0.048	93.75%	0.445	7.74%	0.055	0.03	0.162	0.046	0.414	0.285	0.005	0.053	0.161	0.103	0.646	0.592	0.043	1	0.995	0.972	0.086	0.124	0.139	0.953	0.003	0.062	0.311	0.31	2.274	2.963	4.196	0.007	0.002	0.098	0.001	0.058	0.004	0.002	0.016	0.004
-1.566	2.054	1.675	0.66	0.588	0.956	0.992	0.984	-5.434	1.52E-05	0.48	85.41%	3.693	17.73%	0.12	0.059	0.88	0.626	0.9	0.109	0.007	0.878	0.374	0.427	10.608	0.768	0.384	0.96	0.937	0.947	0.908	0.912	0.315	0.973	0.003	0.007	0.786	0.224	2.231	3.289	3.602	0.001	0.029	0.337	0.048	0.212	0.112	0.644	0.898	0.04
-3.366	1.428	2.28	0.759	0.999	0.216	0.008	0.993	-5.344	5.99E-06	0.509	95.78%	0.981	2.97%	0.324	0.771	0.361	0.054	0.328	0.018	0.829	0.122	0.311	0.25	5.664	0.508	0.958	0.988	0.762	0.069	0.416	0.917	0.07	0.866	0.003	0.012	0.696	1.083	4.567	5.279	6.057	0.008	0.002	0.829	0.954	0.352	0.043	0.008	0.463	0.023
-2.295	3.245	3.101	0.018	0.019	0.004	0.001	0.008	-4.895	1.84E-05	0.308	68.82%	2.784	33.70%	0.774	0.585	0.3	0.071	0.076	0.034	0.372	0.811	0.893	0.731	4.486	0.211	0.937	0.999	0.873	0.043	0.944	0.949	0.828	0.179	0.003	0.008	0.975	1.706	3.316	4.24	6.009	0.008	0.002	0.808	0.892	0.138	0.014	0.002	0.516	0.055
-3.783	2.866	3.031	0.011	0.471	0.012	0.001	0.001	-5.118	4.76E-06	0.081	89.46%	1.759	7.60%	0.725	0.824	0.399	0.078	0.363	0.071	0.259	0.106	0.699	0.84	6.594	0.359	0.87	0.997	0.915	0.716	0.658	0.593	0.938	0.74	0.003	0.01	0.908	0.863	4.066	4.464	5.484	0.015	0.003	0.886	0.958	0.583	0.022	0.004	0.731	0.4
-6.145	3.78	4.475	0.357	0.002	0.011	0.007	0.491	-5.052	7.86E-06	0.124	98.88%	0.455	1.11%	0.875	0.558	0.965	0.067	0.942	0.947	0.701	0.885	0.856	0.384	2.149	0.171	0.625	0.448	0.967	0.906	0.416	0.933	0.64	0.908	0.003	0.052	0.814	0.945	4.567	5.257	5.992	0.151	0.03	0.944	0.921	0.825	0.778	0.391	0.904	0.78
-5.461	4.056	5.292	1	0.985	0.005	0.021	0.06	-5.535	1.06E-05	0.595	98.01%	3.092	0.95%	0.582	0.911	0.616	0.128	0.343	0.069	0.913	0.914	0.492	0.92	2.833	0.018	0.995	0.983	0.982	0.912	0.505	0.789	0.193	0.455	0.003	0.008	0.954	0.962	4.989	5.359	6.049	0.03	0.007	0.939	0.736	0.285	0.007	0.312	0.848	0.034
-3.605	3.613	4.127	0.985	0.809	0.01	0.067	0.34	-5.317	7.42E-06	0.086	100.02%	0.939	0.94%	0.547	0.913	0.456	0.058	0.469	0.056	0.77	0.903	0.276	0.223	4.036	0.184	0.988	0.987	0.972	0.786	0.69	0.885	0.07	0.577	0.003	0.065	0.518	2.358	5.081	6.312	6.429	0.685	0.24	0.951	0.934	0.88	0.826	0.349	0.936	0.971
-3.451	2.982	3.34	0.247	0.998	0.012	0.014	0.008	-5.42	5.66E-06	0.097	94.17%	1.309	10.54%	0.381	0.64	0.105	0.061	0.167	0.154	0.882	0.892	0.282	0.36	5.65	0.181	0.867	0.982	0.718	0.083	0.969	0.938	0.168	0.378	0.003	0.01	0.689	0.996	2.811	3.39	5.906	0.005	0.022	0.832	0.974	0.193	0.018	0.258	0.848	0.058
-4.43	3.559	3.858	0.882	0.003	0.006	0.001	0.008	-4.713	2.03E-05	0.039	100.12%	0.662	0.80%	0.553	0.09	0.877	0.066	0.926	0.953	0.801	0.54	0.946	0.251	2.989	0.307	0.442	0.998	0.374	0.797	0.77	0.96	0.147	0.238	0.003	0.007	0.787	1.186	3.822	4.671	6.78	0.009	0.001	0.659	0.003	0.098	0.004	0.01	0.327	0.006
-4.452	1.504	1.055	0.011	0.778	0.273	0.003	0.074	-6.092	1.09E-05	0.285	97.04%	0.366	4.49%	0.076	0.757	0.318	0.046	0.082	0.013	0.017	0.095	0.075	0.305	3.835	0.784	0.951	0.996	0.975	0.571	0.92	0.929	0.068	0.948	0.003	0.008	0.925	0.073	2.503	3.594	5.833	0.019	0.005	0.26	0.051	0.08	0.006	0.003	0.119	0.143
-4.578	0.377	0.416	0.004	0.117	0.877	0.022	0.9	-6.208	4.99E-06	0.071	91.97%	0.248	8.17%	0.029	0.077	0.061	0.049	0.111	0.833	0.037	0.13	0.126	0.198	2.546	0.219	0.036	0.282	0.988	0.363	0.189	0.066	0.025	0.394	0.003	0.004	0.043	0.73	4.989	5.365	5.429	0.004	0.011	0.282	0.028	0.216	0.012	0.034	0.584	0.07
-4.249	3.203	4.319	0.92	0.996	0.151	0.004	0.033	-5.075	9.41E-06	0.072	97.79%	0.55	0.94%	0.84	0.051	0.818	0.041	0.893	0.972	0.931	0.791	0.344	0.084	0.664	0.149	0.539	0.998	0.979	0.961	0.266	0.948	0.273	0.788	0.003	0.012	0.938	0.35	4.648	5.066	5.682	0.008	0.003	0.931	0.033	0.37	0.006	0.012	0.539	0.045
-4.88	1.972	2.105	0.48	0.989	0.008	0.008	0.309	-5.58	9.27E-06	0.594	84.21%	1.378	14.84%	0.368	0.103	0.274	0.066	0.019	0.107	0.652	0.885	0.163	0.143	2.136	0.218	0.818	0.954	0.961	0.281	0.675	0.931	0.099	0.05	0.003	0.006	0.951	0.164	3.847	3.791	4.993	0.023	0.004	0.901	0.012	0.564	0.015	0.007	0.481	0.852
-2.731	2.622	2.698	0.967	0.98	0.005	0.003	0.002	-4.799	7.46E-06	0.275	81.36%	1.63	20.05%	0.726	0.73	0.447	0.062	0.276	0.067	0.437	0.152	0.76	0.727	4.185	0.313	0.886	0.998	0.941	0.082	0.814	0.805	0.855	0.687	0.003	0.008	0.918	0.665	3.012	3.184	5.451	0.014	0.003	0.621	0.952	0.288	0.035	0.007	0.639	0.85
-4.272	-0.125	-0.236	0.002	0.988	0.954	0.978	0.995	-6.243	4.44E-05	0.704	54.05%	0.631	72.47%	0.041	0.045	0.05	0.072	0.044	0.072	0.005	0.157	0.011	0.1	1.469	0.275	0.143	0.384	0.929	0.014	0.557	0.098	0.035	0.136	0.003	0.006	0.015	0.212	2.303	2.982	4.509	0.043	0.005	0.049	0.009	0.11	0.021	0.003	0.099	0.013
-5.479	2.784	2.587	0.331	0.98	0.062	0.003	0.803	-5.203	5.75E-06	0.46	93.14%	1.274	2.66%	0.484	0.307	0.331	0.062	0.477	0.895	0.068	0.874	0.719	0.108	1.778	0.199	0.198	0.868	0.971	0.11	0.359	0.412	0.113	0.032	0.003	0.014	0.695	0.405	2.94	3.142	5.473	0.014	0.015	0.954	0.601	0.195	0.133	0.142	0.748	0.647
-3.125	1.171	1.161	0.011	0.144	0.658	0.263	0.392	-5.169	1.47E-05	0.198	29.50%	1.788	66.47%	0.228	0.942	0.203	0.854	0.034	0.278	0.857	0.89	0.077	0.659	1.912	0.307	0.329	0.904	0.902	0.465	0.655	0.86	0.344	0.51	0.003	0.012	0.96	0.443	2.845	3.155	3.82	0.062	0.026	0.929	0.852	0.65	0.016	0.179	0.844	0.625
-2.961	2.417	1.847	0.013	1	0.88	0.021	0.026	-5.743	2.90E-06	0.478	55.26%	1.998	58.96%	0.019	0.743	0.19	0.807	0.011	0.257	0.345	0.878	0.017	0.76	6.198	0.052	0.23	0.982	0.959	0.081	0.714	0.928	0.923	0.129	0.003	0.006	0.985	-0.041	2.044	2.448	3.497	0.297	0.003	0.882	0.02	0.219	0.006	0.006	0.646	0.05
-6.135	4.218	5.389	0.998	0.013	0.003	0.004	0.273	-4.969	1.58E-05	0.103	97.99%	2.883	1.11%	0.19	0.896	0.884	0.433	0.864	0.425	0.504	0.845	0.934	0.717	3.695	0.041	0.824	0.671	0.936	0.148	0.755	0.935	0.019	0.07	0.003	0.01	0.923	2.01	4.8	6.533	6.491	0.073	0.038	0.777	0.884	0.697	0.622	0.678	0.865	0.099
-3.025	1.737	0.094	0.522	0.999	0.042	0.956	0.178	-5.536	4.14E-06	0.246	72.79%	1.184	22.67%	0.027	0.483	0.346	0.06	0.27	0.039	0.546	0.415	0.743	0.259	4.002	0.562	0.945	0.996	0.681	0.026	0.969	0.304	0.755	0.924	0.003	0.009	0.803	0.549	3.703	4.186	4.912	0.072	0.003	0.09	0.669	0.133	0.006	0.013	0.516	0.019
-4.817	2.512	3.016	0.052	0.203	0.373	0.997	0.999	-4.845	1.68E-05	0.093	96.40%	0.943	3.24%	0.251	0.762	0.492	0.217	0.858	0.977	0.335	0.721	0.481	0.16	2.629	0.184	0.259	0.693	0.754	0.668	0.834	0.926	0.442	0.822	0.003	0.011	0.632	0.544	4.499	5.381	5.188	0.008	0.007	0.889	0.874	0.21	0.206	0.95	0.431	0.016
-5.259	4.778	6.622	0.954	0.127	0.017	0.831	0.415	-5.792	9.76E-06	0.013	101.22%	1.037	1.04%	0.491	0.939	0.366	0.057	0.458	0.828	0.844	0.896	0.399	0.918	4.22	0.086	0.982	0.736	0.845	0.836	0.921	0.99	0.23	0.203	0.003	0.011	0.98	2.618	5.382	7.574	6.636	0.129	0.004	0.924	0.931	0.777	0.88	0.12	0.787	0.807
-3.536	-0.187	-0.153	0.782	0.996	0.016	0.004	0.223	-5.162	1.25E-05	0.051	91.19%	0.705	7.19%	0.898	0.121	0.042	0.055	0.422	0.158	0.296	0.214	0.252	0.094	8.243	0.293	0.242	0.535	0.83	0.447	0.007	0.511	0.061	0.964	0.003	0.022	0.094	1.44	3.918	4.57	4.349	0.001	0.022	0.652	0.012	0.052	0.013	0.322	0.563	0.01
-4.288	2.447	2.998	0.952	0.038	0.496	0.281	0.935	-5.369	7.33E-06	0.274	99.73%	0.382	1.03%	0.495	0.065	0.404	0.058	0.69	0.459	0.079	0.221	0.823	0.117	1.111	0.495	0.731	0.986	0.95	0.368	0.03	0.592	0.126	0.023	0.003	0.015	0.167	0.481	3.53	3.65	3.933	0.01	0.003	0.772	0.005	0.209	0.005	0.004	0.198	0.359
-5.628	3.121	3.919	0.994	0.045	0.011	0.2	0.979	-5.1	8.71E-06	0.283	98.65%	0.354	1.03%	0.795	0.65	0.838	0.068	0.908	0.948	0.517	0.892	0.75	0.251	2.233	0.151	0.479	0.544	0.965	0.798	0.072	0.179	0.917	0.654	0.004	0.907	0.94	1.574	4.781	5.649	6.037	0.017	0.084	0.961	0.921	0.79	0.365	0.939	0.904	0.859
-3.684	3.86	5.865	0.528	0.001	0.003	0.001	0.002	-5.137	9.63E-06	0.1	101.47%	0.721	0.40%	0.662	0.177	0.644	0.049	0.663	0.181	0.469	0.227	0.165	0.097	2.429	0.079	0.9	0.991	0.988	0.088	0.74	0.905	0.025	0.141	0.003	0.008	0.891	0.595	3.337	5.353	5.872	0.02	0.018	0.896	0.748	0.321	0.005	0.829	0.51	0.22
-3.63	1.943	0.865	0.994	0.999	0.763	0.008	0.002	-6.031	2.33E-06	0.63	70.26%	2.165	25.33%	0.047	0.642	0.156	0.064	0.07	0.034	0.034	0.674	0.198	0.389	6.344	0.395	0.962	0.995	0.941	0.222	0.861	0.819	0.924	0.699	0.003	0.009	0.879	0.447	3.591	4.565	6.054	0.357	0.004	0.884	0.773	0.178	0.006	0.009	0.672	0.116
-4.08	2.518	4.185	0.01	0.001	0.23	0.35	0.993	-5.174	1.36E-05	0.044	98.99%	0.198	1.59%	0.963	0.775	0.362	0.062	0.69	0.509	0.594	0.268	0.149	0.055	2.539	0.522	0.006	0.312	0.934	0.664	0.154	0.12	0.918	0.517	0.003	0.509	0.882	0.891	4.241	4.775	5.356	0.004	0.083	0.952	0.553	0.249	0.511	0.907	0.89	0.042
-3.684	2.511	2.358	0.019	0.957	0.905	0.069	0.974	-5.162	6.65E-06	0.933	93.29%	2.218	9.86%	0.719	0.123	0.957	0.059	0.856	0.339	0.972	0.753	0.822	0.136	7.422	0.605	0.816	0.905	0.93	0.686	0.284	0.949	0.291	0.113	0.003	0.01	0.303	0.624	3.161	4.289	6.442	0.005	0.003	0.938	0.924	0.105	0.006	0.17	0.594	0.015
-4.601	3.501	4.684	0.994	0.228	0.007	0.996	0.926	-5.539	1.15E-05	0.978	96.32%	2.864	2.20%	0.757	0.638	0.771	0.056	0.46	0.044	0.836	0.309	0.715	0.459	1.353	0.151	0.988	0.943	0.119	0.439	0.684	0.953	0.539	0.837	0.003	0.017	0.672	1.037	5.263	5.286	6.412	0.132	0.004	0.825	0.065	0.596	0.007	0.005	0.607	0.366
-4.232	3.231	4.382	0.527	0.105	0.009	0.002	0.079	-4.941	6.76E-06	0.028	94.06%	2.584	3.59%	0.79	0.499	0.907	0.06	0.892	0.909	0.633	0.872	0.953	0.188	3.524	0.143	0.923	0.868	0.978	0.028	0.303	0.936	0.055	0.331	0.003	0.008	0.782	1.083	4.266	5.006	5.651	0.004	0.003	0.659	0.986	0.412	0.193	0.928	0.694	0.611
-3.106	1.572	1.907	0.054	0.998	0.917	0.339	0.161	-5.947	3.03E-06	0.314	72.46%	1.069	31.46%	0.134	0.297	0.334	0.036	0.191	0.004	0.027	0.075	0.073	0.217	5.278	0.814	0.908	0.996	0.963	0.566	0.669	0.837	0.266	0.946	0.003	0.012	0.929	0.084	3.476	4.405	5.656	0.019	0.002	0.737	0.042	0.075	0.006	0.003	0.334	0.143
-4.501	2.847	2.896	1	0.994	0.014	0.003	0.029	-5.497	6.50E-06	0.919	95.44%	1.404	4.68%	0.609	0.611	0.378	0.078	0.479	0.409	0.952	0.798	0.908	0.68	6.072	0.093	0.929	0.649	0.389	0.213	0.836	0.961	0.109	0.071	0.003	0.01	0.984	1.119	4.494	5.345	5.992	0.446	0.01	0.797	0.956	0.496	0.517	0.005	0.824	0.767
-3.692	3.189	3.117	0.064	0.049	0.022	0.855	0.021	-4.765	1.81E-05	0.567	95.83%	1.001	1.68%	0.483	0.619	0.612	0.635	0.433	0.949	0.808	0.885	0.232	0.547	2.495	0.44	0.04	0.631	0.959	0.146	0.982	0.916	0.445	0.518	0.005	0.247	0.972	0.518	3.701	3.756	4.612	0.155	0.124	0.955	0.77	0.93	0.897	0.651	0.907	0.901
-4.552	3.855	4.757	0.998	0.243	0.004	0.004	0.017	-5.282	9.40E-06	0.629	96.46%	2.486	3.58%	0.155	0.946	0.236	0.174	0.366	0.041	0.919	0.904	0.365	0.591	3.972	0.011	0.973	0.752	0.048	0.402	0.53	0.96	0.037	0.057	0.003	0.006	0.878	1.202	4.472	5.762	6.93	0.069	0.044	0.609	0.857	0.367	0.009	0.686	0.808	0.02
-4.881	3.206	4.488	0.5	0.874	0.192	0.003	0.15	-5.289	5.00E-06	0.108	99.11%	2.219	0.93%	0.622	0.094	0.493	0.055	0.604	0.166	0.509	0.109	0.483	0.192	0.478	0.172	0.518	0.994	0.979	0.065	0.449	0.88	0.777	0.446	0.004	0.101	0.923	0.456	4.225	5.304	4.89	0.264	0.007	0.961	0.221	0.691	0.007	0.013	0.86	0.18
-3.677	1.598	1.08	0.997	0.998	0.972	0.658	0.095	-6.081	5.25E-06	0.695	59.67%	2.144	30.44%	0.02	0.5	0.067	0.057	0.034	0.01	0.059	0.299	0.034	0.334	5.974	0.374	0.968	0.997	0.922	0.085	0.878	0.353	0.913	0.914	0.003	0.008	0.869	0.431	3.036	4.052	5.714	0.056	0.005	0.908	0.912	0.269	0.008	0.019	0.833	0.085
-4.458	3.507	3.744	0.996	0.997	0.006	0.012	0.028	-5.065	2.33E-05	0.99	67.74%	2.614	28.80%	0.027	0.925	0.354	0.941	0.065	0.236	0.883	0.917	0.037	0.894	2.717	0.059	0.979	0.948	0.419	0.641	0.913	0.943	0.613	0.17	0.003	0.007	0.926	0.979	2.584	3.359	6.663	0.084	0.018	0.887	0.276	0.281	0.126	0.194	0.713	0.126
-2.492	1.142	3.013	0.005	0.001	0.226	0.091	0.276	-5.074	5.83E-06	0.019	98.67%	0.488	2.61%	0.225	0.121	0.043	0.111	0.089	0.243	0.105	0.169	0.079	0.073	5.234	0.166	0.042	0.451	0.973	0.467	0.752	0.892	0.95	0.113	0.003	0.313	0.292	1.003	4.848	5.6	6.666	0.009	0.784	0.971	0.876	0.124	0.01	0.963	0.856	0.583
-3.99	0.949	1.668	0.005	0.42	0.924	0.837	0.344	-5.85	4.27E-06	0.02	95.80%	0.514	3.78%	0.231	0.108	0.103	0.047	0.33	0.893	0.094	0.249	0.05	0.06	0.864	0.661	0.023	0.252	0.966	0.733	0.028	0.873	0.524	0.045	0.003	0.086	0.423	0.489	3.97	3.93	4.953	0.005	0.092	0.846	0.224	0.458	0.181	0.936	0.831	0.25
-4.56	2.066	2.749	0.538	0.017	0.101	0.527	0.989	-4.993	6.56E-06	0.151	99.00%	0.617	2.12%	0.541	0.034	0.294	0.052	0.663	0.22	0.168	0.161	0.509	0.175	0.947	0.331	0.667	0.988	0.97	0.473	0.386	0.484	0.049	0.046	0.003	0.011	0.032	0.327	3.625	4.155	3.77	0.469	0.014	0.801	0.011	0.608	0.006	0.018	0.468	0.605
-7.325	2.895	4.178	0.999	0.982	0.017	0.002	0.755	-5.387	7.04E-06	0.109	92.57%	1.192	3.37%	0.201	0.115	0.546	0.061	0.863	0.745	0.409	0.863	0.579	0.619	1.228	0.218	0.209	0.947	0.974	0.387	0.612	0.874	0.691	0.768	0.003	0.008	0.051	0.708	3.562	4.786	6.006	0.074	0.016	0.878	0.643	0.361	0.059	0.731	0.824	0.181
-4.09	3.86	4.157	0.026	0.007	0.119	0.97	0.937	-5.064	1.47E-05	0.365	97.59%	1.303	0.90%	0.993	0.21	0.915	0.073	0.67	0.952	0.961	0.926	0.621	0.245	2.518	0.642	0.034	0.355	0.917	0.853	0.326	0.801	0.952	0.805	0.036	0.989	0.983	2.433	5.042	5.53	5.79	0.501	0.083	0.978	0.913	0.952	0.978	0.703	0.951	0.925
-7.06	4.51	5.684	0.999	0.991	0.007	0.798	0.992	-5.158	2.65E-05	0.943	95.40%	1.234	2.97%	0.059	0.956	0.737	0.899	0.214	0.526	0.975	0.879	0.484	0.701	1.125	0.046	0.939	0.889	0.759	0.078	0.951	0.878	0.81	0.323	0.003	0.009	0.968	1.346	4.755	5.124	3.934	0.051	0.006	0.902	0.924	0.554	0.01	0.804	0.695	0.594
-5.275	3.807	4.246	0.819	0.738	0.002	0.064	0.135	-4.699	1.93E-05	0.788	95.55%	1.212	4.44%	0.956	0.559	0.4	0.051	0.238	0.063	0.978	0.751	0.14	0.226	5.957	0.046	0.958	0.852	0.344	0.731	0.692	0.719	0.065	0.114	0.004	0.261	0.934	2.317	4.493	5.595	6.126	0.047	0.027	0.287	0.707	0.739	0.016	0.172	0.729	0.793
-2.014	3.095	3.275	0.05	0.007	0.851	1	0.995	-5.008	1.49E-05	0.614	97.24%	0.598	1.19%	0.403	0.146	0.928	0.061	0.926	0.658	0.016	0.171	0.551	0.383	0.52	0.734	0.005	0.075	0.113	0.158	0.006	0.951	0.909	0.394	0.019	0.869	0.074	1.346	4.725	4.255	5.422	0.013	0.072	0.138	0.014	0.122	0.007	0.044	0.033	0.007
-5.011	3.776	4.679	0.962	0.007	0.007	0.001	0.01	-4.951	1.23E-05	0.263	99.67%	0.949	1.13%	0.918	0.75	0.95	0.063	0.907	0.846	0.656	0.908	0.939	0.18	3.48	0.074	0.864	0.529	0.693	0.798	0.032	0.913	0.067	0.041	0.003	0.009	0.191	1.26	4.368	4.768	6.526	0.033	0.029	0.705	0.81	0.285	0.016	0.461	0.609	0.277
-3.563	3.53	3.731	0.263	0.062	0.018	0.967	0.008	-5.261	1.59E-05	0.256	99.01%	0.994	1.12%	0.941	0.106	0.329	0.052	0.278	0.073	0.066	0.089	0.072	0.173	6.8	0.506	0.473	0.816	0.945	0.57	0.12	0.547	0.031	0.173	0.003	0.022	0.817	1.676	4.542	6.443	5.688	0.008	0.895	0.955	0.954	0.594	0.67	0.916	0.889	0.638
-6.546	4.28	5.02	0.052	0.005	0.006	0.945	0.802	-4.945	1.86E-05	0.339	97.46%	1.718	0.81%	0.985	0.671	0.892	0.1	0.693	0.91	0.946	0.911	0.551	0.679	3.557	0.135	0.375	0.296	0.956	0.917	0.181	0.74	0.943	0.833	0.034	0.988	0.951	2.615	5.024	5.88	6.137	0.431	0.014	0.97	0.933	0.844	0.662	0.011	0.891	0.882
-4.065	1.901	1.696	0.191	0.004	0.008	0.001	0.005	-5.022	6.83E-06	0.815	76.09%	2.408	21.77%	0.55	0.502	0.191	0.059	0.087	0.556	0.129	0.875	0.431	0.114	2.015	0.315	0.303	0.86	0.959	0.329	0.125	0.939	0.075	0.037	0.003	0.006	0.978	0.418	2.848	2.962	5.182	0.011	0.004	0.546	0.819	0.079	0.007	0.007	0.481	0.058
-4.695	3.236	3.574	0.997	0.965	0.672	0.004	0.908	-5.156	5.13E-06	0.71	97.49%	0.702	1.51%	0.185	0.184	0.747	0.072	0.911	0.849	0.464	0.867	0.899	0.283	2.422	0.076	0.42	0.893	0.96	0.228	0.55	0.917	0.079	0.038	0.003	0.007	0.151	0.482	3.169	4.63	6.209	0.022	0.008	0.868	0.701	0.324	0.007	0.22	0.596	0.05
-5.347	2.659	4.67	0.638	0.058	0.01	0.006	0.156	-5.285	7.47E-06	0.082	101.09%	0.851	0.60%	0.495	0.038	0.521	0.048	0.711	0.801	0.123	0.122	0.144	0.165	0.044	0.05	0.713	0.999	0.988	0.964	0.685	0.661	0.151	0.933	0.003	0.03	0.835	0.936	4.303	5.272	6.3	0.019	0.057	0.914	0.099	0.579	0.008	0.911	0.839	0.318
-3.231	4.102	4.27	0.941	0.931	0.02	0.992	0.976	-5.425	1.07E-05	0.436	98.18%	1.126	2.80%	0.47	0.868	0.903	0.06	0.471	0.662	0.973	0.915	0.717	0.606	10.995	0.657	0.94	0.563	0.05	0.598	0.302	0.956	0.865	0.155	0.003	0.007	0.69	1.648	5.142	5.926	6.123	0.017	0.005	0.761	0.874	0.644	0.046	0.007	0.59	0.36
-4.336	2.894	3.824	0.811	0.01	0.006	0.002	0.007	-4.61	1.43E-05	0.054	98.20%	0.338	2.31%	0.552	0.063	0.639	0.061	0.686	0.917	0.247	0.316	0.319	0.234	0.75	0.24	0.473	0.994	0.194	0.855	0.459	0.951	0.183	0.923	0.003	0.008	0.78	0.591	4.009	4.905	6.549	0.012	0.003	0.28	0.003	0.348	0.005	0.012	0.269	0.005
-4.13	3.14	3.953	0.777	0.122	0.003	0.015	0.004	-4.811	2.29E-05	0.249	97.08%	1.806	2.02%	0.695	0.074	0.658	0.057	0.763	0.483	0.611	0.198	0.214	0.075	1.986	0.176	0.526	0.991	0.873	0.248	0.109	0.928	0.286	0.635	0.003	0.011	0.884	0.728	4.573	5.271	6.218	0.009	0.063	0.845	0.021	0.379	0.005	0.672	0.611	0.009
-5.14	2.504	3.032	0.033	0.001	0.007	0.04	0.005	-4.866	1.92E-05	0.089	95.31%	0.807	2.54%	0.272	0.024	0.541	0.058	0.863	0.941	0.026	0.433	0.041	0.101	0.935	0.317	0.268	0.996	0.942	0.075	0.767	0.589	0.337	0.853	0.003	0.029	0.896	0.426	3.778	4.619	4.58	0.01	0.005	0.643	0.011	0.231	0.005	0.004	0.324	0.061
-4.616	3.75	4.235	0.997	0.09	0.014	0.051	0.054	-5.258	6.87E-06	0.976	96.05%	1.968	1.74%	0.624	0.961	0.968	0.748	0.788	0.883	0.96	0.917	0.938	0.718	2.427	0.033	0.942	0.951	0.865	0.926	0.874	0.969	0.069	0.092	0.003	0.008	0.971	1.414	4.474	5.283	5.023	0.004	0.008	0.758	0.189	0.785	0.079	0.006	0.734	0.829
-3.639	3.106	3.202	0.02	0.985	0.01	0.002	0.052	-5.134	3.96E-06	0.956	95.99%	0.738	6.02%	0.305	0.887	0.403	0.054	0.195	0.025	0.627	0.457	0.585	0.175	4.573	0.335	0.976	0.983	0.958	0.076	0.958	0.942	0.434	0.086	0.003	0.013	0.882	1.004	4.239	5.214	6.514	0.031	0.004	0.92	0.963	0.665	0.574	0.789	0.89	0.264
-4.09	3.003	5.939	0.295	0.007	0.089	0.721	0.505	-5.306	1.42E-05	0.005	110.93%	0.325	0.45%	0.739	0.097	0.844	0.054	0.892	0.869	0.48	0.439	0.178	0.139	4.395	0.225	0.03	0.275	0.985	0.047	0.891	0.93	0.849	0.56	0.003	0.592	0.199	0.974	4.822	5.532	6.336	0.008	0.294	0.923	0.945	0.648	0.765	0.978	0.927	0.763
-3.706	2.5	3.785	0.881	0.002	0.01	0.009	0.103	-4.729	1.12E-05	0.009	101.58%	0.483	0.87%	0.903	0.047	0.642	0.043	0.553	0.806	0.488	0.208	0.225	0.149	4.822	0.582	0.02	0.159	0.987	0.051	0.391	0.014	0.061	0.649	0.003	0.071	0.153	0.799	4.7	5.904	5.469	0.01	0.772	0.95	0.952	0.941	0.93	0.971	0.924	0.749
-5.133	4.652	5.262	0.99	0.086	0.088	0.612	0.958	-5.103	9.42E-06	0.304	98.71%	2.866	1.24%	0.966	0.339	0.982	0.065	0.968	0.964	0.87	0.872	0.963	0.539	4.247	0.089	0.65	0.711	0.927	0.887	0.779	0.989	0.017	0.166	0.003	0.013	0.972	1.464	4.883	6.357	6.274	0.324	0.013	0.827	0.938	0.909	0.724	0.868	0.875	0.91
-5.212	3.832	4.244	0.376	0.894	0.017	0.648	0.997	-4.869	1.92E-05	0.854	94.13%	0.602	5.64%	0.389	0.684	0.955	0.847	0.919	0.956	0.932	0.894	0.844	0.915	1.453	0.15	0.792	0.774	0.714	0.754	0.938	0.971	0.053	0.41	0.003	0.12	0.96	2.521	4.275	5.627	6.191	0.025	0.005	0.929	0.943	0.87	0.735	0.258	0.888	0.275
-4.948	3.672	4.481	0.779	0.18	0.412	0.097	0.965	-5.03	1.03E-05	0.184	97.74%	0.8	2.08%	0.51	0.112	0.895	0.08	0.894	0.544	0.647	0.609	0.82	0.292	1.525	0.122	0.44	0.599	0.849	0.139	0.359	0.917	0.649	0.352	0.003	0.01	0.385	1.055	3.965	4.2	5.702	0.352	0.014	0.879	0.914	0.442	0.33	0.944	0.737	0.073
-5.081	4.379	5.504	0.998	0.968	0.365	0.002	0.033	-5.056	1.74E-05	0.057	99.11%	0.615	1.74%	0.112	0.447	0.733	0.055	0.914	0.161	0.686	0.476	0.652	0.925	4.357	0.024	0.944	0.997	0.984	0.816	0.972	0.982	0.084	0.215	0.003	0.008	0.952	1.317	4.787	5.932	6.491	0.02	0.099	0.92	0.98	0.41	0.837	0.771	0.882	0.078
-4.76	4.798	6.468	0.174	0.503	0.092	1	0.935	-5.021	1.11E-05	0.253	100.60%	1.364	0.59%	0.883	0.228	0.739	0.048	0.298	0.251	0.416	0.878	0.192	0.267	3.859	0.045	0.469	0.348	0.089	0.506	0.05	0.868	0.236	0.541	0.003	0.027	0.14	2.668	5.194	5.906	6.588	0.022	0.792	0.89	0.925	0.547	0.428	0.984	0.676	0.117
-3.702	2.862	3.864	0.997	0.493	0.344	0.992	0.991	-5.512	2.27E-05	0.332	97.32%	1.347	3.45%	0.447	0.105	0.392	0.061	0.743	0.059	0.885	0.186	0.142	0.222	1.195	0.074	0.928	0.991	0.944	0.893	0.602	0.218	0.136	0.041	0.003	0.01	0.921	0.482	4.213	4.981	3.848	0.011	0.005	0.64	0.007	0.264	0.004	0.008	0.207	0.087
-6.769	3.872	5.441	0.999	0.001	0.003	0.002	0.029	-5.176	2.19E-05	0.012	102.49%	0.962	0.42%	0.192	0.522	0.797	0.256	0.757	0.888	0.082	0.584	0.567	0.265	2.385	0.005	0.415	0.288	0.9	0.047	0.192	0.968	0.03	0.115	0.003	0.014	0.706	1.979	5.764	7.704	8.118	0.001	0.005	0.898	0.768	0.36	0.006	0.687	0.792	0.007
-4.233	3.103	4.389	0.999	0.001	0.009	0.003	0.791	-5.076	1.16E-05	0.004	102.27%	0.288	1.16%	0.888	0.542	0.576	0.053	0.775	0.695	0.285	0.294	0.363	0.221	6.619	0.4	0.015	0.363	0.988	0.646	0.175	0.064	0.043	0.901	0.003	0.057	0.88	1.297	4.842	5.89	6.016	0.461	0.386	0.969	0.941	0.761	0.697	0.926	0.931	0.94
-4.076	3.2	3.867	0.938	0.007	0.004	0.001	0.001	-4.933	1.11E-05	0.661	97.61%	0.818	2.82%	0.514	0.603	0.725	0.067	0.604	0.595	0.527	0.841	0.564	0.366	4.493	0.081	0.926	0.985	0.848	0.761	0.905	0.958	0.012	0.044	0.003	0.009	0.892	2.445	4.464	6.391	7.642	0.003	0.006	0.866	0.981	0.344	0.1	0.387	0.715	0.021
-4.52	3.884	4.277	0.992	0.025	0.006	0.002	0.005	-4.805	1.61E-05	0.065	99.13%	0.597	1.27%	0.392	0.064	0.903	0.065	0.954	0.965	0.203	0.159	0.874	0.262	4.301	0.093	0.619	0.997	0.809	0.612	0.417	0.961	0.11	0.127	0.003	0.008	0.527	0.984	4.098	4.571	6.455	0.003	0.002	0.51	0.014	0.109	0.005	0.011	0.597	0.007
-3.052	2.418	2.041	0.015	0.997	0.072	0.005	0.012	-5.705	2.78E-06	0.91	74.02%	1.942	25.96%	0.104	0.343	0.103	0.161	0.121	0.112	0.04	0.733	0.333	0.927	4.616	0.195	0.735	0.991	0.978	0.074	0.243	0.545	0.355	0.919	0.003	0.006	0.898	0.355	2.606	3.375	5.239	0.022	0.002	0.133	0.005	0.131	0.007	0.003	0.716	0.026
-3.686	1.706	1.704	0.538	0.033	0.003	0.005	0.087	-4.786	9.95E-06	0.077	95.34%	0.876	4.65%	0.537	0.629	0.8	0.09	0.79	0.14	0.422	0.081	0.232	0.389	4.808	0.1	0.421	0.861	0.959	0.776	0.593	0.907	0.085	0.919	0.003	0.011	0.317	0.806	3.856	4.414	6.648	0.004	0.004	0.085	0.023	0.097	0.006	0.103	0.572	0.012
-4.062	3.307	3.544	0.919	0.395	0.02	0.05	0.013	-4.924	1.12E-05	0.212	98.96%	0.699	1.44%	0.365	0.04	0.598	0.057	0.933	0.343	0.423	0.064	0.248	0.271	0.761	0.356	0.625	0.989	0.979	0.945	0.263	0.934	0.103	0.836	0.003	0.009	0.422	0.281	3.925	4.5	4.973	0.005	0.004	0.784	0.009	0.444	0.004	0.039	0.454	0.34
-3.805	4.134	5.78	0.99	0.999	0.004	0.997	0.944	-5.517	8.07E-06	0.945	95.63%	3.224	1.39%	0.868	0.851	0.274	0.081	0.013	0.08	0.989	0.952	0.09	0.337	6.393	0.033	0.984	0.786	0.555	0.819	0.913	0.877	0.955	0.093	0.003	0.024	0.981	1.403	5.186	5.958	6.038	0.091	0.074	0.952	0.916	0.855	0.852	0.656	0.91	0.769
-4.594	3.801	4.632	0.998	0.001	0.006	0.001	0.004	-5.003	7.67E-06	0.071	97.64%	0.881	1.18%	0.94	0.83	0.896	0.365	0.881	0.907	0.915	0.846	0.947	0.814	3.181	0.062	0.927	0.904	0.056	0.05	0.914	0.913	0.775	0.867	0.003	0.011	0.978	0.983	3.685	4.873	5.728	0.017	0.693	0.934	0.929	0.142	0.019	0.523	0.795	0.264
-5.74	4.019	5.277	0.688	0.006	0.004	0.814	0.131	-4.507	1.56E-05	0.075	100.41%	0.777	0.76%	0.711	0.126	0.502	0.064	0.845	0.457	0.618	0.611	0.832	0.515	0.858	0.107	0.643	0.99	0.798	0.342	0.05	0.885	0.852	0.908	0.003	0.246	0.19	2.625	5.187	6.102	6.265	0.61	0.007	0.705	0.012	0.769	0.01	0.465	0.751	0.356
-6.328	3.983	4.53	0.992	0.31	0.004	0.002	0.021	-5.11	8.33E-06	0.085	98.40%	1.649	0.63%	0.751	0.911	0.962	0.144	0.93	0.907	0.52	0.912	0.919	0.228	5.462	0.083	0.955	0.389	0.93	0.119	0.402	0.884	0.033	0.052	0.003	0.011	0.878	1.627	4.669	5.773	6.321	0.399	0.081	0.681	0.861	0.597	0.17	0.562	0.876	0.62
-2.369	-0.362	-0.24	0.002	0.003	0.094	0.626	0.774	-5.952	4.11E-05	0.198	32.60%	0.921	70.48%	0.091	0.053	0.159	0.05	0.354	0.382	0.008	0.091	0.036	0.15	3.834	0.725	0.041	0.988	0.992	0.357	0.024	0.14	0.337	0.971	0.003	0.031	0.024	-0.067	1.061	2.214	2.534	0.008	0.003	0.091	0.003	0.036	0.005	0.002	0.017	0.003
-4.47	3.269	3.874	0.978	0.002	0.09	0.996	0.961	-5.615	2.44E-05	0.044	96.95%	0.436	3.50%	0.148	0.039	0.897	0.102	0.956	0.978	0.077	0.202	0.701	0.218	5.554	0.543	0.371	0.998	0.865	0.09	0.853	0.914	0.157	0.831	0.003	0.008	0.04	0.53	3.39	4.015	4.914	0.024	0.025	0.621	0.019	0.333	0.005	0.008	0.805	0.02
-5.84	3.824	4.37	0.99	0.004	0.004	0.001	0.001	-5.283	2.62E-05	0.643	96.30%	0.475	1.91%	0.963	0.952	0.945	0.181	0.963	0.926	0.76	0.212	0.925	0.842	2.142	0.047	0.066	0.932	0.969	0.392	0.974	0.939	0.041	0.901	0.003	0.017	0.986	0.808	4.031	5.11	5.006	0.007	0.068	0.971	0.877	0.523	0.164	0.979	0.679	0.081
-4.206	2.593	3.166	0.96	0.043	0.007	0.006	0.1	-4.668	1.15E-05	0.148	96.60%	0.544	4.79%	0.295	0.054	0.304	0.057	0.264	0.88	0.072	0.286	0.242	0.175	0.759	0.238	0.503	0.993	0.809	0.928	0.316	0.894	0.075	0.755	0.003	0.009	0.869	0.533	3.766	4.607	5.896	0.011	0.003	0.061	0.003	0.27	0.005	0.01	0.141	0.006
-3.932	3.076	3.348	0.001	0.001	0.006	0.005	0.982	-4.63	1.72E-05	0.113	99.76%	1.93	1.01%	0.972	0.101	0.397	0.062	0.8	0.97	0.341	0.857	0.174	0.161	0.761	0.433	0.018	0.667	0.908	0.177	0.901	0.371	0.077	0.777	0.003	0.125	0.953	0.561	3.27	4.358	4.955	0.007	0.003	0.972	0.006	0.125	0.007	0.008	0.698	0.392
-3.898	2.983	4.304	0.999	0.988	0.007	0.004	0.004	-5.267	1.07E-05	0.025	100.42%	0.262	0.55%	0.508	0.079	0.314	0.049	0.49	0.275	0.328	0.104	0.125	0.418	0.432	0.288	0.394	0.987	0.989	0.314	0.518	0.878	0.047	0.49	0.003	0.144	0.959	0.3	4.345	5.252	5.029	0.677	0.017	0.88	0.027	0.682	0.013	0.009	0.881	0.907
-4.498	2.39	2.894	0.616	0.002	0.014	0.003	0.006	-4.671	1.57E-05	0.447	94.22%	0.444	1.88%	0.692	0.098	0.498	0.054	0.722	0.239	0.024	0.112	0.08	0.226	0.549	0.387	0.026	0.998	0.99	0.954	0.65	0.19	0.139	0.818	0.004	0.601	0.766	0.459	3.192	3.922	4.635	0.498	0.006	0.864	0.007	0.44	0.005	0.01	0.483	0.848
-1.885	0.994	2.56	0.007	0.134	0.009	0.001	0.001	-4.637	1.31E-05	0.011	96.29%	1.325	3.02%	0.047	0.795	0.377	0.763	0.59	0.079	0.006	0.101	0.839	0.907	6.238	0.105	0.042	0.934	0.995	0.007	1	0.555	0.481	0.083	0.003	0.009	0.864	0.474	4.908	6.368	4.757	0.003	0.024	0.572	0.158	0.139	0.009	0.487	0.16	0.598
-4.184	2.452	3.184	0.99	0.034	0.006	0.002	0.017	-5.133	1.52E-05	0.117	95.19%	0.532	4.34%	0.661	0.027	0.697	0.048	0.531	0.859	0.278	0.304	0.595	0.152	0.847	0.204	0.34	0.994	0.979	0.819	0.604	0.867	0.127	0.795	0.003	0.008	0.937	0.434	3.137	3.687	4.346	0.709	0.061	0.939	0.019	0.673	0.005	0.052	0.579	0.729
-4.302	3.012	3.561	0.011	0.242	0.012	0.009	0.016	-5.1	6.85E-06	0.197	95.63%	0.914	2.88%	0.964	0.195	0.911	0.059	0.897	0.712	0.935	0.9	0.947	0.238	5.277	0.2	0.865	0.951	0.972	0.86	0.934	0.878	0.185	0.044	0.003	0.009	0.954	0.905	4.482	5.777	6.765	0.282	0.006	0.985	0.781	0.715	0.016	0.012	0.929	0.978
-4.166	2.344	3.232	0.428	0.237	0.004	0.004	0.025	-4.796	1.56E-05	0.972	85.32%	2.594	14.49%	0.322	0.536	0.146	0.534	0.189	0.095	0.798	0.821	0.244	0.672	3.733	0.038	0.904	0.495	0.63	0.206	0.603	0.917	0.709	0.09	0.003	0.006	0.953	1.1	2.579	4.624	6.181	0.349	0.059	0.715	0.788	0.444	0.005	0.199	0.706	0.603
-4.587	2.128	3.141	0.01	0.005	0.011	0.012	0.981	-4.708	1.93E-05	0.201	101.02%	0.603	0.52%	0.742	0.053	0.898	0.065	0.95	0.967	0.067	0.463	0.201	0.182	1.288	0.669	0.022	0.599	0.902	0.921	0.193	0.294	0.048	0.869	0.003	0.014	0.848	0.946	3.664	5.738	5.955	0.002	0.005	0.988	0.008	0.322	0.007	0.196	0.75	0.47
-2.481	2.199	1.814	0.953	0.996	0.009	0.002	0.001	-5.042	6.43E-06	0.965	81.96%	2.033	20.49%	0.546	0.895	0.08	0.11	0.04	0.107	0.039	0.476	0.082	0.905	4.427	0.104	0.884	0.994	0.892	0.086	0.448	0.726	0.928	0.227	0.003	0.009	0.942	0.788	3.315	3.782	5.37	0.033	0.004	0.9	0.184	0.125	0.007	0.002	0.573	0.12
-2.592	0.47	-1.092	0.032	0.997	0.108	0.012	0.003	-5.62	2.30E-06	0.747	42.07%	2.389	60.03%	0.038	0.423	0.034	0.054	0.005	0.005	0.099	0.306	0.006	0.29	9.156	0.55	0.939	0.99	0.489	0.097	0.586	0.669	0.884	0.904	0.003	0.013	0.902	0.121	2.597	3.636	4.609	0.117	0.003	0.077	0.312	0.151	0.009	0.003	0.448	0.01
-4.458	1.56	2.54	0.244	0.001	0.132	0.017	0.28	-4.811	3.08E-05	0.003	97.01%	0.377	1.28%	0.838	0.073	0.327	0.051	0.907	0.903	0.536	0.131	0.779	0.137	0.625	0.191	0.04	0.181	0.982	0.645	0.37	0.351	0.54	0.436	0.003	0.062	0.089	1.275	5.944	5.654	6.089	0.003	0.595	0.951	0.198	0.355	0.018	0.98	0.977	0.866
-6.933	3.697	4.601	0.563	0.986	0.007	0.001	0.024	-5.198	8.77E-06	0.089	97.23%	0.926	1.92%	0.926	0.821	0.864	0.059	0.888	0.449	0.749	0.812	0.9	0.178	2.672	0.079	0.767	0.87	0.972	0.505	0.611	0.944	0.081	0.091	0.003	0.009	0.977	0.533	3.401	3.576	5.579	0.018	0.016	0.987	0.711	0.676	0.412	0.597	0.827	0.849
-4.707	4.23	4.427	0.229	0	0.007	0.666	0.036	-4.928	1.29E-05	0.271	101.49%	0.431	0.69%	0.743	0.08	0.774	0.059	0.69	0.595	0.039	0.111	0.037	0.261	0.527	0.062	0.247	0.996	0.987	0.951	0.253	0.25	0.024	0.632	0.003	0.441	0.76	0.817	4.495	5.977	4.653	0.897	0.273	0.963	0.021	0.866	0.011	0.871	0.926	0.995
-3.729	2.963	3.986	0.989	0.298	0.007	0.004	0.057	-4.665	3.04E-05	0.994	91.72%	2.293	6.56%	0.139	0.705	0.372	0.066	0.306	0.062	0.981	0.858	0.223	0.219	5.105	0.03	0.4	0.246	0.028	0.835	0.879	0.839	0.482	0.131	0.003	0.018	0.96	0.818	4.251	4.81	4.193	0.004	0.005	0.821	0.028	0.422	0.005	0.006	0.387	0.175
-3.636	2.272	1.605	0.001	0.86	0.033	0.948	0.997	-5.169	3.96E-06	0.073	90.58%	2.428	16.25%	0.343	0.858	0.276	0.064	0.084	0.385	0.037	0.268	0.123	0.165	9.222	0.45	0.691	0.985	0.983	0.187	0.988	0.961	0.076	0.069	0.003	0.009	0.991	-0.026	2.422	3.264	5.865	0.014	0.002	0.942	0.923	0.395	0.179	0.073	0.76	0.653
-6.261	4.279	5.393	0.059	0.002	0.003	0.021	0.65	-5.062	1.11E-05	0.285	99.19%	2.282	0.66%	0.991	0.211	0.796	0.067	0.545	0.892	0.889	0.915	0.297	0.293	2.092	0.049	0.282	0.427	0.943	0.901	0.211	0.931	0.867	0.772	0.013	0.963	0.935	2.817	5.165	5.957	6.414	0.009	0.024	0.97	0.914	0.504	0.171	0.844	0.86	0.182
-4.402	2.197	2.267	0.545	0.897	0.038	0.202	0.925	-5.644	2.50E-05	0.469	84.63%	1.897	18.54%	0.053	0.45	0.207	0.723	0.073	0.222	0.213	0.782	0.128	0.566	2.451	0.13	0.246	0.958	0.954	0.083	0.985	0.44	0.768	0.948	0.003	0.008	0.924	0.188	2.594	2.917	4.16	0.031	0.007	0.887	0.173	0.542	0.037	0.019	0.889	0.636
-4.152	1.722	1.383	0.445	0.794	0.053	0.358	0.964	-5.399	2.56E-06	0.702	86.05%	1.39	15.62%	0.74	0.111	0.446	0.078	0.201	0.231	0.023	0.855	0.46	0.133	3.928	0.606	0.271	0.754	0.735	0.023	0.699	0.96	0.125	0.049	0.003	0.009	0.441	0.058	2.161	3.129	5.571	0.008	0.002	0.684	0.009	0.129	0.006	0.01	0.084	0.464
-6.17	-0.234	-0.011	0.907	0.261	0.933	0.002	0.955	-4.859	1.08E-05	0.027	76.50%	1.275	19.83%	0.045	0.137	0.04	0.06	0.051	0.655	0.041	0.094	0.063	0.021	0.26	0.043	0.006	0.15	0.749	0.301	0.136	0.846	0.474	0.018	0.003	0.019	0.038	1.06	4.115	4.433	5.289	0.168	0.086	0.178	0.741	0.521	0.853	0.765	0.794	0.127
-4.496	2.595	3.603	0	0.031	0.006	0.002	0.112	-5.475	1.50E-05	0.152	91.60%	0.279	2.69%	0.088	0.056	0.115	0.063	0.19	0.922	0.075	0.447	0.204	0.21	1.406	0.214	0.161	0.998	0.951	0.525	0.869	0.944	0.157	0.781	0.003	0.01	0.916	0.439	3.264	4.78	6.832	0.115	0.013	0.235	0.031	0.276	0.023	0.639	0.454	0.009
-4.031	2.856	2.964	0.996	0.965	0.371	0.005	0.719	-5.525	1.01E-05	0.254	89.85%	0.422	2.26%	0.671	0.313	0.746	0.052	0.571	0.968	0.295	0.892	0.077	0.106	1.342	0.305	0.692	0.746	0.964	0.957	0.752	0.904	0.674	0.767	0.003	0.06	0.926	0.751	3.521	4.731	6.105	0.06	0.054	0.807	0.594	0.324	0.009	0.022	0.603	0.58
-4.572	1.4	1.44	0.005	0.126	0.81	0.107	0.661	-5.249	4.09E-06	0.433	90.69%	1.23	13.78%	0.552	0.086	0.647	0.051	0.854	0.929	0.693	0.516	0.816	0.095	6.412	0.354	0.32	0.252	0.971	0.019	0.109	0.589	0.04	0.042	0.003	0.01	0.598	0.445	3.432	3.249	5.452	0.007	0.005	0.862	0.647	0.15	0.023	0.111	0.357	0.292
-1.5	0.463	-0.489	0	0.846	0.948	0.733	0.885	-5.423	3.67E-06	0.775	18.09%	0.901	75.62%	0.026	0.05	0.05	0.518	0.005	0.31	0.004	0.784	0.008	0.107	2.317	0.443	0.103	0.234	0.326	0.041	0.759	0.916	0.109	0.36	0.003	0.007	0.953	0.23	2.372	2.532	3.12	0.006	0.005	0.239	0.034	0.119	0.029	0.039	0.438	0.154
-3.029	2.158	1.849	0.286	0.999	0.01	0.004	0.024	-5.499	2.56E-06	0.813	60.10%	2.388	60.11%	0.741	0.467	0.184	0.068	0.114	0.101	0.027	0.092	0.392	0.849	4.253	0.248	0.905	0.998	0.974	0.14	0.503	0.202	0.943	0.125	0.003	0.008	0.944	0.789	3.363	3.417	5.156	0.02	0.002	0.89	0.962	0.115	0.066	0.002	0.658	0.809
-3.144	2.599	2.828	0.999	0.976	0.635	0.977	0.987	-5.145	1.51E-05	0.97	89.64%	2.603	11.69%	0.656	0.095	0.84	0.395	0.731	0.309	0.933	0.873	0.424	0.379	9.71	0.25	0.894	0.389	0.03	0.086	0.306	0.881	0.855	0.098	0.003	0.011	0.811	0.407	2.937	3.295	5.005	0.005	0.012	0.088	0.005	0.154	0.006	0.032	0.347	0.008
-4.053	3.637	3.737	0.992	0.02	0.006	0.009	0.005	-5.075	1.37E-05	0.924	63.37%	2.136	22.45%	0.435	0.485	0.792	0.371	0.436	0.836	0.632	0.866	0.774	0.259	3.571	0.077	0.314	0.109	0.282	0.095	0.318	0.943	0.052	0.026	0.003	0.008	0.742	0.698	4.196	4.949	5.089	0.016	0.009	0.237	0.05	0.225	0.011	0.004	0.269	0.038
-4.91	2.628	3.34	0.904	0.018	0.015	0.612	0.084	-5.318	1.83E-05	0.086	97.49%	0.683	0.98%	0.31	0.063	0.465	0.064	0.927	0.782	0.146	0.133	0.488	0.232	1.196	0.238	0.763	0.994	0.991	0.802	0.738	0.188	0.1	0.896	0.003	0.01	0.582	0.488	3.768	5.166	4.131	0.032	0.036	0.557	0.018	0.297	0.01	0.251	0.631	0.006
-4.838	3.165	3.635	0.963	0.738	0.015	0.008	0.984	-5.139	5.92E-06	0.131	96.47%	0.749	2.59%	0.828	0.091	0.559	0.06	0.874	0.951	0.111	0.323	0.673	0.347	1.379	0.368	0.537	0.984	0.937	0.918	0.648	0.929	0.033	0.58	0.003	0.009	0.903	0.463	4.173	4.436	5.725	0.617	0.016	0.912	0.023	0.525	0.009	0.125	0.752	0.783
-3.54	1.856	1.754	0.02	0.844	0.008	0.072	0.959	-5.513	2.12E-05	0.388	45.34%	2.61	39.85%	0.058	0.15	0.132	0.398	0.047	0.419	0.713	0.327	0.038	0.511	4.049	0.087	0.367	0.809	0.93	0.029	0.448	0.599	0.083	0.505	0.003	0.01	0.904	0.132	2.292	2.848	3.163	0.007	0.007	0.855	0.036	0.434	0.006	0.162	0.566	0.303
-3.293	2.855	2.471	0.034	0.027	0.012	0.436	0.582	-4.76	1.36E-05	0.241	93.92%	1.266	5.09%	0.98	0.143	0.813	0.064	0.492	0.763	0.692	0.365	0.835	0.412	4.904	0.656	0.193	0.955	0.965	0.112	0.614	0.431	0.923	0.845	0.003	0.273	0.903	0.746	3.917	3.783	5.267	0.129	0.018	0.932	0.957	0.902	0.96	0.036	0.933	0.96
-5.462	3.871	5.118	0.999	0.999	0.011	0.013	0.079	-5.547	7.06E-06	0.699	95.10%	2.511	4.34%	0.127	0.924	0.626	0.2	0.783	0.154	0.911	0.887	0.767	0.599	3.96	0.032	0.924	0.977	0.85	0.872	0.603	0.95	0.402	0.463	0.003	0.007	0.67	1.067	4.567	5.173	6.805	0.102	0.053	0.859	0.032	0.129	0.018	0.196	0.639	0.058
-4.423	1.241	1.699	0.035	0.998	0.892	0.114	0.981	-6.449	4.36E-06	0.361	87.27%	0.867	14.83%	0.233	0.716	0.411	0.04	0.209	0.01	0.012	0.202	0.166	0.192	3.4	0.783	0.971	0.996	0.988	0.468	0.571	0.924	0.233	0.796	0.003	0.01	0.753	-0.009	3.813	4.627	5.81	0.081	0.006	0.924	0.728	0.15	0.016	0.005	0.831	0.818
-5.125	2.711	2.855	0.006	0.056	0.948	0.974	0.999	-5.796	4.48E-06	0.068	98.61%	0.484	1.49%	0.643	0.059	0.34	0.046	0.34	0.209	0.015	0.273	0.351	0.049	4.829	0.356	0.138	0.548	0.966	0.602	0.021	0.922	0.249	0.051	0.003	0.011	0.867	0.616	3.324	4.203	5.432	0.453	0.014	0.569	0.372	0.197	0.008	0.01	0.513	0.752
-3.887	1.107	1.651	0.03	0.642	0.931	0.992	0.999	-6.21	3.36E-06	0.09	96.92%	0.931	4.51%	0.368	0.116	0.135	0.051	0.328	0.409	0.32	0.364	0.455	0.134	8.155	0.108	0.025	0.279	0.986	0.931	0.042	0.04	0.054	0.917	0.003	0.013	0.026	1.048	5.203	4.253	6.336	0.013	0.183	0.947	0.849	0.393	0.778	0.96	0.892	0.612
-3.93	2.303	2.068	0.997	0.885	0.045	0.01	0.466	-4.828	1.51E-05	0.897	68.10%	1.562	29.15%	0.067	0.241	0.236	0.927	0.092	0.503	0.7	0.862	0.101	0.913	1.544	0.315	0.042	0.78	0.932	0.164	0.336	0.198	0.357	0.922	0.003	0.011	0.216	0.323	1.882	2.865	3.171	0.019	0.008	0.922	0.017	0.325	0.007	0.018	0.534	0.089
-2.737	2.728	3.085	0.541	0.977	0.018	0.101	0.019	-5.013	5.37E-06	0.445	81.44%	2.124	22.29%	0.872	0.889	0.302	0.056	0.135	0.027	0.407	0.728	0.635	0.408	4.218	0.17	0.975	0.998	0.939	0.363	0.529	0.289	0.946	0.235	0.003	0.013	0.955	1.819	4.594	5.221	6.218	0.106	0.009	0.915	0.968	0.522	0.22	0.2	0.866	0.954
-4.598	3.243	3.851	0	0.003	0.039	0.318	0.972	-4.965	9.49E-06	0.087	98.08%	0.699	1.37%	0.984	0.377	0.791	0.058	0.854	0.951	0.697	0.192	0.405	0.094	4.116	0.546	0.013	0.246	0.078	0.713	0.128	0.947	0.893	0.907	0.006	0.769	0.915	1.15	4.528	4.979	5.449	0.003	0.738	0.982	0.925	0.538	0.321	0.948	0.93	0.945
-2.899	0.817	1.292	0.022	0.022	0.019	0.828	0.968	-5.141	1.47E-05	0.558	92.64%	0.597	4.64%	0.82	0.559	0.753	0.715	0.4	0.762	0.173	0.153	0.294	0.709	2.346	0.436	0.054	0.947	0.977	0.717	0.958	0.096	0.121	0.581	0.003	0.015	0.883	0.83	3.169	3.925	4.898	0.018	0.024	0.637	0.006	0.722	0.021	0.052	0.617	0.003
-4.514	3.392	4.98	0.732	0.001	0.005	0.003	0.019	-4.785	1.81E-05	0.102	101.89%	0.478	0.80%	0.688	0.124	0.766	0.057	0.844	0.864	0.425	0.322	0.158	0.251	0.642	0.031	0.832	0.998	0.966	0.765	0.254	0.837	0.035	0.695	0.003	0.018	0.092	2.08	4.851	6.14	6.473	0.108	0.005	0.747	0.036	0.379	0.007	0.408	0.66	0.119
-4.075	3.312	3.681	0.997	0.037	0.01	0.001	0.004	-5.01	1.65E-05	0.053	100.16%	0.45	1.02%	0.442	0.026	0.57	0.044	0.794	0.932	0.371	0.151	0.72	0.185	1.024	0.183	0.66	0.993	0.962	0.975	0.391	0.93	0.282	0.732	0.003	0.009	0.856	0.426	4.169	5.063	6.139	0.013	0.012	0.802	0.013	0.221	0.005	0.036	0.248	0.014
-2.536	2.52	1.823	0.739	0.998	0.009	0.002	0.001	-5.548	3.66E-06	0.885	75.72%	2.571	27.32%	0.934	0.609	0.189	0.082	0.071	0.062	0.122	0.146	0.727	0.849	4.367	0.169	0.888	0.997	0.929	0.202	0.432	0.697	0.929	0.194	0.003	0.009	0.822	0.769	3.83	4.245	5.9	0.009	0.003	0.876	0.662	0.174	0.007	0.003	0.559	0.371
-4.126	2.374	3.43	0	0.012	0.382	0.003	0.328	-5.175	1.77E-05	0.036	99.69%	0.623	0.56%	0.019	0.106	0.183	0.098	0.424	0.977	0.037	0.265	0.396	0.259	2.818	0.527	0.011	0.981	0.966	0.016	0.959	0.985	0.282	0.955	0.003	0.011	0.982	0.27	5.036	5.47	6.323	0.014	0.171	0.012	0.005	0.097	0.124	0.053	0.783	0.006
-4.344	4.082	4.303	0.927	0.943	0.008	0.4	0.034	-4.937	3.48E-05	0.801	97.67%	1.846	2.14%	0.984	0.282	0.957	0.059	0.39	0.077	0.98	0.376	0.888	0.291	8.775	0.767	0.958	0.87	0.498	0.54	0.956	0.954	0.893	0.254	0.003	0.025	0.96	1.292	3.934	5.058	5.707	0.065	0.692	0.862	0.43	0.196	0.005	0.279	0.892	0.586
-6.558	4.666	6.152	0.201	0.002	0.005	0.001	0.002	-4.885	1.01E-05	0.031	99.21%	1.25	0.69%	0.06	0.709	0.684	0.753	0.95	0.955	0.038	0.092	0.581	0.904	6.017	0.036	0.755	0.438	0.031	0.322	0.971	0.932	0.09	0.816	0.003	0.008	0.858	2.177	4.732	5.761	7.225	0.006	0.053	0.561	0.435	0.539	0.018	0.107	0.752	0.007
-2.578	1.56	1.004	0.953	0.813	0.032	0.002	0.006	-5.694	5.47E-06	0.324	63.71%	1.578	49.50%	0.772	0.468	0.454	0.669	0.131	0.664	0.77	0.883	0.849	0.915	5.928	0.53	0.659	0.994	0.983	0.176	0.72	0.834	0.957	0.086	0.003	0.01	0.974	-0.008	2.588	3.85	3.894	0.005	0.002	0.891	0.231	0.071	0.003	0.004	0.766	0.679
-4.248	2.444	2.922	0.819	0.187	0.023	0.005	0.008	-5.357	3.46E-06	0.3	96.64%	0.466	2.13%	0.761	0.053	0.433	0.045	0.666	0.647	0.204	0.109	0.755	0.152	0.859	0.556	0.448	0.996	0.99	0.927	0.597	0.932	0.088	0.075	0.003	0.011	0.961	0.202	3.299	4.814	4.704	0.697	0.012	0.938	0.048	0.368	0.006	0.023	0.738	0.815
-4.609	2.512	2.878	0.88	0.658	0.021	0.001	0.086	-5.635	2.51E-06	0.444	91.48%	2.337	10.64%	0.718	0.547	0.187	0.077	0.352	0.438	0.838	0.776	0.86	0.546	8.343	0.172	0.752	0.596	0.725	0.596	0.229	0.965	0.084	0.078	0.003	0.006	0.938	0.667	3.031	3.794	5.841	0.005	0.003	0.813	0.009	0.111	0.008	0.006	0.148	0.329
-3.647	2.217	1.793	0.998	0.999	0.618	0.012	0.002	-5.994	3.07E-06	0.653	74.95%	2.065	28.67%	0.022	0.212	0.067	0.083	0.026	0.02	0.023	0.544	0.031	0.324	8.384	0.115	0.986	0.995	0.55	0.183	0.89	0.962	0.899	0.15	0.003	0.006	0.827	0.868	3.018	4.798	6.723	0.271	0.003	0.831	0.175	0.194	0.007	0.007	0.571	0.012
-3.052	3.179	4.276	0.99	1	0.007	0.008	0.003	-4.922	5.68E-06	0.886	85.66%	1.967	13.65%	0.952	0.757	0.688	0.619	0.187	0.535	0.9	0.678	0.986	0.846	5.742	0.109	0.964	0.991	0.954	0.095	0.615	0.402	0.971	0.115	0.003	0.008	0.985	1.634	4.217	5.365	5.838	0.034	0.003	0.933	0.968	0.186	0.015	0.005	0.771	0.734
-4.448	2.267	2.533	0.009	0.026	0.007	0.006	0.067	-4.793	1.13E-05	0.848	74.41%	1.883	19.01%	0.715	0.425	0.538	0.098	0.477	0.691	0.119	0.835	0.891	0.365	2.525	0.201	0.622	0.597	0.799	0.094	0.203	0.862	0.189	0.049	0.003	0.009	0.169	0.685	3.579	4.23	5.803	0.14	0.006	0.815	0.911	0.212	0.077	0.398	0.155	0.452
-3.484	2.745	3.003	0.997	0.999	0.006	0.003	0.002	-5.45	4.32E-06	0.22	87.07%	1.845	14.69%	0.604	0.81	0.461	0.073	0.538	0.107	0.194	0.08	0.575	0.69	6.501	0.21	0.839	0.999	0.949	0.069	0.989	0.87	0.768	0.921	0.003	0.007	0.579	1.012	2.901	3.918	5.251	0.012	0.004	0.244	0.98	0.292	0.112	0.012	0.876	0.72
-2.256	2.967	3.149	0.876	0.487	0.005	0.002	0.006	-5.92	1.93E-05	0.787	45.51%	2.839	53.51%	0.059	0.143	0.28	0.866	0.023	0.082	0.95	0.913	0.84	0.532	4.158	0.065	0.929	0.975	0.068	0.333	0.391	0.918	0.119	0.073	0.003	0.008	0.565	0.771	3.933	4.047	6.662	0.007	0.002	0.078	0.008	0.176	0.006	0.006	0.199	0.008
-5.102	2.986	3.417	0.053	0.997	0.348	0.039	0.079	-5.732	6.08E-06	0.281	94.87%	0.667	6.46%	0.158	0.852	0.33	0.061	0.125	0.106	0.183	0.192	0.096	0.628	9.032	0.329	0.977	0.979	0.949	0.788	0.851	0.876	0.801	0.843	0.003	0.013	0.946	0.643	3.788	4.361	6.796	0.038	0.004	0.941	0.104	0.738	0.01	0.39	0.737	0.777
-4.215	0.799	0.762	0.225	0.999	0.136	0.004	0.987	-6.019	2.82E-06	0.509	30.08%	1.294	58.62%	0.043	0.12	0.138	0.201	0.013	0.075	0.419	0.817	0.084	0.223	4.258	0.365	0.739	0.37	0.362	0.144	0.863	0.935	0.35	0.262	0.003	0.005	0.848	0.141	2.245	2.594	4.001	0.077	0.004	0.873	0.01	0.23	0.008	0.008	0.267	0.059
-2.987	2.113	0.825	0.842	0.999	0.989	0.038	0.001	-6.086	2.42E-06	0.567	74.85%	2.067	33.60%	0.016	0.357	0.036	0.073	0.011	0.034	0	0.87	0.042	0.342	4.511	0.198	0.916	0.997	0.971	0.086	0.583	0.646	0.951	0.393	0.003	0.006	0.699	0.404	2.984	3.643	5.79	0.541	0.009	0.641	0.035	0.198	0.007	0.008	0.686	0.151
-4.07	2.698	3.249	0.036	0.002	0.683	0.867	0.714	-5.675	1.41E-05	0.015	98.44%	0.813	0.65%	0.937	0.719	0.877	0.071	0.92	0.733	0.832	0.074	0.919	0.836	0.891	0.138	0.418	0.989	0.994	0.499	0.804	0.915	0.18	0.425	0.003	0.073	0.969	0.74	4.476	4.838	5.523	0.003	0.007	0.897	0.753	0.758	0.16	0.513	0.798	0.039
-3.292	3.537	3.878	0.251	0.006	0.005	0.878	0.028	-4.803	1.42E-05	0.657	97.38%	0.702	2.99%	0.327	0.908	0.931	0.838	0.293	0.608	0.974	0.904	0.449	0.674	7.639	0.127	0.043	0.979	0.956	0.849	0.817	0.945	0.043	0.705	0.003	0.015	0.944	2.393	4.986	6.587	6.937	0.008	0.009	0.896	0.895	0.954	0.874	0.053	0.92	0.889
-7.062	4.828	6.676	0.045	0.003	0.003	0.153	0.442	-5.028	6.46E-06	0.072	99.87%	4.223	0.60%	0.963	0.21	0.783	0.059	0.457	0.845	0.472	0.908	0.253	0.233	2.476	0.018	0.251	0.325	0.921	0.723	0.299	0.871	0.046	0.433	0.005	0.945	0.51	2.533	5.365	6.621	6.541	0.061	0.03	0.898	0.918	0.762	0.468	0.148	0.919	0.476
-4.436	3.539	4.612	0.046	0.989	0.741	0.471	0.995	-5.271	7.26E-06	0.444	97.72%	1.177	0.90%	0.96	0.298	0.83	0.063	0.573	0.655	0.985	0.879	0.497	0.167	1.281	0.239	0.677	0.893	0.963	0.854	0.382	0.936	0.896	0.518	0.003	0.307	0.973	1.454	4.862	5.412	5.913	0.038	0.154	0.988	0.895	0.837	0.798	0.918	0.951	0.913
-3.88	2.543	3.695	0.762	0.988	0.006	0.483	0.988	-5.586	1.07E-05	0.95	70.39%	3.472	23.11%	0.121	0.924	0.106	0.272	0.002	0.019	0.976	0.923	0.013	0.417	13.388	0.048	0.955	0.939	0.684	0.755	0.961	0.914	0.651	0.096	0.003	0.006	0.966	1.136	4.535	5.281	5.876	0.031	0.004	0.887	0.021	0.518	0.021	0.004	0.581	0.392
-2.978	1.264	3.254	0.015	0.003	0.038	0.919	0.104	-5.108	1.21E-05	0.077	99.09%	0.615	1.03%	0.597	0.263	0.386	0.084	0.766	0.897	0.563	0.899	0.518	0.493	4.18	0.62	0.103	0.824	0.941	0.305	0.202	0.905	0.797	0.057	0.003	0.376	0.951	0.725	4.94	6.708	6.183	0.143	0.088	0.928	0.907	0.749	0.077	0.935	0.927	0.725
-3.933	3.778	4.167	0.918	0.925	0.011	0.006	0.301	-5.208	6.93E-06	0.27	84.37%	4.353	13.87%	0.402	0.064	0.467	0.056	0.881	0.668	0.673	0.166	0.35	0.205	3.635	0.198	0.857	0.974	0.925	0.163	0.453	0.89	0.117	0.1	0.003	0.009	0.899	0.433	4.443	4.992	5.445	0.005	0.002	0.708	0.159	0.208	0.004	0.055	0.473	0.47
-7.292	3.785	4.882	0.951	0.977	0.004	0.108	0.941	-4.924	1.69E-05	0.163	98.43%	1.795	1.44%	0.919	0.905	0.903	0.393	0.706	0.872	0.985	0.951	0.955	0.825	10.661	0.112	0.806	0.816	0.905	0.961	0.454	0.939	0.717	0.898	0.003	0.037	0.967	2.471	4.556	5.46	6.356	0.338	0.168	0.994	0.772	0.892	0.819	0.011	0.949	0.971
-2.138	1.12	0.573	0.005	0.012	0.926	0.986	0.338	-5.175	3.64E-05	0.014	65.07%	0.495	38.99%	0.036	0.109	0.19	0.864	0.067	0.447	0.019	0.429	0.196	0.835	4.512	0.274	0.122	0.994	0.962	0.726	0.754	0.89	0.109	0.983	0.003	0.007	0.032	0.197	2.338	3.46	3.585	0.004	0.005	0.812	0.004	0.227	0.115	0.021	0.105	0.012
-4.124	3.503	3.712	0.418	0.005	0.021	0.029	0.006	-4.708	1.31E-05	0.431	98.90%	0.906	0.57%	0.725	0.015	0.802	0.055	0.938	0.923	0.032	0.162	0.208	0.355	0.691	0.503	0.073	0.986	0.989	0.386	0.642	0.066	0.122	0.379	0.003	0.011	0.543	0.43	3.757	3.679	3.968	0.393	0.036	0.565	0.008	0.537	0.005	0.052	0.885	0.067
-5.32	2.678	2.593	0.035	0.023	0.005	0.081	0.987	-4.859	5.83E-06	0.026	97.81%	0.736	2.67%	0.872	0.07	0.511	0.046	0.7	0.665	0.142	0.159	0.608	0.116	7.052	0.565	0.295	0.933	0.983	0.087	0.397	0.912	0.076	0.647	0.003	0.03	0.96	0.352	3.259	3.954	5.44	0.092	0.836	0.917	0.914	0.888	0.923	0.967	0.927	0.916
-3.485	2.424	5.642	0.019	0.002	0.026	0.097	0.959	-5.409	1.10E-05	0.01	100.19%	0.322	4.64%	0.906	0.203	0.112	0.051	0.695	0.478	0.078	0.246	0.079	0.038	4.425	0.493	0.143	0.571	0.983	0.918	0.378	0.771	0.952	0.922	0.003	0.886	0.79	1.035	4.426	5.444	6.288	0.008	0.765	0.988	0.881	0.804	0.842	0.935	0.968	0.878
-3.66	1.82	0.616	0.987	0.999	0.817	0.008	0.002	-5.948	2.62E-06	0.716	65.44%	2.199	27.00%	0.04	0.75	0.205	0.073	0.09	0.043	0.094	0.679	0.164	0.589	6.913	0.311	0.968	0.996	0.94	0.297	0.926	0.707	0.901	0.636	0.003	0.009	0.892	0.549	3.518	4.78	6.032	0.356	0.004	0.902	0.599	0.144	0.006	0.011	0.644	0.067
-5.295	1.991	1.522	0.017	0.738	0.456	0.045	0.028	-6.137	4.13E-06	0.058	92.58%	0.453	5.94%	0.657	0.517	0.299	0.043	0.298	0.143	0.152	0.078	0.435	0.199	4.57	0.901	0.192	0.338	0.986	0.18	0.051	0.819	0.156	0.323	0.003	0.034	0.236	0.381	3.174	4.13	5.299	0.643	0.01	0.866	0.099	0.862	0.901	0.002	0.915	0.82
-2.866	0.848	0.391	0.004	1	0.029	0.004	0.644	-6.254	2.37E-06	0.792	82.81%	2.152	31.93%	0.04	0.109	0.055	0.06	0.016	0.289	0.034	0.314	0.012	0.077	4.276	0.539	0.178	0.952	0.465	0.023	0.84	0.93	0.064	0.639	0.003	0.007	0.962	-0.313	1.904	2.489	4.714	0.027	0.008	0.727	0.012	0.574	0.467	0.065	0.485	0.028
-4.319	3.514	4.449	0.276	0.836	0.004	0.001	0.27	-4.965	9.46E-06	0.234	99.74%	1.177	0.75%	0.964	0.16	0.807	0.059	0.733	0.696	0.873	0.528	0.865	0.171	4.45	0.08	0.953	0.831	0.964	0.901	0.557	0.6	0.133	0.121	0.003	0.024	0.764	2.01	4.995	5.992	6.299	0.061	0.048	0.972	0.966	0.723	0.859	0.885	0.928	0.834
-4.642	2.756	3.211	0.068	0.012	0.308	0.986	0.991	-4.988	5.73E-06	0.211	96.45%	1.848	2.33%	0.944	0.159	0.582	0.059	0.679	0.737	0.939	0.304	0.87	0.131	7.151	0.301	0.659	0.611	0.966	0.792	0.24	0.894	0.881	0.037	0.003	0.011	0.935	0.726	4.406	4.406	5.224	0.322	0.007	0.983	0.977	0.514	0.922	0.919	0.921	0.941
-3.964	2.529	2.721	0.999	0.993	0.997	0.38	0.981	-5.361	8.82E-06	0.786	94.78%	1.878	5.43%	0.162	0.529	0.241	0.052	0.139	0.445	0.722	0.812	0.091	0.265	2.273	0.396	0.897	0.691	0.884	0.709	0.648	0.943	0.824	0.076	0.003	0.008	0.968	0.362	2.366	3.182	5.409	0.019	0.012	0.843	0.109	0.295	0.009	0.008	0.218	0.016
-2.773	3.282	4.168	0.95	1	0.008	0.041	0.021	-5.376	2.94E-06	0.76	81.17%	2.061	18.01%	0.977	0.318	0.751	0.109	0.253	0.229	0.888	0.123	0.985	0.799	5.05	0.119	0.949	0.997	0.964	0.105	0.659	0.34	0.973	0.07	0.003	0.01	0.982	1.472	4.545	5.67	5.851	0.015	0.002	0.937	0.987	0.286	0.028	0.002	0.852	0.922
-4.489	1.861	1.82	0.21	0.999	0.019	0.002	0.01	-5.701	3.41E-06	0.688	77.68%	1.881	27.23%	0.038	0.76	0.049	0.054	0.039	0.007	0.151	0.441	0.021	0.249	6.709	0.233	0.991	0.997	0.809	0.322	0.803	0.917	0.864	0.811	0.003	0.007	0.794	1.045	3.653	4.968	6.347	0.002	0.003	0.57	0.592	0.037	0.003	0.004	0.602	0.016
-3.491	2.704	2.718	0.088	0.998	0.016	0.082	0.531	-5.563	3.47E-06	0.422	58.60%	1.551	48.43%	0.831	0.882	0.388	0.066	0.098	0.126	0.952	0.915	0.938	0.42	7.992	0.094	0.949	0.993	0.904	0.182	0.795	0.948	0.946	0.048	0.003	0.006	0.959	0.832	4.138	4.625	6.013	0.074	0.004	0.968	0.958	0.348	0.291	0.039	0.826	0.875
-5.956	3.59	4.415	0.99	0.001	0.002	0.002	0.005	-4.772	1.66E-05	0.299	98.86%	2.131	2.34%	0.748	0.376	0.773	0.083	0.857	0.607	0.415	0.913	0.617	0.221	5.266	0.052	0.959	0.718	0.319	0.733	0.336	0.872	0.096	0.215	0.003	0.008	0.642	2.172	4.464	5.362	7.049	0.046	0.01	0.552	0.874	0.272	0.007	0.949	0.641	0.02
-3.191	1.325	1.877	0.284	0.015	0.052	0.004	0.089	-4.924	1.93E-05	0.974	93.54%	1.581	4.61%	0.936	0.195	0.547	0.068	0.758	0.869	0.466	0.793	0.499	0.246	5.641	0.652	0.488	0.509	0.381	0.345	0.817	0.893	0.966	0.048	0.003	0.143	0.979	0.656	3.818	4.668	4.81	0.049	0.003	0.95	0.983	0.519	0.33	0.127	0.905	0.838
-4.295	2.428	2.208	0.998	1	0.015	0.119	0.011	-5.969	4.53E-06	0.101	92.75%	1.678	13.46%	0.047	0.417	0.42	0.063	0.276	0.042	0.219	0.239	0.515	0.457	4.041	0.372	0.959	0.999	0.927	0.112	0.996	0.958	0.871	0.731	0.003	0.008	0.865	0.872	3.497	4.972	6.108	0.221	0.01	0.731	0.872	0.244	0.035	0.328	0.882	0.145
-5.128	2.44	3.418	0.824	0.994	0.012	0.184	0.977	-5.055	8.08E-06	0.318	92.95%	2.854	4.15%	0.905	0.1	0.95	0.055	0.949	0.879	0.945	0.847	0.973	0.26	2.881	0.19	0.872	0.802	0.938	0.692	0.469	0.923	0.882	0.045	0.003	0.016	0.573	0.95	4.803	5.698	6.14	0.145	0.003	0.923	0.984	0.326	0.69	0.646	0.883	0.964
-3.935	1.635	1.871	0.066	0.995	0.071	0.001	0.018	-5.384	3.98E-06	0.796	91.77%	1.082	13.26%	0.906	0.152	0.6	0.056	0.679	0.814	0.89	0.13	0.613	0.156	2.323	0.395	0.75	0.972	0.987	0.339	0.95	0.688	0.195	0.054	0.003	0.023	0.976	0.23	3.522	4.198	5.401	0.03	0.003	0.957	0.932	0.725	0.606	0.451	0.898	0.835
-1.863	0.683	1.9	0.323	0.034	0.007	0.005	0.001	-4.554	1.30E-05	0.228	86.31%	0.454	14.98%	0.316	0.261	0.151	0.094	0.44	0.805	0.006	0.219	0.207	0.464	4.776	0.223	0.066	0.505	0.97	0.211	0.988	0.46	0.074	0.117	0.003	0.02	0.145	0.749	5.113	6.208	6.556	0.088	0.211	0.955	0.031	0.425	0.005	0.964	0.631	0.478
-4.113	3.247	3.908	0.037	0.453	0.014	0.742	0.022	-4.785	8.92E-06	0.47	94.75%	2.15	4.56%	0.979	0.176	0.823	0.067	0.912	0.638	0.902	0.871	0.958	0.577	5.963	0.193	0.915	0.977	0.913	0.249	0.933	0.823	0.932	0.062	0.003	0.011	0.983	1.32	4.463	5.976	6.017	0.159	0.021	0.971	0.983	0.55	0.861	0.724	0.91	0.843
-4.216	3.598	3.535	0.974	0.626	0.004	0.001	0.005	-4.995	1.99E-05	0.571	98.26%	1.356	1.48%	0.971	0.385	0.961	0.076	0.893	0.814	0.868	0.794	0.703	0.253	5.172	0.132	0.375	0.91	0.073	0.827	0.288	0.967	0.288	0.159	0.003	0.024	0.546	1.228	3.086	4.294	6.602	0.008	0.004	0.751	0.731	0.155	0.006	0.031	0.59	0.15
-3.829	1.541	3.189	0.001	0.204	0.031	0.007	0.991	-4.921	1.08E-05	0.128	100.32%	0.252	0.61%	0.241	0.074	0.033	0.049	0.531	0.404	0.03	0.117	0.019	0.049	0.624	0.855	0.01	0.796	0.988	0.009	0.581	0.136	0.245	0.235	0.003	0.076	0.103	0.736	4.398	4.526	4.913	0.029	0.193	0.797	0.677	0.645	0.387	0.976	0.821	0.049
-3.987	1.94	2.746	0.091	0.015	0.075	0.252	0.169	-4.942	5.96E-06	0.298	98.52%	0.397	3.48%	0.558	0.03	0.338	0.051	0.593	0.195	0.035	0.136	0.371	0.157	0.729	0.524	0.502	0.983	0.972	0.279	0.053	0.439	0.087	0.019	0.003	0.014	0.037	0.488	3.363	3.815	3.459	0.007	0.004	0.573	0.005	0.237	0.005	0.006	0.13	0.06
-3.868	1.214	0.763	0.717	0.986	0.03	0.764	0.563	-4.96	3.55E-06	0.274	85.74%	1.04	7.02%	0.768	0.951	0.093	0.058	0.041	0.021	0.412	0.292	0.049	0.153	3.73	0.59	0.894	0.981	0.876	0.98	0.861	0.972	0.183	0.836	0.003	0.047	0.904	0.925	4.641	5.561	6.249	0.013	0.007	0.973	0.947	0.266	0.152	0.031	0.894	0.84
-3.993	3.075	3.757	0.424	0.029	0.012	0.991	0.993	-4.758	2.69E-05	0.123	95.83%	0.826	1.17%	0.764	0.075	0.711	0.057	0.757	0.912	0.475	0.211	0.344	0.204	0.896	0.612	0.099	0.986	0.041	0.814	0.368	0.566	0.638	0.766	0.003	0.015	0.381	0.348	3.702	3.825	4.269	0.058	0.003	0.269	0.004	0.473	0.036	0.037	0.111	0.006
-3.784	3.011	3.321	0.995	0.935	0.004	0.037	0.122	-5.167	8.92E-06	0.883	93.04%	2.554	7.57%	0.675	0.445	0.878	0.097	0.301	0.075	0.982	0.905	0.914	0.219	14.69	0.229	0.991	0.584	0.568	0.113	0.37	0.913	0.341	0.495	0.003	0.011	0.981	0.982	4.08	4.957	5.949	0.013	0.014	0.906	0.031	0.187	0.005	0.002	0.153	0.12
-4.191	2.587	3.68	0.995	0.407	0.025	0.08	0.803	-5.392	1.78E-05	0.084	96.95%	0.396	0.95%	0.056	0.044	0.287	0.06	0.771	0.956	0.014	0.156	0.771	0.212	1.832	0.642	0.158	0.412	0.908	0.018	0.075	0.949	0.074	0.015	0.003	0.007	0.026	0.538	4.503	4.255	5.574	0.046	0.005	0.134	0.01	0.489	0.015	0.074	0.31	0.029
-3.811	2.028	2.289	0.005	0.36	0.012	0.269	0.008	-4.785	6.81E-06	0.659	70.25%	1.964	26.85%	0.944	0.483	0.712	0.054	0.884	0.095	0.661	0.063	0.94	0.819	7.994	0.359	0.867	0.991	0.96	0.198	0.728	0.867	0.686	0.112	0.003	0.009	0.944	1.157	4.128	5.005	6.246	0.012	0.003	0.738	0.982	0.311	0.654	0.169	0.673	0.77
-3.38	2.04	1.671	0.997	0.589	0.337	0.012	0.008	-5.775	3.87E-06	0.235	95.74%	1.45	4.86%	0.04	0.078	0.488	0.153	0.66	0.601	0.091	0.422	0.621	0.684	1.029	0.418	0.385	0.719	0.961	0.621	0.026	0.772	0.045	0.178	0.003	0.005	0.032	0.302	2.496	3.547	4.006	0.023	0.029	0.566	0.057	0.375	0.009	0.041	0.686	0.282
-4.914	2.966	3.55	0.999	0.982	0.017	0.007	0.686	-5.183	7.66E-06	0.123	97.12%	1.652	2.84%	0.28	0.52	0.609	0.076	0.844	0.629	0.637	0.516	0.874	0.735	3.281	0.271	0.752	0.975	0.98	0.597	0.91	0.421	0.91	0.173	0.003	0.035	0.972	1.166	4.383	5.484	5.925	0.021	0.023	0.984	0.968	0.752	0.736	0.965	0.941	0.833
-5.11	3.801	4.772	0.928	0.875	0.004	0.001	0.16	-5.135	7.59E-06	0.059	99.48%	1.984	0.57%	0.776	0.189	0.891	0.083	0.925	0.905	0.825	0.878	0.9	0.435	3.798	0.13	0.853	0.88	0.975	0.914	0.436	0.896	0.849	0.096	0.003	0.16	0.926	2.228	5.032	6.15	6.597	0.303	0.014	0.988	0.979	0.676	0.88	0.904	0.948	0.95
-4.114	2.112	2.326	0.636	0.974	0.843	0.003	0.03	-5.109	1.09E-05	0.1	97.73%	0.42	1.57%	0.325	0.475	0.574	0.057	0.583	0.961	0.195	0.346	0.445	0.277	5.549	0.22	0.308	0.246	0.964	0.13	0.669	0.914	0.019	0.426	0.003	0.014	0.751	0.483	2.853	3.465	4.623	0.706	0.634	0.717	0.865	0.512	0.185	0.742	0.733	0.782
-4.114	1.934	2.338	0.212	0.9	0.028	0.004	0.006	-5.801	2.66E-06	0.85	89.88%	2.252	16.51%	0.358	0.534	0.206	0.058	0.398	0.126	0.263	0.159	0.095	0.316	1.303	0.368	0.822	0.994	0.972	0.936	0.909	0.869	0.131	0.233	0.003	0.01	0.951	0.093	2.867	4.091	4.136	0.016	0.002	0.932	0.005	0.105	0.005	0.003	0.322	0.512
-4.517	2.522	3.029	0.099	0.895	0.012	0.777	0.993	-5.18	7.26E-06	0.05	99.02%	0.493	1.23%	0.958	0.066	0.397	0.049	0.583	0.844	0.56	0.236	0.448	0.134	3.463	0.532	0.076	0.992	0.966	0.944	0.138	0.912	0.088	0.958	0.003	0.015	0.698	0.436	3.702	4.208	5.41	0.615	0.005	0.87	0.004	0.447	0.014	0.029	0.49	0.393
-1.727	1.087	1.23	0.03	0.021	0.178	0.957	0.959	-5.066	7.47E-06	0.842	49.50%	1.709	58.50%	0.038	0.282	0.089	0.753	0.022	0.492	0.239	0.289	0.09	0.216	2.409	0.283	0.036	0.974	0.604	0.018	0.804	0.641	0.201	0.967	0.003	0.01	0.953	0.012	2.15	2.488	3.486	0.002	0.003	0.179	0.004	0.255	0.006	0.004	0.685	0.139
-6.05	3.85	4.998	1	0.988	0.008	0.053	0.862	-5.216	1.85E-05	0.014	99.29%	0.805	1.82%	0.741	0.247	0.913	0.055	0.944	0.278	0.685	0.471	0.752	0.44	3.696	0.087	0.746	0.966	0.99	0.568	0.846	0.866	0.053	0.546	0.003	0.039	0.73	1.796	4.742	5.422	6.016	0.024	0.015	0.972	0.968	0.817	0.426	0.905	0.93	0.885
-4.97	2.91	2.947	0.993	0.994	0.016	0.018	0.852	-5.237	1.31E-05	0.781	94.30%	1.165	2.07%	0.088	0.889	0.491	0.882	0.137	0.377	0.613	0.755	0.16	0.87	1.922	0.377	0.019	0.875	0.843	0.267	0.98	0.824	0.848	0.948	0.003	0.013	0.962	0.342	2.113	3.207	3.558	0.073	0.006	0.937	0.025	0.582	0.008	0.017	0.731	0.76
-4.621	3.212	4.334	0.08	0.989	0.012	0.937	0.726	-4.968	8.05E-06	0.436	94.85%	1.95	4.76%	0.974	0.203	0.844	0.064	0.931	0.312	0.862	0.858	0.966	0.542	4.964	0.141	0.919	0.984	0.88	0.452	0.808	0.819	0.947	0.054	0.003	0.025	0.981	2.065	4.807	6.182	6.288	0.099	0.099	0.975	0.984	0.493	0.813	0.945	0.933	0.798
-2.014	1.015	2.703	0.239	0.048	0.081	0.009	0.007	-5.023	1.48E-05	0.272	96.14%	0.998	1.79%	0.113	0.11	0.215	0.068	0.593	0.919	0.003	0.229	0.532	0.49	2.967	0.802	0.037	0.196	0.98	0.606	0.881	0.467	0.128	0.312	0.003	0.01	0.849	0.46	4.802	6.757	6.291	0	0.002	0.985	0.016	0.83	0.004	0.303	0.91	0.827
-4.014	2.296	2.691	0.008	0.229	0.038	0.029	0.006	-4.883	2.52E-05	0.89	92.67%	0.517	7.05%	0.342	0.205	0.241	0.2	0.599	0.838	0.01	0.109	0.062	0.13	0.97	0.101	0.027	0.996	0.98	0.881	0.468	0.285	0.856	0.788	0.006	0.771	0.966	0.353	3.402	3.473	3.996	0.01	0.002	0.818	0.006	0.113	0.005	0.005	0.145	0.04
-2.378	2.176	1.761	0.094	0.989	0.327	0.09	0.009	-5.264	4.64E-06	0.889	69.66%	1.947	35.61%	0.13	0.428	0.058	0.402	0.046	0.133	0.01	0.351	0.136	0.917	5.039	0.086	0.846	0.998	0.965	0.078	0.735	0.463	0.961	0.897	0.003	0.008	0.942	0.726	2.64	2.816	5.54	0.129	0.006	0.883	0.552	0.15	0.013	0.006	0.798	0.22
-6.525	4.165	4.967	0.999	0.009	0.011	0.04	0.525	-5.365	9.96E-06	0.003	100.91%	0.468	1.08%	0.612	0.162	0.897	0.057	0.979	0.687	0.19	0.227	0.548	0.696	8.085	0.344	0.501	0.989	0.994	0.656	0.051	0.58	0.08	0.49	0.003	0.045	0.922	2.084	5.051	6.657	5.627	0.603	0.818	0.966	0.587	0.866	0.277	0.964	0.971	0.995
-4.173	2.607	3.605	0.999	0.015	0.157	0.13	0.661	-5.764	1.40E-05	0.285	97.86%	1.01	2.53%	0.42	0.213	0.49	0.061	0.83	0.084	0.85	0.174	0.099	0.393	0.828	0.129	0.873	0.995	0.967	0.84	0.76	0.882	0.285	0.3	0.003	0.012	0.896	0.499	3.553	4.516	4.211	0.009	0.01	0.808	0.013	0.231	0.01	0.01	0.131	0.012
-4.193	3.479	4.384	0.967	0.117	0.023	0.043	0.973	-5.113	1.28E-05	0.273	94.64%	1.093	1.60%	0.576	0.034	0.763	0.06	0.909	0.865	0.656	0.12	0.428	0.168	1.115	0.092	0.615	0.984	0.906	0.941	0.905	0.888	0.242	0.862	0.003	0.01	0.33	0.395	3.925	4.396	4.806	0.006	0.002	0.06	0.003	0.159	0.007	0.005	0.092	0.004
-4.031	2.911	4.321	0.023	0.024	0.019	0.019	0.774	-5.073	1.46E-05	0.022	101.05%	0.752	0.99%	0.98	0.21	0.911	0.064	0.944	0.95	0.938	0.404	0.821	0.18	4.703	0.913	0.181	0.511	0.63	0.206	0.366	0.929	0.932	0.708	0.008	0.797	0.95	1.305	4.897	5.827	5.59	0.509	0.888	0.967	0.817	0.879	0.91	0.965	0.949	0.736
-3.38	1.195	1.23	0.001	0.006	0.614	0.012	0.291	-5.589	7.30E-06	0.889	91.00%	0.38	12.05%	0.069	0.061	0.075	0.054	0.026	0.7	0.005	0.218	0.058	0.118	2.326	0.308	0.073	0.609	0.987	0.025	0.081	0.086	0.034	0.48	0.003	0.006	0.029	0.433	2.435	3.255	4.23	0.005	0.002	0.022	0.009	0.174	0.017	0.004	0.439	0.015
-3.355	0.945	0.553	0.001	0.538	0.13	0.134	0.005	-6.198	2.85E-05	0.483	91.45%	1.119	25.67%	0.095	0.427	0.09	0.035	0.049	0.005	0.051	0.026	0.016	0.192	8.053	0.555	0.779	0.976	0.983	0.653	0.615	0.446	0.026	0.95	0.003	0.007	0.952	0.324	3.172	4.241	5.703	0.007	0.022	0.192	0.8	0.127	0.042	0.01	0.565	0.064
-4.669	3.506	3.998	0.589	0.647	0.043	0.026	0.85	-5.07	5.69E-06	0.165	97.58%	1.402	1.35%	0.836	0.207	0.934	0.104	0.927	0.898	0.936	0.735	0.911	0.415	3.677	0.421	0.893	0.895	0.976	0.905	0.533	0.729	0.936	0.091	0.003	0.412	0.965	1.323	4.83	5.74	6.191	0.358	0.005	0.989	0.972	0.858	0.846	0.851	0.947	0.953
-4.473	2.978	2.993	0.927	0.794	0.917	0.029	0.37	-5.145	1.08E-05	0.689	95.16%	2.17	4.09%	0.311	0.845	0.331	0.104	0.328	0.483	0.542	0.889	0.907	0.587	7.136	0.145	0.687	0.429	0.958	0.091	0.178	0.208	0.171	0.414	0.003	0.008	0.406	0.581	2.71	3.344	4.899	0.015	0.084	0.955	0.845	0.394	0.157	0.886	0.885	0.713
-4.253	1.281	1.415	0.893	0.999	0.066	0.006	0.174	-6.018	2.56E-06	0.457	59.82%	1.87	37.58%	0.029	0.748	0.106	0.054	0.049	0.009	0.055	0.263	0.051	0.283	7.823	0.585	0.984	0.995	0.766	0.39	0.898	0.885	0.872	0.796	0.003	0.009	0.905	0.289	3.343	4.661	5.883	0.112	0.004	0.891	0.933	0.227	0.007	0.116	0.645	0.031
-2.673	2.859	3.386	0.999	0.98	0.048	0.026	0.002	-5.205	7.72E-06	0.916	76.24%	2.453	27.48%	0.093	0.933	0.058	0.166	0.009	0.031	0.023	0.899	0.061	0.883	4.935	0.018	0.854	0.997	0.927	0.132	0.315	0.631	0.94	0.387	0.003	0.006	0.614	1.149	3.746	4.684	6.551	0.262	0.004	0.805	0.417	0.155	0.007	0.008	0.718	0.039
-1.529	1.202	0.925	0.266	0.958	0.939	0.005	0.104	-5.827	1.51E-05	0.755	46.41%	1.726	54.76%	0.014	0.062	0.029	0.766	0.005	0.043	0.922	0.732	0.011	0.813	2.68	0.42	0.22	0.13	0.053	0.048	0.7	0.924	0.29	0.257	0.003	0.007	0.979	-0.091	1.982	2.754	3.633	0.003	0.612	0.861	0.111	0.413	0.588	0.742	0.505	0.145
-4.802	2.843	4.58	0.013	0.085	0.004	0.001	0.003	-4.879	2.48E-05	0.483	97.82%	1.115	2.09%	0.142	0.961	0.56	0.311	0.808	0.156	0.154	0.108	0.262	0.905	1.364	0.024	0.704	0.976	0.969	0.712	0.859	0.959	0.054	0.265	0.003	0.005	0.972	1.072	4.028	5.189	5.556	0.314	0.933	0.904	0.505	0.657	0.1	0.955	0.949	0.966
-4.425	3.593	3.709	0.06	0.953	0.95	0.006	0.104	-5.609	6.95E-06	0.017	97.70%	1.51	0.98%	0.174	0.065	0.545	0.055	0.874	0.951	0.488	0.092	0.918	0.338	0.856	0.06	0.401	0.912	0.984	0.439	0.829	0.17	0.017	0.03	0.003	0.007	0.017	0.697	3.438	3.615	5.339	0.007	0.029	0.032	0.781	0.44	0.223	0.965	0.463	0.007
-3.899	2.494	4.938	0.989	0	0.803	0.374	0.997	-5.417	1.08E-05	0	103.26%	0.196	2.63%	0.752	0.352	0.215	0.05	0.751	0.107	0.035	0.129	0.088	0.082	0.345	0.118	0.002	0.057	0.965	0.674	0.069	0.936	0.724	0.299	0.003	0.792	0.532	1.097	4.984	4.781	6.267	0.002	0.864	0.992	0.866	0.884	0.847	0.841	0.985	0.803
-3.669	2.653	2.644	0.771	0.98	0.071	0.002	0.002	-6.161	4.67E-06	0.093	97.09%	0.816	5.30%	0.523	0.939	0.549	0.039	0.629	0.002	0.009	0.024	0.401	0.588	3.362	0.843	0.96	0.996	0.992	0.38	0.801	0.936	0.564	0.844	0.003	0.013	0.944	0.039	4.072	4.807	5.647	0.558	0.007	0.958	0.927	0.47	0.45	0.007	0.838	0.884
-3.467	2.411	2.183	0.488	0.007	0.01	0.002	0.002	-5.203	1.38E-05	0.809	89.71%	0.925	17.95%	0.842	0.782	0.672	0.177	0.369	0.159	0.958	0.769	0.064	0.877	7.318	0.666	0.17	0.957	0.978	0.932	0.951	0.955	0.893	0.806	0.003	0.015	0.956	0.309	2.06	4.474	4.092	0.006	0.002	0.944	0.352	0.31	0.008	0.003	0.746	0.452
-5.454	3.853	4.115	0.994	0.012	0.006	0.002	0.897	-4.908	8.58E-06	0.169	98.82%	0.445	1.09%	0.918	0.783	0.961	0.108	0.932	0.884	0.556	0.897	0.857	0.216	5.333	0.116	0.791	0.383	0.959	0.321	0.023	0.85	0.125	0.028	0.003	0.014	0.888	0.915	3.943	4.895	5.859	0.008	0.073	0.928	0.208	0.316	0.032	0.801	0.752	0.717
-4.576	2.901	3.609	0.99	0.006	0.008	0.003	0.403	-4.876	1.11E-05	0.059	99.34%	0.387	1.30%	0.71	0.069	0.843	0.058	0.822	0.952	0.63	0.588	0.723	0.232	0.626	0.311	0.495	0.993	0.979	0.95	0.288	0.921	0.241	0.962	0.003	0.009	0.868	0.421	3.757	4.229	4.389	0.772	0.021	0.912	0.004	0.774	0.005	0.013	0.723	0.675
-3.858	3.378	4.191	0.39	0	0.034	0.905	0.996	-5.084	1.42E-05	0.102	99.80%	0.512	0.76%	0.969	0.171	0.944	0.056	0.784	0.879	0.901	0.903	0.591	0.163	10.614	0.772	0.041	0.302	0.08	0.76	0.342	0.909	0.95	0.795	0.003	0.917	0.082	1.372	5.169	5.184	5.634	0.224	0.483	0.978	0.891	0.968	0.974	0.967	0.967	0.511
-5.331	3.038	4.166	0.927	0.989	0.128	0.049	0.966	-4.949	5.62E-06	0.083	94.37%	0.522	2.09%	0.697	0.335	0.449	0.065	0.595	0.369	0.501	0.252	0.153	0.176	1.665	0.181	0.186	0.991	0.517	0.958	0.901	0.957	0.33	0.953	0.003	0.041	0.797	0.597	4.479	4.858	5.83	0.004	0.002	0.885	0.005	0.234	0.009	0.011	0.094	0.009
-5.362	3.366	4.357	0.997	0.995	0.007	0.026	0.996	-5.063	1.28E-05	0.135	97.65%	0.519	2.03%	0.303	0.648	0.817	0.067	0.91	0.808	0.615	0.201	0.692	0.59	4.762	0.241	0.932	0.951	0.969	0.654	0.923	0.916	0.559	0.437	0.003	0.009	0.391	1.661	4.622	5.301	5.422	0.097	0.009	0.913	0.952	0.566	0.717	0.126	0.9	0.918
-4.885	2.24	2.918	0.824	0.968	0.007	0.002	0.868	-5.428	1.18E-05	0.054	99.57%	0.346	1.27%	0.383	0.909	0.393	0.05	0.413	0.027	0.184	0.092	0.437	0.164	0.555	0.311	0.098	0.565	0.977	0.103	0.048	0.533	0.113	0.465	0.003	0.012	0.054	1.214	4.793	5.111	5.639	0.095	0.008	0.857	0.01	0.614	0.005	0.007	0.778	0.218
-4.933	2.839	3.737	0.999	0.001	0.005	0.022	0.887	-4.768	2.19E-05	0.159	96.94%	3.395	1.20%	0.932	0.497	0.958	0.086	0.925	0.421	0.531	0.853	0.929	0.185	1.196	0.507	0.68	0.23	0.264	0.023	0.738	0.75	0.082	0.478	0.003	0.007	0.069	0.822	4.431	4.792	5.16	0.149	0.007	0.9	0.029	0.592	0.01	0.209	0.922	0.589
-3.612	3.289	3.148	0.059	0.304	0.037	0.923	0.01	-4.792	1.35E-05	0.868	86.80%	2.577	19.86%	0.977	0.462	0.823	0.053	0.91	0.103	0.738	0.081	0.946	0.74	8.844	0.47	0.844	0.99	0.934	0.167	0.851	0.864	0.684	0.083	0.003	0.01	0.959	1.488	3.968	4.963	6.094	0.018	0.003	0.913	0.973	0.489	0.531	0.029	0.593	0.791
-3.856	3.31	3.35	0.373	0.672	0.118	0.298	0.418	-5.068	1.36E-05	0.568	97.50%	2.081	2.02%	0.695	0.221	0.617	0.089	0.919	0.808	0.756	0.037	0.929	0.908	0.953	0.105	0.699	0.323	0.972	0.019	0.513	0.98	0.038	0.04	0.003	0.009	0.834	0.776	4.495	5.171	5.082	0.007	0.006	0.881	0.896	0.467	0.037	0.956	0.5	0.067
-3.946	2.032	2.976	0.001	0.013	0.092	0.504	0.985	-5.009	6.97E-06	0.921	97.18%	0.543	0.92%	0.66	0.538	0.336	0.063	0.373	0.941	0.005	0.097	0.128	0.123	1.002	0.697	0.042	0.984	0.981	0.089	0.837	0.958	0.125	0.557	0.003	0.056	0.937	0.081	3.374	3.961	4.612	0.058	0.002	0.959	0.026	0.136	0.004	0.427	0.291	0.625
-2.366	2.21	2.157	0.83	0.999	0.009	0.008	0.005	-5.428	3.38E-06	0.946	76.74%	2.018	25.17%	0.952	0.472	0.369	0.058	0.475	0.053	0.147	0.115	0.929	0.65	5.48	0.309	0.907	0.998	0.96	0.075	0.2	0.333	0.957	0.087	0.003	0.007	0.82	0.846	3.301	3.459	5.247	0.174	0.002	0.882	0.956	0.296	0.096	0.001	0.834	0.952
-4.124	2.869	3.118	0.177	0.004	0.179	0.006	0.003	-5.498	1.02E-05	0.293	85.76%	3.61	20.46%	0.178	0.11	0.228	0.234	0.455	0.848	0.699	0.878	0.095	0.359	5.94	0.24	0.767	0.98	0.804	0.65	0.176	0.823	0.23	0.255	0.003	0.008	0.812	0.431	3.844	4.635	4.171	0.01	0.002	0.086	0.004	0.164	0.005	0.004	0.072	0.005
-4.74	1.825	3.967	0.012	0.002	0.978	0.246	1	-6.296	3.79E-06	0.002	93.91%	0.392	10.08%	0.622	0.168	0.019	0.042	0.492	0.187	0.004	0.154	0.028	0.026	6.724	0.711	0.025	0.062	0.958	0.465	0.014	0.697	0.952	0.021	0.003	0.904	0.032	1.108	4.487	5.09	6.09	0.002	0.474	0.988	0.788	0.904	0.905	0.695	0.836	0.099
-4.208	2.897	2.58	0.693	0.998	0.181	0.543	0.997	-5.722	7.57E-06	0.297	90.94%	1.428	5.46%	0.034	0.344	0.508	0.051	0.638	0.044	0.477	0.114	0.905	0.152	4.032	0.283	0.846	0.984	0.788	0.042	0.708	0.939	0.121	0.139	0.003	0.007	0.881	0.295	4.314	5.451	5.778	0.007	0.002	0.421	0.944	0.379	0.004	0.821	0.613	0.303
-5.972	3.521	3.634	0.536	0.261	0.002	0.005	0.214	-4.787	2.13E-05	0.052	98.38%	0.584	1.52%	0.414	0.864	0.713	0.467	0.79	0.77	0.065	0.937	0.905	0.475	8.197	0.306	0.903	0.325	0.547	0.27	0.061	0.586	0.234	0.146	0.003	0.008	0.927	1.552	4.323	5.325	6.163	0.375	0.061	0.885	0.71	0.399	0.011	0.013	0.794	0.694
-4.293	2.713	3.15	0.933	0.796	0.01	0.002	0.616	-5.535	5.03E-06	0.043	93.33%	0.546	5.84%	0.729	0.09	0.596	0.05	0.697	0.921	0.624	0.346	0.859	0.183	3.079	0.332	0.766	0.994	0.796	0.955	0.377	0.957	0.058	0.19	0.003	0.007	0.842	0.468	3.591	4.751	6.46	0.02	0.009	0.84	0.012	0.153	0.005	0.023	0.326	0.015
-4.598	3.685	4.203	0.999	0.986	0.269	0.466	0.296	-6.04	7.82E-06	0.216	97.20%	1.396	3.10%	0.492	0.884	0.818	0.052	0.646	0.031	0.068	0.044	0.856	0.792	5.354	0.437	0.925	0.986	0.957	0.453	0.801	0.965	0.504	0.574	0.003	0.01	0.955	0.803	4.412	5.277	6.133	0.156	0.022	0.94	0.923	0.771	0.162	0.024	0.891	0.156
-5.514	4.138	5.49	0.961	0.002	0.003	0.005	0.011	-4.733	1.64E-05	0.225	100.07%	1.951	0.87%	0.486	0.469	0.78	0.064	0.737	0.787	0.071	0.862	0.579	0.328	5.698	0.131	0.983	0.961	0.972	0.741	0.346	0.829	0.452	0.312	0.003	0.008	0.881	1.866	4.729	5.935	6.549	0.022	0.012	0.899	0.938	0.438	0.127	0.531	0.673	0.746
-4.27	1.407	2.326	0.869	0.919	0.869	0.392	0.797	-5.49	8.92E-06	0.101	98.93%	0.221	2.32%	0.18	0.013	0.179	0.037	0.303	0.106	0.003	0.063	0.359	0.053	0.472	0.55	0.131	0.999	0.991	0.561	0.107	0.25	0.316	0.016	0.003	0.014	0.21	0.149	2.688	3.297	3.419	0.006	0.002	0.43	0.002	0.124	0.006	0.002	0.038	0.03
-5.108	2.325	2.625	0.486	0.999	0.011	0.164	0.557	-5.312	5.45E-06	0.478	88.27%	1.908	10.23%	0.852	0.491	0.659	0.215	0.645	0.714	0.926	0.811	0.98	0.876	10.063	0.331	0.932	0.962	0.977	0.1	0.595	0.967	0.915	0.043	0.003	0.005	0.966	1.114	3.793	4.496	4.3	0.016	0.002	0.983	0.989	0.129	0.454	0.12	0.623	0.741
-3.646	2.36	2.72	0.932	0.009	0.014	0.419	0.719	-5.583	6.67E-06	0.508	88.22%	1.742	7.36%	0.521	0.265	0.332	0.057	0.602	0.143	0.701	0.289	0.099	0.214	2.215	0.48	0.794	0.994	0.932	0.875	0.55	0.917	0.067	0.075	0.003	0.011	0.869	0.386	3.574	4.419	4.247	0.029	0.002	0.69	0.004	0.181	0.004	0.003	0.132	0.579
-3.377	1.062	1.971	0.045	0.003	0.284	0.014	0.003	-5.389	1.26E-05	0.188	28.67%	0.488	65.11%	0.691	0.045	0.577	0.055	0.595	0.652	0.037	0.141	0.73	0.122	2.88	0.826	0.127	0.989	0.706	0.687	0.669	0.791	0.233	0.209	0.003	0.009	0.872	0.276	2.762	3.248	4.446	0.009	0.001	0.03	0.003	0.097	0.007	0.004	0.046	0.008
-6.316	4.418	7.512	0.998	0.006	0.001	0.999	0.935	-5.009	2.38E-05	0.152	99.72%	1.615	0.40%	0.867	0.147	0.909	0.065	0.504	0.961	0.984	0.761	0.822	0.103	3.348	0.083	0.219	0.986	0.449	0.226	0.08	0.924	0.863	0.896	0.003	0.035	0.78	2.671	5.466	5.491	6.116	0.601	0.035	0.9	0.022	0.582	0.006	0.373	0.649	0.633
-4.155	3.718	3.54	0.44	0.004	0.009	0.001	0.004	-5.053	1.19E-05	0.099	97.60%	0.515	1.67%	0.914	0.173	0.973	0.064	0.951	0.97	0.785	0.638	0.931	0.414	7.691	0.419	0.41	0.94	0.971	0.773	0.798	0.973	0.168	0.067	0.003	0.011	0.977	0.765	3.563	5.254	6.144	0.065	0.006	0.854	0.854	0.178	0.017	0.699	0.468	0.01
-3.237	-0.46	-0.939	0.006	0.992	0.716	0.359	0.037	-6.464	2.26E-06	0.2	85.20%	1.058	38.01%	0.022	0.072	0.212	0.04	0.076	0.025	0.002	0.155	0.051	0.022	3.61	0.671	0.8	0.998	0.974	0.046	0.031	0.645	0.517	0.586	0.003	0.008	0.82	-0.137	2.389	2.803	3.932	0.008	0.001	0.087	0.002	0.082	0.005	0.001	0.025	0.123
-3.838	2.693	2.739	0.014	0.052	0.401	0.375	0.077	-5.102	6.19E-06	0.147	96.06%	0.549	3.48%	0.938	0.821	0.426	0.047	0.551	0.054	0.497	0.122	0.551	0.275	4.812	0.762	0.81	0.985	0.962	0.895	0.361	0.95	0.846	0.773	0.003	0.033	0.952	0.656	4.037	4.714	5.728	0.68	0.003	0.857	0.894	0.888	0.255	0.007	0.59	0.935
-3.938	2.48	3.236	0.998	0.074	0.359	0.994	0.999	-4.944	1.43E-05	0.111	98.36%	1.437	1.34%	0.373	0.067	0.52	0.063	0.834	0.323	0.01	0.139	0.11	0.215	0.452	0.124	0.563	0.988	0.965	0.856	0.79	0.746	0.048	0.714	0.003	0.013	0.821	0.459	3.755	3.927	3.882	0.005	0.008	0.21	0.008	0.294	0.004	0.057	0.525	0.57
-4.205	3.671	4.294	0.846	0.003	0.091	0.03	0.016	-5.187	7.95E-06	0.108	98.67%	0.487	2.49%	0.704	0.038	0.63	0.054	0.919	0.957	0.382	0.386	0.679	0.16	0.638	0.165	0.119	0.98	0.957	0.904	0.126	0.882	0.106	0.245	0.003	0.011	0.659	0.573	3.801	4.686	5.213	0.011	0.006	0.607	0.004	0.369	0.007	0.01	0.066	0.005
-3.052	1.971	1.133	0.959	0.996	0.007	0.3	0.926	-5.485	2.37E-05	0.72	87.63%	1.305	6.71%	0.205	0.135	0.471	0.103	0.723	0.089	0.018	0.147	0.173	0.685	3.457	0.785	0.231	0.916	0.918	0.045	0.694	0.132	0.303	0.665	0.003	0.028	0.563	0.326	2.513	3.247	5.087	0.487	0.548	0.323	0.022	0.194	0.01	0.009	0.797	0.038
-5.027	4.353	4.393	0.995	0.018	0.005	0.005	0.016	-4.963	1.67E-05	0.319	98.63%	2.207	1.84%	0.968	0.149	0.976	0.065	0.968	0.895	0.863	0.824	0.888	0.287	5.299	0.081	0.644	0.797	0.977	0.765	0.046	0.936	0.061	0.133	0.003	0.01	0.854	0.814	3.981	5.264	6.257	0.003	0.014	0.762	0.773	0.303	0.008	0.835	0.717	0.096
-3.501	0.82	0.77	0	0.02	0.433	0.002	0.002	-6.391	9.31E-05	0.055	63.43%	0.186	39.83%	0.103	0.102	0.163	0.039	0.059	0.051	0.054	0.064	0.121	0.152	5.885	0.894	0.157	0.283	0.963	0.012	0.171	0.075	0.058	0.054	0.003	0.007	0.041	0.2	2.343	3.012	4.003	0.024	0.005	0.013	0.004	0.071	0.016	0.004	0.049	0.009
-3.03	2.156	1.988	0.951	0.588	0.007	0.002	0.031	-5.751	4.27E-06	0.56	89.55%	2.294	8.95%	0.153	0.892	0.485	0.269	0.206	0.84	0.02	0.634	0.67	0.783	3.359	0.16	0.381	0.977	0.847	0.791	0.022	0.978	0.14	0.259	0.003	0.004	0.965	0.088	1.733	2.095	5.141	0.001	0.009	0.816	0.685	0.229	0.005	0.01	0.771	0.291
-4.483	1.038	0.827	0.008	0.969	0.011	0.002	0.97	-5.669	4.49E-06	0.334	96.22%	0.724	2.80%	0.375	0.141	0.18	0.049	0.314	0.209	0.06	0.148	0.195	0.18	2.942	0.232	0.19	0.787	0.938	0.04	0.156	0.632	0.059	0.283	0.003	0.011	0.071	0.386	2.709	3.447	6.172	0.012	0.005	0.11	0.007	0.129	0.011	0.134	0.388	0.026
-3.647	2.881	4.054	0.504	0.159	0.019	0.018	0.73	-5.028	5.73E-06	0.075	101.30%	0.469	0.79%	0.848	0.065	0.459	0.041	0.407	0.099	0.277	0.114	0.093	0.142	0.467	0.144	0.848	0.996	0.988	0.753	0.392	0.933	0.027	0.68	0.003	0.193	0.692	0.375	4.345	4.807	5.315	0.783	0.079	0.943	0.017	0.667	0.007	0.019	0.906	0.979
-4.487	2.501	2.425	0.995	1	0.164	0.623	0.008	-5.87	5.53E-06	0.18	94.11%	1.207	5.92%	0.479	0.659	0.826	0.038	0.906	0.056	0.085	0.022	0.919	0.764	4.683	0.614	0.856	0.944	0.981	0.084	0.827	0.966	0.798	0.459	0.003	0.007	0.99	-0.093	2.264	2.96	5.365	0.071	0.004	0.643	0.509	0.177	0.012	0.034	0.641	0.135
-5.278	1.908	2.055	0.008	0.994	0.532	0.001	0.003	-6.11	5.37E-06	0.143	94.47%	0.692	4.51%	0.042	0.339	0.074	0.408	0.207	0.55	0.675	0.422	0.05	0.498	0.61	0.14	0.702	0.808	0.995	0.248	0.823	0.982	0.118	0.703	0.003	0.007	0.696	0.29	3.745	4.495	4.679	0.034	0.04	0.602	0.01	0.459	0.01	0.024	0.674	0.027
-4.768	1.15	3.773	0.905	0	0.671	0.116	0.996	-6.234	5.42E-06	0.001	102.06%	0.195	5.86%	0.864	0.158	0.213	0.046	0.733	0.184	0.335	0.062	0.145	0.056	0.597	0.08	0.001	0.524	0.986	0.682	0.064	0.051	0.816	0.088	0.003	0.46	0.052	0.856	5.013	4.335	6.033	0	0.049	0.985	0.092	0.348	0.546	0.602	0.984	0.563
-3.271	1.642	1.161	0.818	0.999	0.988	0.934	0.857	-5.759	4.31E-06	0.354	80.97%	1.216	20.18%	0.08	0.732	0.306	0.056	0.142	0.021	0.23	0.329	0.051	0.171	5.431	0.768	0.983	0.998	0.976	0.433	0.57	0.131	0.473	0.808	0.003	0.009	0.728	0.603	3.413	4.857	5.924	0.009	0.004	0.95	0.936	0.368	0.096	0.49	0.879	0.436
-4.451	2.487	3.715	0.435	0.001	0.009	0.006	0.01	-4.788	1.58E-05	0.003	98.97%	0.741	1.94%	0.902	0.268	0.619	0.059	0.89	0.874	0.744	0.423	0.748	0.149	2.398	0.436	0.046	0.488	0.986	0.032	0.896	0.905	0.122	0.33	0.003	0.006	0.744	0.698	5.027	6.427	5.17	0.006	0.303	0.978	0.778	0.452	0.015	0.94	0.947	0.955
-2.932	1.191	1.075	0.053	0.973	0.383	0.788	0.229	-6.526	7.38E-06	0.649	63.27%	1.677	44.01%	0.025	0.136	0.087	0.09	0.171	0.193	0.056	0.289	0.025	0.233	0.712	0.654	0.246	0.248	0.761	0.029	0.798	0.842	0.031	0.768	0.003	0.006	0.436	0.116	2.111	3.147	3.57	0.026	0.027	0.321	0.011	0.21	0.021	0.006	0.645	0.006
-5.604	4.081	4.848	0.081	0.501	0.011	0.408	0.79	-5.045	7.34E-06	0.148	98.86%	1.308	0.85%	0.856	0.437	0.928	0.06	0.919	0.839	0.715	0.866	0.806	0.233	1.858	0.113	0.443	0.326	0.966	0.794	0.413	0.557	0.677	0.373	0.003	0.332	0.817	1.03	4.612	5.287	5.475	0.184	0.065	0.965	0.905	0.872	0.9	0.851	0.936	0.826
-4.593	2.483	3.293	0.996	0.689	0.84	0.582	0.974	-5.736	4.45E-06	0.196	98.22%	0.314	2.66%	0.37	0.047	0.374	0.06	0.835	0.176	0.559	0.155	0.172	0.228	0.715	0.518	0.424	0.995	0.981	0.256	0.749	0.568	0.296	0.244	0.003	0.02	0.543	0.336	2.757	3.519	3.59	0.02	0.011	0.828	0.023	0.51	0.01	0.046	0.406	0.04
-2.837	3.173	1.901	0.819	1	0.765	0.756	0.008	-5.802	1.43E-06	0.766	73.89%	1.501	33.88%	0.015	0.759	0.121	0.062	0.008	0.036	0.015	0.908	0.021	0.397	5.411	0.094	0.765	0.999	0.92	0.076	0.828	0.95	0.951	0.037	0.003	0.005	0.936	-0.044	2.953	3.396	4.457	0.015	0.002	0.949	0.943	0.223	0.006	0.01	0.723	0.698
-3.342	4.331	5.9	0.765	0.01	0.004	0.051	0.064	-5.164	9.07E-06	0.015	100.70%	1.027	0.64%	0.975	0.192	0.657	0.051	0.426	0.899	0.464	0.903	0.169	0.194	5.015	0.119	0.351	0.849	0.989	0.063	0.124	0.844	0.027	0.101	0.003	0.043	0.128	2.566	5.125	6.412	5.888	0.005	0.661	0.948	0.976	0.308	0.65	0.907	0.875	0.118
-4.193	2.915	2.909	0.017	0.696	0.105	0.361	0.494	-4.989	2.40E-05	0.156	87.72%	0.617	3.66%	0.829	0.779	0.823	0.056	0.825	0.052	0.618	0.076	0.727	0.312	5.713	0.387	0.01	0.975	0.981	0.191	0.032	0.021	0.792	0.942	0.003	0.054	0.266	0.963	3.5	4.302	5.455	0.45	0.003	0.856	0.594	0.678	0.006	0.013	0.446	0.891
-3.053	0.804	1.409	0.015	0.883	0.013	0.003	0.222	-5.004	4.13E-06	0.192	89.54%	0.753	5.35%	0.368	0.955	0.208	0.058	0.045	0.032	0.345	0.294	0.239	0.272	6.795	0.826	0.87	0.987	0.935	0.936	0.379	0.724	0.176	0.762	0.003	0.016	0.733	0.956	4.208	5.655	6.611	0.035	0.003	0.907	0.919	0.507	0.482	0.003	0.613	0.417
-3.345	2.754	2.386	0.034	1	0.847	0.053	0.08	-5.695	3.53E-06	0.508	59.99%	1.963	55.13%	0.023	0.845	0.22	0.835	0.015	0.273	0.411	0.882	0.026	0.795	5.839	0.043	0.263	0.982	0.957	0.081	0.742	0.926	0.926	0.113	0.003	0.006	0.985	0.05	2.182	2.632	3.541	0.302	0.002	0.892	0.044	0.226	0.005	0.007	0.668	0.055
-3.073	2.116	2.499	0.016	0.996	0.785	0.003	0.143	-6.007	5.54E-06	0.062	96.15%	0.767	5.30%	0.518	0.916	0.408	0.038	0.424	0.003	0.007	0.066	0.174	0.275	3.612	0.671	0.953	0.996	0.992	0.221	0.485	0.925	0.624	0.76	0.003	0.014	0.956	0.036	3.907	4.751	5.766	0.006	0.008	0.977	0.034	0.196	0.028	0.128	0.86	0.566
-4.823	0.249	0.019	0.001	0.71	0.011	0.026	0.017	-6.013	1.09E-05	0.046	68.27%	1.343	30.93%	0.181	0.583	0.131	0.816	0.037	0.249	0.186	0.645	0.035	0.813	1.314	0.056	0.069	0.906	0.964	0.185	0.98	0.941	0.357	0.948	0.003	0.007	0.911	0.404	3.552	2.983	4.461	0.064	0.795	0.951	0.199	0.212	0.04	0.345	0.787	0.221
-3.826	2.86	3.747	0.999	1	0.006	0.015	0.016	-5.033	7.65E-06	0.298	91.53%	1.409	8.41%	0.95	0.512	0.885	0.126	0.833	0.586	0.86	0.143	0.983	0.835	4.161	0.358	0.928	0.998	0.969	0.109	0.924	0.253	0.958	0.754	0.003	0.009	0.968	1.187	3.567	4.415	5.401	0.023	0.004	0.851	0.969	0.305	0.16	0.014	0.89	0.926
-3.338	3.481	3.218	0.535	0.99	0.008	0.004	0.838	-4.846	3.12E-05	0.301	62.67%	2.521	42.21%	0.055	0.388	0.702	0.857	0.645	0.254	0.965	0.679	0.625	0.896	5.558	0.2	0.013	0.92	0.938	0.63	0.985	0.926	0.393	0.922	0.003	0.009	0.979	0.199	2.487	3.063	4.825	0	0.068	0.867	0.091	0.376	0.213	0.954	0.495	0.009
-4.923	0.871	1.195	0.001	0.001	0.651	0.001	0.021	-6.232	6.00E-06	0.073	92.76%	0.29	3.27%	0.804	0.496	0.227	0.043	0.031	0.183	0.015	0.055	0.042	0.066	0.936	0.952	0.022	0.502	0.997	0.016	0.244	0.53	0.074	0.261	0.003	0.009	0.016	0.339	2.604	3.326	4.529	0.009	0.046	0.285	0.012	0.17	0.008	0.039	0.273	0.102
-4.938	3.229	4.47	0.982	0.994	0.196	0.077	0.981	-5.096	2.43E-05	0.764	95.84%	2.246	2.51%	0.106	0.114	0.478	0.92	0.076	0.434	0.909	0.937	0.26	0.865	4.713	0.179	0.836	0.981	0.202	0.276	0.985	0.206	0.97	0.785	0.003	0.012	0.972	1.128	3.618	5.121	5.728	0.029	0.562	0.913	0.807	0.867	0.484	0.334	0.955	0.857
-6.568	4.144	4.581	1	0.998	0.008	0.075	0.056	-5.54	1.85E-05	0.146	95.79%	4.541	3.77%	0.185	0.927	0.866	0.454	0.761	0.418	0.833	0.857	0.805	0.515	5.895	0.035	0.962	0.958	0.762	0.822	0.978	0.915	0.104	0.285	0.003	0.008	0.902	1.623	4.67	6.232	6.353	0.02	0.478	0.948	0.889	0.611	0.056	0.961	0.875	0.104
-4.352	2.628	3.748	0.007	0.001	0.285	0.322	0.993	-4.777	1.39E-05	0.043	98.48%	0.284	2.03%	0.955	0.189	0.693	0.067	0.837	0.913	0.625	0.868	0.468	0.114	2.446	0.802	0.01	0.376	0.982	0.893	0.481	0.782	0.943	0.874	0.003	0.751	0.612	0.713	4.055	5.203	4.998	0.015	0.798	0.991	0.869	0.821	0.847	0.982	0.962	0.772
-2.816	1.173	1.312	0.028	0.169	0.04	0.019	0.223	-5.697	3.44E-06	0.29	89.67%	0.924	7.85%	0.362	0.06	0.247	0.064	0.092	0.128	0.057	0.766	0.584	0.156	5.451	0.549	0.443	0.853	0.75	0.491	0.039	0.941	0.086	0.01	0.003	0.008	0.495	0.341	2.452	2.962	4.572	0.035	0.059	0.815	0.763	0.416	0.013	0.014	0.581	0.09
-4.382	2.982	3.103	0.002	0.001	0.005	0.08	0.653	-4.638	2.98E-05	0.173	99.19%	3.853	1.38%	0.953	0.815	0.353	0.283	0.519	0.946	0.044	0.813	0.048	0.124	1.181	0.305	0.022	0.92	0.973	0.804	0.987	0.597	0.079	0.535	0.003	0.029	0.979	0.53	2.976	4.517	5.342	0.025	0.005	0.965	0.035	0.222	0.011	0.407	0.737	0.575
-4.657	1.924	3.106	0.004	0.006	0.014	0.247	0.004	-4.861	6.39E-06	0.364	52.47%	2.045	6.44%	0.115	0.012	0.057	0.052	0.55	0.981	0.012	0.159	0.025	0.053	0.704	0.398	0.019	0.997	0.875	0.9	0.037	0.94	0.688	0.928	0.003	0.058	0.888	0.35	3.826	3.874	4.969	0.009	0.005	0.833	0.003	0.122	0.011	0.003	0.06	0.006
-2.641	1.638	-0.142	0.022	1	0.221	0.335	0.02	-5.951	1.10E-06	0.495	49.49%	1.758	58.35%	0.022	0.136	0.149	0.05	0.006	0.025	0.01	0.616	0.018	0.396	5.581	0.248	0.683	0.999	0.948	0.083	0.661	0.936	0.95	0.036	0.003	0.005	0.942	-0.383	2.513	2.541	4.347	0.004	0.003	0.93	0.93	0.239	0.012	0.004	0.784	0.852
-5.008	2.002	1.52	0.985	1	0.922	0.007	0.097	-5.75	4.27E-06	0.658	69.76%	1.284	36.12%	0.03	0.527	0.179	0.701	0.074	0.663	0.258	0.589	0.03	0.827	0.722	0.168	0.311	0.83	0.347	0.022	0.069	0.94	0.155	0.09	0.003	0.007	0.844	-0.061	1.867	2.097	1.689	0.021	0.002	0.889	0.006	0.304	0.004	0.029	0.407	0.041
-4.269	2.97	3.146	0.033	0.004	0.007	0.001	0.026	-5.042	1.64E-05	0.02	99.60%	0.955	0.68%	0.483	0.083	0.663	0.052	0.855	0.352	0.049	0.086	0.351	0.149	0.526	0.192	0.016	0.987	0.993	0.297	0.508	0.064	0.608	0.895	0.003	0.031	0.987	0.396	3.63	4.776	5.185	0.072	0.06	0.857	0.029	0.603	0.005	0.18	0.786	0.049
-4.11	3.47	3.75	0.463	0.075	0.019	0.003	0.26	-4.799	9.90E-06	0.47	101.10%	0.851	0.96%	0.744	0.627	0.685	0.065	0.557	0.789	0.56	0.865	0.602	0.309	2.986	0.155	0.573	0.15	0.804	0.382	0.022	0.885	0.135	0.455	0.003	0.048	0.148	1.567	4.516	4.685	6.446	0.01	0.021	0.278	0.866	0.813	0.383	0.011	0.471	0.145
-4.338	2.045	2.02	0.113	0.999	0.037	0.48	0.99	-6.107	2.52E-06	0.367	76.36%	2.336	29.51%	0.334	0.209	0.182	0.057	0.372	0.108	0.397	0.098	0.037	0.24	1.945	0.279	0.853	0.996	0.979	0.775	0.849	0.879	0.408	0.048	0.003	0.011	0.955	0.022	2.69	3.467	4.143	0.027	0.002	0.876	0.011	0.135	0.004	0.004	0.135	0.694
-5.064	3.137	3.415	0.993	0.005	0.002	0.003	0.011	-4.613	1.87E-05	0.269	98.95%	1.217	2.35%	0.52	0.716	0.873	0.1	0.857	0.739	0.313	0.901	0.762	0.533	5.211	0.097	0.805	0.802	0.916	0.815	0.171	0.607	0.081	0.342	0.003	0.009	0.085	1.603	3.854	5.264	6.816	0.014	0.007	0.38	0.65	0.549	0.014	0.043	0.692	0.561
-4.52	3.695	3.728	0.077	0.048	0.019	0.948	0.997	-4.937	1.83E-05	0.571	97.01%	0.594	1.28%	0.978	0.84	0.677	0.381	0.578	0.876	0.768	0.896	0.622	0.327	0.895	0.524	0.676	0.534	0.955	0.733	0.344	0.479	0.947	0.654	0.005	0.765	0.929	1.713	4.517	5.2	4.948	0.061	0.814	0.98	0.888	0.871	0.864	0.966	0.951	0.802
-4.865	3.067	2.446	0.974	0.996	0.941	0.007	0.968	-5.704	1.16E-05	0.152	95.91%	0.464	1.81%	0.701	0.949	0.523	0.058	0.342	0.146	0.141	0.121	0.275	0.522	9.055	0.753	0.801	0.174	0.975	0.424	0.246	0.898	0.564	0.625	0.003	0.036	0.38	0.504	2.928	4.109	5.341	0.592	0.302	0.936	0.406	0.707	0.068	0.006	0.945	0.993
-3.321	2.769	2.851	0.076	0.999	0.649	0.784	0.599	-5.354	5.15E-06	0.839	79.47%	1.881	32.04%	0.017	0.083	0.027	0.968	0	0.085	0.02	0.922	0.025	0.929	4.267	0.049	0.521	0.982	0.964	0.414	0.545	0.313	0.928	0.955	0.003	0.006	0.877	0.681	3.015	4.139	3.979	0.439	0.025	0.75	0.083	0.259	0.081	0.032	0.757	0.01
-6.06	4.171	5.276	1	0.01	0.003	0.008	0.208	-4.818	1.92E-05	0.875	98.28%	1.801	1.04%	0.387	0.525	0.925	0.336	0.936	0.588	0.959	0.521	0.91	0.475	3.148	0.039	0.952	0.766	0.051	0.472	0.943	0.929	0.587	0.739	0.003	0.01	0.969	1.164	4.31	5.045	5.636	0.018	0.023	0.96	0.713	0.652	0.037	0.089	0.856	0.415
-4.169	3.789	4.823	0.961	0.948	0.016	0.98	0.988	-5.05	1.48E-05	0.562	95.39%	1.155	0.72%	0.306	0.144	0.804	0.096	0.408	0.912	0.955	0.908	0.296	0.244	2.029	0.26	0.529	0.992	0.595	0.929	0.515	0.89	0.598	0.638	0.003	0.012	0.906	0.817	4.808	5.293	5.275	0.073	0.003	0.827	0.012	0.274	0.008	0.119	0.104	0.005
-5.49	3.546	3.857	0.171	0.623	0.004	0.001	0.091	-4.871	1.71E-05	0.444	82.97%	1.702	13.86%	0.774	0.949	0.849	0.072	0.825	0.858	0.94	0.867	0.83	0.829	0.919	0.01	0.837	0.969	0.8	0.932	0.964	0.989	0.03	0.076	0.003	0.01	0.982	2.199	4.292	5.593	6.645	0.012	0.029	0.226	0.751	0.141	0.014	0.838	0.69	0.009
-5.48	2.396	2.155	0.998	0.999	0.057	0.051	0.946	-5.647	4.04E-06	0.656	90.81%	1.407	5.42%	0.04	0.855	0.152	0.734	0.067	0.242	0.152	0.524	0.082	0.906	0.7	0.575	0.01	0.835	0.809	0.419	0.543	0.907	0.847	0.938	0.003	0.015	0.912	0.187	2.087	2.687	2.911	0.247	0.009	0.907	0.01	0.558	0.009	0.013	0.787	0.875
-4.796	1.746	1.967	0.164	0.99	0.256	0	0.092	-5.869	4.44E-06	0.06	88.33%	0.629	4.32%	0.737	0.051	0.278	0.04	0.486	0.889	0.11	0.206	0.095	0.074	0.544	0.204	0.212	0.268	0.978	0.987	0.043	0.884	0.111	0.784	0.003	0.14	0.747	0.607	4.973	5.602	5.459	0.252	0.402	0.847	0.674	0.762	0.231	0.221	0.919	0.767
-3.154	3.698	4.892	0.978	1	0.007	0.401	0.009	-5.349	4.28E-06	0.876	84.41%	2.279	8.66%	0.954	0.66	0.804	0.134	0.244	0.185	0.914	0.501	0.978	0.762	4.579	0.049	0.952	0.996	0.918	0.129	0.752	0.191	0.962	0.311	0.003	0.011	0.983	1.773	4.819	5.916	6.329	0.027	0.003	0.932	0.978	0.37	0.026	0.002	0.867	0.874
-4.325	1.694	2.461	0.029	0.076	0.041	0.069	0.004	-5.495	7.58E-06	0.042	56.20%	2.565	39.70%	0.793	0.054	0.384	0.051	0.83	0.585	0.405	0.277	0.75	0.149	2.003	0.769	0.265	0.976	0.912	0.764	0.304	0.935	0.218	0.149	0.003	0.012	0.78	0.419	3.451	4.385	5.782	0.007	0.003	0.776	0.005	0.111	0.005	0.004	0.155	0.014
-4.271	-0.073	0.293	0.017	0.69	0.9	0.957	0.983	-4.956	6.83E-06	0.091	60.79%	0.257	47.58%	0.025	0.004	0.106	0.039	0.066	0.854	0.004	0.154	0.112	0.018	1.085	0.468	0.008	0.998	0.908	0.643	0.031	0.069	0.571	0.838	0.003	0.018	0.066	0.18	2.765	3.177	3.744	0.005	0.002	0.223	0.002	0.107	0.009	0.002	0.031	0.006
-4.246	2.458	2.5	0.005	0.057	0.214	0.063	0.994	-5.175	8.06E-06	0.355	88.05%	0.507	6.66%	0.707	0.102	0.18	0.054	0.405	0.926	0.037	0.159	0.426	0.107	5.633	0.534	0.003	0.674	0.987	0.897	0.107	0.263	0.911	0.902	0.004	0.432	0.89	0.609	3.877	4.631	5.084	0.01	0.003	0.957	0.012	0.698	0.152	0.012	0.855	0.902
-5.276	3.566	4.461	0.998	0.936	0.004	0.002	0.005	-4.776	1.76E-05	0.97	96.26%	2.489	2.61%	0.261	0.683	0.873	0.316	0.916	0.575	0.061	0.858	0.404	0.365	7.399	0.11	0.874	0.185	0.373	0.164	0.928	0.91	0.06	0.698	0.003	0.006	0.896	1.343	3.645	5.703	4.656	0.009	0.402	0.608	0.858	0.743	0.366	0.948	0.883	0.132
-7.044	3.453	4.44	0.988	0.968	0.041	0.001	0.275	-5.179	8.01E-06	0.033	97.73%	0.638	2.55%	0.186	0.093	0.789	0.073	0.898	0.823	0.466	0.412	0.284	0.62	5.702	0.088	0.913	0.694	0.876	0.629	0.926	0.951	0.143	0.401	0.003	0.009	0.95	1.669	4.252	5.34	6.575	0.001	0.003	0.916	0.873	0.694	0.013	0.437	0.848	0.045
-2.9	1.829	1.213	0.993	0.013	0.938	0.141	0.003	-5.635	1.76E-05	0.963	90.63%	2.072	14.61%	0.229	0.364	0.2	0.904	0.048	0.744	0.12	0.911	0.039	0.914	7.783	0.129	0.648	0.981	0.966	0.928	0.542	0.912	0.383	0.972	0.003	0.006	0.756	0.384	2.813	2.929	3.639	0.004	0.002	0.652	0.003	0.07	0.005	0.007	0.522	0.004
-5.217	3.677	4.721	0.299	0.97	0.004	0.004	0.009	-4.879	1.32E-05	0.113	97.51%	2.104	2.81%	0.47	0.875	0.78	0.054	0.878	0.115	0.599	0.158	0.761	0.297	3.491	0.08	0.825	0.818	0.98	0.713	0.152	0.93	0.226	0.258	0.003	0.008	0.819	1.439	4.483	4.816	6.341	0.004	0.226	0.933	0.952	0.418	0.703	0.983	0.932	0.532
-4.227	2.669	3.293	0.985	0.033	0.011	0.001	0.009	-5.721	2.14E-05	0.957	75.52%	1.459	36.04%	0.249	0.606	0.721	0.128	0.834	0.841	0.749	0.799	0.671	0.393	0.734	0.153	0.432	0.96	0.669	0.021	0.279	0.822	0.027	0.799	0.003	0.008	0.914	0.488	2.849	4.388	5.426	0.002	0.896	0.277	0.548	0.66	0.363	0.953	0.886	0.931
-2.792	2.467	2.175	0.653	0.993	0.052	0.483	0.152	-5.358	1.94E-05	0.94	81.58%	2.008	24.47%	0.019	0.572	0.324	0.907	0.059	0.084	0.938	0.89	0.134	0.885	7.338	0.072	0.774	0.926	0.371	0.03	0.688	0.927	0.348	0.933	0.003	0.008	0.955	0.682	2.09	2.713	3.908	0.242	0.007	0.597	0.363	0.194	0.024	0.011	0.756	0.007
-3.331	3.117	3.264	0.762	0.012	0.006	0.003	0.181	-4.819	1.22E-05	0.079	97.45%	1.114	3.78%	0.344	0.397	0.129	0.056	0.208	0.039	0.522	0.874	0.117	0.24	6.682	0.304	0.962	0.995	0.857	0.616	0.934	0.542	0.401	0.866	0.003	0.027	0.878	1.808	4.454	5.26	6.483	0.015	0.012	0.778	0.909	0.542	0.042	0.006	0.779	0.132
-3.786	1.523	2.513	0.006	0	0.008	0.007	0.42	-4.91	1.63E-05	0.966	97.47%	0.551	1.60%	0.961	0.43	0.761	0.109	0.727	0.887	0.505	0.605	0.325	0.474	1.069	0.719	0.003	0.642	0.96	0.984	0.108	0.606	0.322	0.974	0.003	0.361	0.548	1.343	4.473	5.582	5.275	0.005	0.014	0.935	0.031	0.255	0.012	0.064	0.767	0.008
-3.112	1.368	0.862	0.039	0.827	0.048	0.02	0.017	-5.748	4.76E-06	0.395	57.70%	1.384	51.63%	0.064	0.116	0.173	0.195	0.035	0.071	0.871	0.804	0.382	0.535	7.89	0.297	0.155	0.888	0.58	0.296	0.741	0.92	0.859	0.956	0.003	0.009	0.932	0.758	2.16	2.54	4.128	0.02	0.005	0.787	0.479	0.113	0.008	0.012	0.574	0.012
-4.695	4.079	4.965	0.997	0.749	0.004	0.008	0.597	-4.808	2.00E-05	0.242	95.30%	1.281	3.67%	0.868	0.544	0.886	0.165	0.897	0.833	0.677	0.891	0.878	0.207	5.501	0.223	0.782	0.507	0.887	0.099	0.239	0.883	0.461	0.264	0.003	0.014	0.893	0.891	4.441	4.947	5.775	0.007	0.002	0.917	0.948	0.191	0.006	0.119	0.479	0.594
-4.149	1.786	3.877	0.01	0.939	0.062	0.536	0.81	-5.63	6.76E-06	0.034	100.69%	0.296	0.67%	0.681	0.064	0.326	0.048	0.873	0.809	0.495	0.2	0.463	0.056	1.029	0.825	0.073	0.106	0.986	0.195	0.061	0.091	0.142	0.479	0.003	0.12	0.883	0.746	4.382	5.909	5.566	0.004	0.362	0.988	0.177	0.487	0.627	0.971	0.942	0.743
-2.935	1.901	0.836	0.796	1	0.014	0.051	0.002	-5.465	2.29E-06	0.657	77.88%	2.074	30.87%	0.115	0.939	0.078	0.043	0.01	0.022	0.003	0.937	0.012	0.406	4.385	0.223	0.972	0.999	0.861	0.092	0.97	0.955	0.916	0.029	0.003	0.006	0.981	-0.117	3.416	5.051	6.137	0.039	0.037	0.91	0.91	0.27	0.013	0.072	0.788	0.879
-3.217	2.229	1.784	0.502	1	0.014	0.01	0.003	-5.625	2.75E-06	0.864	69.35%	2.359	46.79%	0.877	0.531	0.125	0.062	0.089	0.065	0.087	0.138	0.291	0.585	3.737	0.311	0.918	0.997	0.98	0.285	0.5	0.183	0.95	0.356	0.003	0.011	0.931	0.837	3.808	4.013	5.851	0.032	0.004	0.834	0.92	0.109	0.016	0.002	0.679	0.803
-4.537	2.64	3.536	0.981	0.005	0.01	0.3	0.155	-5.345	2.71E-05	0.834	96.64%	2.035	4.02%	0.093	0.419	0.45	0.067	0.818	0.065	0.823	0.217	0.059	0.84	1.535	0.587	0.915	0.991	0.972	0.138	0.639	0.855	0.831	0.879	0.003	0.011	0.958	0.369	3.459	3.65	3.52	0.007	0.005	0.244	0.003	0.197	0.003	0.031	0.76	0.008
-3.866	3.513	3.977	0.93	0.249	0.224	0.003	0.006	-5.226	7.27E-06	0.109	99.67%	3.211	0.94%	0.367	0.098	0.408	0.064	0.361	0.929	0.177	0.862	0.231	0.237	3.595	0.096	0.603	0.244	0.91	0.742	0.668	0.813	0.162	0.454	0.003	0.01	0.932	1.687	4.625	6.082	6.255	0.029	0.017	0.403	0.902	0.864	0.089	0.016	0.883	0.813
-3.62	3.096	2.95	0.815	0.994	0.004	0.002	0.049	-5.081	8.95E-06	0.88	94.65%	1.442	5.94%	0.145	0.867	0.491	0.061	0.494	0.028	0.858	0.228	0.377	0.207	5.975	0.559	0.851	0.991	0.97	0.614	0.552	0.931	0.206	0.28	0.003	0.012	0.865	1.21	3.934	5.59	6.357	0.04	0.003	0.911	0.936	0.414	0.032	0.193	0.676	0.02
-3.945	3.4	3.348	0.733	0.011	0.005	0.002	0.076	-4.777	2.33E-05	0.259	91.76%	1.354	10.56%	0.831	0.081	0.297	0.053	0.162	0.681	0.896	0.605	0.365	0.142	3.385	0.335	0.416	0.994	0.408	0.016	0.765	0.852	0.234	0.538	0.003	0.012	0.859	0.703	3.751	3.679	5.169	0.423	0.003	0.8	0.005	0.71	0.003	0.006	0.823	0.755
-5.117	4.004	4.788	0.378	0.009	0.003	0.02	0.041	-4.875	1.14E-05	0.239	98.65%	2.741	1.18%	0.979	0.215	0.751	0.088	0.872	0.924	0.937	0.904	0.928	0.594	5.624	0.094	0.853	0.68	0.96	0.87	0.495	0.527	0.908	0.073	0.003	0.701	0.708	2.608	5.098	6.562	6.772	0.033	0.011	0.971	0.975	0.595	0.73	0.693	0.893	0.765
-3.122	1.923	1.416	0.007	0.996	0.011	0.02	0.02	-5.491	5.25E-06	0.176	56.78%	1.322	35.77%	0.061	0.069	0.307	0.436	0.029	0.233	0.081	0.868	0.016	0.082	2.127	0.526	0.164	0.983	0.978	0.928	0.988	0.785	0.685	0.952	0.003	0.009	0.972	0.036	3.703	2.821	4.784	0	0.049	0.457	0.1	0.575	0.721	0.906	0.511	0.024
-5.076	1.348	5.385	0.901	0.001	0.973	0	0.033	-5.24	8.29E-06	0.001	72.69%	0.54	45.05%	0.126	0.799	0.029	0.058	0.591	0.763	0	0.125	0.009	0.008	0.438	0.297	0.001	0.031	0.978	0.124	0.009	0.73	0.901	0.064	0.011	0.907	0.02	0.517	4.089	5.151	6.135	0.005	0.863	0.922	0.821	0.707	0.926	0.022	0.741	0.639
-4.537	2.465	2.346	0.969	0.999	0.007	0.01	0.02	-5.919	5.21E-06	0.33	89.95%	0.943	10.93%	0.03	0.457	0.137	0.059	0.254	0.022	0.429	0.183	0.588	0.446	2.329	0.184	0.968	0.988	0.352	0.011	0.996	0.962	0.335	0.947	0.003	0.008	0.872	0.77	3.395	4.956	5.872	0.039	0.003	0.841	0.966	0.272	0.009	0.174	0.837	0.012
-4.435	1.65	1.263	0.953	0.999	0.889	0.358	0.701	-5.933	6.23E-06	0.159	78.18%	1.078	18.54%	0.083	0.897	0.24	0.059	0.166	0.037	0.147	0.196	0.282	0.243	5.622	0.536	0.919	0.997	0.955	0.198	0.902	0.695	0.879	0.903	0.003	0.012	0.754	0.528	3.827	4.809	6.215	0.016	0.005	0.934	0.961	0.467	0.12	0.298	0.876	0.71
-4.136	2.782	3.175	0.957	0.995	0.011	0.002	0.165	-5.582	1.13E-05	0.952	73.33%	2.024	31.73%	0.098	0.941	0.181	0.824	0.017	0.063	0.978	0.904	0.033	0.513	7.667	0.09	0.859	0.834	0.922	0.658	0.985	0.95	0.544	0.559	0.003	0.008	0.931	0.688	2.902	4.264	4.363	0.03	0.003	0.961	0.101	0.357	0.011	0.016	0.677	0.046
-2.632	1.742	1.199	0.001	0.91	0.278	0.002	0.002	-5.44	4.36E-06	0.287	86.95%	0.883	14.39%	0.377	0.695	0.658	0.051	0.751	0.744	0.896	0.894	0.603	0.251	4.277	0.667	0.596	0.946	0.988	0.348	0.984	0.952	0.501	0.04	0.003	0.018	0.989	0.352	3.084	3.913	5.547	0.162	0.002	0.825	0.526	0.188	0.005	0.006	0.601	0.885
-2.223	1.16	1.154	0.046	0.08	0.01	0.004	0.025	-4.874	1.93E-05	0.233	95.03%	0.32	5.23%	0.258	0.056	0.207	0.057	0.41	0.853	0.004	0.115	0.069	0.286	0.453	0.252	0.002	0.988	0.988	0.961	0.965	0.577	0.429	0.958	0.003	0.04	0.837	0.572	3.029	3.639	3.803	0.006	0.004	0.966	0.006	0.322	0.004	0.032	0.61	0.299
-4.27	1.793	1.403	0	0.881	0.871	0.933	1	-6.131	1.44E-05	0.034	80.08%	0.77	14.18%	0.127	0.052	0.03	0.05	0.032	0.226	0.129	0.219	0.047	0.027	5.536	0.698	0.031	0.11	0.953	0.64	0.028	0.133	0.135	0.792	0.003	0.045	0.037	0.762	4.415	4.938	5.456	0.025	0.187	0.821	0.858	0.381	0.075	0.674	0.864	0.591
-3.281	1.425	2.38	0.854	0.005	0.742	0.09	0.584	-5.402	1.24E-05	0.368	86.73%	2.096	23.22%	0.106	0.116	0.236	0.065	0.36	0.056	0.599	0.174	0.043	0.188	1.946	0.274	0.669	0.991	0.8	0.86	0.426	0.372	0.261	0.087	0.003	0.012	0.908	0.347	2.539	3.118	3.803	0.014	0.003	0.279	0.004	0.12	0.005	0.004	0.117	0.019
-4.281	1.802	2.186	0.02	0.081	0.952	0.948	0.968	-6.173	8.74E-06	0.543	94.11%	0.362	5.43%	0.074	0.027	0.119	0.053	0.121	0.417	0	0.105	0.047	0.084	1.049	0.644	0.05	0.993	0.993	0.498	0.153	0.044	0.412	0.253	0.003	0.042	0.387	0.224	2.323	3.521	3.612	0.012	0.007	0.948	0.026	0.531	0.007	0.698	0.904	0.796
-5.519	3.907	4.467	0.997	0.933	0.038	0.03	0.994	-5.183	5.30E-06	0.195	98.22%	1.044	0.74%	0.921	0.601	0.963	0.06	0.931	0.955	0.622	0.919	0.947	0.118	4.568	0.145	0.831	0.553	0.942	0.748	0.44	0.958	0.209	0.051	0.003	0.012	0.846	0.884	4.602	5.461	5.84	0.023	0.006	0.944	0.959	0.388	0.723	0.503	0.902	0.803
-1.354	-0.045	1.024	0.001	0.025	0.016	0.001	0	-4.779	1.13E-05	0.593	47.75%	0.477	38.51%	0.479	0.057	0.656	0.059	0.376	0.695	0.139	0.155	0.146	0.194	0.904	0.882	0.013	0.998	0.965	0.964	0.153	0.943	0.831	0.95	0.003	0.023	0.818	0.033	2.981	3.116	3.716	0.006	0.017	0.676	0.008	0.123	0.02	0.037	0.138	0.004
-5.682	3.605	4.137	0.033	0.013	0.005	0.006	0.893	-4.853	1.77E-05	0.044	98.94%	0.659	1.04%	0.589	0.103	0.362	0.447	0.782	0.97	0.194	0.226	0.242	0.47	1.561	0.066	0.054	0.654	0.848	0.102	0.132	0.953	0.047	0.07	0.003	0.024	0.789	1.776	4.594	6.214	6.798	0.013	0.011	0.928	0.922	0.122	0.023	0.777	0.644	0.042
-4.748	3.471	4.197	0.984	0.359	0.604	0.517	0.046	-6.129	3.50E-05	0.103	98.95%	0.402	0.71%	0.532	0.829	0.947	0.067	0.923	0.18	0.716	0.869	0.897	0.909	7.486	0.365	0.079	0.967	0.981	0.924	0.348	0.153	0.621	0.935	0.003	0.019	0.635	1.251	4.492	5.229	5.163	0.008	0.011	0.891	0.054	0.536	0.418	0.967	0.849	0.054
-2.68	0.89	1.745	0	0.565	0.027	0.005	0.01	-5.625	6.51E-06	0.064	96.48%	1.067	4.46%	0.15	0.152	0.112	0.068	0.591	0.699	0.036	0.802	0.316	0.304	10.8	0.217	0.069	0.395	0.944	0.023	0.803	0.722	0.079	0.212	0.003	0.01	0.594	0.589	4.238	5.929	6.581	0.006	0.044	0.942	0.507	0.527	0.003	0.762	0.79	0.748
-4.395	4.38	5.319	0.991	0.005	0.004	0.989	0.291	-4.909	2.31E-05	0.769	97.90%	2.015	0.78%	0.958	0.154	0.942	0.059	0.922	0.965	0.881	0.685	0.849	0.14	1.035	0.066	0.09	0.988	0.88	0.679	0.209	0.867	0.133	0.429	0.003	0.059	0.925	0.868	4.868	5.354	5.682	0.054	0.011	0.551	0.019	0.4	0.006	0.879	0.598	0.009
-3.18	1.3	2.57	0.006	0	0.831	0.998	0.964	-5.55	1.93E-05	0.002	99.98%	0.33	1.61%	0.689	0.106	0.302	0.048	0.738	0.4	0.209	0.244	0.116	0.144	9.291	0.928	0.076	0.183	0.89	0.797	0.112	0.567	0.949	0.309	0.003	0.908	0.232	1.081	4.855	5.761	5.967	0.005	0.194	0.972	0.748	0.82	0.785	0.973	0.943	0.424
-4.661	2.598	3.163	0.653	0.008	0.007	0.004	0.012	-4.736	1.23E-05	0.047	97.74%	0.456	2.76%	0.486	0.05	0.569	0.058	0.699	0.935	0.117	0.53	0.283	0.2	0.764	0.24	0.55	0.992	0.588	0.937	0.62	0.926	0.161	0.919	0.003	0.009	0.809	0.515	3.627	4.758	6.029	0.01	0.003	0.145	0.002	0.225	0.005	0.005	0.096	0.004
-4.218	2.582	4.694	0.455	0.279	0.148	0.003	0.997	-5.91	5.23E-06	0	97.52%	0.412	8.94%	0.751	0.25	0.177	0.047	0.789	0.502	0.093	0.195	0.178	0.056	1.203	0.578	0.021	0.129	0.981	0.543	0.012	0.458	0.629	0.114	0.003	0.163	0.203	0.812	4.686	4.87	5.957	0.005	0.537	0.993	0.892	0.836	0.914	0.952	0.914	0.706
-3.096	2.918	6.178	0.018	0	0.058	0.075	0.986	-5.666	6.89E-06	0	98.21%	0.419	6.14%	0.918	0.219	0.356	0.052	0.73	0.694	0.084	0.312	0.106	0.072	5.433	0.449	0.026	0.31	0.972	0.715	0.369	0.936	0.96	0.503	0.003	0.908	0.376	1.309	5.166	5.291	6.4	0.005	0.803	0.993	0.885	0.858	0.91	0.939	0.951	0.765
-4.455	4.286	5.552	0.621	0.098	0.004	0.002	0.005	-4.946	2.26E-05	0.137	99.50%	2.521	0.88%	0.343	0.963	0.823	0.056	0.85	0.025	0.404	0.029	0.928	0.833	1.471	0.04	0.987	0.985	0.891	0.028	0.882	0.975	0.023	0.175	0.003	0.015	0.966	1.358	5.358	7.206	8.253	0.042	0.014	0.791	0.982	0.671	0.212	0.042	0.824	0.005
-2.008	0.622	-0.451	0	0.01	0.925	0.023	0.643	-5.813	6.83E-06	0.175	60.45%	0.411	56.37%	0.014	0.084	0.036	0.055	0.005	0.14	0.006	0.103	0.005	0.047	9.598	0.678	0.012	0.697	0.975	0.125	0.838	0.046	0.042	0.085	0.003	0.005	0.04	0.515	1.873	2.322	5.175	0.067	0.004	0.008	0.007	0.248	0.017	0.003	0.402	0.015
-5.726	3.649	4.411	0.997	0.005	0.006	0.001	0.011	-4.94	1.33E-05	0.067	100.53%	0.997	0.78%	0.891	0.818	0.911	0.067	0.889	0.799	0.782	0.899	0.805	0.223	6.226	0.13	0.922	0.745	0.866	0.745	0.093	0.967	0.038	0.2	0.003	0.009	0.878	2.13	4.141	5.531	6.605	0.347	0.02	0.791	0.921	0.366	0.008	0.127	0.759	0.934
-5.413	3.052	3.501	0.159	0.995	0.089	0.708	0.993	-5.046	9.55E-06	0.644	84.36%	1.688	13.38%	0.607	0.914	0.706	0.186	0.412	0.525	0.956	0.907	0.59	0.531	0.933	0.205	0.957	0.834	0.909	0.908	0.779	0.825	0.316	0.159	0.003	0.017	0.964	1.294	4.341	5.653	6.216	0.014	0.081	0.977	0.697	0.794	0.058	0.923	0.911	0.779
-2.743	2.936	3.145	0.798	0.123	0.006	0.003	0.006	-5.191	1.08E-05	0.719	93.57%	2.215	3.46%	0.909	0.722	0.946	0.147	0.786	0.71	0.933	0.8	0.958	0.722	16.508	0.378	0.554	0.532	0.419	0.511	0.152	0.915	0.145	0.767	0.003	0.008	0.934	0.819	2.518	3.957	4.19	0.037	0.04	0.951	0.351	0.436	0.009	0.003	0.603	0.663
-4.843	3.964	4.506	0.989	0.942	0.012	0.004	0.635	-5.38	4.17E-05	0.687	88.79%	2.621	10.34%	0.246	0.655	0.439	0.066	0.674	0.137	0.894	0.9	0.857	0.194	4.05	0.05	0.975	0.438	0.14	0.532	0.513	0.933	0.167	0.123	0.003	0.009	0.952	0.647	3.883	4.946	6.14	0.009	0.004	0.849	0.799	0.313	0.004	0.438	0.769	0.1
-4.386	3.073	4.252	0.998	0.84	0.894	0.997	0.998	-5.757	3.39E-05	0.632	97.63%	2.382	2.03%	0.296	0.198	0.268	0.057	0.28	0.041	0.668	0.278	0.134	0.173	0.9	0.098	0.975	0.986	0.921	0.478	0.389	0.394	0.671	0.065	0.003	0.011	0.949	0.374	4.255	4.6	3.915	0.031	0.007	0.898	0.044	0.43	0.004	0.016	0.762	0.485
-4.376	2.81	3.304	0.193	0.991	0.004	0.001	0.01	-5.35	9.14E-06	0.343	83.76%	2.06	11.36%	0.119	0.433	0.3	0.083	0.52	0.072	0.421	0.339	0.279	0.45	5.421	0.061	0.964	0.989	0.619	0.434	0.944	0.956	0.062	0.501	0.003	0.007	0.924	0.725	2.192	3.099	6.176	0.231	0.007	0.605	0.085	0.259	0.008	0.612	0.711	0.027
-3.252	2.663	2.624	0.994	0.821	0.714	0.05	0.281	-5.55	1.32E-05	0.523	82.43%	1.918	14.75%	0.093	0.449	0.388	0.899	0.124	0.561	0.902	0.901	0.313	0.851	3.305	0.057	0.973	0.916	0.699	0.013	0.61	0.62	0.167	0.086	0.003	0.008	0.989	0.721	3.32	4.301	4.132	0.589	0.372	0.582	0.016	0.227	0.01	0.005	0.551	0.027
-5.911	3.746	3.939	0.886	0	0.009	0.004	0.45	-4.922	1.08E-05	0.1	100.15%	0.463	0.81%	0.904	0.529	0.966	0.064	0.956	0.928	0.502	0.815	0.908	0.261	3.876	0.153	0.254	0.23	0.98	0.804	0.136	0.793	0.084	0.551	0.003	0.314	0.688	1.213	4.991	6.02	5.813	0.082	0.396	0.787	0.73	0.815	0.711	0.906	0.914	0.783
-5.175	4.687	5.647	0.117	0.72	0.004	0.943	0.029	-4.722	7.60E-06	0.299	97.00%	1.771	1.56%	0.918	0.537	0.393	0.057	0.272	0.84	0.875	0.911	0.337	0.294	7.031	0.076	0.679	0.633	0.132	0.704	0.601	0.741	0.58	0.232	0.003	0.706	0.758	2.975	5.369	6.199	5.978	0.152	0.116	0.519	0.868	0.974	0.993	0.329	0.911	0.891
-6.336	3.79	3.694	0.056	0.538	0.172	0.004	0.001	-5.009	8.19E-05	0.319	97.25%	0.869	2.06%	0.212	0.853	0.914	0.893	0.533	0.859	0.969	0.882	0.405	0.776	6.648	0.097	0.015	0.965	0.976	0.984	0.992	0.928	0.731	0.832	0.003	0.014	0.966	0.906	3.818	4.938	4.877	0.003	0.006	0.976	0.009	0.928	0.065	0.006	0.63	0.807
-5.314	2.216	1.773	0.011	0.985	0.464	0.021	0.92	-5.357	5.40E-06	0.182	44.81%	0.968	40.82%	0.192	0.174	0.194	0.043	0.364	0.118	0.016	0.059	0.393	0.157	3.83	0.824	0.114	0.381	0.971	0.071	0.326	0.944	0.044	0.136	0.003	0.013	0.318	0.15	2.042	2.884	5.396	0.006	0.003	0.195	0.03	0.186	0.005	0.016	0.303	0.605
-1.708	1.675	0.677	0.033	0.495	0.947	0.998	0.991	-5.729	3.62E-06	0.813	65.71%	1.571	48.94%	0.02	0.173	0.284	0.317	0.034	0.406	0.293	0.207	0.014	0.01	3.166	0.26	0.049	0.992	0.839	0.071	0.865	0.628	0.503	0.09	0.003	0.008	0.977	0.047	2.067	2.073	3.573	0	0.003	0.911	0.002	0.236	0.003	0.023	0.76	0.046
-2.124	0.321	-1.355	0.001	1	0.034	0.003	0.004	-6.267	2.44E-06	0.588	27.11%	1.413	50.75%	0.081	0.191	0.028	0.585	0.013	0.186	0.793	0.888	0.015	0.355	5.947	0.494	0.165	0.268	0.661	0.913	0.882	0.968	0.598	0.41	0.003	0.006	0.935	-0.01	2.183	2.846	4.582	0.002	0.007	0.956	0.015	0.111	0.078	0.204	0.212	0.017
-3.839	3.615	4.538	0.993	0.018	0.104	0.996	0.747	-4.777	1.34E-05	0.092	90.08%	2.497	13.57%	0.45	0.041	0.374	0.056	0.674	0.873	0.637	0.508	0.039	0.206	1.4	0.196	0.875	0.999	0.588	0.958	0.603	0.95	0.63	0.921	0.003	0.01	0.81	0.347	4.895	5.407	5.901	0.005	0.002	0.811	0.003	0.258	0.004	0.006	0.282	0.008
-4.167	3.663	4.474	0.05	0.113	0.009	0.252	0.064	-4.713	1.13E-05	0.212	99.81%	0.593	1.08%	0.793	0.112	0.626	0.058	0.906	0.748	0.605	0.107	0.672	0.288	0.967	0.431	0.169	0.997	0.988	0.78	0.96	0.926	0.878	0.197	0.003	0.021	0.773	0.551	4.136	5.036	4.703	0.104	0.002	0.966	0.084	0.559	0.007	0.004	0.837	0.596
-3.643	3.833	4.362	0.429	0.987	0.005	0.008	0.005	-4.927	1.98E-05	0.128	94.59%	1.315	3.56%	0.405	0.164	0.841	0.054	0.893	0.869	0.58	0.862	0.881	0.122	3.1	0.154	0.438	0.961	0.937	0.004	0.745	0.926	0.22	0.183	0.003	0.011	0.692	0.462	4.331	5	5.361	0.012	0.003	0.805	0.919	0.211	0.086	0.156	0.477	0.015
-3.563	2.424	4.674	0.946	0	0.133	0.013	0.281	-5.061	1.63E-05	0.003	97.53%	0.416	5.40%	0.777	0.171	0.194	0.053	0.874	0.384	0.254	0.127	0.166	0.065	2.127	0.581	0.008	0.599	0.954	0.668	0.138	0.92	0.944	0.778	0.003	0.896	0.424	0.982	4.436	5.265	6.041	0.001	0.75	0.989	0.848	0.682	0.833	0.911	0.97	0.819
-3.139	1.959	0.936	0.001	0.071	0.031	0.002	0.009	-5.149	1.53E-05	0.639	90.45%	1.268	10.07%	0.096	0.093	0.127	0.15	0.041	0.884	0.013	0.317	0.242	0.172	3.611	0.462	0.261	0.611	0.344	0.024	0.038	0.93	0.04	0.052	0.003	0.005	0.067	0.633	2.285	3.303	5.938	0.09	0.003	0.057	0.016	0.181	0.019	0.01	0.162	0.015
-3.621	1.28	2.222	0.966	0.001	0.025	0.13	0.8	-5.01	1.06E-05	0.61	98.77%	0.468	2.85%	0.699	0.099	0.444	0.057	0.717	0.744	0.047	0.593	0.535	0.14	0.738	0.861	0.856	0.227	0.042	0.065	0.017	0.909	0.575	0.031	0.003	0.013	0.106	0.558	4.824	4.359	5.799	0.019	0.006	0.012	0.004	0.157	0.005	0.003	0.025	0.008
-3.605	3.076	3.337	0.978	0.884	0.011	0.002	0.001	-4.841	1.61E-05	0.93	85.27%	2.253	10.20%	0.284	0.912	0.166	0.082	0.129	0.063	0.019	0.251	0.214	0.898	4.052	0.196	0.939	0.989	0.952	0.903	0.558	0.447	0.89	0.496	0.003	0.01	0.645	1.181	4.34	5.387	6.387	0.015	0.004	0.897	0.108	0.229	0.007	0.002	0.657	0.058
-4.803	3.712	4.714	0.995	0.989	0.066	0.011	0.992	-5.299	5.17E-06	0.259	97.78%	0.617	1.24%	0.748	0.111	0.811	0.058	0.908	0.951	0.834	0.708	0.821	0.158	0.558	0.175	0.353	0.982	0.821	0.592	0.927	0.891	0.124	0.364	0.003	0.016	0.707	0.406	4.395	4.482	5.479	0.01	0.003	0.865	0.008	0.422	0.012	0.011	0.075	0.007
-2.903	0.731	0.308	0.684	0.999	0.672	0.004	0.045	-5.862	3.13E-06	0.351	57.14%	1.422	31.74%	0.023	0.207	0.137	0.06	0.055	0.036	0.062	0.2	0.058	0.46	5.966	0.435	0.96	0.999	0.799	0.171	0.918	0.586	0.266	0.94	0.003	0.008	0.915	0.162	2.966	3.641	4.775	0.246	0.012	0.457	0.094	0.167	0.014	0.009	0.743	0.017
-3.551	3.729	3.486	0.311	0.24	0.411	0.012	0.086	-5.11	2.52E-05	0.842	93.26%	1.889	6.27%	0.337	0.91	0.632	0.204	0.766	0.961	0.959	0.924	0.824	0.524	3.675	0.114	0.954	0.894	0.414	0.622	0.891	0.984	0.028	0.164	0.003	0.01	0.91	1.802	4.499	5.728	7.022	0.01	0.006	0.797	0.65	0.821	0.103	0.897	0.468	0.349
-5.357	3.092	3.553	0.988	0.875	0.003	0.001	0.924	-4.966	9.01E-06	0.063	98.88%	1.725	1.67%	0.698	0.585	0.627	0.065	0.752	0.75	0.282	0.805	0.734	0.52	3.233	0.24	0.659	0.838	0.918	0.108	0.064	0.939	0.029	0.467	0.003	0.014	0.755	1.116	4.154	4.988	5.892	0.077	0.012	0.911	0.928	0.582	0.046	0.02	0.898	0.992
-3.143	1.946	1.774	0.062	0.994	0.009	0.002	0.008	-5.266	8.68E-06	0.747	87.18%	1.093	10.64%	0.177	0.208	0.226	0.056	0.052	0.013	0.295	0.236	0.043	0.114	2.925	0.509	0.862	0.993	0.504	0.077	0.963	0.841	0.633	0.946	0.003	0.016	0.919	0.448	2.641	3.678	5.44	0.245	0.049	0.891	0.068	0.548	0.019	0.285	0.886	0.9
-5.01	2.326	2.117	0.961	0.998	0.012	0.003	0.056	-5.206	4.21E-06	0.915	90.63%	1.615	5.65%	0.172	0.716	0.289	0.611	0.135	0.743	0.051	0.582	0.175	0.737	0.823	0.479	0.031	0.855	0.958	0.279	0.974	0.897	0.2	0.882	0.003	0.01	0.948	0.214	2.409	3.121	4.578	0.024	0.008	0.922	0.021	0.306	0.006	0.325	0.535	0.424
-3.236	3.499	5.019	0.01	0.999	0.003	0.007	0.031	-4.813	8.03E-06	0.255	96.56%	0.71	1.10%	0.435	0.802	0.146	0.05	0.227	0.096	0.892	0.082	0.029	0.113	1.818	0.273	0.51	0.928	0.959	0.011	0.78	0.505	0.089	0.369	0.003	0.018	0.937	0.104	3.174	3.951	5.004	0.064	0.007	0.323	0.193	0.134	0.008	0.961	0.316	0.012
-3.757	4.05	6.421	0.994	0.991	0.026	0.978	0.999	-5.013	3.62E-05	0.118	99.18%	1.307	0.35%	0.238	0.137	0.577	0.061	0.663	0.606	0.724	0.137	0.141	0.089	0.537	0.044	0.739	0.991	0.973	0.729	0.906	0.813	0.748	0.71	0.003	0.019	0.947	0.255	4.856	4.044	4.605	0.048	0.007	0.936	0.185	0.59	0.007	0.864	0.836	0.606
-5.267	3.279	3.902	0.996	0.98	0.57	0.544	0.984	-5.122	1.19E-05	0.246	96.50%	1.516	2.09%	0.423	0.131	0.787	0.074	0.915	0.636	0.702	0.229	0.851	0.538	2.878	0.323	0.837	0.961	0.981	0.413	0.845	0.287	0.954	0.219	0.003	0.088	0.955	1.071	4.536	5.264	5.708	0.025	0.01	0.988	0.975	0.704	0.828	0.939	0.957	0.92
-3.556	2.56	5.364	0.184	0.004	0.166	0.045	0.929	-5.388	6.91E-06	0.002	100.05%	0.133	9.28%	0.679	0.279	0.103	0.053	0.846	0.848	0.035	0.186	0.05	0.068	3.896	0.64	0.004	0.413	0.991	0.59	0.347	0.175	0.924	0.562	0.003	0.888	0.101	0.993	4.619	6.175	6.128	0.002	0.532	0.977	0.892	0.598	0.685	0.674	0.908	0.802
-3.484	1.851	2.908	0.083	0.001	0.009	0.203	0.018	-4.827	1.24E-05	0.189	90.24%	1.079	9.67%	0.557	0.09	0.372	0.059	0.615	0.135	0.851	0.25	0.203	0.174	1.091	0.358	0.434	0.997	0.931	0.228	0.697	0.931	0.044	0.052	0.003	0.011	0.286	0.617	3.793	4.498	4.23	0.007	0.003	0.62	0.005	0.18	0.005	0.003	0.191	0.104
-5.406	3.04	3.548	0.864	0.005	0.586	0.005	0.087	-5.778	5.00E-06	0.025	98.65%	0.219	2.28%	0.354	0.02	0.574	0.047	0.901	0.966	0.316	0.409	0.566	0.125	0.554	0.185	0.136	0.993	0.967	0.945	0.714	0.915	0.184	0.73	0.003	0.01	0.771	0.489	3.223	4.703	5.854	0.011	0.014	0.811	0.005	0.314	0.008	0.026	0.128	0.008
-5.591	4.379	4.602	0.99	0.008	0.011	0.928	0.72	-4.893	1.18E-05	0.698	95.51%	2.453	3.04%	0.14	0.711	0.377	0.768	0.423	0.746	0.149	0.866	0.368	0.569	4.141	0.147	0.051	0.091	0.562	0.059	0.851	0.801	0.042	0.958	0.003	0.02	0.974	0.553	3.841	3.771	4.8	0.017	0.076	0.009	0.049	0.238	0.452	0.819	0.839	0.022
-4.02	2.079	1.541	0.482	0.995	0.011	0.001	0.004	-5.992	5.56E-06	0.509	84.19%	0.775	15.63%	0.556	0.945	0.694	0.056	0.545	0.042	0.024	0.006	0.84	0.93	1.333	0.375	0.958	0.996	0.995	0.304	0.924	0.964	0.182	0.313	0.003	0.006	0.236	-0.128	2.084	3.161	5.16	0.043	0.001	0.477	0.224	0.062	0.002	0.002	0.64	0.024
-5.751	3.332	3.605	0.817	0.623	0.082	0.002	0.024	-5.107	1.39E-05	0.151	98.76%	0.616	0.78%	0.912	0.699	0.764	0.053	0.781	0.147	0.858	0.118	0.927	0.201	5.161	0.256	0.966	0.631	0.965	0.878	0.165	0.924	0.06	0.123	0.003	0.012	0.054	1.212	3.997	4.859	6.393	0.008	0.004	0.718	0.118	0.133	0.009	0.006	0.561	0.122
-3.144	2.76	2.465	0.667	0.98	0.018	0.969	0.02	-4.771	1.87E-05	0.517	87.56%	0.838	11.81%	0.797	0.957	0.835	0.054	0.33	0.032	0.1	0.004	0.847	0.919	3.819	0.768	0.619	0.996	0.795	0.554	0.98	0.931	0.746	0.888	0.003	0.025	0.97	0.274	3.153	3.32	5.517	0.12	0.002	0.901	0.854	0.088	0.005	0.004	0.312	0.527
-4.801	3.474	4.844	0.152	0.002	0.005	0.005	0.001	-4.842	1.74E-05	0.171	98.76%	0.694	1.92%	0.62	0.252	0.659	0.064	0.894	0.677	0.763	0.379	0.66	0.218	2.356	0.03	0.943	0.998	0.908	0.267	0.917	0.925	0.173	0.104	0.003	0.008	0.603	1.236	4.945	6.378	6.352	0.024	0.002	0.468	0.005	0.329	0.003	0.004	0.52	0.281
-2.994	2.987	2.693	0.008	0.993	0.012	0.013	0.065	-5.018	5.94E-06	0.232	94.33%	1.45	7.06%	0.987	0.187	0.956	0.067	0.805	0.64	0.972	0.077	0.89	0.657	8.918	0.734	0.588	0.96	0.975	0.364	0.904	0.928	0.951	0.016	0.004	0.078	0.984	0.893	4.059	5.26	5.976	0.007	0.002	0.98	0.984	0.593	0.34	0.49	0.875	0.727
-3.154	2.102	1.636	0.156	0.001	0.004	0.214	0.079	-4.776	2.45E-05	0.637	36.25%	1.337	74.76%	0.015	0.14	0.084	0.843	0.022	0.059	0.007	0.172	0.014	0.754	2.292	0.742	0.008	0.895	0.968	0.963	0.966	0.448	0.827	0.904	0.004	0.028	0.564	0.312	2.793	3.373	3.363	0.011	0.056	0.068	0.042	0.424	0.057	0.472	0.773	0.077
-4.309	2.185	2.899	0.867	0.003	0.004	0.001	0.788	-4.843	1.12E-05	0.271	98.52%	0.526	1.02%	0.946	0.198	0.777	0.062	0.615	0.844	0.513	0.38	0.496	0.221	1.286	0.138	0.103	0.697	0.925	0.588	0.311	0.9	0.293	0.522	0.004	0.766	0.158	1.419	4.473	5.194	6.559	0.007	0.003	0.935	0.946	0.299	0.656	0.009	0.447	0.046
-3.656	4.03	4.241	0.135	0.41	0.003	0.044	0.949	-4.712	1.59E-05	0.984	94.79%	1.481	4.46%	0.453	0.769	0.959	0.176	0.659	0.263	0.92	0.884	0.863	0.312	7.128	0.786	0.514	0.94	0.043	0.015	0.888	0.969	0.945	0.443	0.003	0.029	0.93	1.332	3.146	3.737	5.698	0.04	0.004	0.871	0.872	0.143	0.011	0.007	0.297	0.019
-5.11	2.413	2.193	0.012	0.73	0.486	0.007	0.983	-4.914	8.13E-06	0.289	90.53%	1.383	5.42%	0.909	0.136	0.811	0.065	0.687	0.824	0.363	0.869	0.602	0.091	8.237	0.433	0.283	0.224	0.856	0.048	0.107	0.346	0.123	0.061	0.003	0.01	0.015	0.501	3.085	3.427	5.036	0.045	0.017	0.885	0.797	0.39	0.01	0.123	0.762	0.76
-3.737	2.397	2.392	0.938	0.997	0.004	0.01	0.026	-5.267	1.18E-05	0.968	72.41%	2.272	29.21%	0.221	0.798	0.124	0.077	0.076	0.144	0.022	0.57	0.297	0.845	4.762	0.055	0.926	0.997	0.969	0.109	0.605	0.42	0.955	0.116	0.003	0.007	0.954	1.259	3.771	4.92	6.061	0.112	0.009	0.864	0.891	0.116	0.009	0.052	0.583	0.289
-3.747	1.783	2.674	0.93	0.974	0.908	0.988	0.998	-6.018	1.84E-05	0.499	45.24%	1.71	50.89%	0.181	0.059	0.192	0.057	0.067	0.086	0.8	0.23	0.038	0.12	2.416	0.516	0.616	0.971	0.238	0.192	0.431	0.67	0.637	0.311	0.003	0.011	0.33	0.226	3.28	3.767	3.64	0.007	0.002	0.633	0.005	0.198	0.005	0.004	0.107	0.006
-4.411	1.206	1.02	0.004	0.947	0.864	0.82	0.924	-5.783	4.61E-06	0.306	57.33%	0.646	35.89%	0.09	0.857	0.223	0.052	0.206	0.139	0.017	0.113	0.134	0.23	4.809	0.779	0.353	0.772	0.973	0.023	0.503	0.67	0.043	0.089	0.003	0.011	0.019	0.141	2.345	3.334	5.387	0.004	0.004	0.313	0.006	0.141	0.005	0.003	0.189	0.544
-3.628	1.844	1.76	0.974	0.999	0.01	0.008	0.003	-5.255	8.70E-06	0.467	79.26%	1.645	29.27%	0.328	0.615	0.186	0.061	0.063	0.136	0.069	0.103	0.154	0.572	2.541	0.558	0.859	0.998	0.97	0.152	0.794	0.199	0.928	0.883	0.003	0.008	0.495	0.56	2.632	2.866	5.133	0.029	0.004	0.625	0.913	0.183	0.203	0.028	0.776	0.762
-4.117	2.908	3.08	0.002	0	0.005	0.009	0.976	-4.611	2.33E-05	0.176	100.04%	0.291	1.01%	0.969	0.187	0.316	0.139	0.735	0.945	0.051	0.751	0.101	0.162	0.993	0.708	0.012	0.204	0.964	0.037	0.152	0.042	0.21	0.709	0.004	0.172	0.84	0.491	3.157	4.565	5.085	0.005	0.003	0.976	0.01	0.271	0.025	0.016	0.699	0.689
-3.882	1.849	2.523	0.017	0.007	0.017	0.001	0.013	-4.694	1.06E-05	0.341	98.26%	0.381	0.77%	0.713	0.099	0.428	0.056	0.834	0.785	0.413	0.098	0.119	0.199	0.743	0.67	0.032	0.997	0.989	0.837	0.984	0.855	0.226	0.43	0.003	0.353	0.958	0.286	3.308	4.366	4.626	0.007	0.003	0.96	0.025	0.11	0.006	0.021	0.532	0.145
-4.271	2.755	3.818	0.815	0.01	0.007	0.002	0.179	-4.893	1.23E-05	0.187	100.78%	0.326	0.91%	0.614	0.062	0.427	0.05	0.451	0.172	0.077	0.121	0.134	0.157	0.256	0.155	0.505	0.993	0.979	0.74	0.092	0.91	0.163	0.551	0.003	0.119	0.414	0.599	4.194	4.825	5.338	0.006	0.006	0.897	0.011	0.183	0.004	0.055	0.446	0.01
-2.321	0.793	0.41	0.001	0.971	0.027	0.015	0.116	-5.972	4.60E-06	0.05	31.09%	1.298	70.60%	0.015	0.042	0.074	0.061	0.029	0.866	0.011	0.182	0.02	0.102	0.957	0.471	0.012	0.996	0.723	0.683	0.764	0.845	0.649	0.852	0.003	0.014	0.8	0.099	2.702	3.834	4.176	0.005	0.004	0.178	0.003	0.239	0.007	0.004	0.256	0.005
-3.197	0.95	0.899	0.001	0.99	0.053	0.012	0.006	-6.103	6.57E-06	0.425	62.36%	1.056	35.47%	0.172	0.891	0.245	0.037	0.036	0.003	0.004	0.066	0.015	0.409	3.618	0.847	0.903	0.996	0.99	0.41	0.772	0.896	0.554	0.891	0.003	0.014	0.963	-0.132	2.551	3.857	5.46	0.129	0.007	0.959	0.824	0.072	0.052	0.007	0.814	0.476
-3.523	3.008	3.946	0.998	0.045	0.01	0.005	0.648	-4.958	1.45E-05	0.097	100.80%	0.669	0.81%	0.67	0.083	0.468	0.05	0.393	0.161	0.169	0.145	0.261	0.147	0.608	0.181	0.512	0.993	0.98	0.046	0.125	0.921	0.067	0.625	0.003	0.023	0.521	0.508	4.034	4.352	4.671	0.034	0.021	0.941	0.038	0.782	0.003	0.357	0.873	0.963
-3.11	2.332	2.179	0.047	0.002	0.037	0.519	0.007	-5.012	1.67E-05	0.923	87.94%	1.622	14.15%	0.96	0.653	0.421	0.058	0.33	0.078	0.304	0.102	0.688	0.544	7.909	0.702	0.825	0.985	0.986	0.47	0.648	0.256	0.856	0.612	0.003	0.028	0.362	0.831	3.528	4.433	4.91	0.054	0.003	0.924	0.969	0.594	0.47	0.012	0.676	0.834
-2.098	3.471	3.15	0.001	0.999	0.099	0.73	1	-4.846	1.52E-05	0.114	54.11%	1.875	56.09%	0.258	0.849	0.226	0.763	0.083	0.301	0.906	0.871	0.207	0.449	3.031	0.087	0.008	0.973	0.921	0.944	0.999	0.887	0.114	0.907	0.003	0.012	0.965	0.474	3.976	5.859	6.13	0.007	0.183	0.973	0.864	0.66	0.624	0.626	0.794	0.102
-3.969	3.171	3.766	0.35	0.913	0.011	0.026	0.621	-4.994	3.01E-05	0.392	95.71%	0.787	3.59%	0.136	0.873	0.754	0.185	0.694	0.392	0.712	0.539	0.505	0.666	2.883	0.417	0.682	0.895	0.051	0.942	0.882	0.946	0.962	0.851	0.003	0.017	0.855	0.744	3.591	5.24	5.728	0.022	0.002	0.156	0.014	0.07	0.005	0.003	0.729	0.026
-4.86	3.849	4.307	0.585	0.994	0.009	0.968	0.999	-4.85	2.52E-05	0.885	89.31%	2.129	11.62%	0.227	0.963	0.709	0.906	0.188	0.471	0.964	0.925	0.381	0.747	2.774	0.06	0.828	0.887	0.862	0.672	0.955	0.907	0.828	0.106	0.003	0.012	0.963	1.433	4.269	4.553	4.626	0.045	0.007	0.907	0.854	0.647	0.055	0.029	0.831	0.917
-3.252	0.763	0.821	0.001	0.991	0.852	0.046	0.683	-6.223	6.96E-06	0.636	59.68%	0.944	39.98%	0.153	0.563	0.272	0.039	0.021	0.008	0.007	0.161	0.026	0.167	5.191	0.891	0.882	0.996	0.974	0.311	0.625	0.911	0.341	0.916	0.003	0.014	0.9	-0.078	2.728	3.693	5.543	0.037	0.003	0.882	0.051	0.083	0.006	0.002	0.432	0.522
-5.516	3.664	3.752	0.943	0.001	0.005	0.002	0.005	-4.895	1.73E-05	0.714	97.58%	0.99	3.90%	0.975	0.086	0.94	0.065	0.819	0.859	0.534	0.761	0.504	0.256	6.06	0.226	0.623	0.565	0.969	0.523	0.618	0.945	0.396	0.143	0.003	0.013	0.93	0.62	3.515	4.859	6.061	0.005	0.003	0.901	0.892	0.144	0.004	0.064	0.457	0.038
-4.167	2.821	3.343	0.999	0.531	0.138	0.01	0.541	-5.614	1.15E-05	0.036	100.32%	0.273	0.40%	0.456	0.044	0.37	0.049	0.859	0.809	0.518	0.891	0.398	0.196	0.549	0.341	0.638	0.995	0.934	0.993	0.683	0.905	0.926	0.803	0.003	0.009	0.57	0.334	4.262	5.208	5.826	0.596	0.005	0.861	0.189	0.516	0.015	0.78	0.929	0.098
-5.947	3.638	4.743	1	0.996	0.005	0.001	0.017	-5.138	6.74E-06	0.115	97.55%	1.629	1.11%	0.264	0.887	0.853	0.062	0.921	0.855	0.409	0.906	0.86	0.429	2.419	0.032	0.923	0.873	0.946	0.057	0.92	0.919	0.135	0.301	0.003	0.01	0.127	0.918	4.14	4.716	6.064	0.534	0.039	0.736	0.849	0.228	0.057	0.125	0.687	0.018
-3.564	1.186	2.126	0.003	0.284	0.04	0.011	0.044	-4.79	1.34E-05	0.06	89.43%	0.699	7.53%	0.045	0.955	0.123	0.823	0.258	0.872	0.033	0.791	0.15	0.724	5.478	0.142	0.124	0.559	0.931	0.11	0.895	0.869	0.753	0.035	0.003	0.031	0.06	0.958	5.128	6.666	6.859	0.165	0.36	0.857	0.886	0.311	0.623	0.598	0.44	0.66
-5.794	3.901	5.113	0.996	0.975	0.025	0.001	0.001	-5.607	6.19E-06	0.19	98.85%	0.552	0.78%	0.585	0.665	0.832	0.052	0.916	0.042	0.873	0.082	0.948	0.325	4.569	0.154	0.965	0.933	0.987	0.436	0.942	0.844	0.075	0.304	0.003	0.009	0.592	1.203	4.631	5.665	6.242	0.289	0.018	0.811	0.845	0.869	0.303	0.172	0.922	0.599
-6.985	3.765	4.781	0.99	0.99	0.003	0.005	0.002	-4.998	2.41E-05	0.496	97.58%	1.922	3.54%	0.391	0.914	0.874	0.196	0.933	0.211	0.956	0.672	0.946	0.916	4.001	0.019	0.938	0.994	0.99	0.627	0.747	0.919	0.058	0.464	0.003	0.008	0.858	1.09	4.638	5.542	6.12	0.003	0.007	0.916	0.912	0.289	0.006	0.913	0.834	0.009
-3.841	3.591	3.728	0.991	0.749	0.003	0.342	0.941	-4.927	1.97E-05	0.991	96.08%	0.757	3.39%	0.568	0.457	0.921	0.087	0.924	0.672	0.947	0.387	0.958	0.349	3.553	0.24	0.405	0.604	0.144	0.03	0.9	0.911	0.095	0.837	0.003	0.011	0.923	0.456	3.226	4.098	5.338	0.105	0.004	0.815	0.844	0.23	0.01	0.237	0.381	0.064
-4.44	1.897	2.166	0.599	0.153	0.829	0.114	0.439	-5.86	3.99E-06	0.529	97.49%	0.389	5.38%	0.479	0.025	0.238	0.051	0.601	0.179	0.052	0.12	0.723	0.095	0.792	0.633	0.244	0.982	0.979	0.024	0.133	0.208	0.187	0.01	0.003	0.014	0.038	0.256	2.353	3.303	3.097	0.008	0.004	0.7	0.006	0.178	0.006	0.005	0.078	0.025
-4.804	3.812	4.909	0.338	0.007	0.007	0.002	0.003	-4.545	1.73E-05	0.903	97.77%	4.032	0.63%	0.466	0.518	0.728	0.796	0.912	0.335	0.089	0.536	0.55	0.867	3.263	0.71	0.041	0.904	0.921	0.153	0.797	0.779	0.107	0.761	0.003	0.011	0.975	2.038	3.983	5.446	6.452	0.047	0.069	0.205	0.645	0.324	0.568	0.04	0.352	0.041
-6.835	4.4	5.939	1	0.002	0.007	0.007	0.007	-4.91	1.20E-05	0.034	100.29%	3.882	0.29%	0.359	0.9	0.855	0.076	0.886	0.891	0.152	0.932	0.642	0.717	7.867	0.125	0.984	0.506	0.549	0.1	0.086	0.849	0.953	0.698	0.003	0.055	0.927	2.865	4.798	5.629	6.555	0.149	0.171	0.823	0.832	0.872	0.631	0.01	0.955	0.934
-4.163	3.134	3.261	0.493	0.894	0.007	0.001	0.002	-5.132	9.76E-06	0.339	96.48%	1.144	3.76%	0.83	0.86	0.799	0.094	0.78	0.187	0.806	0.813	0.687	0.341	2.944	0.131	0.759	0.977	0.872	0.516	0.307	0.94	0.065	0.375	0.003	0.008	0.701	1.2	4.441	5.157	6.523	0.013	0.009	0.904	0.891	0.202	0.011	0.353	0.59	0.393
-2.796	0.853	0.819	0.113	0.995	0.829	0.783	0.97	-6.163	4.89E-05	0.493	72.79%	0.83	23.41%	0.176	0.295	0.234	0.037	0.236	0.003	0.037	0.028	0.059	0.315	5.197	0.771	0.918	0.997	0.956	0.288	0.379	0.946	0.097	0.976	0.003	0.013	0.946	0.133	3.814	4.212	5.544	0.019	0.002	0.729	0.747	0.076	0.012	0.004	0.305	0.021
-2.94	1.278	1.418	0.003	0.004	0.77	0.464	0.417	-5.698	3.70E-06	0.607	89.25%	1.301	14.94%	0.129	0.091	0.347	0.122	0.046	0.186	0.93	0.871	0.136	0.238	3.706	0.555	0.271	0.95	0.929	0.022	0.396	0.766	0.032	0.045	0.003	0.005	0.309	0.328	2.366	3.334	3.594	0.043	0.003	0.683	0.45	0.123	0.008	0.005	0.071	0.016
-5.358	4.387	5.13	0.386	0.985	0.012	0.995	0.442	-5.124	1.57E-05	0.77	98.75%	1.036	0.83%	0.986	0.422	0.867	0.057	0.307	0.151	0.989	0.913	0.354	0.188	5.108	0.269	0.11	0.16	0.206	0.671	0.303	0.733	0.925	0.274	0.011	0.956	0.868	2.138	5.066	5.623	5.811	0.606	0.024	0.942	0.896	0.88	0.846	0.471	0.893	0.842
-4.937	3.271	3.582	0.381	0.505	0.004	0.341	0.047	-4.662	2.15E-05	0.486	98.12%	1.38	2.46%	0.634	0.106	0.806	0.067	0.701	0.648	0.308	0.516	0.142	0.542	4.661	0.167	0.597	0.509	0.98	0.393	0.659	0.191	0.381	0.618	0.003	0.035	0.076	1.216	4.064	5.229	5.833	0.011	0.009	0.904	0.851	0.78	0.153	0.779	0.813	0.796
-4.075	3.134	3.538	0.002	0.156	0.014	0.021	0.639	-4.925	5.21E-06	0.179	95.90%	0.813	4.47%	0.952	0.665	0.876	0.061	0.822	0.386	0.869	0.882	0.897	0.289	5.348	0.11	0.904	0.728	0.984	0.882	0.915	0.903	0.152	0.073	0.003	0.009	0.88	0.792	3.764	5.534	5.99	0.588	0.152	0.981	0.746	0.745	0.077	0.893	0.95	0.997
-3.465	3.261	4.555	1	0.657	0.023	0.005	0.001	-5.701	5.80E-06	0.304	99.12%	1.412	0.98%	0.663	0.259	0.405	0.053	0.43	0.183	0.823	0.222	0.087	0.542	2.407	0.171	0.896	0.991	0.993	0.853	0.116	0.717	0.075	0.095	0.003	0.011	0.949	0.522	4.81	5.779	5.346	0.229	0.055	0.931	0.135	0.578	0.007	0.114	0.818	0.884
-4.697	3.546	4.157	0.999	0.999	0.008	0.003	0.004	-5.166	2.05E-05	0.104	91.26%	0.953	4.48%	0.129	0.434	0.666	0.105	0.805	0.087	0.551	0.139	0.84	0.921	4.841	0.445	0.948	0.998	0.93	0.086	0.623	0.91	0.773	0.917	0.003	0.009	0.737	1.222	4.159	4.487	5.869	0.138	0.017	0.769	0.949	0.406	0.052	0.005	0.897	0.567
-3.525	2.364	1.908	0.861	0.196	0.007	0.004	0.012	-4.886	1.27E-05	0.752	61.44%	1.32	43.37%	0.59	0.252	0.956	0.07	0.64	0.535	0.966	0.52	0.673	0.118	2.424	0.388	0.103	0.984	0.937	0.035	0.99	0.988	0.973	0.101	0.003	0.107	0.995	0.076	2.797	3.971	3.394	0.002	0.002	0.454	0.012	0.323	0.004	0.014	0.86	0.034
-5.676	3.605	4.846	0.082	0.005	0.006	0.008	0.152	-4.807	1.02E-05	0.015	101.49%	0.845	0.62%	0.431	0.106	0.777	0.063	0.922	0.917	0.243	0.833	0.346	0.11	0.957	0.185	0.065	0.832	0.981	0.094	0.847	0.222	0.115	0.599	0.003	0.012	0.911	0.629	4.222	5.452	5.917	0.108	0.008	0.978	0.519	0.847	0.507	0.512	0.916	0.78
-3.095	0.43	-0.453	0	0.992	0.161	0.033	0.035	-6.102	5.12E-06	0.474	56.40%	0.994	47.79%	0.081	0.437	0.227	0.038	0.018	0.004	0.002	0.133	0.02	0.162	5.31	0.884	0.866	0.997	0.981	0.226	0.572	0.949	0.634	0.894	0.003	0.01	0.956	-0.236	2.155	2.904	5.496	0.048	0.002	0.773	0.024	0.079	0.005	0.003	0.357	0.464
-3.772	2.495	3.246	0.938	0.055	0.013	0.031	0.441	-5.206	1.09E-05	0.162	99.21%	0.419	1.53%	0.562	0.057	0.408	0.054	0.399	0.097	0.03	0.138	0.684	0.09	0.859	0.379	0.634	0.989	0.866	0.751	0.045	0.854	0.254	0.031	0.003	0.01	0.387	0.367	3.424	3.744	4.109	0.009	0.002	0.327	0.003	0.243	0.004	0.008	0.183	0.026
-3.269	0.7	0.807	0.002	0.997	0.569	0.017	0.005	-6.183	6.24E-06	0.561	60.19%	1.017	35.66%	0.088	0.795	0.222	0.037	0.049	0.004	0.008	0.048	0.014	0.291	5.416	0.862	0.688	0.997	0.979	0.957	0.74	0.815	0.491	0.954	0.003	0.023	0.965	-0.013	3.201	4.468	5.712	0.022	0.003	0.889	0.221	0.059	0.007	0.005	0.495	0.123
-4.221	1.226	1.803	0.129	0.919	0.454	0.854	0.9	-5.884	9.26E-06	0.348	82.94%	0.56	13.69%	0.156	0.049	0.221	0.055	0.716	0.58	0.02	0.131	0.271	0.163	0.4	0.443	0.187	0.992	0.974	0.049	0.677	0.117	0.358	0.069	0.003	0.016	0.281	0.226	2.217	2.708	3.523	0.01	0.007	0.837	0.005	0.166	0.005	0.016	0.169	0.067
-3.327	1.026	1.118	0.001	0.398	0.267	0.243	0.98	-5.443	4.67E-06	0.394	82.21%	0.812	43.63%	0.141	0.064	0.135	0.066	0.142	0.448	0.004	0.3	0.055	0.182	2.064	0.42	0.237	0.431	0.091	0.017	0.868	0.676	0.072	0.234	0.003	0.01	0.036	0.174	2.269	2.751	5.145	0.076	0.004	0.062	0.003	0.121	0.009	0.003	0.087	0.007
-4.133	2.769	4.31	0.914	0.892	0.009	0.011	0.093	-4.702	2.36E-05	0.481	98.15%	0.731	1.73%	0.436	0.115	0.689	0.084	0.907	0.47	0.248	0.167	0.051	0.691	0.821	0.041	0.583	0.994	0.954	0.601	0.867	0.842	0.03	0.106	0.003	0.014	0.563	0.485	3.631	4.69	4.315	0.101	0.004	0.716	0.007	0.3	0.007	0.172	0.387	0.654
-6.999	4.417	5.626	0.055	0.002	0.004	0.567	0.769	-4.999	1.39E-05	0.13	98.85%	2.285	0.62%	0.984	0.459	0.87	0.071	0.667	0.899	0.924	0.906	0.371	0.685	3.562	0.088	0.552	0.194	0.965	0.927	0.232	0.836	0.926	0.794	0.009	0.97	0.868	2.762	5.177	6.251	6.239	0.447	0.008	0.971	0.932	0.79	0.547	0.015	0.921	0.896
-4.856	3.245	3.628	0.002	0.001	0.005	0.007	0.516	-4.627	2.59E-05	0.151	100.13%	0.265	0.99%	0.967	0.785	0.728	0.283	0.801	0.951	0.137	0.889	0.365	0.253	1.064	0.484	0.011	0.456	0.962	0.081	0.658	0.043	0.185	0.826	0.004	0.195	0.784	0.512	3.237	4.642	5.143	0.005	0.003	0.975	0.01	0.176	0.013	0.016	0.699	0.599
-4.372	2.433	4.052	0.05	0.913	0.937	0.947	0.996	-5.07	1.28E-05	0.855	98.18%	0.676	0.64%	0.456	0.071	0.81	0.068	0.868	0.694	0.02	0.165	0.407	0.328	1.497	0.948	0.08	0.068	0.958	0.914	0.725	0.047	0.312	0.554	0.003	0.01	0.12	1.068	4.593	6.068	6.238	0.001	0.004	0.986	0.09	0.61	0.003	0.683	0.927	0.452
-4.553	3.745	4.932	0.894	0.029	0.892	1	0.991	-5.57	7.43E-05	0.081	70.42%	1.353	11.39%	0.047	0.096	0.622	0.069	0.877	0.809	0.874	0.623	0.662	0.333	2.407	0.186	0.903	0.982	0.047	0.075	0.885	0.759	0.696	0.114	0.003	0.006	0.945	0.655	4.921	3.827	5.947	0.074	0.005	0.333	0.073	0.264	0.004	0.133	0.658	0.008
-5.232	4.015	4.84	0.997	0.005	0.004	0.002	0.001	-4.899	2.02E-05	0.019	99.43%	0.828	0.83%	0.291	0.115	0.85	0.064	0.921	0.961	0.597	0.879	0.743	0.26	1.735	0.028	0.881	0.998	0.081	0.033	0.345	0.958	0.045	0.844	0.003	0.008	0.785	1.143	4.313	5.256	6.746	0.027	0.004	0.364	0.014	0.292	0.016	0.52	0.513	0.003
-5.746	3.546	4.84	1	0.001	0.004	0.002	0.01	-5.197	1.22E-05	0.146	98.65%	0.734	1.02%	0.374	0.101	0.819	0.058	0.912	0.635	0.525	0.836	0.572	0.242	1.285	0.089	0.479	0.877	0.942	0.044	0.805	0.927	0.273	0.825	0.003	0.009	0.231	0.74	4.214	4.655	4.899	0.087	0.122	0.86	0.674	0.46	0.029	0.934	0.707	0.025
-4.819	3.959	4.487	0.858	0.015	0.006	0.561	0.008	-5.376	1.27E-05	0.068	100.00%	0.4	1.15%	0.685	0.053	0.863	0.059	0.873	0.962	0.471	0.852	0.525	0.529	2.937	0.155	0.037	0.998	0.991	0.804	0.477	0.291	0.026	0.561	0.003	0.036	0.863	0.635	4.687	5.562	5.758	0.002	0.004	0.584	0.009	0.444	0.004	0.005	0.625	0.013
-4.471	2.827	4.201	0.016	0.032	0.684	0.207	0.999	-5.46	5.58E-06	0.013	98.64%	0.377	2.63%	0.633	0.141	0.33	0.061	0.569	0.474	0.326	0.274	0.32	0.086	2.206	0.353	0.094	0.06	0.949	0.543	0.009	0.923	0.944	0.206	0.003	0.618	0.952	0.664	4.747	5.167	5.965	0.013	0.791	0.994	0.847	0.841	0.701	0.982	0.951	0.894
-4.35	3.609	3.981	0.056	0.198	0.456	0.935	0.281	-4.98	8.56E-06	0.266	97.50%	1.587	1.32%	0.949	0.142	0.95	0.08	0.928	0.808	0.95	0.155	0.897	0.229	3.138	0.502	0.673	0.86	0.979	0.862	0.481	0.714	0.937	0.101	0.003	0.595	0.963	1.003	4.664	5.468	5.632	0.137	0.005	0.989	0.969	0.858	0.758	0.927	0.944	0.936
-3.064	2.619	1.962	0	0.017	0.017	0.027	0.752	-4.969	1.90E-05	0.925	80.95%	0.902	12.51%	0.156	0.249	0.155	0.869	0.059	0.186	0.308	0.731	0.678	0.583	8.944	0.614	0.218	0.996	0.924	0.05	0.957	0.96	0.944	0.64	0.003	0.009	0.97	0.366	2.274	3.102	4.119	0.031	0.008	0.796	0.254	0.307	0.008	0.005	0.748	0.013
-1.636	0.41	-1	0	0.789	0.53	0.009	0.967	-5.693	3.14E-06	0.469	45.81%	1.39	60.89%	0.027	0.046	0.044	0.088	0.042	0.313	0.006	0.249	0.005	0.046	2.612	0.589	0.011	0.227	0.981	0.097	0.234	0.758	0.115	0.488	0.003	0.007	0.37	0.007	1.16	2.48	4.01	0.027	0.022	0.08	0.013	0.085	0.009	0.004	0.032	0.004
-5.2	2.915	3.315	0.329	0.002	0.011	0.002	0.018	-4.95	6.33E-06	0.027	97.72%	0.4	1.48%	0.574	0.903	0.935	0.164	0.919	0.952	0.48	0.906	0.948	0.636	3.082	0.148	0.316	0.252	0.979	0.641	0.038	0.873	0.054	0.059	0.003	0.013	0.285	0.859	4.679	5.469	5.888	0.111	0.193	0.278	0.445	0.548	0.567	0.968	0.747	0.58
-5.56	1.043	1.941	0.147	0.995	0.86	0.002	0.636	-6.138	4.90E-06	0.015	96.03%	0.353	5.72%	0.32	0.011	0.107	0.025	0.552	0.959	0.122	0.041	0.275	0.092	0.506	0.269	0.445	0.99	0.993	0.343	0.583	0.811	0.043	0.053	0.003	0.008	0.335	0.427	3.167	4.122	5.421	0.015	0.008	0.166	0.005	0.461	0.023	0.535	0.367	0.005
-4.356	2.233	2.81	0.055	0.983	0.206	0.951	0.997	-5.125	1.11E-05	0.476	95.00%	0.586	4.06%	0.326	0.05	0.3	0.057	0.451	0.888	0.007	0.08	0.426	0.04	0.6	0.184	0.041	0.995	0.987	0.793	0.637	0.214	0.863	0.235	0.003	0.066	0.971	0.117	3.07	3.788	3.786	0.03	0.011	0.951	0.005	0.21	0.008	0.102	0.432	0.097
-3.602	2.188	1.517	0.996	0.999	0.323	0.16	0.957	-5.622	6.14E-06	0.475	88.37%	1.21	19.00%	0.318	0.129	0.558	0.288	0.812	0.717	0.559	0.867	0.904	0.914	3.524	0.254	0.544	0.997	0.982	0.055	0.796	0.646	0.93	0.146	0.003	0.006	0.984	0.206	2.234	2.306	4.435	0.018	0.005	0.914	0.366	0.254	0.237	0.325	0.891	0.764
-4.665	2.044	2.535	0.135	0.005	0.948	0.53	0.994	-5.738	1.78E-05	0.047	99.29%	0.312	1.07%	0.589	0.087	0.274	0.071	0.775	0.819	0.173	0.416	0.521	0.162	0.977	0.399	0.031	0.39	0.99	0.044	0.113	0.858	0.048	0.625	0.003	0.036	0.949	0.656	4.205	5.493	4.477	0.002	0.012	0.813	0.034	0.695	0.004	0.71	0.857	0.297
-4.031	2.692	2.429	0.004	0.002	0.005	0.003	0.002	-5.005	2.13E-05	0.161	99.07%	0.501	0.90%	0.266	0.257	0.354	0.059	0.784	0.314	0.03	0.092	0.038	0.264	2.059	0.346	0.04	0.996	0.991	0.649	0.976	0.781	0.233	0.835	0.003	0.021	0.875	0.526	3.192	4.651	5.103	0.457	0.002	0.612	0.009	0.168	0.005	0.003	0.196	0.022
-4.901	1.967	4.128	0.582	0.902	0.028	0.405	0.977	-4.837	2.00E-05	0.045	97.81%	0.699	0.69%	0.341	0.778	0.938	0.879	0.893	0.888	0.95	0.724	0.888	0.925	0.635	0.098	0.255	0.799	0.987	0.016	0.769	0.542	0.303	0.767	0.003	0.015	0.167	0.335	3.577	3.768	4.202	0.071	0.118	0.806	0.019	0.609	0.006	0.059	0.707	0.016
-2.98	1.326	1.828	0.025	0.002	0.005	0.006	0.01	-4.946	6.57E-06	0.215	92.41%	1.158	6.14%	0.825	0.08	0.564	0.052	0.72	0.892	0.089	0.693	0.133	0.151	0.661	0.785	0.862	0.229	0.031	0.21	0.397	0.96	0.358	0.439	0.004	0.014	0.558	0.698	4.765	5	6.818	0.148	0.004	0.193	0.006	0.196	0.008	0.005	0.061	0.013
-4.434	3.952	4.416	0.138	0.996	0.082	0.992	0.959	-5.28	1.55E-05	0.702	97.18%	0.966	0.99%	0.993	0.487	0.948	0.084	0.502	0.74	0.994	0.916	0.514	0.261	6.42	0.405	0.239	0.203	0.402	0.674	0.427	0.869	0.933	0.379	0.008	0.952	0.968	2.183	4.967	5.401	6.008	0.176	0.027	0.946	0.784	0.913	0.915	0.655	0.893	0.834
-4.739	2.027	2.616	0.997	0.033	0.111	0.998	0.526	-5.341	2.70E-05	0.033	93.10%	0.296	3.61%	0.906	0.94	0.606	0.057	0.441	0.125	0.086	0.061	0.825	0.282	4.442	0.556	0.093	0.328	0.983	0.442	0.504	0.857	0.195	0.24	0.003	0.017	0.548	0.444	4.434	5.073	5.395	0.033	0.005	0.861	0.019	0.441	0.007	0.014	0.854	0.9
-5.04	2.532	2.243	0.014	0.994	0.142	0.025	0.254	-5.156	4.37E-06	0.249	78.00%	1.199	20.18%	0.097	0.37	0.347	0.166	0.688	0.136	0.047	0.129	0.84	0.92	6.01	0.244	0.641	0.997	0.983	0.159	0.666	0.849	0.473	0.935	0.003	0.007	0.739	0.463	2.252	3.917	4.904	0.009	0.002	0.893	0.894	0.283	0.026	0.004	0.869	0.116
-5.417	2.979	3.459	0.993	0.565	0.13	0.003	0.959	-4.994	9.57E-06	0.122	97.88%	1.808	1.32%	0.486	0.067	0.613	0.06	0.684	0.742	0.067	0.887	0.43	0.15	3.374	0.334	0.939	0.273	0.505	0.045	0.724	0.794	0.074	0.062	0.003	0.009	0.067	0.546	4.16	4.996	6.003	0.028	0.004	0.838	0.098	0.251	0.004	0.009	0.566	0.556
-4.482	4.674	6.016	0.999	0.7	0.004	0.304	0.039	-5.112	2.31E-05	0.365	97.29%	1.585	2.17%	0.278	0.943	0.859	0.419	0.935	0.876	0.875	0.909	0.929	0.8	4.86	0.057	0.912	0.419	0.548	0.512	0.053	0.928	0.376	0.11	0.003	0.007	0.929	1.548	4.836	5.491	5.722	0.026	0.004	0.917	0.958	0.366	0.026	0.007	0.715	0.036
-3.922	2.528	2.594	0.005	0.989	0.728	0.002	0.309	-5.103	4.21E-06	0.427	96.63%	0.786	3.16%	0.98	0.462	0.784	0.059	0.835	0.739	0.967	0.411	0.803	0.315	3.338	0.573	0.535	0.987	0.985	0.863	0.975	0.938	0.916	0.089	0.003	0.076	0.977	0.563	4.094	5.493	5.703	0.005	0.012	0.987	0.967	0.356	0.58	0.762	0.917	0.814
-3.817	1.573	1.567	0.019	0.03	0.027	0.231	0.934	-4.523	8.98E-06	0.072	84.69%	0.218	16.39%	0.203	0.009	0.127	0.044	0.134	0.872	0.012	0.127	0.088	0.106	0.861	0.511	0.009	0.999	0.722	0.962	0.014	0.716	0.477	0.948	0.003	0.016	0.134	0.116	2.704	3.099	3.869	0.01	0.002	0.085	0.001	0.34	0.009	0.003	0.063	0.002
-4.836	2.172	1.639	0.01	0.995	0.095	0.006	0.407	-4.949	5.61E-06	0.719	90.45%	1.301	7.31%	0.521	0.856	0.288	0.388	0.457	0.77	0.354	0.221	0.867	0.381	6.756	0.727	0.17	0.766	0.833	0.544	0.225	0.857	0.036	0.085	0.003	0.012	0.677	0.619	3.851	4.59	5.851	0.013	0.003	0.905	0.437	0.124	0.006	0.007	0.462	0.141
-4.523	3.024	3.713	0.003	0.001	0.008	0.084	0.992	-4.759	1.46E-05	0.04	99.98%	0.773	1.05%	0.949	0.093	0.344	0.059	0.833	0.971	0.614	0.869	0.293	0.113	0.68	0.446	0.012	0.629	0.895	0.307	0.921	0.173	0.109	0.775	0.004	0.245	0.947	0.524	3.718	4.633	5.002	0.009	0.004	0.976	0.008	0.165	0.028	0.012	0.825	0.509
-4.248	2.656	3.697	0.927	0.104	0.008	0.005	0.004	-4.941	1.82E-05	0.14	98.93%	0.431	2.00%	0.762	0.062	0.675	0.051	0.886	0.491	0.409	0.158	0.649	0.245	0.471	0.232	0.575	0.992	0.985	0.947	0.72	0.894	0.326	0.131	0.003	0.01	0.911	0.384	3.994	5.142	4.695	0.487	0.006	0.931	0.007	0.374	0.004	0.117	0.696	0.491
-6.155	2.578	3.935	0.022	0.999	0.007	0.068	0.874	-6.051	3.05E-06	0.08	55.59%	0.478	19.06%	0.027	0.076	0.201	0.065	0.332	0.854	0.399	0.298	0.248	0.268	1.715	0.131	0.269	0.988	0.961	0.008	0.935	0.965	0.301	0.693	0.003	0.005	0.213	0.039	2.895	3.772	4.493	0.35	0.005	0.282	0.02	0.396	0.332	0.54	0.432	0.016
-2.499	0.336	-0.365	0.005	0.999	0.982	0.858	0.055	-5.836	5.00E-06	0.82	66.41%	0.951	40.01%	0.085	0.426	0.096	0.06	0.099	0.78	0.039	0.113	0.706	0.217	4.52	0.88	0.156	0.909	0.974	0.177	0.733	0.948	0.329	0.168	0.003	0.012	0.897	0.129	2.245	2.626	5.18	0.006	0.002	0.332	0.201	0.048	0.005	0.243	0.079	0.016
-4.421	3.695	4.645	0.987	0.997	0.004	0.006	0.003	-4.992	9.22E-06	0.132	98.30%	1.428	0.91%	0.671	0.885	0.841	0.071	0.785	0.069	0.721	0.87	0.64	0.34	3.857	0.181	0.926	0.928	0.951	0.731	0.656	0.719	0.267	0.817	0.003	0.014	0.848	1.562	4.677	5.471	6.332	0.021	0.004	0.948	0.917	0.774	0.018	0.02	0.851	0.859
-5.13	3.106	3.404	0.074	0.004	0.071	0.014	0.63	-5.007	5.63E-06	0.049	97.80%	0.533	2.35%	0.521	0.065	0.539	0.054	0.876	0.963	0.326	0.847	0.681	0.147	1.371	0.403	0.744	0.994	0.938	0.946	0.8	0.959	0.391	0.935	0.003	0.011	0.863	0.308	3.776	4.651	5.878	0.017	0.003	0.894	0.009	0.206	0.005	0.019	0.149	0.028
-4.866	3.318	3.803	0.992	0.009	0.108	0.006	0.869	-5.128	6.75E-06	0.086	98.09%	0.705	1.17%	0.814	0.069	0.746	0.054	0.944	0.967	0.554	0.902	0.897	0.104	0.956	0.153	0.628	0.983	0.964	0.909	0.107	0.928	0.096	0.121	0.003	0.013	0.551	0.527	4.287	4.989	5.916	0.031	0.017	0.597	0.011	0.486	0.007	0.012	0.549	0.089
-2.092	2.792	2.73	0.435	0.999	0.011	0.011	0.098	-5.378	2.92E-06	0.859	68.07%	1.923	35.95%	0.946	0.484	0.426	0.09	0.2	0.078	0.122	0.122	0.897	0.843	5.714	0.299	0.875	0.998	0.918	0.084	0.573	0.173	0.956	0.097	0.003	0.009	0.975	1.279	3.544	4.336	6.08	0.006	0.002	0.93	0.965	0.114	0.025	0.001	0.767	0.636
-6.784	3.843	4.944	0.999	0.918	0.005	0.005	0.941	-5.093	8.11E-06	0.086	98.08%	0.659	1.61%	0.475	0.733	0.838	0.062	0.875	0.585	0.288	0.884	0.856	0.625	3.177	0.13	0.445	0.887	0.976	0.265	0.202	0.745	0.666	0.401	0.003	0.018	0.667	1.01	3.963	4.762	5.857	0.14	0.105	0.958	0.878	0.616	0.683	0.615	0.936	0.78
-3.988	1.63	2.009	0.058	0.742	0.302	0.135	0.93	-5.658	1.02E-05	0.209	98.04%	0.488	1.53%	0.469	0.091	0.702	0.051	0.77	0.738	0.527	0.53	0.797	0.085	3.987	0.837	0.224	0.627	0.825	0.011	0.644	0.016	0.077	0.024	0.003	0.008	0.01	0.314	2.809	3.818	4.97	0.013	0.007	0.556	0.587	0.229	0.015	0.034	0.079	0.012
-3.377	2.729	2.465	0.292	0.049	0.007	0.004	0.003	-4.917	3.37E-05	0.733	96.26%	1.087	2.44%	0.843	0.305	0.931	0.088	0.924	0.086	0.907	0.158	0.788	0.597	2.079	0.844	0.763	0.423	0.976	0.623	0.94	0.934	0.673	0.437	0.003	0.013	0.952	0.351	3.411	4.644	5.105	0.443	0.048	0.925	0.097	0.381	0.005	0.007	0.921	0.826
-4.261	3.433	4.093	0.189	0.839	0.007	0.009	0.518	-4.951	6.12E-06	0.101	98.18%	1.427	2.43%	0.798	0.785	0.732	0.059	0.722	0.856	0.719	0.912	0.816	0.172	7.332	0.435	0.88	0.588	0.799	0.902	0.522	0.905	0.37	0.086	0.003	0.01	0.869	0.639	4.598	5.628	6.39	0.069	0.003	0.927	0.958	0.707	0.66	0.455	0.878	0.845
-3.872	1.916	3.044	0.005	0	0.871	0.904	0.996	-5.05	1.49E-05	0.037	97.27%	0.438	5.47%	0.952	0.16	0.215	0.065	0.608	0.784	0.609	0.392	0.231	0.062	2.973	0.754	0.003	0.17	0.98	0.893	0.229	0.178	0.932	0.915	0.004	0.925	0.237	0.77	3.999	5.039	5.939	0.005	0.841	0.985	0.696	0.775	0.671	0.963	0.939	0.697
-3.533	2.464	2.502	0.138	0.838	0.502	0.002	0.232	-6.374	5.22E-06	0.034	97.84%	0.662	1.22%	0.11	0.942	0.416	0.089	0.141	0.094	0.367	0.91	0.656	0.307	1.933	0.263	0.977	0.994	0.991	0.036	0.167	0.962	0.118	0.901	0.003	0.011	0.049	0.088	3.985	3.375	5.921	0.006	0.009	0.535	0.838	0.78	0.148	0.003	0.803	0.058
-4.449	2.045	2.908	0.904	0.013	0.024	0.021	0.012	-5.431	1.34E-05	0.194	69.85%	3.449	29.80%	0.168	0.087	0.293	0.077	0.451	0.864	0.743	0.87	0.047	0.257	2.167	0.253	0.858	0.988	0.725	0.672	0.359	0.926	0.668	0.692	0.003	0.008	0.891	0.326	3.227	4.072	4.085	0.01	0.004	0.689	0.004	0.155	0.008	0.006	0.04	0.005
-5.892	3.929	4.313	0.152	0.003	0.006	0.002	0.004	-4.755	9.63E-06	0.457	97.74%	1.164	1.48%	0.992	0.866	0.96	0.134	0.842	0.867	0.888	0.744	0.645	0.442	7.628	0.093	0.063	0.95	0.954	0.945	0.559	0.902	0.052	0.888	0.003	0.344	0.976	1.947	4.113	4.891	5.875	0.005	0.099	0.946	0.904	0.524	0.015	0.672	0.753	0.035
-5.341	3.568	4.342	0.983	0.688	0.007	0.868	0.53	-4.747	2.37E-05	0.826	96.88%	1.8	0.88%	0.296	0.957	0.825	0.929	0.221	0.708	0.969	0.905	0.624	0.849	7.581	0.117	0.085	0.901	0.815	0.362	0.988	0.831	0.889	0.785	0.004	0.03	0.978	1.059	3.615	4.362	4.742	0.03	0.013	0.782	0.664	0.828	0.034	0.004	0.784	0.818
-3.386	1.567	1.61	0.091	0.998	0.055	0.002	0.002	-5.177	3.87E-06	0.885	45.11%	1.931	56.48%	0.042	0.716	0.127	0.059	0.022	0.026	0.001	0.048	0.129	0.921	5.116	0.174	0.84	0.997	0.865	0.08	0.671	0.942	0.883	0.894	0.003	0.007	0.986	-0.093	2.099	2.206	5.572	0.041	0.005	0.895	0.016	0.152	0.004	0.003	0.593	0.403
-3.906	3.448	3.934	0.002	0.012	0.012	0.013	0.05	-4.994	9.53E-06	0.209	96.07%	0.769	3.50%	0.924	0.522	0.934	0.062	0.899	0.755	0.916	0.893	0.925	0.396	5.461	0.093	0.861	0.773	0.978	0.874	0.932	0.885	0.2	0.06	0.003	0.01	0.662	0.796	3.849	5.578	6.608	0.552	0.048	0.996	0.681	0.876	0.009	0.344	0.951	0.996
-3.869	2.641	2.379	0.939	0.983	0.028	0.004	0.637	-5.972	5.75E-06	0.295	96.92%	1.051	5.47%	0.266	0.54	0.651	0.041	0.764	0.011	0.033	0.041	0.945	0.651	7.309	0.459	0.979	0.975	0.95	0.609	0.347	0.958	0.073	0.905	0.003	0.01	0.964	0.144	3.127	3.843	5.63	0.057	0.126	0.763	0.021	0.107	0.004	0.014	0.168	0.353
-5.526	3.193	3.633	0.942	0.997	0.009	0.335	0.996	-5.124	8.12E-06	0.108	95.42%	0.694	3.94%	0.431	0.291	0.543	0.065	0.686	0.772	0.526	0.465	0.836	0.205	3.479	0.201	0.835	0.842	0.666	0.818	0.924	0.94	0.218	0.148	0.003	0.01	0.12	1.033	4.671	5.39	6.046	0.015	0.003	0.815	0.958	0.448	0.198	0.945	0.864	0.802
-7.337	3.141	4.635	0.998	0.196	0.02	0.001	0.999	-5.372	6.40E-06	0.046	100.06%	0.652	0.90%	0.794	0.775	0.874	0.054	0.877	0.735	0.287	0.818	0.935	0.149	2.584	0.016	0.329	0.237	0.947	0.776	0.113	0.948	0.043	0.362	0.003	0.314	0.189	1.6	5.375	5.317	6.695	0.634	0.48	0.984	0.796	0.911	0.846	0.85	0.955	0.876
-3.93	2.903	2.706	0.049	0	0.969	0.653	0.681	-4.724	3.20E-05	0.125	95.54%	0.237	1.56%	0.496	0.375	0.741	0.326	0.758	0.628	0.938	0.726	0.838	0.372	2.839	0.095	0.111	0.937	0.964	0.549	0.412	0.422	0.115	0.804	0.003	0.015	0.877	0.822	4.553	5.316	5.401	0.003	0.002	0.977	0.021	0.939	0.023	0.061	0.728	0.873
-2.871	2.328	1.893	0.725	0.125	0.724	0.986	0.992	-5.71	7.08E-06	0.971	62.26%	1.68	26.63%	0.027	0.086	0.089	0.868	0.008	0.24	0.623	0.884	0.039	0.635	7.404	0.136	0.183	0.935	0.102	0.087	0.379	0.047	0.936	0.622	0.003	0.007	0.914	0.054	1.982	2.762	3.421	0.005	0.01	0.849	0.028	0.85	0.026	0.004	0.761	0.139
-4.424	2.939	3.446	0.067	0.995	0.389	0.184	0.992	-5.551	5.55E-06	0.112	98.74%	0.515	2.16%	0.676	0.612	0.58	0.059	0.9	0.941	0.579	0.868	0.623	0.248	3.539	0.587	0.041	0.34	0.975	0.202	0.863	0.223	0.264	0.686	0.003	0.013	0.914	0.434	3.903	4.906	5.521	0.024	0.011	0.923	0.121	0.594	0.038	0.778	0.822	0.566
-6.649	4.63	5.224	0.998	0.004	0.007	0.002	0.001	-4.99	3.13E-05	0.137	100.50%	0.73	0.60%	0.928	0.874	0.96	0.245	0.969	0.514	0.762	0.28	0.92	0.913	0.76	0.033	0.853	0.459	0.978	0.046	0.721	0.97	0.033	0.116	0.003	0.007	0.94	0.998	4.638	5.451	4.248	0.001	0.159	0.262	0.93	0.877	0.841	0.968	0.93	0.473
-4.64	3.648	3.657	0.999	0.003	0.007	0.762	0.638	-4.917	2.88E-05	0.543	65.56%	1.97	31.26%	0.029	0.077	0.856	0.867	0.657	0.125	0.81	0.774	0.658	0.92	4.032	0.071	0.656	0.994	0.957	0.655	0.984	0.959	0.925	0.212	0.003	0.009	0.942	0.944	2.149	4.546	6.034	0.04	0.023	0.91	0.191	0.572	0.089	0.555	0.903	0.188
-6.049	2.865	3.318	0.436	0.998	0.017	0.007	0.077	-5.781	2.93E-06	0.579	89.47%	1.785	11.54%	0.461	0.794	0.491	0.084	0.471	0.684	0.778	0.88	0.781	0.533	8.771	0.122	0.449	0.968	0.971	0.196	0.863	0.986	0.038	0.956	0.003	0.004	0.942	0.072	3.276	3.837	5.607	0.058	0.006	0.945	0.558	0.593	0.01	0.005	0.755	0.802
-2.87	1.997	0.882	0.588	0.991	0.934	0.966	0.997	-5.55	3.46E-06	0.714	52.05%	0.983	29.46%	0.088	0.485	0.419	0.047	0.389	0.022	0.583	0.167	0.356	0.16	4.209	0.679	0.977	0.995	0.754	0.63	0.257	0.937	0.191	0.396	0.003	0.008	0.772	0.475	4.227	5.361	5.999	0.003	0.002	0.854	0.955	0.273	0.006	0.202	0.435	0.128
-7.197	4.162	5.628	0.538	0.993	0.007	0.639	0.997	-4.704	1.25E-05	0.417	98.51%	2.151	1.05%	0.898	0.966	0.86	0.301	0.665	0.829	0.982	0.931	0.655	0.865	2.997	0.073	0.886	0.818	0.907	0.911	0.91	0.94	0.652	0.409	0.003	0.108	0.957	2.69	4.82	5.608	6.281	0.157	0.028	0.98	0.689	0.89	0.591	0.194	0.937	0.882
-3.699	1.095	0.392	0.002	0.558	0.908	0.017	0.168	-6.219	3.78E-06	0.081	80.91%	1.235	47.78%	0.02	0.32	0.028	0.07	0.01	0.801	0.009	0.072	0.187	0.141	10.918	0.279	0.04	0.531	0.992	0.017	0.356	0.867	0.061	0.156	0.003	0.008	0.254	0.372	2.417	3.096	3.87	0.001	0.002	0.058	0.912	0.107	0.075	0.051	0.428	0.02
-3.319	0.587	0.602	0.099	0.146	0.012	0.002	0.059	-5.687	3.97E-06	0.043	81.13%	1.288	13.92%	0.352	0.083	0.09	0.047	0.152	0.15	0.11	0.261	0.099	0.103	0.804	0.917	0.62	0.792	0.613	0.045	0.279	0.965	0.227	0.019	0.003	0.009	0.435	0.66	4.017	4.27	6.627	0.114	0.009	0.243	0.016	0.17	0.01	0.005	0.075	0.016
-3.878	3.4	4.875	0.001	0.975	0.01	0.008	0.931	-4.875	1.03E-05	0.152	97.97%	0.302	1.62%	0.51	0.83	0.247	0.058	0.345	0.15	0.364	0.114	0.057	0.253	0.897	0.212	0.487	0.923	0.981	0.589	0.983	0.905	0.233	0.835	0.003	0.022	0.962	0.423	3.419	4.767	5.281	0.02	0.043	0.935	0.153	0.598	0.011	0.865	0.668	0.231
-4.045	3.186	2.679	0.991	0.998	0.051	0.001	0.005	-5.633	5.67E-06	0.239	86.76%	1.247	24.81%	0.054	0.086	0.682	0.848	0.602	0.548	0.56	0.909	0.601	0.358	6.512	0.114	0.815	0.949	0.476	0.117	0.983	0.913	0.093	0.654	0.003	0.006	0.96	0.289	1.997	2.756	6.203	0.208	0.011	0.852	0.023	0.523	0.034	0.052	0.665	0.019
-1.838	2.114	1.774	0.312	1	0.01	0.043	0.015	-5.831	1.25E-06	0.864	69.77%	1.868	49.78%	0.886	0.272	0.155	0.174	0.031	0.16	0.284	0.175	0.823	0.854	5.184	0.171	0.88	0.998	0.962	0.098	0.344	0.293	0.975	0.046	0.003	0.008	0.971	0.561	3.354	3.912	5.319	0.007	0.002	0.832	0.957	0.09	0.011	0.002	0.802	0.814
-3.679	4.222	6.396	0.927	0.004	0.003	0.234	0.137	-4.82	1.20E-05	0.435	99.87%	1.35	0.37%	0.458	0.133	0.869	0.072	0.921	0.988	0.861	0.806	0.48	0.691	1.367	0.024	0.544	0.997	0.253	0.094	0.114	0.956	0.029	0.652	0.003	0.005	0.259	1.68	5.126	6.694	6.692	0.008	0.004	0.429	0.034	0.401	0.013	0.968	0.176	0.008
-4.14	3.328	3.778	0.952	1	0.011	0.002	0.392	-5.4	8.31E-06	0.701	97.06%	0.795	2.02%	0.396	0.277	0.659	0.065	0.866	0.792	0.402	0.391	0.671	0.213	2.702	0.406	0.27	0.487	0.793	0.012	0.923	0.593	0.034	0.037	0.003	0.012	0.829	0.373	3.665	3.801	5.484	0	0.002	0.744	0.01	0.359	0.007	0.005	0.362	0.014
-4.439	3.37	3.414	0.996	0.988	0.015	0.78	0.989	-4.937	1.44E-05	0.113	91.34%	0.839	3.51%	0.287	0.444	0.88	0.072	0.856	0.825	0.393	0.53	0.762	0.268	6.025	0.342	0.536	0.562	0.927	0.076	0.877	0.94	0.127	0.266	0.003	0.012	0.426	0.349	3.312	3.539	4.745	0.035	0.003	0.147	0.894	0.273	0.005	0.915	0.367	0.028
-5.929	2.978	3.203	0.811	0.999	0.014	0.025	0.725	-5.601	3.77E-05	0.73	91.39%	1.353	8.61%	0.057	0.413	0.361	0.638	0.289	0.356	0.328	0.569	0.288	0.353	3.73	0.113	0.5	0.91	0.96	0.192	0.982	0.864	0.732	0.921	0.003	0.007	0.87	0.168	3.12	3.319	5.029	0.015	0.008	0.945	0.673	0.575	0.032	0.762	0.894	0.802
-2.571	1.839	1.009	0.878	1	0.01	0.009	0.003	-5.472	3.01E-06	0.697	84.57%	2.274	26.90%	0.179	0.934	0.051	0.054	0.005	0.027	0.005	0.926	0.032	0.316	4.206	0.289	0.956	0.998	0.932	0.086	0.695	0.884	0.911	0.064	0.003	0.007	0.986	0.177	3.639	4.271	6.143	0.092	0.005	0.893	0.868	0.17	0.008	0.006	0.637	0.871
-4.421	0.211	0.537	0.115	0.987	0.126	0.767	0.997	-6.314	1.21E-05	0.904	56.71%	0.263	61.51%	0.055	0.009	0.089	0.041	0.13	0.893	0.012	0.15	0.036	0.05	2.763	0.321	0.099	0.981	0.841	0.685	0.786	0.935	0.115	0.941	0.003	0.009	0.018	0.131	2.416	3.286	5.309	0.007	0.004	0.146	0.003	0.273	0.036	0.021	0.133	0.017
-5.604	2.71	3.994	0.956	0	0.006	0.071	0.993	-4.837	1.76E-05	0.033	99.87%	0.772	0.95%	0.932	0.108	0.779	0.06	0.864	0.674	0.877	0.277	0.838	0.122	8.32	0.065	0.308	0.163	0.916	0.939	0.125	0.135	0.043	0.919	0.003	0.019	0.051	1.381	5.322	5.233	7.314	0.02	0.219	0.975	0.08	0.733	0.186	0.711	0.932	0.886
-5.566	3.323	3.59	0.987	0.989	0.007	0.001	0.003	-5.649	1.33E-05	0.383	97.61%	0.854	2.20%	0.555	0.954	0.854	0.061	0.884	0.101	0.544	0.098	0.889	0.349	6.81	0.126	0.883	0.839	0.985	0.642	0.359	0.937	0.08	0.376	0.003	0.011	0.394	1.214	3.05	4.622	6.36	0.186	0.004	0.647	0.848	0.277	0.023	0.012	0.756	0.024
-4.168	2.044	2.097	0.879	0.938	0.005	0.003	0.021	-5.028	8.28E-06	0.767	74.24%	0.744	20.85%	0.06	0.065	0.347	0.056	0.343	0.292	0.016	0.129	0.145	0.222	0.961	0.263	0.097	0.997	0.946	0.039	0.876	0.87	0.343	0.921	0.003	0.008	0.305	0.374	2.415	2.679	4.645	0.013	0.008	0.019	0.009	0.114	0.006	0.069	0.531	0.006
-4.1	1.304	2.396	0.002	0.971	0.014	0.001	0.002	-5.47	2.93E-06	0.088	36.00%	1.101	39.43%	0.849	0.029	0.204	0.042	0.459	0.816	0.01	0.101	0.509	0.157	0.909	0.734	0.101	0.968	0.977	0.142	0.053	0.045	0.031	0.17	0.003	0.01	0.941	0.184	2.787	2.935	4.314	0.011	0.004	0.204	0.007	0.171	0.008	0.019	0.132	0.191
-3.966	2.767	3.588	0.023	0.001	0.01	0.036	0.235	-4.953	1.62E-05	0.085	97.73%	0.695	2.43%	0.622	0.046	0.503	0.048	0.784	0.63	0.08	0.108	0.338	0.195	1.211	0.274	0.583	0.987	0.985	0.566	0.321	0.72	0.05	0.402	0.003	0.037	0.372	0.668	4.305	5.098	4.484	0.069	0.012	0.399	0.008	0.684	0.143	0.006	0.157	0.009
-2.641	2.911	3.448	0.994	0.987	0.006	0.003	0.005	-4.872	8.81E-06	0.938	85.01%	2.372	14.52%	0.364	0.955	0.105	0.077	0.028	0.054	0.055	0.873	0.275	0.865	4.588	0.127	0.923	0.996	0.904	0.094	0.516	0.256	0.951	0.125	0.003	0.008	0.982	1.141	3.935	4.646	5.715	0.097	0.004	0.931	0.871	0.237	0.014	0.003	0.668	0.87
-2.4	1.208	0.935	0	0.679	0.935	0.931	0.991	-6.082	4.41E-06	0.8	29.82%	1.261	65.10%	0.186	0.096	0.51	0.06	0.068	0.044	0.927	0.344	0.123	0.169	6.999	0.784	0.405	0.994	0.652	0.556	0.766	0.933	0.088	0.873	0.003	0.006	0.789	0.661	2.054	3.472	5.567	0.005	0.003	0.468	0.006	0.097	0.009	0.011	0.165	0.013
-4.447	2.84	2.254	0.997	1	0.917	0.151	0.968	-5.736	7.50E-06	0.737	81.54%	2.205	22.74%	0.019	0.102	0.101	0.93	0.051	0.38	0.05	0.902	0.092	0.924	1.892	0.049	0.858	0.997	0.958	0.064	0.511	0.532	0.922	0.699	0.003	0.006	0.99	0.601	2.853	3.591	5.496	0.001	0.045	0.919	0.078	0.659	0.692	0.7	0.833	0.236
-5.087	3.441	3.732	0.984	0.998	0.015	0.031	0.92	-5.403	1.30E-05	0.813	95.66%	1.697	1.35%	0.198	0.87	0.648	0.783	0.25	0.423	0.926	0.724	0.437	0.646	5.208	0.177	0.097	0.798	0.746	0.043	0.987	0.805	0.596	0.812	0.003	0.011	0.964	0.323	2.851	4.008	4.773	0.009	0.006	0.908	0.396	0.725	0.015	0.035	0.715	0.792
-3.061	2.878	1.976	0.459	1	0.061	0.128	0.004	-5.737	3.49E-06	0.312	74.48%	1.952	29.04%	0.201	0.813	0.214	0.121	0.034	0.698	0.388	0.941	0.016	0.286	4.931	0.142	0.91	0.995	0.95	0.078	0.938	0.983	0.92	0.036	0.003	0.005	0.947	0.735	2.617	4.285	6.228	0.071	0.01	0.953	0.839	0.183	0.016	0.03	0.66	0.581
-4.138	2.458	2.451	0.755	0.001	0.942	0.966	0.998	-5.237	9.13E-06	0.315	99.82%	0.372	0.44%	0.25	0.101	0.651	0.058	0.895	0.368	0.016	0.184	0.012	0.274	4.557	0.424	0.174	0.191	0.838	0.386	0.571	0.626	0.08	0.714	0.003	0.014	0.026	0.637	5.509	5.429	6.939	0.136	0.161	0.542	0.353	0.328	0.006	0.229	0.834	0.028
-4.02	2.7	2.596	0.997	0.943	0.013	0.001	0.003	-4.986	8.77E-06	0.225	94.05%	2.157	7.18%	0.698	0.544	0.786	0.064	0.885	0.788	0.808	0.89	0.917	0.4	2.535	0.172	0.756	0.911	0.974	0.145	0.843	0.914	0.852	0.176	0.003	0.008	0.989	0.445	2.165	2.799	5.45	0.116	0.009	0.736	0.902	0.178	0.358	0.599	0.772	0.125
-3.156	1.494	1.823	0.001	0.043	0.538	0.031	0.935	-6.173	5.73E-06	0.492	84.93%	0.189	8.62%	0.143	0.03	0.154	0.042	0.47	0.164	0.013	0.078	0.061	0.044	0.644	0.784	0.024	0.993	0.992	0.104	0.184	0.017	0.687	0.02	0.003	0.6	0.955	0.183	2.635	3.438	2.989	0.004	0.005	0.816	0.003	0.103	0.007	0.009	0.044	0.018
-4.786	3.448	4.072	0.946	0.791	0.032	0.807	0.018	-5.309	1.87E-05	0.39	96.57%	0.707	1.80%	0.085	0.556	0.605	0.938	0.112	0.318	0.992	0.895	0.555	0.913	8.449	0.105	0.004	0.968	0.978	0.37	0.979	0.917	0.294	0.592	0.003	0.024	0.947	1.557	4.298	4.774	4.594	0.003	0.005	0.955	0.022	0.909	0.719	0.016	0.668	0.745
-2.418	-0.049	0.624	0.003	0.996	0.669	0.768	0.742	-6.198	3.38E-06	0.369	84.05%	0.496	20.24%	0.036	0.213	0.156	0.033	0.06	0.006	0.003	0.047	0.086	0.266	2.894	0.893	0.523	0.98	0.99	0.318	0.938	0.066	0.098	0.925	0.003	0.01	0.842	-0.152	3.189	3.84	5.071	0.034	0.002	0.445	0.009	0.062	0.004	0.005	0.276	0.019
-3.589	1.477	1.554	0.004	0.99	0.816	0.995	0.998	-5.821	3.41E-06	0.226	7.04%	1.095	68.26%	0.142	0.311	0.505	0.047	0.393	0.895	0.189	0.357	0.072	0.068	2.467	0.283	0.507	0.6	0.657	0.621	0.059	0.941	0.095	0.033	0.003	0.006	0.895	0.363	3.34	3.202	4.479	0.004	0.003	0.28	0.014	0.126	0.008	0.012	0.173	0.128
-5.286	3.492	4.754	0.983	0.999	0.003	0.001	0.019	-5.292	1.10E-05	0.038	98.23%	0.601	1.03%	0.743	0.495	0.847	0.066	0.835	0.544	0.876	0.083	0.901	0.331	5.498	0.05	0.958	0.982	0.958	0.03	0.799	0.949	0.125	0.106	0.003	0.007	0.782	1.032	3.561	5.219	5.659	0.004	0.044	0.917	0.848	0.142	0.004	0.907	0.681	0.015
-3.603	1.965	2.713	0.001	0.001	0.006	0.002	0.004	-4.839	1.65E-05	0.243	95.98%	0.176	1.59%	0.378	0.061	0.061	0.06	0.317	0.095	0.013	0.096	0.02	0.206	0.98	0.82	0.048	0.949	0.987	0.052	0.335	0.099	0.357	0.292	0.003	0.105	0.494	0.423	2.853	4.028	3.646	0.02	0.149	0.847	0.022	0.395	0.014	0.797	0.668	0.036
-4.086	3.569	5.063	0.923	0.002	0.005	0.093	0.657	-4.974	1.22E-05	0.175	101.52%	0.383	1.11%	0.877	0.122	0.743	0.055	0.732	0.183	0.463	0.116	0.103	0.29	0.891	0.172	0.721	0.994	0.954	0.912	0.115	0.936	0.039	0.698	0.003	0.159	0.577	0.759	5.017	5.615	5.587	0.701	0.014	0.925	0.222	0.842	0.054	0.027	0.888	0.88
-4.571	2.85	2.873	0.082	0.889	0.01	0.001	0.987	-5.41	4.92E-06	0.13	94.85%	0.892	3.10%	0.76	0.705	0.678	0.057	0.74	0.755	0.427	0.87	0.787	0.127	5.101	0.218	0.759	0.778	0.96	0.929	0.19	0.904	0.316	0.498	0.003	0.02	0.197	1.651	4.611	6.299	6.298	0.706	0.034	0.935	0.891	0.749	0.736	0.435	0.924	0.98
-5.546	2.924	3.09	0.356	0.999	0.023	0.002	0.937	-5.22	6.38E-06	0.731	94.41%	2.056	4.14%	0.82	0.737	0.806	0.066	0.835	0.914	0.395	0.788	0.853	0.163	6.872	0.089	0.319	0.6	0.672	0.062	0.771	0.921	0.069	0.034	0.003	0.016	0.265	0.333	2.871	2.585	5.705	0.187	0.017	0.669	0.809	0.333	0.028	0.95	0.645	0.254
-7.512	4.091	5.877	1	0.996	0.01	0.134	0.988	-5.029	2.01E-05	0.093	99.48%	1.093	0.95%	0.348	0.946	0.895	0.359	0.851	0.651	0.694	0.916	0.7	0.882	0.865	0.137	0.847	0.883	0.929	0.491	0.903	0.977	0.916	0.907	0.003	0.063	0.859	1.388	5.069	5.283	6.845	0.031	0.012	0.982	0.927	0.705	0.343	0.85	0.946	0.198
-3.815	2.515	2.734	0.019	0.001	0.255	0.999	0.991	-5.902	7.35E-05	0.188	97.63%	1.043	2.39%	0.75	0.052	0.417	0.059	0.712	0.864	0.896	0.282	0.204	0.167	8.666	0.489	0.098	0.108	0.654	0.517	0.032	0.39	0.415	0.076	0.003	0.028	0.045	1.152	4.343	4.786	5.077	0.002	0.004	0.934	0.011	0.123	0.008	0.082	0.705	0.201
-3.72	2.846	2.865	0.405	0.17	0.003	0.001	0.012	-4.872	8.85E-06	0.175	67.36%	2.787	27.23%	0.364	0.601	0.463	0.189	0.43	0.681	0.902	0.927	0.165	0.329	4.103	0.055	0.893	0.977	0.703	0.053	0.987	0.97	0.049	0.073	0.003	0.012	0.982	1.946	3.049	4.012	6.554	0.103	0.019	0.2	0.964	0.237	0.156	0.841	0.808	0.016
-3.933	2.389	1.767	0.989	0.999	0.847	0.851	0.962	-5.769	7.46E-06	0.14	87.41%	0.979	11.66%	0.082	0.663	0.329	0.058	0.201	0.031	0.406	0.3	0.39	0.193	4.354	0.528	0.961	0.997	0.943	0.424	0.842	0.512	0.731	0.893	0.003	0.012	0.726	0.969	4.197	5.138	6.251	0.009	0.003	0.91	0.961	0.479	0.057	0.358	0.883	0.525
-3.723	1.979	2.542	0.089	0.288	0.004	0.002	0.022	-4.907	1.89E-05	0.859	94.60%	0.459	2.88%	0.622	0.078	0.799	0.061	0.241	0.68	0.211	0.201	0.209	0.247	0.638	0.458	0.036	0.999	0.976	0.305	0.301	0.201	0.513	0.937	0.003	0.014	0.797	0.393	2.257	2.755	3.769	0.028	0.009	0.032	0.004	0.204	0.006	0.015	0.026	0.004
-5.939	2.885	3.332	0.042	0.764	0.462	0.027	0.544	-5.334	1.49E-05	0.129	97.70%	0.888	0.96%	0.286	0.343	0.522	0.068	0.88	0.919	0.445	0.628	0.779	0.255	2.559	0.073	0.884	0.952	0.993	0.108	0.305	0.315	0.055	0.577	0.003	0.026	0.753	0.628	3.819	4.64	4.308	0.009	0.054	0.613	0.832	0.267	0.009	0.713	0.801	0.014
-5.009	3.972	5.257	0.994	0.027	0.002	0.998	0.409	-5.134	3.94E-05	0.853	96.74%	1.7	3.07%	0.874	0.164	0.521	0.067	0.06	0.175	0.984	0.877	0.688	0.214	9.854	0.109	0.898	0.98	0.285	0.137	0.446	0.841	0.892	0.854	0.003	0.012	0.935	0.846	4.987	5.505	4.468	0.102	0.032	0.876	0.009	0.454	0.007	0.005	0.092	0.02
-3.274	2.124	1.897	0.008	0.985	0.037	0.001	0.512	-5.311	3.79E-06	0.644	51.90%	1.842	38.22%	0.953	0.367	0.647	0.063	0.557	0.282	0.868	0.898	0.857	0.163	11.113	0.282	0.831	0.649	0.114	0.584	0.421	0.95	0.076	0.215	0.003	0.01	0.896	0.585	3.222	3.521	5.973	0.008	0.003	0.422	0.015	0.117	0.006	0.007	0.212	0.012
-4.33	2.102	2.42	0.021	0.528	0.055	0.001	0.005	-5.079	7.62E-06	0.24	91.12%	0.248	3.48%	0.135	0.119	0.662	0.063	0.561	0.917	0.439	0.851	0.375	0.454	3.015	0.255	0.216	0.439	0.952	0.472	0.141	0.919	0.069	0.106	0.003	0.009	0.153	0.712	4.065	4.729	6.46	0.01	0.004	0.296	0.277	0.322	0.032	0.155	0.402	0.014
-2.785	1.252	1.304	0.002	0.999	0.919	0.234	0.013	-6.178	7.64E-06	0.545	73.00%	0.989	20.06%	0.083	0.524	0.255	0.039	0.054	0.004	0.003	0.131	0.008	0.267	5.272	0.891	0.968	0.999	0.983	0.979	0.685	0.849	0.358	0.953	0.003	0.013	0.916	0.035	3.401	4.853	5.87	0.029	0.006	0.957	0.664	0.078	0.048	0.008	0.83	0.495
-3.795	3.462	3.373	0.997	0.006	0.003	0.005	0.004	-4.857	1.64E-05	0.597	96.80%	0.976	1.55%	0.988	0.801	0.915	0.066	0.846	0.834	0.059	0.535	0.264	0.196	3.513	0.239	0.146	0.67	0.128	0.68	0.313	0.926	0.624	0.628	0.004	0.24	0.864	1.302	3.782	3.999	6.002	0.041	0.005	0.197	0.508	0.31	0.008	0.212	0.568	0.81
-2.691	1.28	0.571	0	0.094	0.765	0.016	0.027	-5.887	3.98E-05	0.541	91.49%	0.966	13.57%	0.039	0.337	0.158	0.041	0.028	0.006	0.026	0.024	0.107	0.735	2.793	0.522	0.7	0.974	0.981	0.177	0.44	0.904	0.056	0.401	0.003	0.006	0.534	0.252	2.814	3.516	5.049	0.034	0.008	0.072	0.819	0.059	0.024	0.003	0.118	0.031
-4.52	2.91	2.726	0.009	0.002	0.006	0.004	0.005	-4.91	1.34E-05	0.929	93.07%	1.238	4.00%	0.982	0.756	0.85	0.116	0.81	0.531	0.833	0.31	0.581	0.535	3.32	0.251	0.03	0.955	0.963	0.937	0.866	0.88	0.894	0.829	0.009	0.491	0.974	1.188	4.28	5.059	6.027	0.005	0.011	0.977	0.917	0.122	0.023	0.813	0.733	0.016
-3.976	3.402	3.729	0.015	0.909	0.005	0.005	0.004	-4.331	1.77E-05	0.094	92.87%	0.888	5.03%	0.868	0.082	0.578	0.054	0.65	0.895	0.914	0.862	0.054	0.189	2.812	0.386	0.694	0.996	0.1	0.927	0.931	0.888	0.442	0.789	0.003	0.019	0.907	0.487	4.078	4.812	6.139	0.026	0.002	0.627	0.005	0.233	0.005	0.004	0.116	0.026
-6.104	3.851	4.55	0.998	0.002	0.006	0.001	0.003	-4.77	1.60E-05	0.265	97.03%	1.029	1.45%	0.913	0.87	0.931	0.066	0.939	0.88	0.74	0.887	0.911	0.268	3.321	0.035	0.908	0.728	0.934	0.015	0.824	0.825	0.038	0.47	0.003	0.01	0.963	1.52	3.763	4.726	6.153	0.037	0.099	0.287	0.851	0.305	0.131	0.702	0.819	0.035
-5.156	3.42	3.772	0.996	0.986	0.016	0.001	0.869	-5.181	5.21E-06	0.252	98.69%	1.209	1.15%	0.949	0.363	0.955	0.056	0.885	0.894	0.658	0.901	0.925	0.177	4.939	0.364	0.909	0.666	0.962	0.412	0.2	0.966	0.027	0.446	0.003	0.026	0.961	0.816	4.321	4.898	5.74	0.656	0.009	0.865	0.915	0.865	0.15	0.014	0.888	0.971
-3.531	1.118	1.747	0.12	0.008	0.601	0.104	0.929	-5.062	2.04E-05	0.12	96.27%	0.216	2.97%	0.126	0.022	0.158	0.047	0.31	0.452	0.003	0.076	0.093	0.054	0.852	0.739	0.008	1	0.991	0.986	0.893	0.045	0.893	0.372	0.003	0.403	0.968	0.269	2.541	3.529	3.144	0.405	0.002	0.553	0.002	0.09	0.005	0.002	0.379	0.073
-3.696	2.429	2.281	0.996	0.999	0.011	0.026	0.018	-5.503	9.74E-06	0.653	87.52%	1.579	13.02%	0.544	0.539	0.56	0.286	0.296	0.715	0.736	0.894	0.879	0.699	3.767	0.405	0.781	0.996	0.957	0.073	0.864	0.865	0.931	0.092	0.003	0.007	0.986	0.169	2.372	2.832	4.138	0.069	0.005	0.906	0.722	0.322	0.139	0.009	0.877	0.93
-3.836	2.027	2.533	0.001	0.56	0.025	0.004	0.032	-5.048	8.19E-06	0.764	94.14%	1.097	7.37%	0.439	0.338	0.362	0.572	0.229	0.238	0.026	0.635	0.719	0.263	4.049	0.25	0.104	0.202	0.101	0.899	0.138	0.796	0.131	0.071	0.003	0.009	0.42	0.622	3.871	4.33	6.002	0.009	0.008	0.948	0.032	0.157	0.007	0.016	0.087	0.086
-3.789	1.459	2.492	0.038	0	0.382	0.028	0.98	-4.768	2.05E-05	0.021	95.90%	0.468	7.53%	0.881	0.525	0.474	0.064	0.752	0.81	0.457	0.62	0.539	0.127	4.884	0.801	0.019	0.528	0.836	0.81	0.472	0.921	0.947	0.881	0.003	0.336	0.921	0.799	4.814	5.447	5.828	0.029	0.915	0.992	0.84	0.831	0.802	0.98	0.969	0.931
-4.678	2.054	1.906	0.974	0.996	0.013	0.004	0.029	-5.41	3.74E-06	0.692	66.34%	2.29	41.25%	0.473	0.591	0.211	0.058	0.269	0.172	0.428	0.739	0.768	0.258	5.696	0.153	0.809	0.797	0.966	0.057	0.707	0.949	0.338	0.098	0.003	0.007	0.984	0.544	3.289	3.538	4.778	0.013	0.005	0.694	0.966	0.46	0.344	0.256	0.74	0.616
-3.818	2.575	2.423	0.999	0.033	0.01	0.003	0.002	-5.905	1.42E-05	0.522	95.64%	1.112	6.74%	0.697	0.274	0.465	0.483	0.573	0.563	0.249	0.758	0.726	0.912	3.507	0.224	0.466	0.998	0.984	0.682	0.937	0.891	0.808	0.983	0.003	0.008	0.963	0.018	2.508	2.898	3.968	0.023	0.004	0.946	0.029	0.279	0.006	0.005	0.882	0.775
-3.48	2.722	1.845	0.097	0.406	0.011	0.003	0.005	-4.735	3.04E-05	0.597	96.66%	1.058	2.15%	0.929	0.714	0.785	0.081	0.668	0.478	0.064	0.369	0.796	0.231	7.773	0.414	0.106	0.935	0.951	0.428	0.049	0.935	0.039	0.779	0.003	0.009	0.15	0.831	2.607	3.804	6.371	0.003	0.004	0.688	0.047	0.073	0.005	0.011	0.561	0.011
-3.397	2.215	2.249	0.686	0.986	0.029	0.027	0.003	-4.855	1.44E-05	0.926	72.73%	1.215	17.21%	0.042	0.533	0.256	0.593	0.261	0.786	0.266	0.756	0.275	0.181	6.212	0.138	0.118	0.567	0.192	0.007	0.674	0.874	0.034	0.043	0.003	0.011	0.476	0.483	3.27	2.853	5.072	0.739	0.016	0.393	0.834	0.142	0.016	0.422	0.589	0.024
-3.925	1.969	2.757	0.05	0.043	0.005	0.001	0.001	-4.647	1.80E-05	0.737	96.57%	0.28	3.13%	0.217	0.087	0.346	0.059	0.813	0.261	0.045	0.102	0.072	0.397	0.665	0.852	0.028	0.985	0.986	0.022	0.117	0.341	0.166	0.639	0.003	0.019	0.893	0.231	2.422	2.59	3.254	0.512	0.008	0.536	0.003	0.524	0.003	0.017	0.302	0.55
-4.232	2.517	2.907	0.016	0	0.015	0.332	0.947	-4.496	3.46E-05	0.793	97.16%	0.133	1.94%	0.48	0.613	0.874	0.172	0.778	0.746	0.044	0.377	0.115	0.462	3.234	0.158	0.013	0.451	0.985	0.127	0.145	0.017	0.235	0.775	0.003	0.015	0.026	0.566	3.163	4.799	4.092	0.025	0.212	0.581	0.309	0.303	0.006	0.844	0.423	0.006
-5.824	3.176	4.355	0.998	0.982	0.004	0.683	0.037	-5.339	2.20E-05	0.883	95.87%	1.139	3.23%	0.233	0.857	0.746	0.913	0.932	0.921	0.274	0.281	0.883	0.914	0.432	0.092	0.024	0.836	0.961	0.053	0.809	0.871	0.431	0.763	0.004	0.413	0.747	2.318	4.694	5.072	4.728	0.012	0.013	0.652	0.033	0.234	0.011	0.04	0.252	0.004
-2.895	1.76	1.239	0.011	0.034	0.592	0.001	0.005	-5.376	7.97E-06	0.381	61.48%	0.618	45.78%	0.427	0.935	0.419	0.056	0.249	0.058	0.091	0.014	0.311	0.926	1.557	0.8	0.923	0.996	0.993	0.774	0.871	0.952	0.129	0.706	0.003	0.014	0.106	-0.026	2.497	3.416	5.158	0.019	0.001	0.696	0.123	0.054	0.004	0.002	0.125	0.006
-2.931	3.255	3.101	0.029	0.004	0.147	0.943	0.338	-4.936	1.01E-05	0.076	96.45%	0.635	2.12%	0.985	0.509	0.694	0.061	0.615	0.847	0.939	0.896	0.455	0.208	6.968	0.907	0.024	0.476	0.896	0.697	0.938	0.844	0.949	0.67	0.253	0.987	0.971	1.153	4.707	5.003	5.578	0.683	0.018	0.973	0.911	0.944	0.975	0.029	0.925	0.862
-3.199	1.671	3.201	0.001	0.005	0.817	0.23	0.995	-5.957	3.91E-06	0.004	94.71%	0.519	14.49%	0.541	0.268	0.014	0.044	0.489	0.21	0.006	0.115	0.066	0.03	0.748	0.899	0.001	0.339	0.974	0.5	0.005	0.019	0.803	0.049	0.003	0.861	0.032	0.498	3.901	4.607	5.726	0.001	0.065	0.874	0.169	0.865	0.744	0.367	0.842	0.117
-4.789	3.286	3.714	0.523	0.005	0.01	0.001	0.002	-4.641	1.68E-05	0.134	97.46%	1.714	1.82%	0.807	0.875	0.876	0.072	0.878	0.833	0.583	0.88	0.663	0.274	3.445	0.048	0.127	0.935	0.976	0.393	0.379	0.92	0.042	0.148	0.003	0.008	0.971	1.335	2.882	4.972	6.692	0.016	0.007	0.536	0.923	0.179	0.008	0.926	0.444	0.017
-5.683	4.807	6.016	0.447	0.84	0.006	0.251	0.172	-4.666	1.25E-05	0.238	98.24%	1.216	0.75%	0.613	0.104	0.606	0.051	0.532	0.88	0.276	0.147	0.333	0.147	4.665	0.051	0.01	0.194	0.061	0.009	0.842	0.074	0.006	0.127	0.003	0.04	0.975	2.845	4.911	5.626	5.342	0.001	0.016	0.146	0.961	0.909	0.824	0.2	0.866	0.053
-4.277	2.053	3.508	0.521	0.25	0.337	0.027	0.612	-5.539	1.34E-05	0.11	97.53%	1.375	0.88%	0.429	0.122	0.865	0.217	0.946	0.695	0.871	0.072	0.9	0.908	1.129	0.168	0.6	0.97	0.992	0.057	0.184	0.177	0.849	0.16	0.003	0.013	0.04	0.566	3.948	3.482	4.82	0.022	0.007	0.749	0.757	0.512	0.082	0.456	0.86	0.017
-5.389	3.992	4.479	0.873	0.247	0.005	0.001	0.006	-4.885	8.91E-06	0.067	98.72%	0.803	1.31%	0.852	0.865	0.963	0.094	0.937	0.878	0.536	0.895	0.891	0.185	4.322	0.102	0.729	0.741	0.972	0.462	0.123	0.902	0.088	0.034	0.003	0.009	0.948	1.123	4.155	5.928	6.375	0.029	0.067	0.888	0.762	0.585	0.054	0.896	0.771	0.381
-2.714	2.554	2.363	0.238	0.999	0.007	0.874	0.028	-5.986	3.90E-06	0.967	81.87%	1.985	24.38%	0.342	0.857	0.255	0.089	0.106	0.042	0.096	0.149	0.928	0.906	3.994	0.079	0.919	0.999	0.989	0.082	0.407	0.204	0.747	0.78	0.003	0.009	0.953	0.495	3.16	3.202	4.764	0.006	0.003	0.552	0.906	0.241	0.005	0.003	0.86	0.192
-2.478	0.631	1.236	0.018	0.987	0.293	0.97	0.1	-5.924	2.33E-06	0.863	73.44%	1.847	25.08%	0.054	0.477	0.258	0.06	0.051	0.633	0.75	0.186	0.843	0.801	4.991	0.858	0.851	0.986	0.932	0.349	0.941	0.947	0.584	0.059	0.003	0.007	0.97	0.081	2.822	4.156	5.057	0.002	0.002	0.918	0.902	0.066	0.006	0.168	0.157	0.006
-5.425	3.326	3.508	0.986	0.519	0.009	0.007	0.978	-5.074	6.39E-06	0.279	99.82%	0.447	0.98%	0.667	0.497	0.805	0.062	0.847	0.859	0.469	0.631	0.721	0.306	3.078	0.321	0.628	0.79	0.977	0.702	0.199	0.417	0.136	0.701	0.003	0.577	0.921	0.987	4.581	5.284	5.768	0.81	0.059	0.956	0.911	0.889	0.454	0.299	0.913	0.981
-4.604	3.006	2.879	0.593	0.942	0.122	0.002	0.04	-5.634	9.13E-06	0.089	97.49%	0.396	1.49%	0.724	0.775	0.896	0.056	0.884	0.09	0.783	0.099	0.906	0.681	8.711	0.632	0.667	0.962	0.982	0.496	0.945	0.975	0.085	0.378	0.003	0.01	0.897	0.623	4.58	4.675	6.219	0.014	0.014	0.892	0.029	0.105	0.053	0.006	0.527	0.05
-4.587	2.877	3.035	0.922	0.355	0.007	0.007	0.719	-4.931	7.02E-06	0.714	95.28%	2.135	4.44%	0.852	0.719	0.828	0.071	0.728	0.829	0.599	0.906	0.897	0.19	6.124	0.37	0.869	0.849	0.958	0.813	0.621	0.933	0.134	0.038	0.003	0.011	0.921	0.809	3.882	5.009	6.223	0.073	0.003	0.933	0.96	0.239	0.057	0.109	0.656	0.845
-4.434	2.961	3.093	0.733	0.366	0.065	0.757	0.453	-4.824	1.33E-05	0.027	98.16%	1.828	1.95%	0.426	0.042	0.664	0.062	0.85	0.421	0.027	0.885	0.361	0.127	5.338	0.562	0.976	0.254	0.521	0.042	0.882	0.162	0.056	0.148	0.003	0.009	0.068	0.585	3.759	4.913	5.729	0.026	0.031	0.748	0.021	0.36	0.005	0.009	0.826	0.205
-4.749	3.638	4.219	0.985	0.975	0.084	0.99	0.035	-5.038	3.23E-05	0.966	48.65%	3.138	28.50%	0.509	0.732	0.166	0.143	0.086	0.2	0.943	0.903	0.074	0.294	4.179	0.065	0.923	0.982	0.261	0.928	0.503	0.58	0.882	0.417	0.003	0.013	0.871	0.537	4.321	4.6	4.072	0.044	0.005	0.524	0.008	0.176	0.006	0.004	0.281	0.026
-5.48	3.229	3.779	0.98	0.73	0.004	0.002	0.009	-4.791	2.15E-05	0.83	95.07%	0.81	3.53%	0.715	0.655	0.802	0.649	0.813	0.858	0.936	0.154	0.893	0.915	2.508	0.05	0.655	0.803	0.935	0.032	0.938	0.932	0.04	0.049	0.003	0.019	0.891	2.225	3.709	4.809	6.622	0.003	0.004	0.928	0.961	0.141	0.023	0.912	0.578	0.011
-3.441	2.618	1.603	0.013	0.985	0.451	0.007	0.005	-5.34	4.59E-06	0.284	59.39%	0.96	41.96%	0.076	0.841	0.036	0.045	0.017	0.029	0.054	0.019	0.158	0.785	5.717	0.225	0.809	0.994	0.945	0.076	0.993	0.968	0.147	0.174	0.003	0.005	0.948	0.246	2.076	2.992	5.717	0.065	0.002	0.837	0.532	0.157	0.013	0.004	0.519	0.017
-4.436	2.944	3.494	0.997	0	0.049	0.047	0.589	-4.96	2.13E-05	0.59	97.73%	0.421	1.49%	0.629	0.094	0.649	0.061	0.831	0.88	0.435	0.192	0.073	0.208	0.454	0.458	0.09	0.98	0.945	0.104	0.517	0.089	0.87	0.498	0.006	0.368	0.116	0.42	3.175	3.747	3.785	0.011	0.011	0.747	0.011	0.145	0.005	0.006	0.233	0.015
-2.688	3.071	3.527	0.996	0.984	0.006	0.004	0.006	-4.837	1.12E-05	0.923	86.82%	2.23	13.94%	0.442	0.939	0.127	0.121	0.018	0.057	0.085	0.856	0.121	0.898	4.535	0.098	0.911	0.997	0.922	0.097	0.476	0.323	0.948	0.106	0.003	0.008	0.979	1.32	3.839	4.492	5.73	0.095	0.004	0.947	0.812	0.182	0.008	0.005	0.622	0.732
-4.427	2.885	3.645	0.724	0.009	0.006	0.003	0.006	-4.744	3.36E-05	0.568	91.77%	1.227	6.20%	0.044	0.108	0.832	0.845	0.315	0.167	0.827	0.843	0.942	0.351	3.646	0.114	0.614	0.822	0.445	0.015	0.973	0.915	0.112	0.748	0.003	0.007	0.935	0.338	2.825	4.074	5.786	0.335	0.01	0.232	0.02	0.083	0.01	0.041	0.597	0.021
-3.833	2.427	2.801	0.968	0.999	0.947	0.092	0.026	-5.743	4.11E-06	0.872	68.68%	2.553	46.06%	0.014	0.936	0.076	0.964	0.005	0.192	0.058	0.93	0.029	0.92	4.031	0.079	0.267	0.977	0.928	0.033	0.673	0.599	0.92	0.17	0.003	0.006	0.984	0.606	2.547	3.165	3.423	0.335	0.004	0.901	0.02	0.218	0.011	0.005	0.734	0.075
-4.088	1.995	2.534	0.632	0.038	0.071	0.053	0.25	-5.544	1.05E-05	0.162	91.69%	0.618	9.24%	0.038	0.094	0.251	0.357	0.581	0.914	0.462	0.7	0.17	0.266	1.822	0.195	0.007	0.992	0.972	0.964	0.773	0.928	0.471	0.948	0.003	0.008	0.843	0.483	3.304	3.63	4.005	0.003	0.005	0.871	0.005	0.562	0.006	0.006	0.574	0.059
-3.523	4.694	5.013	0.998	0.528	0.004	0.127	0.571	-4.873	2.52E-05	0.247	77.65%	3.886	34.07%	0.121	0.605	0.795	0.884	0.313	0.587	0.964	0.905	0.896	0.838	2.218	0.068	0.039	0.968	0.442	0.642	0.98	0.96	0.033	0.797	0.003	0.007	0.847	2.435	4.844	6.897	7.007	0.001	0.003	0.719	0.292	0.803	0.029	0.014	0.499	0.005
-4.223	2.397	2.509	0.901	0.237	0.006	0.001	0.009	-5.147	1.25E-05	0.339	94.56%	0.557	5.95%	0.059	0.141	0.254	0.058	0.548	0.023	0.12	0.075	0.322	0.78	5.498	0.124	0.951	0.997	0.941	0.114	0.341	0.973	0.735	0.714	0.003	0.009	0.843	1.256	4.615	5.712	6.487	0.003	0.01	0.74	0.95	0.631	0.062	0.086	0.862	0.006
-3.54	2.089	2.053	0.997	0.196	0.01	0.002	0.125	-5.078	2.40E-05	0.74	91.32%	1.154	5.59%	0.132	0.649	0.634	0.524	0.764	0.832	0.432	0.791	0.418	0.228	0.85	0.376	0.829	0.443	0.478	0.15	0.94	0.941	0.058	0.942	0.003	0.007	0.841	0.323	2.211	2.943	3.871	0.042	0.148	0.769	0.041	0.378	0.069	0.081	0.752	0.035
-2.905	1.014	1.038	0.003	0.996	0.091	0.002	0.029	-5.974	3.36E-06	0.208	28.97%	1.262	58.53%	0.155	0.521	0.073	0.435	0.01	0.161	0.844	0.854	0.018	0.267	6.917	0.315	0.617	0.537	0.928	0.835	0.953	0.948	0.586	0.329	0.003	0.008	0.956	0.36	2.836	3.345	3.948	0.025	0.005	0.952	0.014	0.439	0.011	0.016	0.493	0.599
-3.14	0.957	1.545	0.005	0.001	0.008	0.136	0.183	-5.209	1.07E-05	0.11	86.83%	0.683	12.90%	0.193	0.044	0.236	0.059	0.734	0.532	0.009	0.107	0.093	0.225	4.502	0.714	0.119	0.988	0.989	0.829	0.03	0.269	0.088	0.9	0.003	0.044	0.029	0.415	2.174	3.287	3.833	0.009	0.006	0.166	0.004	0.101	0.005	0.003	0.066	0.005
-4.91	2.251	1.818	0.009	0.093	0.007	0.004	0.029	-5.683	4.54E-06	0.77	97.28%	2.335	3.03%	0.457	0.669	0.346	0.092	0.086	0.114	0.005	0.196	0.295	0.006	5.279	0.195	0.05	0.983	0.951	0.371	0.25	0.846	0.245	0.13	0.003	0.006	0.616	0.063	2.348	3.35	5.525	0	0.008	0.885	0.003	0.244	0.005	0.008	0.564	0.538
-2.597	4.358	5.719	0.999	0.999	0.006	0.168	0.99	-5.548	7.39E-06	0.436	99.15%	1.369	0.84%	0.277	0.911	0.663	0.05	0.488	0.02	0.605	0.234	0.64	0.189	3.002	0.107	0.979	0.99	0.503	0.025	0.828	0.958	0.125	0.073	0.003	0.007	0.818	1.091	5.102	5.87	6.329	0.012	0.005	0.915	0.974	0.455	0.331	0.95	0.867	0.031
-4.762	1.663	2.185	0.242	0.85	0.477	0.515	0.647	-5.682	9.19E-06	0.189	53.49%	0.606	42.38%	0.041	0.043	0.256	0.062	0.635	0.942	0.02	0.454	0.239	0.119	3.252	0.444	0.147	0.996	0.375	0.874	0.199	0.924	0.216	0.66	0.003	0.007	0.039	0.338	2.427	3.093	4.612	0.025	0.004	0.436	0.018	0.445	0.012	0.083	0.672	0.014
-2.519	2.407	2.31	0.251	0.998	0.01	0.326	0.032	-5.389	5.97E-06	0.944	74.12%	2.472	30.72%	0.962	0.533	0.347	0.065	0.222	0.046	0.161	0.154	0.934	0.792	4.433	0.259	0.898	0.998	0.963	0.079	0.602	0.156	0.962	0.128	0.003	0.012	0.987	0.864	3.592	3.873	5.756	0.147	0.003	0.914	0.937	0.258	0.023	0.002	0.805	0.957
-2.668	0.354	-1.296	0.001	0.992	0.235	0.217	0.004	-6.306	2.24E-05	0.706	65.76%	1.111	31.54%	0.053	0.613	0.178	0.035	0.023	0.003	0.001	0.115	0.003	0.202	4.423	0.899	0.891	0.998	0.979	0.957	0.738	0.904	0.418	0.949	0.003	0.023	0.958	-0.204	2.758	4.123	5.628	0.013	0.005	0.923	0.013	0.076	0.006	0.004	0.601	0.033
-4.363	2.461	3.105	0.001	0.003	0.007	0.002	0.01	-5.922	6.55E-06	0.048	96.18%	0.292	2.09%	0.139	0.009	0.158	0.039	0.211	0.934	0.03	0.125	0.03	0.057	0.579	0.492	0.04	0.993	0.979	0.236	0.254	0.154	0.059	0.306	0.003	0.013	0.8	0.405	3.188	3.498	5.67	0.011	0.031	0.352	0.008	0.374	0.009	0.563	0.377	0.028
-4.978	4.25	5.243	1	0.995	0.005	0.004	0.067	-5.589	7.67E-06	0.827	96.01%	3.352	4.43%	0.149	0.951	0.304	0.098	0.103	0.053	0.026	0.724	0.357	0.866	3.728	0.084	0.985	0.996	0.961	0.153	0.897	0.939	0.93	0.324	0.003	0.009	0.983	1.491	4.571	5.503	6.472	0.232	0.008	0.941	0.854	0.406	0.008	0.024	0.795	0.233
-6.559	3.185	4.147	0.982	1	0.009	0.001	0.114	-5.457	2.61E-05	0.911	91.45%	1.375	13.16%	0.359	0.782	0.51	0.779	0.281	0.742	0.928	0.799	0.232	0.218	0.88	0.028	0.878	0.945	0.885	0.1	0.991	0.926	0.22	0.761	0.003	0.012	0.977	0.341	3.59	3.6	4.989	0.387	0.022	0.936	0.425	0.583	0.02	0.583	0.768	0.631
-4.266	3.561	3.851	0.191	0.006	0.619	0.036	0.735	-5.374	2.02E-05	0.095	99.05%	0.631	0.94%	0.642	0.295	0.913	0.057	0.948	0.09	0.578	0.179	0.713	0.22	3.798	0.245	0.707	0.982	0.984	0.179	0.468	0.833	0.03	0.062	0.003	0.01	0.951	0.944	4.326	5.522	5.641	0.118	0.148	0.831	0.816	0.62	0.012	0.971	0.844	0.382
-3.031	2.758	2.769	0.163	0.027	0.006	0.235	0.003	-5.043	2.34E-05	0.227	97.69%	0.972	1.31%	0.651	0.95	0.169	0.058	0.129	0.038	0.726	0.675	0.501	0.265	7.92	0.662	0.928	0.984	0.889	0.863	0.269	0.667	0.141	0.696	0.003	0.125	0.398	2.024	4.431	5.546	5.979	0.267	0.051	0.865	0.912	0.653	0.64	0.013	0.838	0.883
-4.867	3.164	4.444	0.695	0	0.021	0.082	0.986	-5.35	1.10E-05	0.007	100.90%	0.173	0.61%	0.693	0.114	0.724	0.06	0.734	0.703	0.197	0.5	0.255	0.137	1.742	0.139	0.057	0.028	0.966	0.866	0.027	0.666	0.875	0.876	0.003	0.743	0.421	1.336	4.916	5.506	6.193	0.007	0.933	0.994	0.865	0.922	0.732	0.989	0.966	0.88
-4.493	4.054	4.64	0.995	0.993	0.005	0.001	0.006	-4.923	1.87E-05	0.394	96.04%	2.205	1.59%	0.863	0.536	0.968	0.063	0.937	0.924	0.91	0.857	0.931	0.22	3.895	0.069	0.798	0.73	0.613	0.114	0.159	0.888	0.13	0.176	0.003	0.014	0.281	0.832	4.337	4.442	6.1	0.033	0.004	0.754	0.913	0.233	0.008	0.819	0.532	0.021
-3.944	3.489	5.037	0.945	0.035	0.103	0.021	0.997	-5.369	5.14E-06	0.025	101.60%	0.646	0.68%	0.71	0.123	0.731	0.055	0.935	0.846	0.577	0.24	0.548	0.23	0.431	0.122	0.746	0.993	0.983	0.95	0.259	0.933	0.092	0.229	0.003	0.016	0.689	0.532	5.084	5.939	5.581	0.659	0.007	0.981	0.695	0.632	0.225	0.19	0.892	0.892
-3.511	1.364	1.879	0.023	0.006	0.077	0.004	0.647	-5.45	2.71E-05	0.041	97.04%	0.283	5.61%	0.818	0.043	0.488	0.048	0.768	0.802	0.115	0.129	0.429	0.162	2.047	0.21	0.033	0.994	0.962	0.958	0.024	0.493	0.082	0.909	0.003	0.008	0.1	0.403	2.279	3.145	4.065	0.013	0.008	0.146	0.002	0.206	0.023	0.258	0.186	0.007
-6.042	1.027	2.022	0.553	0.999	0.005	0.001	0.953	-5.144	1.18E-05	0.025	92.75%	0.512	10.17%	0.309	0.122	0.14	0.06	0.281	0.646	0.044	0.164	0.644	0.267	3.381	0.064	0.834	0.985	0.954	0.066	0.803	0.946	0.073	0.047	0.003	0.007	0.168	0.223	2.167	2.902	6.139	0.587	0.033	0.069	0.011	0.124	0.005	0.452	0.563	0.01
-4.294	3.447	5.064	0.734	0.998	0.015	0.917	0.725	-4.919	7.45E-06	0.731	93.21%	2.081	5.75%	0.974	0.208	0.956	0.055	0.943	0.339	0.927	0.183	0.978	0.285	5.364	0.132	0.935	0.983	0.866	0.774	0.598	0.878	0.95	0.676	0.003	0.028	0.972	1.229	4.855	5.608	6.081	0.022	0.004	0.968	0.988	0.62	0.701	0.039	0.879	0.938
-3.346	3.679	3.423	0.991	0.318	0.01	0.003	0.342	-5.51	2.57E-05	0.913	87.54%	2.322	7.49%	0.083	0.102	0.657	0.295	0.367	0.834	0.536	0.408	0.912	0.662	4.613	0.072	0.877	0.993	0.391	0.691	0.368	0.985	0.04	0.068	0.003	0.005	0.756	0.987	3.783	4.168	5.875	0.004	0.002	0.833	0.002	0.156	0.004	0.007	0.253	0.007
-4.361	3.522	4.511	0.999	0.051	0.005	0.01	0.038	-4.88	2.46E-05	0.174	99.43%	0.256	0.92%	0.13	0.678	0.678	0.381	0.926	0.956	0.609	0.203	0.183	0.884	0.46	0.154	0.761	0.998	0.929	0.145	0.541	0.819	0.051	0.917	0.003	0.016	0.217	0.732	4.347	3.715	3.876	0.062	0.011	0.74	0.045	0.271	0.006	0.016	0.858	0.036
-2.887	2.911	2.71	0.06	0.006	0.553	0.428	0.323	-5.003	1.63E-05	0.018	98.86%	0.502	1.26%	0.592	0.219	0.443	0.049	0.707	0.898	0.73	0.903	0.429	0.167	20.488	0.94	0.239	0.434	0.051	0.643	0.442	0.944	0.975	0.474	0.004	0.924	0.483	1.441	5.315	5.476	5.916	0.762	0.686	0.778	0.82	0.766	0.915	0.634	0.891	0.071
-3.233	2.501	2.256	0.125	1	0.983	0.208	0.041	-5.706	2.84E-06	0.958	61.55%	2.259	54.42%	0.019	0.714	0.088	0.84	0.001	0.101	0.216	0.923	0.004	0.339	5.256	0.045	0.406	0.977	0.891	0.071	0.379	0.918	0.944	0.04	0.003	0.005	0.983	0.234	2.162	2.58	4.093	0.171	0.003	0.828	0.016	0.223	0.006	0.004	0.547	0.05
-3.408	2.437	2.205	0.916	0.007	0.108	0.082	0.773	-4.717	2.86E-05	0.763	85.13%	2.97	12.52%	0.052	0.118	0.405	0.905	0.01	0.138	0.971	0.804	0.077	0.88	8.587	0.354	0.052	0.963	0.616	0.129	0.922	0.216	0.872	0.401	0.004	0.01	0.955	0.782	2.153	3.106	3.402	0.007	0.008	0.554	0.03	0.525	0.006	0.003	0.637	0.022
-4.322	0.301	1.38	0.517	0.996	0.144	0.002	0.024	-6.379	5.04E-06	0.02	96.45%	0.298	3.10%	0.93	0.952	0.082	0.056	0.205	0.082	0.026	0.041	0.438	0.883	3.441	0.684	0.755	0.969	0.991	0.549	0.824	0.945	0.559	0.177	0.003	0.011	0.078	0.053	2.885	3.707	5.191	0.007	0.01	0.211	0.003	0.055	0.006	0.006	0.305	0.014
-3.1	-1.079	-0.324	0.001	0.178	0.376	0.749	0.004	-4.701	3.06E-05	0.758	27.02%	0.828	61.10%	0.044	0.063	0.044	0.044	0.032	0.214	0.006	0.017	0.022	0.084	1.916	0.869	0.094	1	0.583	0.928	0.208	0.739	0.801	0.956	0.003	0.013	0.885	-0.195	2.621	3.18	4.77	0.016	0.001	0.022	0.001	0.04	0.005	0.001	0.014	0.006
-4.802	2.965	3.834	0.979	0.772	0.008	0.832	0.569	-5.552	4.06E-05	0.23	94.26%	2.022	5.68%	0.346	0.764	0.588	0.063	0.281	0.053	0.301	0.406	0.607	0.757	6.545	0.042	0.835	0.989	0.971	0.214	0.745	0.093	0.308	0.932	0.003	0.007	0.049	0.861	3.625	4.171	5.186	0.016	0.006	0.863	0.677	0.645	0.009	0.025	0.904	0.067
-1.707	1.074	1.177	0	0.767	0.718	0.939	0.763	-5.475	8.50E-06	0.034	55.24%	1.553	56.05%	0.742	0.119	0.478	0.06	0.291	0.846	0.402	0.282	0.509	0.119	4.37	0.384	0.099	0.987	0.938	0.927	0.337	0.943	0.348	0.971	0.003	0.051	0.657	0.178	3.336	4.054	5.489	0.005	0.013	0.851	0.008	0.312	0.008	0.015	0.189	0.009
-4.149	1.113	1.021	0.011	0.999	0.007	0.002	0.922	-5.678	5.40E-06	0.262	92.72%	2.085	11.17%	0.592	0.798	0.108	0.049	0.126	0.03	0.205	0.191	0.234	0.068	4.63	0.208	0.489	0.607	0.973	0.012	0.573	0.876	0.042	0.067	0.003	0.008	0.263	0.155	2.166	2.872	4.801	0.019	0.002	0.375	0.005	0.135	0.007	0.008	0.167	0.014
-4.733	3.207	3.013	0.992	0.002	0.004	0.001	0.005	-4.895	1.86E-05	0.275	98.49%	0.515	1.57%	0.81	0.088	0.764	0.067	0.606	0.887	0.242	0.879	0.713	0.18	7.632	0.198	0.301	0.9	0.849	0.858	0.348	0.947	0.124	0.165	0.003	0.015	0.127	0.868	4.051	4.742	6.817	0.019	0.003	0.832	0.609	0.149	0.005	0.304	0.424	0.015
-4.908	2.501	2.413	0.402	0.133	0.006	0.001	0.456	-5.787	8.57E-06	0.012	82.08%	0.428	8.88%	0.149	0.804	0.464	0.063	0.738	0.204	0.594	0.05	0.886	0.931	0.478	0.193	0.949	0.983	0.984	0.295	0.863	0.965	0.084	0.186	0.003	0.003	0.034	0.049	1.993	3.214	4.351	0.005	0	0.162	0.009	0.08	0.003	0.009	0.441	0.01
-3.218	3.695	4.49	0.973	0.987	0.013	0.988	0.984	-4.724	1.09E-05	0.561	97.45%	2.249	1.10%	0.932	0.101	0.95	0.049	0.942	0.867	0.975	0.362	0.964	0.178	7.604	0.428	0.96	0.712	0.704	0.245	0.467	0.898	0.429	0.756	0.003	0.011	0.371	1.587	4.455	5.631	5.911	0.002	0.002	0.846	0.927	0.078	0.008	0.037	0.387	0.009
-5.877	2.909	3.798	0.952	0.136	0.019	0.019	0.996	-5.068	5.96E-06	0.285	95.41%	0.609	2.03%	0.621	0.568	0.536	0.078	0.583	0.939	0.521	0.897	0.616	0.296	1.827	0.24	0.522	0.509	0.959	0.841	0.197	0.882	0.946	0.826	0.004	0.834	0.954	1.501	4.814	5.379	5.998	0.391	0.012	0.978	0.893	0.831	0.781	0.334	0.926	0.968
-4.372	3.059	5.749	0.022	0.561	0.514	0.193	0.964	-5.343	7.02E-06	0.002	98.37%	0.498	6.24%	0.79	0.943	0.073	0.062	0.695	0.661	0.068	0.166	0.072	0.098	4.53	0.308	0.001	0.295	0.979	0.494	0.238	0.911	0.905	0.655	0.013	0.9	0.617	0.855	4.038	5.061	5.99	0.011	0.768	0.982	0.413	0.79	0.767	0.536	0.85	0.252
-4.409	3.281	3.478	0.276	0.004	0.009	0.052	0.787	-4.933	2.56E-05	0.094	97.86%	0.483	3.23%	0.801	0.132	0.72	0.076	0.873	0.899	0.857	0.749	0.78	0.413	1.491	0.414	0.463	0.985	0.384	0.765	0.026	0.862	0.335	0.857	0.003	0.008	0.174	0.46	4.185	4.788	3.981	0.017	0.003	0.042	0.003	0.425	0.005	0.007	0.094	0.005
-4.679	3.432	3.55	0.852	0.004	0.004	0.001	0.004	-4.879	8.81E-06	0.193	98.92%	10.776	0.79%	0.415	0.915	0.324	0.064	0.582	0.345	0.05	0.122	0.123	0.131	1.104	0.218	0.232	0.875	0.966	0.09	0.768	0.745	0.065	0.296	0.003	0.01	0.799	1.002	4.235	4.799	6.515	0.538	0.602	0.393	0.034	0.117	0.017	0.797	0.194	0.004
-4.414	3.506	3.601	0.981	0.043	0.007	0.003	0.003	-4.571	3.02E-05	0.985	89.85%	1.176	6.98%	0.929	0.497	0.965	0.811	0.731	0.571	0.038	0.695	0.64	0.273	4.5	0.295	0.204	0.907	0.101	0.012	0.045	0.904	0.745	0.849	0.003	0.008	0.785	0.493	2.349	3.797	3.535	0.019	0.257	0.022	0.025	0.307	0.088	0.045	0.099	0.014
-3.425	2.716	2.656	0.805	0.033	0.012	0.019	0.028	-4.955	2.14E-05	0.728	94.77%	2.506	4.25%	0.332	0.584	0.786	0.786	0.477	0.687	0.919	0.847	0.783	0.89	7.163	0.178	0.745	0.845	0.942	0.048	0.278	0.95	0.052	0.176	0.003	0.006	0.417	0.616	4.32	4.184	4.963	0.233	0.014	0.667	0.111	0.255	0.021	0.002	0.453	0.189
-4.058	3.208	3.141	0.005	0.003	0.646	0.037	0.099	-6.113	5.15E-06	0.095	99.99%	0.138	1.54%	0.345	0.019	0.207	0.04	0.705	0.208	0.054	0.118	0.085	0.073	0.737	0.849	0.085	0.986	0.99	0.253	0.041	0.043	0.225	0.619	0.003	0.027	0.029	0.354	3.281	4.172	3.764	0.012	0.01	0.827	0.004	0.455	0.008	0.016	0.063	0.015
-2.27	2.01	1.533	0.02	1	0.011	0.001	0.001	-5.755	4.01E-06	0.903	69.60%	1.909	33.80%	0.352	0.622	0.11	0.064	0.044	0.113	0.041	0.525	0.069	0.582	7.001	0.199	0.83	0.993	0.948	0.078	0.035	0.965	0.733	0.533	0.003	0.006	0.65	0.083	2.454	2.574	4.227	0.015	0.003	0.37	0.01	0.076	0.008	0.003	0.661	0.052
-4.28	1.92	2.018	0.05	0.035	0.018	0.006	0.052	-4.993	5.73E-06	0.3	92.03%	0.897	12.23%	0.884	0.118	0.526	0.043	0.629	0.21	0.844	0.779	0.253	0.241	7.15	0.484	0.767	0.818	0.965	0.239	0.534	0.901	0.059	0.725	0.003	0.032	0.926	0.481	3.532	4.271	5.522	0.08	0.005	0.682	0.239	0.547	0.007	0.004	0.502	0.22
-5.745	3.425	4.074	0.832	0.001	0.509	0.002	0.012	-4.983	1.15E-05	0.067	98.43%	0.333	0.77%	0.886	0.087	0.961	0.054	0.933	0.981	0.74	0.892	0.904	0.176	1.667	0.208	0.375	0.291	0.98	0.907	0.125	0.962	0.207	0.838	0.003	0.077	0.773	0.755	4.8	5.505	5.835	0.042	0.012	0.64	0.606	0.096	0.004	0.003	0.645	0.38
-5.302	3.783	4.008	0.998	0	0.005	0.003	0.135	-5.094	1.48E-05	0.052	101.43%	0.366	0.97%	0.497	0.903	0.929	0.173	0.966	0.93	0.05	0.892	0.909	0.337	9.798	0.473	0.177	0.427	0.96	0.864	0.111	0.919	0.936	0.294	0.003	0.075	0.701	1.202	5.82	7.222	6.77	0.541	0.117	0.98	0.833	0.787	0.421	0.233	0.972	0.984
-4.157	2.581	3.919	0.018	0.001	0.081	0.077	0.157	-4.955	1.54E-05	0.339	98.79%	0.558	1.05%	0.911	0.113	0.954	0.077	0.942	0.898	0.59	0.229	0.573	0.234	0.645	0.405	0.034	0.1	0.98	0.283	0.13	0.054	0.756	0.202	0.005	0.504	0.375	0.795	5.048	6.588	5.887	0.02	0.323	0.95	0.845	0.527	0.2	0.956	0.878	0.601
-5.383	3.52	3.754	0.922	0.005	0.004	0.002	0.722	-4.749	1.19E-05	0.323	98.10%	1.066	2.40%	0.499	0.9	0.666	0.19	0.842	0.794	0.23	0.91	0.923	0.391	2.844	0.087	0.882	0.574	0.897	0.957	0.085	0.853	0.051	0.105	0.003	0.01	0.566	1.379	4.325	6.317	6.66	0.443	0.081	0.91	0.68	0.591	0.019	0.777	0.853	0.842
-4.329	2.935	2.979	0.987	0.074	0.008	0.002	0.07	-4.955	8.55E-06	0.609	96.20%	1.989	1.67%	0.969	0.647	0.951	0.074	0.885	0.892	0.777	0.905	0.967	0.166	4.995	0.404	0.83	0.425	0.972	0.107	0.079	0.93	0.137	0.05	0.003	0.011	0.735	0.65	3.666	3.971	5.485	0.017	0.007	0.867	0.926	0.273	0.041	0.276	0.619	0.634
-4.481	4.835	5.94	1	0.673	0.006	0.963	0.996	-5.16	1.34E-05	0.022	100.39%	1.683	0.65%	0.2	0.126	0.827	0.055	0.956	0.342	0.912	0.648	0.984	0.352	3.408	0.129	0.783	0.876	0.96	0.095	0.748	0.354	0.065	0.082	0.003	0.006	0.018	0.751	4.764	5.246	5.919	0.005	0.006	0.863	0.826	0.56	0.007	0.776	0.862	0.841
-2.636	0.598	-0.145	0	0.999	0.969	0.344	0.511	-6.04	3.47E-06	0.848	38.26%	0.952	46.74%	0.022	0.487	0.311	0.064	0.042	0.704	0.347	0.905	0.017	0.348	2.83	0.551	0.126	0.953	0.963	0.042	0.885	0.96	0.216	0.212	0.003	0.007	0.921	-0.308	1.844	2.213	4.078	0.003	0.003	0.897	0.019	0.224	0.005	0.024	0.578	0.615
-4.166	2.947	3.288	0.999	0.98	0.01	0.968	0.98	-4.889	3.17E-05	0.989	90.35%	1.175	10.59%	0.114	0.595	0.436	0.9	0.189	0.476	0.149	0.896	0.739	0.691	4.327	0.295	0.033	0.902	0.395	0.931	0.981	0.811	0.936	0.922	0.003	0.019	0.962	0.367	2.94	3.286	3.811	0.035	0.068	0.741	0.409	0.518	0.378	0.481	0.689	0.098
-2.791	1.866	1.723	0.03	0.993	0.012	0.002	0.011	-5.657	4.76E-06	0.94	54.28%	2.078	51.84%	0.294	0.745	0.084	0.064	0.04	0.061	0.065	0.355	0.039	0.566	6.326	0.15	0.848	0.992	0.959	0.08	0.496	0.386	0.916	0.232	0.003	0.008	0.977	0.176	2.666	2.988	4.57	0.06	0.003	0.482	0.009	0.139	0.007	0.003	0.434	0.111
-3.557	3.364	3.291	0.406	0.999	0.065	0.001	0.007	-5.227	3.23E-06	0.781	97.35%	1.014	3.72%	0.707	0.932	0.49	0.035	0.494	0.004	0.042	0.048	0.389	0.511	3.791	0.547	0.976	0.997	0.976	0.749	0.94	0.962	0.183	0.937	0.003	0.014	0.938	0.234	4.366	4.901	5.959	0.235	0.004	0.953	0.932	0.137	0.014	0.004	0.739	0.754
-3.419	1.863	2.587	0.003	0.557	0.119	0.724	0.943	-6.088	1.14E-05	0.02	97.18%	1.367	1.24%	0.681	0.91	0.304	0.078	0.25	0.057	0.703	0.217	0.687	0.678	3.169	0.033	0.466	0.974	0.987	0.574	0.513	0.961	0.024	0.906	0.003	0.006	0.936	0.054	2.07	3.969	4.933	0.009	0.031	0.605	0.16	0.482	0.005	0.021	0.412	0.443
-2.627	2.26	1.801	0.024	0.974	0.594	0.006	0.284	-5.26	3.63E-06	0.893	89.95%	0.859	17.60%	0.11	0.756	0.425	0.823	0.597	0.813	0.162	0.796	0.226	0.915	3.564	0.288	0.004	0.993	0.977	0.099	0.429	0.969	0.687	0.968	0.003	0.01	0.966	0.145	4.441	4.115	4.266	0.01	0.976	0.957	0.91	0.696	0.828	0.966	0.907	0.274
-2.69	1.148	1.238	0.008	0.935	0.247	0.001	0.009	-5.578	6.17E-06	0.128	64.47%	0.876	21.17%	0.211	0.082	0.495	0.051	0.262	0.809	0.282	0.851	0.648	0.08	5.898	0.468	0.428	0.781	0.171	0.89	0.514	0.934	0.082	0.031	0.003	0.009	0.91	0.486	2.275	3.178	6.208	0.063	0.003	0.421	0.032	0.117	0.005	0.008	0.402	0.083
-3.362	2.383	2.232	0.999	1	0.013	0.033	0.002	-5.858	2.45E-06	0.098	88.76%	1.344	13.29%	0.089	0.524	0.355	0.052	0.054	0.034	0.041	0.326	0.636	0.365	3.876	0.573	0.973	1	0.934	0.131	0.956	0.568	0.919	0.863	0.003	0.008	0.958	0.345	3.46	4.128	5.925	0.034	0.004	0.791	0.96	0.358	0.152	0.01	0.89	0.91
-4.129	2.552	3.292	0.009	0	0.021	0.005	0.757	-5.131	1.82E-05	0.13	95.14%	0.191	3.40%	0.198	0.092	0.14	0.044	0.162	0.07	0.026	0.088	0.012	0.17	1.236	0.616	0.162	0.939	0.985	0.043	0.399	0.194	0.035	0.097	0.003	0.024	0.971	0.115	2.785	3.461	5.244	0.75	0.055	0.743	0.204	0.771	0.01	0.972	0.746	0.982
-3.411	3.491	5.279	0.146	0.989	0.009	0.002	0.803	-4.88	9.35E-06	0.032	97.23%	0.551	1.23%	0.455	0.105	0.325	0.048	0.629	0.279	0.561	0.15	0.319	0.045	0.68	0.348	0.342	0.117	0.977	0.015	0.284	0.176	0.114	0.277	0.003	0.024	0.271	0.293	3.829	4.894	4.673	0.171	0.006	0.89	0.852	0.427	0.044	0.959	0.685	0.12
-2.824	2.343	2.638	0.547	1	0.02	0.932	0.472	-5.464	4.67E-06	0.833	66.17%	1.884	47.23%	0.054	0.404	0.04	0.121	0.002	0.037	0.871	0.84	0.057	0.44	10.811	0.19	0.936	0.378	0.744	0.08	0.646	0.833	0.95	0.05	0.003	0.013	0.986	0.526	2.832	2.985	4.853	0.19	0.002	0.934	0.897	0.16	0.005	0.016	0.545	0.236
-3.817	3.569	4.667	0.939	0.002	0.005	0.014	0.026	-5.024	2.70E-05	0.155	97.90%	0.428	1.12%	0.942	0.062	0.814	0.057	0.898	0.878	0.817	0.236	0.337	0.103	1.226	0.085	0.036	0.994	0.962	0.904	0.436	0.868	0.257	0.9	0.003	0.021	0.917	0.429	4.091	4.349	5.127	0.038	0.006	0.946	0.006	0.22	0.003	0.424	0.561	0.242
-5.691	4.641	5.155	0.999	0.974	0.004	0.007	0.004	-5.309	4.30E-05	0.115	99.46%	1.215	0.96%	0.997	0.63	0.953	0.064	0.485	0.369	0.985	0.471	0.953	0.247	3.801	0.626	0.85	0.985	0.832	0.855	0.629	0.926	0.402	0.46	0.003	0.801	0.976	1.331	4.227	5.32	5.725	0.191	0.032	0.909	0.023	0.255	0.003	0.007	0.913	0.925
-6.58	3.769	5.35	0.996	0.001	0.003	0.003	0.134	-4.954	5.07E-05	0.035	98.51%	0.379	0.69%	0.561	0.944	0.851	0.061	0.869	0.906	0.014	0.927	0.652	0.603	4.297	0.039	0.115	0.138	0.968	0.838	0.165	0.717	0.137	0.792	0.003	0.764	0.212	1.475	5.788	7.699	7.08	0.634	0.655	0.991	0.875	0.855	0.809	0.68	0.967	0.978
-3.18	3.087	2.731	0.013	0.842	0.47	0.958	0.968	-5.907	4.77E-06	0.417	55.10%	1.078	34.48%	0.049	0.626	0.458	0.059	0.304	0.044	0.505	0.686	0.762	0.803	4.045	0.413	0.666	0.996	0.973	0.125	0.68	0.926	0.134	0.478	0.003	0.005	0.95	0.334	3.379	4.2	6.185	0.001	0.002	0.91	0.8	0.152	0.007	0.005	0.73	0.371
-4.687	3.782	4.264	0.995	0.986	0.005	0.002	0.002	-4.929	1.13E-05	0.977	91.13%	2.587	5.62%	0.185	0.951	0.163	0.089	0.13	0.056	0.007	0.299	0.478	0.86	3.666	0.039	0.967	0.993	0.943	0.828	0.757	0.916	0.704	0.293	0.003	0.008	0.725	1.233	4.618	6.004	6.883	0.035	0.005	0.877	0.838	0.368	0.017	0.003	0.824	0.043
-2.681	2.476	2.385	0.004	0.998	0.189	0.95	0.804	-5.398	2.40E-05	0.63	84.80%	1.44	10.65%	0.733	0.651	0.855	0.063	0.583	0.082	0.701	0.321	0.885	0.403	4.365	0.879	0.858	0.98	0.084	0.019	0.898	0.649	0.946	0.715	0.003	0.023	0.981	0.099	2.183	3.382	4.697	0.14	0.021	0.485	0.025	0.11	0.005	0.004	0.717	0.508
-3.22	3.702	3.879	0.308	0.999	0.027	0.018	0.961	-5.061	5.45E-06	0.102	95.55%	1.102	4.48%	0.786	0.346	0.901	0.076	0.827	0.536	0.97	0.853	0.904	0.118	5.261	0.295	0.876	0.936	0.89	0.241	0.138	0.926	0.563	0.054	0.003	0.012	0.913	1.008	4.658	5.86	6.23	0.006	0.003	0.969	0.962	0.262	0.018	0.75	0.804	0.463
-5.529	3.587	4.077	0.999	1	0.325	0.009	0.317	-5.686	3.90E-06	0.942	82.70%	2.049	20.84%	0.016	0.836	0.341	0.929	0.086	0.319	0.125	0.885	0.115	0.891	4.629	0.029	0.505	0.971	0.858	0.108	0.833	0.873	0.92	0.45	0.003	0.005	0.976	0.466	3.055	3.239	3.624	0.17	0.005	0.945	0.157	0.296	0.007	0.139	0.722	0.259
-4.213	2.666	3.19	0.989	0.065	0.014	0.01	0.98	-4.916	2.00E-05	0.587	96.97%	0.376	5.76%	0.743	0.046	0.47	0.05	0.614	0.529	0.49	0.12	0.26	0.14	0.846	0.838	0.027	0.981	0.982	0.131	0.147	0.197	0.314	0.773	0.003	0.014	0.829	0.334	3.121	3.06	3.834	0.83	0.005	0.92	0.004	0.738	0.003	0.011	0.407	0.785
-4.041	2.744	2.629	0.013	0.992	0.02	0.183	0.317	-5.4	8.91E-06	0.714	80.91%	1.529	17.07%	0.773	0.8	0.51	0.159	0.259	0.818	0.916	0.897	0.876	0.608	9.604	0.221	0.781	0.986	0.931	0.055	0.939	0.962	0.932	0.058	0.003	0.007	0.975	0.272	2.544	3.529	4.504	0.203	0.003	0.965	0.958	0.596	0.652	0.049	0.825	0.819
-2.763	0.922	1.162	0.004	0.107	0.865	0.774	0.89	-5.461	1.29E-05	0.545	81.33%	1.051	16.83%	0.018	0.232	0.067	0.102	0.057	0.932	0.005	0.089	0.016	0.146	3.586	0.177	0.015	0.994	0.976	0.134	0.298	0.018	0.221	0.551	0.003	0.154	0.941	-0.114	2.757	2.46	3.41	0.01	0.01	0.11	0.008	0.063	0.004	0.017	0.43	0.004
-4.628	4.027	4.669	0.973	0.555	0.005	0.006	0.172	-4.964	1.22E-05	0.186	99.24%	1.635	0.55%	0.613	0.451	0.884	0.212	0.912	0.874	0.941	0.637	0.92	0.612	2.501	0.389	0.413	0.843	0.973	0.878	0.514	0.71	0.506	0.121	0.003	0.252	0.936	1.95	4.946	5.885	6.029	0.026	0.004	0.982	0.974	0.83	0.723	0.948	0.926	0.82
-4.59	3.749	4.581	1	0.756	0.114	0.997	0.998	-5.659	1.43E-05	0.221	96.44%	1.448	2.20%	0.216	0.095	0.56	0.065	0.334	0.254	0.964	0.874	0.121	0.455	2.224	0.117	0.887	0.991	0.062	0.784	0.383	0.938	0.206	0.479	0.003	0.009	0.834	0.477	4.381	4.719	4.096	0.017	0.008	0.665	0.006	0.375	0.099	0.014	0.048	0.005
-5.481	3.025	3.514	0.531	0.022	0.006	0.116	0.631	-4.819	1.68E-05	0.581	98.54%	1.447	1.58%	0.798	0.107	0.821	0.063	0.827	0.736	0.691	0.869	0.728	0.136	3.73	0.345	0.804	0.803	0.931	0.477	0.161	0.737	0.237	0.075	0.003	0.011	0.594	1.061	4.546	5.153	6.364	0.025	0.035	0.899	0.888	0.514	0.019	0.97	0.858	0.611
-4.808	2.545	3.994	0.836	0.005	0.006	0.637	0.544	-5.239	2.39E-05	0.026	98.72%	0.491	2.31%	0.371	0.098	0.636	0.061	0.866	0.491	0.472	0.195	0.322	0.609	1.15	0.182	0.87	0.999	0.986	0.616	0.879	0.173	0.063	0.77	0.003	0.007	0.603	0.11	3.376	4.942	4.063	0.119	0.008	0.622	0.013	0.572	0.006	0.358	0.81	0.513
-4.556	2.998	3.291	1	0.999	0.461	0.015	0.019	-5.839	3.18E-06	0.923	82.39%	3.01	23.45%	0.036	0.71	0.245	0.955	0.018	0.407	0.174	0.92	0.065	0.917	7.437	0.091	0.666	0.957	0.769	0.16	0.582	0.846	0.874	0.045	0.003	0.005	0.982	0.558	3.025	3.738	3.92	0.177	0.004	0.919	0.01	0.21	0.013	0.004	0.557	0.047
-2.631	0.566	-0.426	0.002	0.998	0.489	0.369	0.006	-5.674	1.26E-05	0.725	56.74%	1.315	48.98%	0.082	0.536	0.136	0.032	0.018	0.002	0.003	0.068	0.014	0.292	3.963	0.884	0.617	0.998	0.94	0.114	0.881	0.66	0.737	0.976	0.003	0.041	0.967	-0.203	2.408	3.404	5.26	0.009	0.002	0.873	0.068	0.064	0.005	0.003	0.283	0.05
-3.569	4.179	6.346	0.998	0.633	0.008	0.004	0.008	-4.893	1.74E-05	0.037	101.24%	0.544	0.48%	0.373	0.487	0.613	0.066	0.753	0.779	0.691	0.145	0.131	0.666	0.492	0.059	0.83	0.994	0.983	0.019	0.602	0.905	0.035	0.652	0.003	0.009	0.866	0.304	4.571	5.338	4.613	0.018	0.005	0.942	0.631	0.735	0.044	0.735	0.888	0.182
-4.527	3.168	2.917	0.802	0.001	0.009	0.024	0.007	-4.804	1.91E-05	0.277	97.86%	0.458	1.30%	0.924	0.102	0.849	0.077	0.673	0.902	0.214	0.761	0.382	0.247	2.866	0.622	0.128	0.93	0.955	0.831	0.645	0.912	0.137	0.841	0.003	0.2	0.409	1.505	4.697	5.784	5.225	0.017	0.73	0.858	0.395	0.925	0.882	0.979	0.904	0.515
-4.639	3.393	3.224	0.2	0.003	0.017	0.048	0.003	-4.968	3.26E-05	0.321	99.29%	0.776	1.19%	0.577	0.476	0.947	0.063	0.947	0.063	0.288	0.173	0.774	0.45	3.082	0.28	0.251	0.88	0.981	0.039	0.316	0.704	0.037	0.259	0.003	0.017	0.239	0.635	3.809	4.703	5.343	0.008	0.012	0.693	0.629	0.183	0.006	0.004	0.424	0.119
-4.282	3.794	4.689	0.021	0.002	0.006	0.002	0.001	-4.765	1.41E-05	0.029	99.01%	2.461	0.98%	0.124	0.917	0.255	0.488	0.57	0.951	0.427	0.141	0.199	0.685	1.86	0.024	0.021	0.574	0.818	0.513	0.964	0.579	0.17	0.375	0.003	0.015	0.441	1.966	4.845	6.129	7.2	0.009	0.141	0.93	0.937	0.314	0.05	0.939	0.686	0.011
-6.566	4.605	6.607	0.999	0.003	0.006	0.834	0.988	-4.926	1.68E-05	0.205	98.39%	2.651	0.27%	0.436	0.604	0.866	0.067	0.72	0.899	0.439	0.899	0.709	0.261	2.506	0.365	0.893	0.685	0.034	0.067	0.031	0.802	0.956	0.514	0.014	0.398	0.958	2.737	5.124	5.582	5.125	0.29	0.015	0.873	0.524	0.672	0.021	0.955	0.571	0.075
-5.948	4.267	5.377	0.148	0.615	0.289	0.407	0.008	-5.113	1.33E-05	0.561	98.36%	0.829	1.15%	0.919	0.612	0.629	0.063	0.592	0.352	0.989	0.823	0.789	0.612	2.933	0.081	0.918	0.563	0.514	0.72	0.207	0.959	0.336	0.268	0.003	0.124	0.983	2.57	4.796	5.632	5.915	0.65	0.01	0.893	0.874	0.862	0.054	0.007	0.718	0.933
-4.587	4.653	6.632	0.993	0.142	0.006	0.732	0.011	-5.148	6.74E-06	0.262	100.74%	0.483	0.69%	0.235	0.525	0.523	0.066	0.164	0.209	0.418	0.079	0.047	0.933	2.077	0.045	0.412	0.18	0.944	0.663	0.649	0.94	0.082	0.115	0.003	0.01	0.075	2.987	5.394	7.209	6.716	0.012	0.042	0.659	0.963	0.844	0.858	0.974	0.922	0.076
-5.345	3.182	3.637	0.014	0.116	0.282	0.165	0.415	-5.099	9.64E-06	0.087	98.18%	0.612	1.03%	0.835	0.121	0.789	0.055	0.804	0.86	0.605	0.752	0.672	0.129	1.463	0.181	0.25	0.892	0.986	0.62	0.492	0.08	0.37	0.386	0.003	0.241	0.722	0.784	4.221	5.095	5.456	0.377	0.119	0.876	0.878	0.883	0.494	0.86	0.894	0.801
-5.923	4.422	4.962	0.995	0.053	0.032	0.169	0.1	-4.912	1.62E-05	0.649	98.03%	1.117	1.56%	0.882	0.228	0.935	0.298	0.856	0.886	0.317	0.915	0.863	0.219	1.403	0.184	0.106	0.761	0.938	0.973	0.115	0.356	0.301	0.715	0.003	0.064	0.627	1.537	4.483	6.003	4.961	0.18	0.337	0.887	0.86	0.928	0.27	0.891	0.932	0.947
-5.868	3.656	4.531	0.801	0.992	0.175	0.969	0.022	-5.047	1.46E-05	0.188	96.54%	1.469	1.28%	0.26	0.658	0.911	0.897	0.649	0.793	0.977	0.881	0.626	0.915	7.628	0.182	0.017	0.724	0.95	0.602	0.799	0.358	0.707	0.497	0.003	0.377	0.839	2.03	4.527	4.937	4.243	0.038	0.076	0.874	0.874	0.949	0.914	0.332	0.893	0.571
-4.024	3.076	2.78	0.964	0.024	0.008	0.134	0.002	-4.872	2.84E-05	0.17	97.92%	0.673	1.09%	0.817	0.225	0.799	0.105	0.908	0.466	0.263	0.358	0.397	0.357	6.464	0.494	0.439	0.958	0.928	0.306	0.688	0.103	0.214	0.74	0.003	0.03	0.693	1.237	4.051	5.107	5.49	0.027	0.165	0.88	0.038	0.559	0.007	0.758	0.507	0.031
-6.108	4.388	5.399	0.682	0.003	0.003	0.076	0.004	-4.933	4.99E-05	0.368	100.06%	1.648	0.90%	0.951	0.206	0.802	0.054	0.465	0.6	0.708	0.105	0.365	0.574	5.718	0.076	0.136	0.859	0.916	0.928	0.049	0.875	0.066	0.617	0.003	0.835	0.877	2.964	4.987	6.592	6.135	0.131	0.119	0.928	0.969	0.475	0.063	0.945	0.851	0.362
-3.407	3.038	3.372	0.994	0.007	0.003	0.003	0.071	-4.933	1.63E-05	0.043	98.34%	0.5	1.29%	0.77	0.517	0.527	0.053	0.32	0.014	0.766	0.509	0.883	0.287	3.56	0.26	0.976	0.986	0.961	0.245	0.053	0.892	0.054	0.938	0.003	0.012	0.823	1.584	4.511	5.371	5.797	0.248	0.165	0.915	0.833	0.557	0.567	0.026	0.899	0.702
-6.745	4.142	5.931	0.999	0.637	0.012	0.037	0.12	-4.97	1.64E-05	0.091	97.49%	1.859	1.03%	0.701	0.249	0.7	0.066	0.427	0.325	0.555	0.836	0.375	0.542	4.355	0.046	0.915	0.991	0.974	0.474	0.971	0.133	0.967	0.589	0.003	0.077	0.97	1.444	5.141	5.742	6.136	0.022	0.721	0.978	0.96	0.595	0.514	0.906	0.963	0.874
-3.867	3.159	5.011	0.053	0.975	0.264	0.592	0.956	-5.198	1.75E-05	0.02	98.67%	0.495	1.45%	0.891	0.721	0.536	0.225	0.824	0.917	0.924	0.712	0.191	0.773	0.628	0.081	0.018	0.278	0.927	0.718	0.398	0.963	0.906	0.074	0.003	0.859	0.786	1.982	5.326	6.845	6.539	0.004	0.579	0.989	0.92	0.931	0.932	0.988	0.966	0.798
-5.501	3.809	4.6	0.995	0.019	0.003	0.002	0.002	-5.039	2.38E-05	0.191	95.95%	1.456	1.98%	0.955	0.804	0.927	0.384	0.974	0.85	0.947	0.738	0.971	0.737	1.364	0.039	0.96	0.742	0.963	0.112	0.206	0.709	0.483	0.201	0.003	0.013	0.978	2.052	4.062	5.271	5.321	0.024	0.037	0.87	0.956	0.544	0.486	0.541	0.892	0.377
-5	4.295	5.293	0.886	0.002	0.003	0.004	0.004	-4.842	4.17E-05	0.192	100.24%	1.37	0.82%	0.72	0.553	0.648	0.046	0.248	0.039	0.37	0.077	0.283	0.566	5.615	0.051	0.804	0.984	0.807	0.882	0.035	0.894	0.056	0.526	0.003	0.139	0.502	3.165	4.961	6.493	6.567	0.012	0.056	0.75	0.969	0.371	0.045	0.912	0.777	0.017
-4.633	3.564	4.406	0.902	0.994	0.004	0.007	0.924	-4.93	2.54E-05	0.434	97.48%	2.637	1.47%	0.718	0.192	0.845	0.056	0.488	0.762	0.958	0.439	0.87	0.182	2.335	0.09	0.98	0.963	0.986	0.535	0.77	0.918	0.325	0.243	0.003	0.077	0.966	1.138	4.742	4.743	5.585	0.018	0.015	0.925	0.965	0.63	0.053	0.951	0.873	0.91
-5.866	3.352	3.985	0.999	0.357	0.004	0.002	0.004	-5.238	9.31E-06	0.101	98.04%	0.93	1.44%	0.149	0.298	0.724	0.093	0.816	0.514	0.488	0.736	0.793	0.24	1.361	0.028	0.875	0.893	0.954	0.048	0.836	0.882	0.086	0.221	0.003	0.006	0.314	1.342	3.443	5.176	6.665	0.178	0.066	0.744	0.8	0.474	0.01	0.959	0.79	0.01
-4.34	3.833	4.809	0.971	0.003	0.006	0.388	0.003	-5.137	2.31E-05	0.055	99.32%	0.529	1.29%	0.065	0.828	0.459	0.94	0.563	0.981	0.197	0.325	0.278	0.927	2.245	0.163	0.02	0.507	0.876	0.523	0.634	0.936	0.152	0.383	0.003	0.313	0.508	1.466	5.002	7.005	6.216	0	0.023	0.386	0.801	0.582	0.403	0.815	0.247	0.006
-5.3	3.755	5.962	0.207	0.968	0.153	0.979	0.992	-5.029	2.22E-05	0.04	101.19%	0.28	1.12%	0.129	0.541	0.689	0.143	0.856	0.943	0.052	0.077	0.168	0.78	0.887	0.015	0.025	0.82	0.987	0.519	0.072	0.937	0.935	0.712	0.003	0.916	0.162	2.097	5.393	6.041	6.189	0.003	0.08	0.942	0.827	0.512	0.555	0.976	0.887	0.012
-6.523	5.139	7.125	1	0.005	0.005	0.138	0.004	-5.101	9.84E-06	0.094	99.98%	0.907	0.50%	0.909	0.247	0.659	0.064	0.364	0.937	0.162	0.902	0.196	0.32	2.417	0.074	0.508	0.498	0.06	0.854	0.362	0.949	0.974	0.552	0.003	0.543	0.499	2.621	5.34	5.92	6.322	0.045	0.722	0.603	0.822	0.894	0.859	0.987	0.959	0.611
-1.615	1.21	1.418	0.002	0.922	0.007	0.002	0.003	-4.518	3.35E-05	0.998	86.01%	1.215	16.59%	0.887	0.457	0.121	0.224	0.064	0.4	0.007	0.673	0.009	0.218	7.496	0.45	0.11	0.207	0.276	0.669	0.299	0.144	0.929	0.277	0.156	0.978	0.297	0.581	2.675	3.336	3.593	0.145	0.006	0.015	0.006	0.247	0.01	0.003	0.456	0.074
-5.908	2.714	3.319	0.716	0	0.008	0.002	0.045	-4.833	2.44E-05	0.002	99.17%	0.437	0.75%	0.528	0.935	0.938	0.269	0.923	0.607	0.69	0.127	0.854	0.141	0.817	0.045	0.128	0.654	0.981	0.875	0.277	0.96	0.088	0.932	0.003	0.028	0.159	1.51	5.647	6.586	6.709	0.001	0.831	0.953	0.759	0.468	0.749	0.796	0.985	0.765
-5.672	4.686	6.22	0.997	0.002	0.005	0.886	0.998	-4.856	1.98E-05	0.057	97.68%	2.042	0.48%	0.214	0.584	0.794	0.073	0.844	0.777	0.7	0.861	0.921	0.336	2.735	0.053	0.388	0.366	0.603	0.764	0.846	0.7	0.403	0.555	0.003	0.014	0.491	1.913	5.134	6.054	6.488	0.048	0.006	0.231	0.597	0.357	0.007	0.977	0.618	0.006
-4.77	3.485	5.227	0.286	0	0.003	0.994	0.973	-5.101	3.18E-05	0.08	98.03%	0.232	0.51%	0.239	0.153	0.535	0.054	0.614	0.95	0.039	0.502	0.48	0.102	1.867	0.406	0.157	0.432	0.771	0.022	0.371	0.921	0.682	0.496	0.003	0.013	0.488	0.574	4.758	4.574	5.408	0.04	0.015	0.107	0.096	0.081	0.014	0.976	0.518	0.002
-7.006	4.094	5.616	0.762	0.006	0.008	0.002	0.018	-4.791	8.21E-06	0.274	99.54%	0.813	0.69%	0.745	0.696	0.911	0.122	0.869	0.783	0.669	0.908	0.408	0.572	1.188	0.048	0.652	0.738	0.951	0.866	0.857	0.614	0.538	0.651	0.003	0.023	0.614	2.615	4.952	5.72	6.381	0.021	0.013	0.956	0.899	0.642	0.038	0.942	0.919	0.523
-4.789	3.689	4.603	0.98	0.973	0.004	0.563	0.165	-5.588	7.07E-06	0.984	83.92%	3.341	11.35%	0.067	0.883	0.126	0.911	0.041	0.087	0.824	0.931	0.336	0.908	6.072	0.075	0.976	0.875	0.567	0.109	0.977	0.937	0.114	0.173	0.003	0.005	0.919	1.048	2.633	4.377	4.757	0.603	0.076	0.723	0.717	0.365	0.362	0.083	0.702	0.061
-2.59	2.819	3.018	0.063	0.997	0.114	0.003	0.008	-4.8	3.64E-05	0.333	83.67%	2.061	21.42%	0.647	0.61	0.247	0.026	0.152	0.003	0.005	0.067	0.121	0.84	1.152	0.137	0.995	0.999	0.902	0.924	0.987	0.993	0.035	0.425	0.003	0.008	0.836	0.527	4.924	6.727	6.324	0.396	0.045	0.77	0.812	0.18	0.043	0.178	0.754	0.114
-5.1	3.931	5.107	0.974	0.071	0.006	0.896	0.989	-5.231	2.58E-05	0.032	96.79%	0.655	1.35%	0.287	0.89	0.714	0.07	0.624	0.278	0.642	0.862	0.955	0.269	5.562	0.355	0.415	0.55	0.802	0.348	0.674	0.593	0.88	0.076	0.003	0.01	0.246	1.215	4.967	4.636	5.517	0.346	0.004	0.514	0.54	0.498	0.011	0.957	0.504	0.796
-5.316	3.438	3.304	0.998	0.001	0.003	0.005	0.004	-4.792	2.37E-05	0.051	99.68%	0.384	0.91%	0.254	0.736	0.794	0.08	0.868	0.867	0.086	0.385	0.843	0.847	5.397	0.091	0.758	0.664	0.92	0.858	0.038	0.671	0.045	0.684	0.003	0.03	0.128	1.463	4.804	6.269	7.018	0.015	0.032	0.161	0.2	0.209	0.009	0.817	0.609	0.011
-6.667	4.393	5.332	0.382	0.702	0.004	0.865	0.898	-4.873	1.40E-05	0.482	98.99%	0.823	1.31%	0.901	0.155	0.873	0.057	0.71	0.886	0.439	0.745	0.729	0.169	6.506	0.051	0.749	0.467	0.549	0.384	0.093	0.621	0.053	0.303	0.003	0.393	0.349	1.979	5.101	5.929	6.756	0.256	0.009	0.727	0.843	0.855	0.58	0.405	0.81	0.012
-8.285	5.048	16.378	0	0	0.008	0.413	1	-5.704	6.53E-07	0	105.44%	6.073	0.18%	0.009	0.098	0.059	0.035	0.004	0.992	0.011	0.067	0.106	0.013	3.097	0.003	0.707	0.279	0.223	0.098	0.005	0.901	0.999	0.023	0.837	0.927	0.808	0.384	7.752	3.22	6.442	0.006	0.004	0.007	0.053	0.368	0.141	0.082	0.762	0.013
-5.858	3.173	4.257	0.982	0.025	0.006	0.001	0.204	-5.044	9.74E-06	0.107	96.21%	2.428	3.93%	0.849	0.121	0.913	0.054	0.875	0.889	0.551	0.783	0.901	0.155	3.934	0.065	0.809	0.808	0.954	0.558	0.125	0.963	0.072	0.044	0.003	0.006	0.157	1.721	4.314	5.371	6.511	0.012	0.047	0.583	0.928	0.367	0.019	0.974	0.715	0.135
-5.76	4.232	5.29	0.448	0.856	0.003	0.995	0.094	-4.759	1.82E-05	0.176	100.79%	0.481	0.88%	0.637	0.128	0.578	0.054	0.507	0.626	0.021	0.395	0.198	0.35	6.594	0.067	0.334	0.261	0.789	0.435	0.285	0.05	0.301	0.676	0.003	0.474	0.041	2.662	5.178	6.16	6.126	0.233	0.015	0.523	0.414	0.883	0.533	0.745	0.699	0.459
-5.06	2.7	3.259	0.964	0	0.007	0.002	0.078	-4.942	1.24E-05	0.054	99.00%	0.4	0.88%	0.909	0.856	0.818	0.065	0.919	0.896	0.121	0.802	0.86	0.235	2.739	0.17	0.04	0.454	0.904	0.964	0.171	0.925	0.746	0.894	0.003	0.513	0.304	0.971	5.209	6.182	6.273	0.293	0.077	0.902	0.883	0.927	0.502	0.032	0.972	0.861
-3.937	1.53	1.078	0.01	0.015	0.03	0.054	0.004	-6.081	3.29E-06	0.087	93.50%	0.795	7.23%	0.229	0.427	0.476	0.036	0.1	0.249	0.859	0.853	0.129	0.071	4.821	0.885	0.147	0.601	0.942	0.012	0.059	0.866	0.033	0.111	0.003	0.006	0.726	0.395	2.834	3.548	5.362	0.004	0.001	0.073	0.005	0.078	0.007	0.002	0.067	0.011
-5.118	4.391	6.16	0.02	0.016	0.008	0.004	0.007	-5.151	1.03E-05	0.038	99.75%	0.579	0.55%	0.929	0.664	0.861	0.064	0.67	0.965	0.944	0.902	0.18	0.148	2.117	0.06	0.273	0.799	0.874	0.95	0.037	0.933	0.321	0.245	0.003	0.022	0.795	2.035	4.755	5.445	6.26	0.165	0.758	0.901	0.897	0.323	0.235	0.965	0.863	0.038
-6.918	4.782	6.583	0.86	0.251	0.003	0.99	0.173	-4.98	1.38E-05	0.503	99.86%	0.705	0.75%	0.244	0.461	0.574	0.102	0.58	0.473	0.012	0.108	0.645	0.913	2.279	0.025	0.026	0.26	0.963	0.879	0.864	0.957	0.247	0.86	0.003	0.055	0.685	2.633	5.495	7.161	6.737	0.023	0.034	0.243	0.914	0.791	0.934	0.028	0.894	0.157
-7.496	3.723	5.56	0.972	0.001	0.006	0.001	0.014	-4.887	1.83E-05	0.09	101.07%	0.894	0.81%	0.705	0.823	0.802	0.13	0.721	0.376	0.722	0.341	0.432	0.193	1.897	0.015	0.774	0.988	0.959	0.91	0.927	0.946	0.041	0.965	0.003	0.01	0.823	1.624	5.236	6.568	6.858	0.008	0.045	0.97	0.714	0.749	0.555	0.238	0.834	0.763
-4.357	2.967	3.64	0.835	0.307	0.008	0.002	0.925	-4.923	6.60E-06	0.606	99.52%	0.595	1.47%	0.883	0.106	0.676	0.053	0.707	0.674	0.154	0.578	0.28	0.114	1.562	0.145	0.805	0.936	0.979	0.501	0.784	0.369	0.093	0.726	0.003	0.05	0.685	0.744	4.476	5.212	5.625	0.025	0.007	0.946	0.91	0.826	0.756	0.829	0.914	0.787
-6.377	4.289	4.607	0.02	0.05	0.091	0.977	0.983	-4.559	1.54E-05	0.373	98.67%	0.536	1.15%	0.924	0.115	0.762	0.099	0.845	0.878	0.131	0.29	0.697	0.135	5.88	0.101	0.005	0.776	0.986	0.909	0.164	0.377	0.941	0.859	0.004	0.982	0.9	2.481	4.701	5.088	5.382	0.006	0.006	0.995	0.087	0.886	0.457	0.603	0.951	0.96
-4	3.051	3.54	0.398	0.134	0.006	0.001	0.002	-5.116	2.33E-05	0.872	95.86%	1.776	4.95%	0.479	0.903	0.312	0.069	0.37	0.056	0.606	0.717	0.168	0.429	1.906	0.109	0.947	0.567	0.847	0.312	0.923	0.933	0.502	0.387	0.003	0.007	0.869	1.444	4.132	6.104	6.437	0.012	0.003	0.786	0.39	0.16	0.005	0.146	0.426	0.011
-4.307	3.567	3.986	0.849	0.013	0.089	0.817	0.987	-4.685	5.60E-05	0.349	96.39%	0.734	1.40%	0.271	0.921	0.934	0.806	0.934	0.855	0.519	0.876	0.912	0.915	1.165	0.344	0.016	0.697	0.974	0.832	0.781	0.107	0.867	0.797	0.003	0.04	0.119	1.369	3.978	5.145	5.36	0.035	0.017	0.955	0.482	0.601	0.019	0.456	0.517	0.031
-7.651	4.838	6.633	0.876	0.607	0.006	0.901	0.002	-4.758	1.43E-05	0.161	101.31%	0.448	0.84%	0.188	0.838	0.62	0.104	0.717	0.751	0.093	0.241	0.775	0.702	1.981	0.022	0.803	0.984	0.978	0.873	0.739	0.959	0.197	0.845	0.003	0.017	0.918	2.688	5.158	5.947	5.651	0.033	0.017	0.236	0.894	0.667	0.087	0.003	0.841	0.067
-4.438	4.387	5.317	0.603	0.119	0.789	0.996	0.164	-5.547	2.86E-05	0.155	100.12%	0.522	0.62%	0.866	0.318	0.875	0.06	0.811	0.882	0.802	0.53	0.751	0.243	4.845	0.296	0.05	0.462	0.985	0.609	0.09	0.073	0.701	0.601	0.003	0.165	0.963	1.273	4.72	5.152	5.637	0.013	0.01	0.786	0.72	0.191	0.042	0.695	0.791	0.018
-7.393	4.229	5.338	0.099	0.032	0.003	0.002	0.02	-4.815	9.64E-06	0.584	96.53%	2.463	2.54%	0.89	0.827	0.609	0.17	0.556	0.616	0.901	0.357	0.342	0.804	1.652	0.016	0.87	0.952	0.965	0.858	0.889	0.983	0.128	0.106	0.003	0.012	0.91	2.901	5.169	7.243	6.772	0.05	0.009	0.709	0.927	0.756	0.337	0.976	0.902	0.819
-5.769	4.065	5.319	0.981	0.755	0.005	0.035	0.015	-4.715	1.22E-05	0.711	98.25%	1.141	0.57%	0.291	0.771	0.545	0.948	0.039	0.088	0.986	0.889	0.334	0.606	6.532	0.066	0.262	0.992	0.597	0.816	0.977	0.859	0.883	0.484	0.004	0.045	0.972	2.694	4.575	5.595	4.889	0.008	0.002	0.119	0.01	0.866	0.036	0.002	0.654	0.831
-6.589	3.577	4.394	0.999	0	0.004	0.008	0.018	-4.692	3.34E-05	0.026	101.66%	0.497	0.78%	0.304	0.814	0.8	0.305	0.9	0.793	0.112	0.319	0.855	0.649	1.582	0.007	0.073	0.881	0.981	0.871	0.822	0.92	0.038	0.826	0.003	0.01	0.051	1.81	5.367	7.049	6.941	0.001	0.076	0.954	0.962	0.41	0.445	0.026	0.907	0.038
-3.797	3.8	5.165	0.895	0.013	0.006	0.016	0.001	-4.919	3.15E-05	0.105	97.89%	2.806	1.27%	0.942	0.49	0.838	0.055	0.838	0.062	0.503	0.15	0.971	0.767	5.412	0.228	0.974	0.993	0.899	0.48	0.409	0.781	0.653	0.307	0.003	0.022	0.627	3.021	4.954	6.426	6.341	0.434	0.059	0.917	0.981	0.592	0.801	0.905	0.93	0.863
-4.753	3.51	4.06	0.018	0.007	0.003	0.002	0.001	-4.685	1.54E-05	0.501	100.25%	0.665	0.98%	0.977	0.384	0.892	0.22	0.623	0.801	0.562	0.538	0.11	0.245	0.531	0.114	0.024	0.716	0.907	0.959	0.107	0.421	0.957	0.655	0.076	0.956	0.76	2.343	4.51	5.451	6.169	0.005	0.003	0.864	0.01	0.058	0.004	0.006	0.576	0.008
-6.268	3.163	4.914	0.999	0.938	0.002	0.476	0.162	-4.882	2.28E-05	0.008	99.38%	0.637	1.98%	0.354	0.582	0.565	0.122	0.718	0.477	0.012	0.142	0.131	0.709	3.992	0.087	0.553	0.978	0.929	0.799	0.944	0.946	0.077	0.944	0.003	0.012	0.891	2.746	4.125	6.254	6.644	0.001	0.108	0.905	0.065	0.672	0.658	0.973	0.888	0.089
-6.655	4.047	4.771	0.548	0.335	0.003	0.009	0.004	-4.703	1.68E-05	0.757	94.22%	0.948	6.13%	0.715	0.799	0.732	0.144	0.781	0.915	0.304	0.703	0.425	0.858	0.789	0.035	0.084	0.578	0.955	0.738	0.048	0.944	0.041	0.243	0.003	0.292	0.69	2.66	4.745	6.207	6.852	0.311	0.018	0.955	0.826	0.841	0.738	0.927	0.843	0.815
-4.094	3.792	4.443	0.994	0.133	0.003	0.893	0.897	-4.971	1.89E-05	0.969	95.53%	3.029	3.12%	0.755	0.88	0.654	0.069	0.339	0.086	0.889	0.912	0.832	0.701	1.711	0.11	0.916	0.975	0.909	0.912	0.813	0.518	0.206	0.239	0.003	0.008	0.834	2.124	4.838	5.966	6.406	0.065	0.005	0.942	0.747	0.58	0.004	0.934	0.556	0.881
-6.405	4.66	6.082	0.998	0.005	0.004	0.003	0.007	-4.778	1.97E-05	0.735	95.80%	1.979	1.57%	0.376	0.777	0.561	0.22	0.814	0.913	0.017	0.148	0.339	0.65	2.597	0.012	0.037	0.171	0.786	0.786	0.468	0.846	0.096	0.508	0.004	0.033	0.091	2.53	5.296	7.078	7.421	0.001	0.004	0.078	0.838	0.228	0.023	0.935	0.622	0.003
-4.793	3.767	3.734	0.972	0.046	0.004	0.005	0.647	-5.355	2.03E-05	0.081	97.43%	0.628	1.45%	0.078	0.277	0.94	0.851	0.967	0.076	0.31	0.152	0.97	0.925	1.495	0.029	0.06	0.973	0.943	0.193	0.409	0.607	0.09	0.556	0.003	0.004	0.959	0.73	3.687	4.524	5.92	0.018	0.033	0.717	0.684	0.324	0.072	0.949	0.691	0.008
-4.345	3.768	3.958	0.007	0.004	0.534	0.994	0.675	-5.016	9.97E-06	0.421	99.44%	0.443	1.14%	0.912	0.117	0.621	0.052	0.556	0.088	0.131	0.659	0.236	0.13	5.566	0.339	0.39	0.133	0.869	0.853	0.032	0.909	0.83	0.36	0.003	0.1	0.441	0.97	4.385	4.731	5.727	0.451	0.016	0.904	0.886	0.876	0.209	0.052	0.675	0.775
-6.21	3.974	5.078	0.214	0.005	0.008	0.006	0.005	-4.874	1.03E-05	0.635	98.97%	1.06	1.01%	0.602	0.861	0.902	0.139	0.893	0.77	0.599	0.668	0.447	0.683	1.998	0.047	0.143	0.448	0.966	0.835	0.159	0.206	0.083	0.711	0.003	0.04	0.131	2.023	4.694	6.184	6.236	0.038	0.055	0.896	0.361	0.594	0.03	0.965	0.462	0.088
-5.259	4.257	6.034	0.463	0.001	0.002	0.991	0.998	-4.891	1.68E-05	0.353	98.33%	0.843	0.96%	0.196	0.449	0.517	0.221	0.406	0.969	0.104	0.691	0.371	0.099	2.069	0.342	0.389	0.483	0.766	0.048	0.313	0.057	0.951	0.137	0.009	0.52	0.727	1.368	5.29	5.04	5.227	0.578	0.004	0.889	0.535	0.491	0.01	0.967	0.581	0.028
-5.465	3.869	5.523	0.993	0.082	0.004	0.002	0.002	-4.956	1.08E-05	0.525	99.47%	0.491	0.80%	0.681	0.685	0.555	0.087	0.683	0.926	0.383	0.343	0.566	0.897	4.006	0.053	0.182	0.811	0.972	0.87	0.972	0.916	0.144	0.661	0.003	0.017	0.909	2.598	5.002	6.308	6.249	0.004	0.061	0.844	0.968	0.432	0.428	0.932	0.86	0.171
-6.578	3.974	5.048	0.418	0.999	0.052	0.584	0.998	-4.964	2.35E-05	0.341	96.43%	0.702	2.72%	0.732	0.967	0.709	0.463	0.29	0.297	0.99	0.896	0.654	0.926	3.127	0.1	0.861	0.957	0.984	0.866	0.998	0.959	0.896	0.669	0.003	0.043	0.99	1.271	4.041	5.223	5.494	0.087	0.01	0.991	0.812	0.794	0.012	0.014	0.922	0.886
-4.345	4.47	5.2	0.137	0.103	0.055	0.984	0.947	-5.04	1.01E-05	0.216	98.87%	2.128	0.73%	0.965	0.275	0.965	0.073	0.852	0.908	0.975	0.872	0.589	0.445	7	0.616	0.351	0.525	0.824	0.549	0.258	0.83	0.946	0.293	0.005	0.96	0.92	2.656	5.199	6.005	6.287	0.167	0.011	0.958	0.973	0.937	0.974	0.47	0.937	0.622
-7.061	4.731	6.665	0.976	0	0.003	0.015	0.002	-5.07	1.41E-05	0.066	99.28%	0.393	0.78%	0.389	0.315	0.624	0.058	0.209	0.896	0.078	0.504	0.243	0.357	2.059	0.021	0.056	0.643	0.958	0.849	0.934	0.755	0.608	0.789	0.003	0.063	0.36	2.272	5.388	6.829	6.405	0.011	0.395	0.684	0.793	0.838	0.894	0.944	0.902	0.526
-4.964	3.752	4.162	0.116	0.929	0.013	0.995	0.936	-4.927	1.62E-05	0.724	97.67%	1.151	1.31%	0.855	0.864	0.846	0.068	0.165	0.215	0.953	0.93	0.314	0.303	1.784	0.151	0.499	0.975	0.687	0.82	0.526	0.715	0.485	0.503	0.003	0.034	0.706	2.415	4.577	5.093	5.311	0.021	0.014	0.921	0.09	0.583	0.011	0.007	0.25	0.549
-6.643	4.569	5.634	0.76	0.849	0.143	0.999	0.947	-5.009	1.97E-05	0.105	99.19%	0.707	0.43%	0.713	0.191	0.954	0.06	0.828	0.949	0.477	0.817	0.774	0.196	7.637	0.096	0.609	0.343	0.953	0.729	0.031	0.397	0.626	0.668	0.003	0.235	0.218	2.101	5.178	5.913	6.044	0.183	0.044	0.911	0.88	0.778	0.242	0.579	0.905	0.376
-3.891	4.547	7.297	0.684	0.012	0.009	0.932	0.999	-4.982	1.69E-05	0.334	98.32%	1.866	0.40%	0.512	0.444	0.778	0.063	0.329	0.849	0.971	0.925	0.824	0.175	5.227	0.211	0.866	0.676	0.063	0.214	0.174	0.827	0.963	0.066	0.005	0.211	0.853	1.972	5.57	5.091	5.908	0.136	0.006	0.837	0.864	0.887	0.832	0.731	0.876	0.402
-7.256	4.359	6.318	0.998	0.002	0.002	0.002	0.007	-4.683	1.56E-05	0.115	102.11%	0.534	0.85%	0.114	0.816	0.584	0.11	0.923	0.935	0.017	0.383	0.649	0.808	2.529	0.007	0.957	0.989	0.959	0.949	0.733	0.961	0.028	0.687	0.003	0.009	0.917	2.574	5.088	6.552	7.12	0.052	0.02	0.065	0.892	0.588	0.536	0.006	0.847	0.054
-4.718	2.594	3.15	0.989	0.011	0.004	0.099	0.622	-4.83	2.17E-05	0.346	97.98%	0.502	1.70%	0.098	0.667	0.875	0.886	0.935	0.905	0.481	0.789	0.927	0.917	1.754	0.267	0.466	0.909	0.979	0.469	0.84	0.293	0.212	0.923	0.003	0.01	0.03	0.666	3.659	4.341	4.007	0.021	0.026	0.707	0.257	0.641	0.068	0.025	0.517	0.303
-6.465	4.472	5.717	0.999	0.394	0.003	0.256	0.008	-5.013	1.86E-05	0.951	97.10%	1.285	2.50%	0.094	0.817	0.553	0.734	0.092	0.058	0.996	0.413	0.373	0.907	1.398	0.009	0.927	0.997	0.941	0.886	0.994	0.986	0.177	0.194	0.003	0.009	0.936	2.455	5.242	7.168	5.741	0.001	0.01	0.959	0.897	0.9	0.366	0.94	0.664	0.626
-6.426	3.412	5.16	0.999	0.788	0.005	0.026	0.961	-4.999	9.64E-06	0.04	99.44%	0.689	1.11%	0.197	0.131	0.324	0.057	0.259	0.061	0.027	0.091	0.146	0.867	2.502	0.187	0.69	0.985	0.988	0.81	0.835	0.576	0.229	0.951	0.003	0.008	0.031	1.65	4.514	5.069	6.381	0.028	0.015	0.933	0.901	0.707	0.182	0.682	0.928	0.926
-1.554	1.921	0.076	0.197	0.068	0.059	1	0.971	-5.523	6.35E-06	0.013	99.93%	1.381	0.57%	0.461	0.053	0.292	0.056	0.128	0.96	0.066	0.876	0.027	0.008	1.684	0.145	0.742	0.314	0.052	0.962	0.025	0.674	0.927	0.856	0.003	0.113	0.971	0.391	4.55	5.371	6.023	0.001	0.003	0.922	0.004	0.593	0.409	0.007	0.874	0.013
-5.4	3.862	5.683	0.958	0.001	0.009	0.049	0.967	-4.923	9.11E-06	0.016	102.64%	0.648	0.53%	0.419	0.07	0.667	0.057	0.875	0.919	0.025	0.715	0.177	0.174	0.641	0.168	0.182	0.652	0.982	0.415	0.764	0.243	0.404	0.764	0.003	0.014	0.4	0.577	4.827	5.563	5.691	0.144	0.017	0.99	0.55	0.933	0.8	0.828	0.934	0.929
-4.36	2.185	2.166	0.008	0.677	0.009	0.013	0.002	-4.962	9.21E-06	0.533	80.60%	0.74	8.79%	0.343	0.606	0.279	0.063	0.708	0.94	0.062	0.227	0.585	0.449	5.056	0.873	0.031	0.707	0.967	0.871	0.058	0.907	0.076	0.897	0.003	0.046	0.939	0.483	3.002	3.763	5.206	0.012	0.004	0.788	0.813	0.223	0.378	0.003	0.649	0.096
-6.1	3.656	5.188	0.693	0.011	0.065	0.966	0.996	-5.048	1.08E-05	0.206	100.21%	0.874	0.54%	0.966	0.23	0.874	0.064	0.867	0.907	0.079	0.875	0.307	0.222	2.077	0.525	0.021	0.08	0.954	0.824	0.733	0.743	0.059	0.79	0.003	0.837	0.945	2.003	4.999	5.744	6.081	0.015	0.006	0.973	0.875	0.895	0.008	0.524	0.877	0.95
-2.792	4.497	8.489	0	0.001	0.004	0.337	1	-5.299	1.17E-05	0.045	97.72%	2.722	0.48%	0.071	0.183	0.297	0.047	0.112	0.873	0.788	0.134	0.677	0.115	4.419	0.258	0.662	0.17	0.048	0.007	0.114	0.085	0.963	0.043	0.003	0.053	0.053	0.859	5.805	3.413	5.441	0.244	0.001	0.182	0.043	0.333	0.006	0.883	0.616	0.025
-3.924	3.011	3.489	0.995	0.998	0.908	0.925	0.483	-5.792	6.09E-06	0.652	88.33%	2.305	2.94%	0.359	0.94	0.275	0.115	0.104	0.14	0.764	0.88	0.313	0.891	5.533	0.211	0.941	0.327	0.934	0.086	0.352	0.777	0.253	0.031	0.003	0.007	0.964	0.319	2.909	4.201	5.457	0.008	0.004	0.543	0.005	0.165	0.006	0.004	0.166	0.01
-3.625	4.306	5.249	0.998	0.032	0.003	0.003	0.017	-5.599	1.40E-05	0.147	99.60%	0.633	1.23%	0.149	0.91	0.286	0.89	0.282	0.926	0.184	0.252	0.11	0.949	3.17	0.01	0.103	0.855	0.349	0.528	0.863	0.992	0.024	0.433	0.003	0.008	0.116	2.441	5.462	7.085	7.367	0	0.003	0.911	0.911	0.133	0.016	0.056	0.644	0.002
-4.688	2.271	2.151	0.999	0.001	0.025	0.004	0.064	-4.755	2.02E-05	0.547	95.59%	0.776	2.41%	0.957	0.14	0.789	0.313	0.848	0.803	0.008	0.549	0.073	0.753	0.619	0.217	0.545	0.938	0.981	0.38	0.949	0.851	0.917	0.831	0.003	0.01	0.951	0.496	3.657	5.099	4.228	0.057	0.919	0.825	0.957	0.554	0.01	0.025	0.948	0.564
-3.755	2.027	4.593	0.997	0.005	0.005	0.008	0.032	-4.892	2.08E-05	0.429	94.30%	0.885	5.59%	0.093	0.656	0.833	0.927	0.887	0.728	0.024	0.388	0.914	0.859	3.818	0.012	0.096	0.765	0.983	0.011	0.99	0.827	0.222	0.047	0.003	0.008	0.735	0.491	4.731	6.01	4.861	0	0.829	0.958	0.862	0.278	0.511	0.958	0.434	0.935
-5.48	3.704	4.698	0.015	0.001	0.007	0.008	0.99	-5.028	1.11E-05	0.051	99.53%	0.575	1.37%	0.973	0.207	0.539	0.073	0.681	0.955	0.552	0.907	0.494	0.124	1.5	0.439	0.022	0.703	0.973	0.146	0.658	0.823	0.461	0.891	0.003	0.086	0.974	0.653	4.239	5.142	5.686	0.075	0.007	0.995	0.056	0.852	0.657	0.097	0.929	0.93
-3.77	2.939	2.655	0.192	0.082	0.745	1	1	-4.962	3.36E-05	0.062	88.09%	0.481	7.55%	0.283	0.109	0.539	0.065	0.694	0.759	0.816	0.375	0.933	0.211	6.701	0.77	0.03	0.179	0.203	0.694	0.865	0.241	0.466	0.681	0.003	0.009	0.029	0.393	3.663	4.289	5.347	0.041	0.007	0.715	0.145	0.508	0.02	0.44	0.392	0.372
-5.491	3.667	4.403	0.391	0.072	0.005	0.902	0.087	-4.939	2.33E-05	0.028	100.13%	0.537	1.11%	0.791	0.116	0.656	0.061	0.62	0.599	0.028	0.272	0.196	0.216	2.571	0.113	0.408	0.494	0.904	0.539	0.105	0.624	0.294	0.722	0.003	0.139	0.463	1.891	5.015	6.214	5.866	0.004	0.474	0.969	0.71	0.861	0.478	0.974	0.916	0.776
-4.928	2.198	2.341	0.722	0.007	0.031	0.264	0.002	-4.975	1.94E-05	0.767	93.59%	1.685	1.91%	0.736	0.945	0.549	0.857	0.764	0.543	0.974	0.893	0.633	0.919	4.852	0.085	0.757	0.951	0.939	0.233	0.073	0.103	0.078	0.31	0.003	0.011	0.308	1.333	4.275	5.657	5.696	0.005	0.005	0.877	0.041	0.117	0.008	0.018	0.409	0.008
-5.037	3.408	3.441	0.989	0.005	0.009	0.047	0.005	-4.84	2.20E-05	0.787	96.61%	0.586	1.85%	0.221	0.622	0.892	0.544	0.874	0.902	0.559	0.647	0.816	0.918	1.041	0.105	0.416	0.953	0.957	0.354	0.764	0.751	0.183	0.432	0.003	0.01	0.489	0.955	4.665	5.612	5.078	0.006	0.09	0.773	0.062	0.628	0.052	0.284	0.608	0.006
-3.999	4.46	5.747	0.803	0.004	0.005	0.041	0.062	-4.968	1.91E-05	0.028	100.80%	1.463	0.85%	0.844	0.221	0.524	0.053	0.31	0.713	0.441	0.858	0.176	0.234	5.408	0.039	0.32	0.86	0.896	0.628	0.437	0.525	0.033	0.477	0.003	0.1	0.087	2.238	5.237	6.601	6.587	0.01	0.625	0.872	0.898	0.431	0.093	0.976	0.886	0.063
-4.87	3.195	3.31	0.014	0.383	0.008	0.003	0.011	-5.233	1.12E-05	0.013	98.63%	0.595	0.92%	0.342	0.117	0.087	0.073	0.531	0.223	0.064	0.186	0.047	0.176	2.2	0.07	0.015	0.894	0.968	0.895	0.646	0.939	0.481	0.582	0.003	0.011	0.894	1.233	3.524	5.05	6.053	0.197	0.037	0.851	0.905	0.558	0.015	0.622	0.837	0.003
-4.294	3.314	3.513	0.999	0.199	0.013	0.013	0.002	-5.675	7.85E-06	0.026	100.54%	0.472	0.83%	0.333	0.784	0.825	0.063	0.949	0.868	0.486	0.664	0.836	0.73	4.021	0.512	0.199	0.897	0.986	0.326	0.287	0.343	0.065	0.293	0.003	0.016	0.967	0.695	3.994	5.353	5.676	0.01	0.003	0.691	0.15	0.171	0.005	0.247	0.272	0.169
-6.835	3.784	5.601	0.117	0.001	0.014	0.212	0.988	-4.947	4.27E-05	0.071	98.31%	0.247	0.78%	0.829	0.647	0.825	0.102	0.765	0.909	0.147	0.741	0.351	0.171	4.016	0.033	0.105	0.09	0.969	0.886	0.033	0.673	0.91	0.948	0.003	0.941	0.11	1.452	5.36	5.353	6.656	0.006	0.549	0.975	0.376	0.671	0.759	0.956	0.899	0.487
-4.49	3.344	3.494	0.989	0.002	0.259	0.893	0.043	-5.262	1.49E-05	0.067	98.40%	0.364	1.41%	0.697	0.084	0.935	0.078	0.927	0.967	0.545	0.866	0.859	0.607	6.909	0.765	0.055	0.58	0.976	0.868	0.503	0.674	0.913	0.362	0.003	0.015	0.346	0.659	3.933	5.305	4.374	0.288	0.32	0.968	0.038	0.935	0.836	0.869	0.943	0.708
-5.592	3.71	4.271	1	0.002	0.005	0.008	0.416	-4.708	1.89E-05	0.857	98.42%	0.635	1.40%	0.569	0.728	0.915	0.833	0.892	0.87	0.788	0.855	0.851	0.922	0.996	0.052	0.88	0.979	0.916	0.359	0.932	0.895	0.819	0.921	0.003	0.008	0.862	2.064	4.457	5.545	6.996	0.003	0.932	0.73	0.966	0.145	0.01	0.494	0.89	0.016
-7.469	4.353	5.992	0.051	0.036	0.243	0.775	0.259	-4.881	8.60E-06	0.295	99.28%	0.455	0.96%	0.818	0.199	0.764	0.063	0.788	0.852	0.051	0.675	0.401	0.291	2.082	0.11	0.162	0.99	0.983	0.917	0.534	0.194	0.561	0.728	0.003	0.389	0.792	2.721	5.082	5.848	5.851	0.519	0.649	0.938	0.914	0.913	0.882	0.89	0.946	0.896
-6.228	3.067	3.628	0.249	0.002	0.01	0.019	0.971	-4.709	1.58E-05	0.113	99.74%	0.098	0.95%	0.161	0.078	0.342	0.377	0.872	0.859	0.01	0.362	0.068	0.784	0.442	0.315	0.016	0.853	0.955	0.355	0.096	0.132	0.783	0.877	0.003	0.023	0.316	1.012	4.144	5.109	4.917	0.007	0.007	0.985	0.041	0.847	0.022	0.79	0.891	0.9
-3.437	1.745	1.387	0.008	0.006	0.058	0.987	0.992	-5.918	3.88E-06	0.035	98.02%	1.461	4.84%	0.086	0.042	0.222	0.03	0.41	0.98	0.021	0.62	0.032	0.02	4.941	0.87	0.225	0.442	0.97	0.005	0.315	0.816	0.31	0.121	0.003	0.012	0.858	0.025	2.167	3.792	5.147	0.523	0.001	0.3	0.118	0.224	0.099	0.004	0.502	0.283
-6.126	3.805	4.594	0.064	0.186	0.006	0.391	0.339	-4.962	2.25E-05	0.919	97.55%	1.273	1.53%	0.969	0.807	0.729	0.145	0.654	0.827	0.494	0.898	0.395	0.275	1.727	0.25	0.02	0.765	0.785	0.973	0.748	0.894	0.682	0.95	0.007	0.318	0.964	1.263	4.399	4.963	5.342	0.013	0.006	0.967	0.014	0.913	0.005	0.018	0.885	0.913
-6.293	3.764	4.352	0.993	0.001	0.012	0.018	0.97	-4.782	2.21E-05	0.175	98.09%	0.606	1.53%	0.213	0.647	0.922	0.417	0.924	0.9	0.468	0.48	0.636	0.895	1.503	0.332	0.078	0.662	0.987	0.024	0.729	0.057	0.695	0.444	0.003	0.011	0.119	0.513	3.36	5.055	4.487	0.042	0.503	0.961	0.886	0.807	0.682	0.755	0.901	0.55
-4.512	3.645	4.309	0.034	0.05	0.097	0.857	0.829	-5.242	9.52E-06	0.032	100.03%	0.425	0.91%	0.58	0.097	0.198	0.062	0.432	0.2	0.367	0.197	0.065	0.338	2.447	0.246	0.042	0.29	0.972	0.867	0.636	0.945	0.904	0.691	0.003	0.01	0.879	1	4.177	5.339	5.042	0.016	0.036	0.913	0.805	0.778	0.114	0.938	0.854	0.024
-5.33	4.285	5.257	0.632	0.075	0.006	0.993	0.933	-4.982	1.50E-05	0.384	98.33%	0.651	0.68%	0.958	0.201	0.738	0.061	0.613	0.852	0.735	0.861	0.506	0.159	4.744	0.095	0.15	0.687	0.877	0.822	0.297	0.751	0.56	0.863	0.003	0.087	0.4	1.684	5.052	5.615	5.89	0.026	0.006	0.892	0.831	0.46	0.298	0.913	0.872	0.06
-4.632	2.802	2.55	0.998	0.009	0.037	0.004	0.079	-5.398	1.83E-05	0.876	96.22%	1.183	2.61%	0.104	0.255	0.879	0.906	0.908	0.596	0.921	0.72	0.876	0.931	5.797	0.408	0.083	0.387	0.979	0.186	0.937	0.562	0.893	0.574	0.003	0.009	0.928	0.685	2.507	4.892	5.118	0.016	0.024	0.951	0.886	0.78	0.011	0.099	0.818	0.419
-4.879	1.943	2.774	0.158	0.02	0.339	0.941	0.983	-5.689	1.44E-05	0.659	73.15%	0.383	13.74%	0.048	0.026	0.221	0.067	0.661	0.953	0.009	0.177	0.143	0.085	0.786	0.675	0.127	0.983	0.527	0.018	0.939	0.218	0.335	0.142	0.003	0.008	0.054	0.268	3.011	3.566	4.81	0.018	0.004	0.754	0.013	0.255	0.006	0.007	0.428	0.033
-6.053	4.201	4.736	0.99	0.003	0.003	0.001	0.001	-4.903	1.97E-05	0.163	100.18%	2.461	0.49%	0.418	0.423	0.822	0.758	0.843	0.793	0.22	0.545	0.437	0.575	3.579	0.076	0.439	0.977	0.981	0.865	0.974	0.944	0.292	0.876	0.003	0.011	0.966	1.199	4.29	5.68	5.533	0.002	0.676	0.99	0.919	0.367	0.454	0.979	0.975	0.817
-4.245	2.897	3.446	0.974	0.022	0.006	0.002	0.007	-4.786	2.01E-05	0.828	95.12%	0.656	6.39%	0.592	0.484	0.77	0.222	0.811	0.619	0.978	0.861	0.699	0.337	1.142	0.077	0.885	0.97	0.845	0.72	0.295	0.953	0.052	0.136	0.003	0.009	0.382	0.975	4.068	4.809	6.418	0.026	0.034	0.77	0.082	0.393	0.007	0.278	0.567	0.105
-5.27	4.151	5.141	0.999	0.04	0.005	0.987	0.023	-5	3.42E-05	0.199	98.75%	1.557	1.28%	0.514	0.187	0.655	0.052	0.235	0.053	0.337	0.05	0.259	0.654	5.325	0.175	0.849	0.996	0.932	0.704	0.111	0.409	0.867	0.717	0.003	0.063	0.885	2.505	4.739	5.999	5.756	0.041	0.129	0.923	0.967	0.706	0.628	0.906	0.95	0.725
-5.595	3.483	3.326	0.371	0.001	0.008	0.156	0.594	-4.894	1.36E-05	0.542	97.55%	0.364	1.50%	0.945	0.506	0.235	0.101	0.531	0.294	0.131	0.146	0.276	0.29	2.834	0.252	0.346	0.665	0.883	0.93	0.294	0.977	0.047	0.933	0.003	0.027	0.883	1.868	4.724	6.495	6.576	0.349	0.51	0.887	0.832	0.626	0.366	0.414	0.85	0.742
-4.638	2.863	2.582	0.144	0.599	0.912	0.917	0.975	-5.244	6.59E-06	0.255	96.82%	0.598	3.28%	0.289	0.12	0.484	0.065	0.873	0.777	0.709	0.11	0.917	0.29	2.603	0.615	0.321	0.436	0.961	0.3	0.675	0.353	0.466	0.076	0.003	0.011	0.079	0.405	3.625	4.692	5.565	0.022	0.003	0.827	0.81	0.359	0.007	0.553	0.523	0.787
-7.644	4.128	5.756	1	0.028	0.004	0.009	0.043	-4.91	2.39E-05	0.129	100.89%	0.407	0.89%	0.273	0.944	0.907	0.544	0.964	0.947	0.162	0.731	0.916	0.902	2.574	0.007	0.158	0.582	0.979	0.138	0.065	0.209	0.022	0.6	0.003	0.009	0.012	1.777	4.33	5.147	5.096	0.178	0.079	0.208	0.807	0.528	0.237	0.638	0.751	0.022
-3.982	3.668	4.726	0.967	0.002	0.006	0.948	0.108	-5.004	1.49E-05	0.072	99.48%	0.615	1.03%	0.328	0.651	0.247	0.311	0.523	0.93	0.249	0.18	0.084	0.856	1.043	0.174	0.081	0.8	0.925	0.873	0.992	0.653	0.784	0.797	0.003	0.01	0.425	0.996	4.965	5.961	6.18	0.011	0.149	0.914	0.91	0.608	0.578	0.978	0.907	0.237
-6.262	3.447	5.658	0.116	0.003	0.005	0.001	0.001	-4.916	1.75E-05	0.247	99.23%	4.175	0.59%	0.164	0.897	0.818	0.395	0.923	0.611	0.075	0.277	0.599	0.897	5.665	0.438	0.014	0.954	0.979	0.774	0.582	0.311	0.45	0.843	0.003	0.018	0.97	1.855	4.436	5.68	6.07	0.029	0.159	0.896	0.562	0.538	0.483	0.982	0.789	0.028
-4.007	4.034	5.016	0.329	0.089	0.009	0.948	0.412	-4.981	2.24E-05	0.1	100.24%	0.454	0.86%	0.782	0.225	0.846	0.058	0.776	0.937	0.877	0.713	0.636	0.277	6.226	0.205	0.063	0.319	0.937	0.042	0.056	0.044	0.436	0.401	0.003	0.569	0.076	1.575	5.079	5.637	6.16	0.016	0.003	0.895	0.887	0.475	0.052	0.009	0.462	0.026
-5.448	4.368	6.479	1	0.016	0.005	0.005	0.048	-5.386	1.53E-05	0.004	100.50%	0.344	1.10%	0.157	0.474	0.711	0.313	0.626	0.928	0.431	0.086	0.404	0.934	1.517	0.008	0.085	0.992	0.946	0.524	0.969	0.986	0.024	0.316	0.003	0.006	0.784	1.542	5.393	6.739	6.81	0.005	0.016	0.629	0.95	0.61	0.046	0.904	0.855	0.004
-6.846	4.83	6.963	0.947	0.544	0.002	0.98	0.072	-4.85	1.14E-05	0.156	100.15%	0.636	0.55%	0.217	0.376	0.457	0.062	0.374	0.504	0.007	0.582	0.187	0.509	3.158	0.021	0.154	0.214	0.761	0.562	0.911	0.495	0.171	0.756	0.003	0.438	0.084	2.936	5.176	6.051	5.702	0.021	0.044	0.457	0.869	0.856	0.833	0.945	0.847	0.12
-6.99	3.654	6.175	0.567	0.001	0.004	0.003	0.687	-5.034	2.18E-05	0.022	100.87%	0.402	0.79%	0.714	0.822	0.877	0.084	0.769	0.942	0.05	0.916	0.247	0.411	5.337	0.02	0.329	0.231	0.961	0.798	0.096	0.908	0.242	0.544	0.003	0.327	0.316	1.346	5.579	6.91	7.061	0.012	0.596	0.973	0.905	0.902	0.747	0.691	0.95	0.869
-5.037	3.59	4.219	0.966	0.011	0.006	0.001	0.002	-5.097	1.58E-05	0.047	98.93%	0.281	1.22%	0.949	0.18	0.821	0.081	0.885	0.921	0.93	0.719	0.826	0.265	3.456	0.422	0.353	0.555	0.93	0.886	0.28	0.927	0.92	0.892	0.003	0.063	0.919	1.019	4.932	5.911	5.182	0.13	0.957	0.993	0.92	0.849	0.896	0.985	0.997	0.874
-4.98	3.553	3.831	0.188	0.004	0.004	0.066	0.018	-4.879	1.48E-05	0.566	96.36%	0.612	1.30%	0.952	0.37	0.882	0.063	0.774	0.905	0.862	0.913	0.619	0.199	6.664	0.129	0.105	0.894	0.436	0.926	0.33	0.907	0.073	0.888	0.003	0.177	0.438	1.433	4.403	5.162	6.183	0.015	0.004	0.844	0.685	0.276	0.018	0.006	0.495	0.016
-4.758	2.868	3.59	0.112	0.022	0.017	0.026	0.963	-4.964	7.97E-06	0.135	96.10%	1.309	3.09%	0.405	0.819	0.784	0.142	0.864	0.636	0.279	0.891	0.565	0.305	1.659	0.269	0.331	0.777	0.907	0.885	0.057	0.118	0.27	0.073	0.003	0.011	0.398	0.812	4.133	4.941	5.706	0.119	0.175	0.844	0.62	0.748	0.192	0.82	0.847	0.56
-5.184	3.282	5.006	0.882	0.001	0.018	0.502	0.997	-4.987	1.06E-05	0.017	97.86%	0.353	1.22%	0.784	0.743	0.797	0.101	0.837	0.893	0.533	0.388	0.169	0.663	0.679	0.243	0.069	0.804	0.973	0.911	0.021	0.366	0.714	0.902	0.003	0.037	0.577	1.378	4.867	5.559	6.143	0.027	0.897	0.977	0.06	0.801	0.556	0.889	0.908	0.847
-4.315	3.18	3.257	0.505	0.077	0.005	0.426	0.277	-4.829	2.01E-05	0.165	96.64%	2.308	1.43%	0.46	0.111	0.607	0.095	0.736	0.517	0.439	0.237	0.662	0.25	3.184	0.26	0.579	0.721	0.95	0.071	0.798	0.503	0.104	0.229	0.003	0.012	0.432	0.736	4.336	4.798	4.793	0.052	0.005	0.223	0.167	0.365	0.005	0.971	0.384	0.255
-4.328	4.144	5.022	0.047	0.008	0.006	0.053	0.014	-5.059	1.62E-05	0.051	98.69%	2.328	0.90%	0.84	0.684	0.838	0.07	0.871	0.776	0.814	0.408	0.756	0.244	5.033	0.144	0.208	0.945	0.979	0.595	0.475	0.262	0.565	0.628	0.003	0.014	0.97	0.922	4.345	5.067	6.069	0.557	0.09	0.979	0.772	0.583	0.063	0.782	0.913	0.734
-4.364	3.346	4.208	0.08	0.007	0.004	0.016	0.181	-4.624	2.17E-05	0.351	101.14%	0.55	0.83%	0.905	0.78	0.442	0.059	0.404	0.915	0.142	0.936	0.273	0.42	6.058	0.164	0.464	0.143	0.791	0.85	0.092	0.846	0.868	0.487	0.004	0.83	0.387	2.563	5.119	6.015	6.868	0.074	0.139	0.799	0.902	0.557	0.827	0.874	0.726	0.539
-3.706	3.285	3.476	0.994	0.002	0.004	0.018	0.008	-4.768	1.91E-05	0.066	97.22%	0.701	1.27%	0.551	0.309	0.719	0.067	0.643	0.878	0.396	0.364	0.539	0.627	10.006	0.347	0.262	0.859	0.405	0.884	0.132	0.499	0.044	0.75	0.003	0.061	0.215	1.886	4.987	6.401	6.623	0.012	0.016	0.236	0.797	0.429	0.256	0.97	0.616	0.01
-4.48	3.49	4.066	0.239	0.268	0.017	0.947	0.005	-4.748	2.32E-05	0.528	97.95%	0.57	1.80%	0.047	0.219	0.932	0.752	0.938	0.682	0.07	0.133	0.885	0.904	10.664	0.189	0.26	0.891	0.972	0.71	0.4	0.879	0.141	0.734	0.003	0.018	0.839	1.059	4.445	4.946	4.429	0.412	0.054	0.076	0.017	0.779	0.078	0.012	0.655	0.011
-5.211	2.486	4.206	0.002	0	0.009	0.001	0.003	-5.193	0.000135306	0.028	99.07%	1.095	0.52%	0.198	0.27	0.755	0.942	0.956	0.974	0.061	0.308	0.92	0.911	0.526	0.073	0.04	0.553	0.981	0.006	0.425	0.915	0.034	0.225	0.003	0.008	0.07	0.735	4.279	4.458	4.518	0.001	0.007	0.02	0.011	0.098	0.039	0.015	0.118	0.003
-8.135	3.394	4.496	0.993	0.989	0.906	0.998	0.999	-5.178	2.36E-05	0.35	94.87%	1.083	2.52%	0.3	0.607	0.65	0.119	0.837	0.273	0.574	0.885	0.674	0.156	2.836	0.034	0.872	0.992	0.934	0.311	0.272	0.425	0.723	0.863	0.003	0.014	0.496	1.011	4.866	4.793	5.985	0.007	0.01	0.905	0.106	0.273	0.011	0.725	0.718	0.066
-3.492	3.535	3.471	0.991	0.079	0.031	0.987	0.118	-5.408	1.90E-05	0.043	98.61%	0.359	1.13%	0.591	0.9	0.684	0.059	0.596	0.037	0.919	0.529	0.808	0.289	8.092	0.328	0.973	0.993	0.948	0.881	0.049	0.64	0.088	0.75	0.003	0.037	0.427	1.662	5.054	6.403	6.306	0.006	0.05	0.885	0.891	0.637	0.102	0.771	0.885	0.575
-3.313	2.882	2.651	0.878	0.009	0.008	0.002	0.004	-4.763	3.02E-05	0.925	85.86%	2.263	12.05%	0.381	0.121	0.72	0.665	0.164	0.091	0.12	0.129	0.475	0.133	2.78	0.237	0.047	0.454	0.052	0.111	0.549	0.93	0.289	0.074	0.003	0.022	0.876	0.541	2.614	3.513	5.203	0.103	0.014	0.392	0.015	0.492	0.01	0.052	0.518	0.041
-5.452	2.747	3.118	0.627	0.973	0.012	0.003	0.675	-5.125	1.06E-05	0.174	91.94%	1.042	3.55%	0.851	0.756	0.535	0.067	0.365	0.721	0.648	0.786	0.453	0.197	2.76	0.217	0.062	0.91	0.94	0.94	0.093	0.931	0.336	0.941	0.003	0.014	0.891	0.689	3.932	4.501	5.955	0.016	0.004	0.882	0.013	0.163	0.008	0.048	0.437	0.012
-4.433	3.399	4.693	0.958	0.549	0.004	0.012	0.383	-4.641	1.88E-05	0.011	100.91%	0.542	0.85%	0.039	0.608	0.197	0.646	0.334	0.977	0.392	0.086	0.264	0.922	1.801	0.004	0.037	0.833	0.967	0.075	0.69	0.979	0.024	0.175	0.003	0.011	0.145	1.872	5.016	6.598	7.03	0	0.002	0.144	0.84	0.082	0.006	0.087	0.729	0.001
-5.516	3.652	5.751	0.065	0	0.004	0.012	0.791	-5.082	3.18E-05	0.001	98.21%	0.468	1.03%	0.935	0.201	0.969	0.066	0.827	0.823	0.17	0.925	0.329	0.143	9.247	0.073	0.052	0.055	0.974	0.859	0.048	0.429	0.928	0.922	0.003	0.524	0.799	1.449	5.255	6.428	6.588	0.004	0.962	0.996	0.838	0.863	0.599	0.908	0.968	0.961
-5.435	3.746	3.95	0.994	0.199	0.004	0.006	0	-5.183	6.36E-05	0.836	95.77%	0.566	1.87%	0.106	0.469	0.76	0.954	0.792	0.144	0.966	0.372	0.856	0.914	5.111	0.014	0.793	0.628	0.934	0.835	0.937	0.296	0.045	0.353	0.003	0.008	0.943	0.72	4.375	5.492	4.486	0.014	0.206	0.727	0.902	0.606	0.457	0.86	0.696	0.721
-3.499	2.615	2.691	0.985	0.003	0.011	0.002	0.001	-5.034	2.26E-05	0.418	94.90%	0.664	1.71%	0.763	0.1	0.751	0.046	0.753	0.963	0.115	0.812	0.515	0.097	6.45	0.378	0.028	0.969	0.987	0.883	0.016	0.903	0.028	0.867	0.003	0.016	0.966	0.61	3.711	4.017	5.543	0.007	0.033	0.783	0.878	0.493	0.05	0.754	0.759	0.232
-4.875	3.02	3.72	0.16	0.001	0.004	0.004	0.006	-4.942	1.63E-05	0.056	98.15%	0.422	3.57%	0.973	0.704	0.71	0.563	0.855	0.714	0.601	0.587	0.331	0.159	0.807	0.281	0.12	0.707	0.96	0.86	0.888	0.864	0.927	0.858	0.003	0.453	0.895	1.312	5.31	6.05	6.338	0.002	0.707	0.985	0.775	0.277	0.069	0.952	0.97	0.764
-4.006	1.333	1.897	0.008	0.143	0.01	0.002	0.714	-5.663	5.22E-06	0.081	94.79%	0.537	2.88%	0.106	0.078	0.036	0.047	0.028	0.042	0.019	0.096	0.046	0.049	2.085	0.468	0.085	0.742	0.982	0.068	0.091	0.928	0.049	0.043	0.003	0.012	0.961	0.421	2.753	3.659	4.601	0.683	0.101	0.416	0.266	0.48	0.009	0.264	0.442	0.285
-4.692	4.065	5.681	0.997	0.001	0.002	0.005	0.008	-5.073	1.96E-05	0.901	98.96%	4.195	0.64%	0.248	0.938	0.876	0.548	0.732	0.934	0.324	0.877	0.653	0.712	4.488	0.109	0.69	0.985	0.949	0.859	0.797	0.816	0.066	0.665	0.003	0.007	0.879	1.911	4.969	6.252	6.375	0.006	0.023	0.782	0.908	0.563	0.629	0.12	0.803	0.366
-5.971	3.169	3.736	0.027	0.062	0.037	0.218	0.033	-5.67	1.38E-05	0.196	97.90%	0.902	1.40%	0.781	0.177	0.887	0.34	0.591	0.912	0.819	0.178	0.309	0.004	3.938	0.562	0	0.935	0.977	0.634	0.644	0.032	0.939	0.199	0.003	0.278	0.949	0.421	4.127	4.839	5.403	0.012	0.044	0.99	0.009	0.888	0.463	0.5	0.953	0.938
-6.313	2.57	3.371	0.983	0.984	0.005	0.002	0.916	-5.289	1.48E-05	0.215	97.90%	0.901	1.20%	0.467	0.102	0.622	0.06	0.9	0.655	0.496	0.845	0.764	0.136	2.917	0.168	0.453	0.954	0.925	0.229	0.792	0.83	0.055	0.531	0.003	0.038	0.066	1.143	4.321	5.065	5.955	0.176	0.03	0.94	0.643	0.677	0.021	0.374	0.896	0.828
-5.263	4.531	6.156	0.45	0.045	0.003	0.033	0.414	-5.084	7.73E-06	0.083	99.47%	3.84	0.92%	0.654	0.783	0.671	0.068	0.56	0.919	0.93	0.889	0.694	0.167	3.845	0.041	0.588	0.957	0.926	0.363	0.777	0.927	0.401	0.118	0.003	0.119	0.927	1.096	5.36	6.212	6.457	0.036	0.82	0.928	0.968	0.419	0.874	0.972	0.923	0.041
-4.079	2.456	2.475	0.029	0.001	0.006	0.622	0.989	-4.982	2.25E-05	0.272	96.04%	0.76	3.37%	0.983	0.547	0.893	0.08	0.851	0.589	0.824	0.487	0.966	0.709	2.754	0.268	0.883	0.922	0.959	0.964	0.406	0.971	0.129	0.53	0.003	0.011	0.963	2.126	4.088	6.319	6.522	0.038	0.626	0.968	0.966	0.492	0.03	0.927	0.916	0.884
-5.112	4.001	4.473	0.214	0.998	0.004	0.971	0.301	-4.912	2.49E-05	0.797	97.58%	2.077	1.47%	0.99	0.355	0.971	0.122	0.745	0.805	0.995	0.709	0.966	0.469	9.299	0.343	0.897	0.53	0.843	0.755	0.355	0.587	0.544	0.037	0.003	0.061	0.936	2.514	4.892	6.142	6.5	0.407	0.004	0.959	0.946	0.628	0.726	0.103	0.873	0.876
-4.762	4.392	5.156	1	0.989	0.009	0.902	0.858	-5.265	1.40E-05	0.782	95.74%	2.782	1.06%	0.094	0.959	0.47	0.649	0.418	0.417	0.793	0.921	0.747	0.918	6.78	0.044	0.982	0.978	0.502	0.828	0.833	0.495	0.204	0.29	0.003	0.008	0.438	1.148	4.935	6.397	6.191	0.183	0.438	0.4	0.216	0.421	0.297	0.553	0.861	0.023
-6.284	3.073	4.317	0.996	0	0.012	0.003	0.162	-4.903	1.34E-05	0.003	107.81%	0.56	0.25%	0.755	0.127	0.877	0.064	0.937	0.168	0.111	0.049	0.556	0.094	0.494	0.013	0.097	0.426	0.966	0.867	0.763	0.93	0.449	0.718	0.003	0.064	0.063	1.957	6.138	6.586	6.876	0.005	0.896	0.99	0.864	0.937	0.49	0.324	0.995	0.857
-4.961	3.962	4.646	0.764	0.051	0.005	0.025	0.086	-5.025	1.00E-05	0.142	99.29%	0.433	0.92%	0.911	0.837	0.962	0.076	0.948	0.894	0.915	0.878	0.933	0.441	2.122	0.198	0.602	0.929	0.982	0.921	0.231	0.63	0.143	0.762	0.003	0.821	0.916	1.527	4.82	5.534	5.831	0.805	0.032	0.97	0.924	0.918	0.063	0.33	0.907	0.961
-5.558	3.86	4.336	0.867	0.933	0.965	0.033	0.891	-5.39	2.15E-05	0.111	97.30%	0.879	1.22%	0.11	0.142	0.928	0.084	0.928	0.989	0.654	0.065	0.903	0.549	0.984	0.072	0.488	0.97	0.983	0.022	0.902	0.39	0.114	0.047	0.003	0.012	0.861	0.674	3.859	4.088	4.892	0.016	0.014	0.076	0.688	0.372	0.021	0.909	0.486	0.003
-4.526	2.611	3.988	0.552	0.96	0.004	0.951	0.016	-4.566	2.88E-05	0.774	96.47%	1.434	2.64%	0.69	0.721	0.759	0.913	0.023	0.09	0.992	0.916	0.47	0.719	2.108	0.074	0.18	0.995	0.971	0.901	0.994	0.898	0.082	0.613	0.003	0.021	0.986	2.283	4.172	5.616	5.484	0.022	0.005	0.892	0.028	0.782	0.192	0.015	0.579	0.857
-6.152	4.639	5.63	0.022	0.006	0.006	0.697	0.075	-4.511	3.09E-05	0.417	97.92%	3.838	0.80%	0.972	0.8	0.957	0.064	0.902	0.13	0.763	0.224	0.903	0.348	3.92	0.037	0.382	0.994	0.978	0.693	0.829	0.798	0.059	0.362	0.003	0.739	0.661	2.366	4.694	5.56	6.326	0.037	0.034	0.654	0.934	0.666	0.208	0.636	0.854	0.081
-2.54	0.524	1.452	0	0.213	0.845	0.009	0.008	-5.377	1.42E-05	0.971	96.68%	0.531	1.88%	0.013	0.097	0.097	0.929	0.041	0.153	0.215	0.847	0.114	0.628	2.123	0.192	0.813	0.999	0.054	0.024	0.987	0.989	0.899	0.955	0.003	0.021	0.959	0.011	3.576	4.606	6.475	0.029	0.028	0.656	0.004	0.079	0.079	0.006	0.559	0.01
-4.134	1.101	1.582	0.012	0	0.191	0.001	0.528	-5.799	1.58E-05	0.002	97.24%	0.367	2.13%	0.807	0.897	0.085	0.063	0.112	0.229	0.112	0.066	0.258	0.249	1.095	0.169	0.358	0.982	0.993	0.153	0.619	0.944	0.087	0.781	0.003	0.042	0.897	0.463	3.667	3.873	5.532	0.003	0.002	0.255	0.062	0.118	0.005	0.015	0.495	0.009
-5.96	4.368	5.232	0.998	0.004	0.004	0.014	0.001	-4.927	2.76E-05	0.535	98.23%	1.564	1.56%	0.149	0.112	0.788	0.187	0.807	0.165	0.122	0.182	0.731	0.911	3.778	0.034	0.029	0.716	0.985	0.642	0.731	0.101	0.055	0.404	0.003	0.012	0.271	1.524	4.31	5.716	5.123	0.015	0.008	0.963	0.924	0.846	0.02	0.012	0.814	0.364
-3.836	0.168	0.407	0	0.986	0.951	0	0.004	-5.268	6.02E-05	0.981	73.81%	2.165	3.15%	0.019	0.129	0.029	0.967	0.005	0.042	0.956	0.863	0.082	0.615	1.448	0.118	0.868	1	0.967	0.029	0.909	0.956	0.176	0.316	0.007	0.517	0.963	0.578	2.841	4.377	7.629	0.001	0.005	0.123	0.003	0.276	0.266	0.003	0.016	0.003
-5.083	3.747	3.555	1	0.006	0.804	0.955	0.592	-5.161	3.24E-05	0.071	97.62%	0.391	1.12%	0.239	0.072	0.89	0.115	0.952	0.663	0.401	0.8	0.922	0.625	1.711	0.489	0.596	0.569	0.866	0.845	0.918	0.454	0.379	0.642	0.003	0.008	0.021	0.75	3.789	4.976	5.843	0.02	0.159	0.736	0.047	0.493	0.045	0.983	0.438	0.017
-4.169	3.88	4.386	0.997	0.014	0.005	0.727	0.021	-4.969	2.52E-05	0.986	93.89%	2.764	6.69%	0.168	0.935	0.407	0.866	0.127	0.172	0.867	0.894	0.233	0.866	2.917	0.018	0.933	0.877	0.051	0.446	0.771	0.909	0.694	0.635	0.003	0.01	0.924	1.705	4.296	5.659	6.134	0.002	0.003	0.261	0.734	0.169	0.005	0.011	0.625	0.009
-4.998	2.867	4.373	0.842	0.005	0.607	0.002	0.234	-5.756	1.13E-05	0.006	100.52%	0.924	0.84%	0.545	0.156	0.618	0.061	0.932	0.722	0.819	0.085	0.825	0.462	0.834	0.057	0.231	0.983	0.997	0.019	0.513	0.539	0.166	0.445	0.003	0.007	0.901	0.58	4.114	5.247	5.102	0.007	0.021	0.896	0.432	0.332	0.007	0.746	0.58	0.01
-4.364	3.641	4.2	0.04	0.022	0.008	0.917	0.364	-5.056	1.20E-05	0.542	98.83%	0.723	1.38%	0.848	0.132	0.655	0.061	0.795	0.097	0.097	0.225	0.071	0.185	3.29	0.276	0.218	0.929	0.973	0.663	0.081	0.898	0.045	0.056	0.003	0.013	0.931	1.578	4.471	5.487	5.974	0.508	0.833	0.909	0.847	0.717	0.158	0.976	0.882	0.778
-2.523	2.559	2.437	0.957	0.035	0.014	0.864	0.005	-5.534	3.52E-05	0.716	93.88%	1.519	3.32%	0.677	0.238	0.928	0.07	0.236	0.142	0.567	0.869	0.492	0.385	1.601	0.284	0.412	0.98	0.477	0.037	0.735	0.68	0.073	0.085	0.003	0.017	0.984	0.462	3.087	2.887	4.068	0.05	0.003	0.322	0.017	0.139	0.003	0.008	0.123	0.035
-6.102	2.731	4.146	0.92	0.003	0.01	0.01	0.889	-5.02	1.48E-05	0.091	100.93%	0.419	0.59%	0.569	0.907	0.775	0.074	0.893	0.849	0.023	0.329	0.354	0.22	0.786	0.011	0.033	0.842	0.986	0.964	0.708	0.929	0.075	0.939	0.003	0.022	0.916	1.712	5.491	6.697	6.742	0.004	0.169	0.993	0.705	0.919	0.086	0.549	0.986	0.881
-4.047	3.375	4.875	0.004	0.046	0.005	0.003	0.003	-5.445	1.34E-05	0.071	98.41%	0.22	1.35%	0.057	0.201	0.264	0.1	0.729	0.225	0.024	0.073	0.056	0.635	0.684	0.161	0.455	0.93	0.986	0.498	0.651	0.916	0.071	0.934	0.003	0.01	0.621	0.495	3.431	5.121	3.758	0.209	0.008	0.503	0.01	0.658	0.012	0.442	0.509	0.017
-3.988	4.557	5.295	0.108	0.044	0.013	0.902	0.918	-5.045	8.56E-06	0.132	98.95%	1.564	0.76%	0.978	0.194	0.979	0.056	0.934	0.953	0.804	0.848	0.841	0.158	5.252	0.139	0.55	0.167	0.968	0.413	0.352	0.777	0.078	0.076	0.003	0.146	0.859	1.377	4.855	5.448	5.633	0.194	0.008	0.943	0.949	0.862	0.954	0.822	0.936	0.591
-5.921	2.752	4.893	0.999	0.868	0.003	0.019	0.092	-4.827	1.43E-05	0.902	96.31%	0.873	2.63%	0.079	0.89	0.601	0.964	0.039	0.103	0.985	0.821	0.63	0.855	1.968	0.056	0.094	0.991	0.941	0.256	0.963	0.742	0.489	0.825	0.003	0.011	0.989	1.284	4.119	4.449	3.965	0.66	0.024	0.605	0.264	0.503	0.017	0.459	0.767	0.036
-4.57	2.105	3.053	0.473	0.001	0.012	0.069	0.84	-4.94	1.62E-05	0.236	97.49%	0.29	1.49%	0.353	0.184	0.123	0.524	0.801	0.877	0.149	0.138	0.183	0.846	0.816	0.219	0.04	0.586	0.954	0.883	0.942	0.174	0.161	0.913	0.003	0.015	0.103	1.335	4.866	4.867	6.288	0.031	0.177	0.899	0.749	0.604	0.082	0.972	0.884	0.201
-6.082	4.185	5.445	1	0.077	0.007	0.003	0.396	-5.492	2.75E-05	0.467	97.08%	0.508	1.69%	0.025	0.157	0.95	0.931	0.971	0.877	0.177	0.099	0.951	0.941	3.631	0.016	0.291	0.894	0.985	0.016	0.96	0.836	0.118	0.053	0.003	0.006	0.557	1.305	3.657	5.188	3.58	0.004	0.179	0.632	0.821	0.241	0.2	0.989	0.856	0.004
-4.132	3.885	4.551	0.986	0.213	0.006	0.136	0.975	-4.888	1.84E-05	0.199	98.94%	0.91	1.22%	0.552	0.411	0.65	0.079	0.412	0.086	0.695	0.436	0.26	0.212	3.733	0.096	0.88	0.832	0.909	0.317	0.276	0.111	0.308	0.079	0.003	0.075	0.5	2.292	5.146	5.585	5.787	0.129	0.047	0.919	0.858	0.523	0.042	0.439	0.798	0.866
-6.815	4.871	5.884	0.994	0.008	0.003	0.767	0.023	-4.889	1.37E-05	0.121	99.21%	0.975	0.54%	0.718	0.878	0.769	0.731	0.693	0.847	0.092	0.556	0.806	0.902	5.748	0.025	0.768	0.205	0.606	0.618	0.72	0.434	0.903	0.615	0.003	0.048	0.107	3.134	5.059	6.369	5.886	0.403	0.371	0.974	0.936	0.826	0.833	0.034	0.91	0.853
-5.171	2.92	3.191	0.997	0.265	0.009	0.004	0.007	-5.236	1.80E-05	0.948	92.30%	0.652	7.80%	0.261	0.784	0.851	0.661	0.913	0.706	0.817	0.358	0.845	0.896	1.251	0.509	0.042	0.89	0.987	0.026	0.076	0.517	0.174	0.033	0.003	0.007	0.023	0.386	2.248	4.055	4.193	0.072	0.003	0.916	0.693	0.356	0.006	0.027	0.618	0.163
-5.684	3.25	3.763	0.489	0	0.005	0.002	0.029	-4.558	1.80E-05	0.663	98.17%	0.018	1.82%	0.967	0.746	0.75	0.082	0.704	0.856	0.394	0.657	0.167	0.252	2.177	0.069	0.004	0.99	0.986	0.983	0.966	0.684	0.044	0.972	0.003	0.883	0.968	2.845	5.05	6.901	6.317	0.242	0.005	0.997	0.141	0.987	0.81	0.094	0.95	0.995
-4.665	4.874	6.42	0.939	0.973	0.007	0.99	0.013	-5.004	1.79E-05	0.181	101.07%	0.909	0.57%	0.985	0.197	0.678	0.052	0.291	0.852	0.056	0.889	0.166	0.172	6.082	0.11	0.112	0.091	0.829	0.591	0.334	0.681	0.171	0.784	0.003	0.906	0.29	2.838	5.3	6.598	5.833	0.231	0.071	0.94	0.817	0.924	0.947	0.576	0.926	0.798
-4.026	3.334	3.478	0.854	0.051	0.01	0.328	0.103	-4.699	2.50E-05	0.576	98.28%	0.553	1.71%	0.96	0.525	0.937	0.071	0.665	0.391	0.938	0.872	0.355	0.186	5.023	0.614	0.098	0.065	0.671	0.072	0.054	0.044	0.565	0.084	0.003	0.05	0.036	0.572	4.037	4.462	4.87	0.021	0.028	0.84	0.858	0.567	0.026	0.526	0.219	0.023
-3.019	3.61	4.907	0.992	0.987	0.006	0.429	0.861	-4.986	1.51E-05	0.142	97.40%	1.894	2.21%	0.263	0.628	0.105	0.051	0.069	0.029	0.277	0.893	0.179	0.25	5.29	0.114	0.98	0.997	0.805	0.173	0.826	0.167	0.604	0.352	0.003	0.012	0.749	2.82	5.186	6.433	6.583	0.213	0.52	0.85	0.977	0.801	0.978	0.887	0.955	0.966
-4.964	4.12	4.15	0.957	0.162	0.009	0.002	0.082	-4.833	2.10E-05	0.596	96.64%	1.925	2.31%	0.4	0.948	0.7	0.646	0.564	0.659	0.793	0.168	0.317	0.9	0.98	0.019	0.164	0.969	0.983	0.063	0.864	0.978	0.191	0.846	0.003	0.008	0.686	2.305	4.364	6.459	7.09	0.01	0.741	0.089	0.94	0.674	0.335	0.224	0.775	0.008
-5.433	4.249	4.291	0.857	0.007	0.007	0.052	0.021	-5.068	1.44E-05	0.015	99.87%	0.264	1.16%	0.739	0.159	0.72	0.063	0.83	0.733	0.561	0.572	0.568	0.206	6.663	0.41	0.123	0.942	0.978	0.2	0.019	0.965	0.038	0.926	0.003	0.089	0.078	1.499	4.628	5.311	5.605	0.008	0.291	0.914	0.689	0.548	0.009	0.826	0.887	0.533
-5.322	3.604	3.625	0.186	0.001	0.005	0.002	0.001	-4.639	2.41E-05	0.034	98.68%	0.818	0.94%	0.015	0.595	0.873	0.941	0.932	0.936	0.016	0.054	0.953	0.947	2.86	0.069	0.055	0.738	0.913	0.459	0.289	0.868	0.521	0.947	0.003	0.021	0.836	0.891	3.561	4.601	3.869	0.001	0.082	0.926	0.779	0.531	0.007	0.013	0.889	0.018
-6.827	4.532	5.754	0.526	0.002	0.004	0.085	0.006	-4.924	2.83E-05	0.44	99.88%	0.958	0.85%	0.969	0.327	0.838	0.057	0.891	0.92	0.145	0.834	0.69	0.223	5.55	0.033	0.391	0.193	0.931	0.909	0.116	0.858	0.037	0.29	0.003	0.12	0.907	2.889	4.928	6.233	5.872	0.018	0.357	0.536	0.947	0.57	0.655	0.971	0.863	0.152
-6.516	4.85	6.611	1	0.514	0.001	0.223	0.957	-5.738	1.08E-05	0.499	99.42%	1.822	0.78%	0.604	0.938	0.572	0.138	0.317	0.377	0.984	0.946	0.355	0.923	4.085	0.031	0.889	0.679	0.899	0.871	0.606	0.872	0.922	0.53	0.003	0.011	0.977	2.486	5.325	6.384	6.289	0.012	0.01	0.955	0.921	0.737	0.209	0.645	0.801	0.587
-5.207	3.459	3.57	0.996	0.537	0.009	0.026	0.146	-5.448	1.33E-05	0.124	96.16%	0.88	3.13%	0.035	0.091	0.435	0.796	0.756	0.35	0.653	0.638	0.854	0.873	4.797	0.079	0.902	0.99	0.794	0.504	0.975	0.891	0.609	0.899	0.003	0.007	0.873	1.339	3.529	4.652	6.093	0.012	0.032	0.905	0.549	0.6	0.092	0.067	0.855	0.022
-3.392	3.101	3.235	0.962	0.007	0.011	0.031	0.588	-5.133	2.46E-05	0.764	82.62%	1.791	9.57%	0.037	0.389	0.5	0.648	0.488	0.602	0.073	0.161	0.793	0.924	2.824	0.029	0.897	0.995	0.933	0.157	0.05	0.896	0.109	0.194	0.003	0.006	0.926	0.969	2.839	4.311	4.306	0.002	0.005	0.795	0.799	0.345	0.008	0.006	0.719	0.01
-5.755	3.134	3.942	0.993	0.001	0.003	0.006	0.556	-4.578	2.81E-05	0.957	97.43%	0.736	1.85%	0.642	0.413	0.895	0.07	0.797	0.485	0.501	0.855	0.328	0.32	1.206	0.052	0.195	0.806	0.214	0.933	0.897	0.884	0.032	0.958	0.003	0.125	0.826	2.773	4.249	6.129	6.44	0.003	0.075	0.783	0.893	0.284	0.392	0.624	0.721	0.054
-4.905	4.203	5.088	0.999	0.009	0.007	0.031	0.625	-5.21	1.40E-05	0.966	95.25%	1.915	1.09%	0.08	0.786	0.759	0.862	0.515	0.249	0.793	0.271	0.899	0.929	3.123	0.032	0.984	0.848	0.966	0.59	0.797	0.757	0.791	0.106	0.003	0.007	0.689	1.786	4.666	5.938	5.69	0.012	0.041	0.791	0.936	0.218	0.006	0.01	0.848	0.007
-5.954	4.05	5.354	0.034	0.022	0.145	0.886	0.034	-4.89	2.82E-05	0.704	98.45%	1.382	1.61%	0.793	0.737	0.94	0.088	0.938	0.921	0.54	0.908	0.82	0.284	1.196	0.144	0.005	0.733	0.935	0.963	0.377	0.392	0.027	0.704	0.003	0.015	0.674	2.249	4.57	5.394	5.387	0.004	0.005	0.914	0.059	0.902	0.007	0.079	0.824	0.723
-1.985	-0.879	-1.218	0	0.014	0.021	0.001	0.001	-4.729	3.01E-05	0.947	90.05%	1.164	11.29%	0.072	0.234	0.061	0.919	0.019	0.579	0.201	0.856	0.006	0.345	1.217	0.767	0.004	0.996	0.63	0.362	0.899	0.223	0.915	0.924	0.903	0.986	0.921	0.16	2.714	4.026	4.739	0.019	0.001	0.022	0.003	0.041	0.005	0.003	0.012	0.002
-4.885	2.712	2.978	0.006	0	0.008	0.119	0.913	-4.644	1.65E-05	0.113	99.51%	0.233	1.18%	0.35	0.058	0.155	0.103	0.823	0.84	0.023	0.17	0.038	0.456	0.624	0.677	0.015	0.367	0.946	0.382	0.073	0.042	0.507	0.895	0.003	0.087	0.22	0.851	4.329	5.229	4.924	0.007	0.035	0.982	0.027	0.918	0.859	0.575	0.927	0.909
-3.976	3.805	5.739	0.039	0.009	0.054	0.528	0.914	-5.251	2.31E-05	0.064	100.01%	0.577	0.98%	0.176	0.754	0.974	0.381	0.951	0.971	0.098	0.898	0.397	0.908	0.653	0.044	0.154	0.047	0.671	0.839	0.117	0.943	0.645	0.148	0.003	0.345	0.607	2.53	5.447	7.742	7.082	0.005	0.527	0.835	0.935	0.555	0.815	0.834	0.873	0.277
-2.475	0.707	0.193	0.996	0.437	0.636	0.84	0.825	-5.615	6.10E-05	0.294	22.29%	0.289	58.43%	0.006	0.045	0.088	0.056	0.065	0.301	0.007	0.13	0.115	0.15	3.054	0.656	0.019	0.193	0.04	0.02	0.945	0.568	0.128	0.043	0.003	0.006	0.017	0.13	2.381	2.575	5.336	0.107	0.006	0.014	0.026	0.369	0.323	0.412	0.475	0.009
-5.641	2.935	4.244	0.991	0	0.004	0.002	0.029	-4.782	4.15E-05	0.08	101.44%	0.687	0.74%	0.545	0.836	0.699	0.079	0.905	0.84	0.054	0.293	0.772	0.234	0.785	0.022	0.038	0.614	0.978	0.882	0.752	0.879	0.304	0.387	0.003	0.02	0.506	2.015	5.969	7.465	7.202	0.001	0.075	0.99	0.859	0.632	0.05	0.627	0.939	0.682
-6.081	4.06	5.118	0.998	0.037	0.006	0.877	0.991	-4.995	2.06E-05	0.947	97.43%	1.143	0.51%	0.816	0.892	0.898	0.18	0.9	0.924	0.319	0.794	0.458	0.581	1.046	0.183	0.059	0.382	0.049	0.635	0.32	0.661	0.21	0.9	0.003	0.076	0.888	2.723	4.507	5.363	4.898	0.491	0.031	0.9	0.044	0.852	0.012	0.076	0.796	0.662
-3.665	3.892	4.37	0.491	0.001	0.135	0.959	0.108	-5.516	1.14E-05	0.07	98.45%	0.418	1.52%	0.678	0.397	0.868	0.052	0.814	0.957	0.949	0.883	0.791	0.467	5.148	0.84	0.115	0.381	0.977	0.096	0.187	0.927	0.098	0.15	0.003	0.012	0.814	0.514	3.904	4.407	5.381	0.238	0.002	0.898	0.207	0.641	0.654	0.005	0.704	0.021
-4.453	2.885	2.824	0.003	0.006	0.026	0.195	0.248	-5.555	4.31E-06	0.039	99.00%	0.355	1.23%	0.792	0.224	0.165	0.057	0.575	0.157	0.44	0.188	0.093	0.103	4.162	0.661	0.005	0.27	0.952	0.575	0.025	0.026	0.213	0.071	0.003	0.114	0.484	0.594	3.378	4.45	5.449	0.005	0.009	0.931	0.09	0.149	0.026	0.446	0.635	0.031
-6.332	4.375	5.513	0.984	0.022	0.004	0.003	0.001	-5.043	2.19E-05	0.486	98.84%	2.591	0.63%	0.923	0.808	0.946	0.694	0.858	0.816	0.634	0.868	0.454	0.512	1.368	0.042	0.24	0.964	0.399	0.75	0.973	0.965	0.23	0.892	0.003	0.062	0.954	2.061	4.931	6.045	6.708	0.1	0.936	0.988	0.904	0.439	0.181	0.984	0.984	0.267
-7.26	3.553	5.414	0.942	0.958	0.38	0.985	0.999	-5.493	1.23E-05	0.172	100.66%	0.908	0.66%	0.368	0.132	0.458	0.062	0.553	0.284	0.017	0.864	0.138	0.381	0.928	0.121	0.359	0.948	0.953	0.971	0.484	0.709	0.857	0.81	0.003	0.177	0.865	2.861	5.187	6.009	6.013	0.445	0.022	0.981	0.941	0.916	0.869	0.52	0.958	0.97
-4.162	2.891	2.533	0.918	0.002	0.005	0.888	0.737	-4.813	1.55E-05	0.556	96.46%	0.455	2.51%	0.901	0.101	0.806	0.155	0.851	0.801	0.07	0.573	0.209	0.147	2.698	0.35	0.142	0.642	0.848	0.965	0.162	0.893	0.925	0.873	0.003	0.048	0.755	1.106	3.858	5.204	4.472	0.021	0.346	0.974	0.26	0.575	0.007	0.406	0.897	0.788
-6.39	3.805	4.199	1	0.003	0.004	0.005	0.01	-4.989	1.78E-05	0.654	98.11%	0.597	1.23%	0.81	0.167	0.959	0.093	0.947	0.858	0.701	0.883	0.937	0.463	3.575	0.107	0.918	0.97	0.679	0.756	0.545	0.631	0.381	0.579	0.003	0.011	0.794	1.008	4.13	4.731	6.082	0.02	0.048	0.845	0.774	0.428	0.009	0.237	0.805	0.443
-3.929	1.322	4.136	0.002	0.13	0.009	0.012	0.106	-5.986	9.14E-06	0.016	97.47%	0.321	1.31%	0.495	0.188	0.204	0.06	0.407	0.155	0.833	0.149	0.32	0.437	0.719	0.322	0.531	0.911	0.99	0.004	0.054	0.05	0.156	0.247	0.003	0.01	0.257	0.041	3.026	3.272	3.793	0.824	0.153	0.227	0.005	0.377	0.009	0.023	0.411	0.009
-6.799	3.668	4.792	1	0.997	0.137	0.001	0.055	-5.588	4.34E-06	0.646	96.12%	2.73	2.07%	0.128	0.94	0.178	0.68	0.186	0.715	0.016	0.925	0.216	0.916	5.85	0.131	0.939	0.98	0.974	0.439	0.98	0.774	0.898	0.87	0.003	0.006	0.978	1.363	4.202	5.11	6.517	0.037	0.16	0.991	0.591	0.339	0.039	0.296	0.8	0.402
-5.569	3.278	4.836	1	0.008	0.01	0.002	0.011	-5.067	1.94E-05	0.04	97.82%	0.598	1.78%	0.055	0.606	0.688	0.88	0.824	0.337	0.038	0.241	0.867	0.921	1.988	0.064	0.713	0.976	0.978	0.818	0.72	0.884	0.1	0.872	0.003	0.008	0.971	1.309	4.387	5.722	5.631	0.019	0.007	0.927	0.879	0.563	0.007	0.021	0.857	0.761
-6.754	3.163	4.265	1	0.829	0.01	0.008	0.386	-5.422	7.56E-06	0.04	98.33%	0.426	0.79%	0.157	0.284	0.67	0.135	0.901	0.774	0.064	0.849	0.424	0.91	1.151	0.276	0.05	0.859	0.923	0.896	0.313	0.328	0.922	0.683	0.003	0.01	0.037	0.506	4.03	5.343	5.028	0.204	0.046	0.938	0.223	0.602	0.068	0.594	0.876	0.591
-6.54	4.633	7.704	0.998	0.014	0.01	0.957	0.998	-5.582	2.23E-05	0.084	98.41%	0.952	0.36%	0.082	0.27	0.59	0.062	0.284	0.647	0.551	0.291	0.719	0.266	2.071	0.482	0.707	0.947	0.938	0.62	0.63	0.108	0.952	0.634	0.003	0.023	0.966	1.027	5.544	4.512	5.27	0.035	0.002	0.944	0.016	0.441	0.002	0.787	0.578	0.273
-7.48	3.307	4.908	0.998	0.025	0.003	0.002	0.004	-5.292	1.72E-05	0.343	98.84%	0.775	1.15%	0.302	0.884	0.702	0.285	0.903	0.631	0.133	0.787	0.686	0.91	5.852	0.005	0.764	0.972	0.978	0.853	0.702	0.939	0.009	0.862	0.003	0.006	0.791	1.742	4.818	5.888	7.009	0.011	0.026	0.67	0.885	0.356	0.068	0.811	0.831	0.007
-4.841	3.188	3.998	0.997	0.821	0.003	0.004	0.012	-4.647	2.29E-05	0.989	93.85%	1.088	5.64%	0.381	0.128	0.939	0.919	0.857	0.522	0.336	0.315	0.9	0.907	3.421	0.208	0.743	0.979	0.851	0.528	0.966	0.859	0.921	0.822	0.003	0.018	0.973	0.805	3.143	3.724	3.457	0.035	0.008	0.501	0.011	0.391	0.008	0.003	0.767	0.019
-4.793	3.433	4.426	0.227	0.998	0.075	0.961	0.902	-5.119	1.50E-05	0.235	85.53%	3.051	9.75%	0.582	0.879	0.699	0.295	0.272	0.878	0.969	0.931	0.329	0.274	11.695	0.506	0.795	0.838	0.902	0.882	0.941	0.682	0.704	0.057	0.003	0.023	0.975	1.197	4.77	5.261	5.679	0.033	0.061	0.962	0.04	0.899	0.848	0.016	0.885	0.833
-4.833	2.319	2.608	0.913	0.954	0.941	0.33	1	-5.142	1.62E-05	0.241	85.88%	0.646	9.91%	0.184	0.117	0.243	0.064	0.549	0.355	0.263	0.24	0.775	0.354	0.805	0.303	0.024	0.49	0.919	0.781	0.862	0.341	0.795	0.93	0.003	0.008	0.029	0.387	3.313	3.933	4.8	0.247	0.017	0.917	0.045	0.441	0.07	0.652	0.789	0.519
-4.044	4.124	5.14	0.999	0.007	0.004	0.026	0.006	-5.084	1.26E-05	0.246	99.84%	0.73	0.88%	0.173	0.901	0.768	0.126	0.578	0.851	0.609	0.8	0.353	0.762	2.323	0.057	0.79	0.941	0.378	0.768	0.728	0.98	0.058	0.087	0.003	0.006	0.844	2.39	5.126	6.235	6.701	0.148	0.017	0.652	0.757	0.569	0.346	0.95	0.446	0.214
-4.934	3.678	3.632	0.221	0.022	0.007	0.037	0.006	-4.875	3.03E-05	0.92	97.80%	0.631	1.57%	0.761	0.957	0.926	0.384	0.929	0.869	0.018	0.03	0.09	0.935	0.753	0.137	0.021	0.838	0.984	0.584	0.517	0.976	0.031	0.599	0.003	0.012	0.893	1.568	4.112	5.143	4.269	0.376	0.014	0.899	0.018	0.688	0.004	0.539	0.713	0.4
-6.469	4.766	5.903	0.984	0	0.003	0.001	0.002	-4.945	2.43E-05	0.373	98.98%	0.801	0.73%	0.124	0.34	0.868	0.707	0.638	0.769	0.868	0.793	0.932	0.567	11.387	0.034	0.497	0.255	0.072	0.014	0.945	0.942	0.193	0.734	0.003	0.091	0.964	2.909	5.312	6.6	6.581	0.151	0.421	0.349	0.862	0.21	0.64	0.834	0.523	0.502
-0.729	-0.733	-1.325	0	0.041	0.854	0.882	0.148	-5.546	1.18E-05	0.445	49.74%	1.111	51.43%	0.041	0.228	0.035	0.868	0.013	0.42	0.011	0.526	0.017	0.643	2.052	0.804	0.034	0.973	0.966	0.32	0.083	0.495	0.823	0.939	0.003	0.012	0.202	-0.079	1.608	1.923	3.273	0.447	0.024	0.889	0.048	0.287	0.009	0.004	0.362	0.016
-5.152	3.738	3.927	0.999	0.004	0.008	0.003	0.004	-4.78	2.58E-05	0.928	97.46%	0.814	1.80%	0.606	0.449	0.857	0.916	0.867	0.518	0.256	0.609	0.779	0.926	1.121	0.202	0.736	0.867	0.947	0.477	0.86	0.87	0.935	0.85	0.003	0.011	0.926	1.275	3.982	5.266	4.411	0.177	0.964	0.915	0.949	0.793	0.091	0.214	0.939	0.596
-6.329	3.843	4.624	0.952	0.997	0.315	0.889	1	-4.902	4.23E-05	0.878	95.97%	0.967	3.34%	0.191	0.953	0.784	0.85	0.393	0.661	0.833	0.707	0.509	0.724	1.585	0.228	0.346	0.403	0.884	0.526	0.949	0.93	0.923	0.593	0.004	0.028	0.968	0.567	4.238	4.947	5.078	0.022	0.004	0.97	0.832	0.55	0.008	0.573	0.844	0.521
-6.414	3.163	4.303	0.243	0.001	0.014	0.973	0.333	-5.065	1.45E-05	0.179	99.72%	0.439	0.85%	0.778	0.07	0.152	0.063	0.646	0.574	0.22	0.301	0.145	0.212	1.002	0.175	0.016	0.91	0.985	0.478	0.163	0.017	0.193	0.841	0.003	0.145	0.086	1.219	4.682	5.231	6.187	0.015	0.327	0.975	0.786	0.685	0.145	0.966	0.917	0.576
-4.993	3.848	4.469	0.067	0.002	0.004	0.29	0.02	-4.967	1.60E-05	0.252	99.90%	0.614	0.70%	0.991	0.206	0.9	0.058	0.81	0.102	0.795	0.098	0.213	0.344	2.121	0.272	0.294	0.805	0.978	0.925	0.129	0.457	0.051	0.753	0.003	0.925	0.915	2.408	4.987	5.722	5.615	0.615	0.068	0.95	0.933	0.878	0.366	0.457	0.903	0.973
-4.546	3.838	3.4	0.622	0.008	0.005	0.858	0.029	-4.862	2.18E-05	0.544	98.11%	0.265	0.86%	0.848	0.108	0.216	0.089	0.641	0.09	0.033	0.093	0.035	0.889	6.368	0.786	0.028	0.79	0.779	0.243	0.014	0.244	0.146	0.854	0.003	0.445	0.064	1.845	4.829	4.92	5.539	0.006	0.214	0.828	0.385	0.733	0.024	0.516	0.85	0.727
-3.702	1.481	1.422	0.007	0.031	0.008	0.003	0.004	-5.423	5.86E-06	0.371	76.86%	1.179	16.52%	0.904	0.117	0.05	0.063	0.111	0.058	0.162	0.287	0.143	0.165	2.593	0.258	0.668	0.718	0.924	0.591	0.271	0.924	0.115	0.064	0.003	0.009	0.798	0.797	3.967	4.661	5.377	0.325	0.615	0.629	0.867	0.532	0.122	0.916	0.677	0.716
-5.292	3.897	4.126	0.749	0	0.005	0.664	0.666	-4.641	2.15E-05	0.177	100.68%	0.601	0.80%	0.815	0.096	0.94	0.094	0.957	0.953	0.117	0.544	0.226	0.306	0.944	0.271	0.089	0.228	0.934	0.085	0.027	0.057	0.117	0.779	0.003	0.042	0.185	1.127	4.279	5.275	4.334	0.002	0.004	0.976	0.018	0.813	0.026	0.157	0.719	0.538
-3.54	3.236	3.576	0.833	0.061	0.005	0.002	0.001	-4.707	2.07E-05	0.925	98.21%	0.481	1.38%	0.412	0.545	0.539	0.927	0.262	0.103	0.969	0.621	0.143	0.775	3.178	0.048	0.177	0.974	0.88	0.877	0.979	0.977	0.82	0.913	0.003	0.011	0.989	1.855	4.142	5.026	5.338	0.005	0.82	0.973	0.873	0.108	0.027	0.957	0.925	0.126
-4.914	3.676	5.827	0.918	0	0.013	0.961	0.992	-5.008	1.20E-05	0.036	102.04%	0.478	1.25%	0.806	0.084	0.753	0.074	0.934	0.895	0.094	0.389	0.26	0.132	0.798	0.249	0.031	0.409	0.975	0.833	0.766	0.366	0.878	0.773	0.003	0.025	0.9	0.842	4.601	5.486	5.084	0.002	0.61	0.991	0.142	0.854	0.637	0.954	0.945	0.949
-5.401	2.526	2.88	0.905	0.032	0.205	0.095	0.685	-5.18	2.59E-05	0.476	93.63%	0.772	2.49%	0.386	0.949	0.732	0.794	0.536	0.558	0.308	0.868	0.891	0.629	1.568	0.321	0.773	0.977	0.968	0.03	0.509	0.396	0.439	0.547	0.003	0.008	0.86	0.866	3.166	4.347	4.217	0.038	0.169	0.8	0.786	0.602	0.083	0.948	0.898	0.758
-4.433	2.778	3.015	0.83	0.061	0.004	0.004	0.178	-5.081	1.39E-05	0.144	99.44%	0.605	2.27%	0.491	0.518	0.578	0.058	0.29	0.044	0.693	0.556	0.936	0.354	8.065	0.303	0.961	0.981	0.947	0.742	0.58	0.92	0.094	0.329	0.003	0.007	0.888	1.203	4.569	5.855	5.9	0.241	0.088	0.866	0.784	0.556	0.794	0.012	0.88	0.852
-4.989	3.643	5.738	0.367	0	0.052	0.232	0.875	-5.117	2.22E-05	0.005	100.79%	0.428	1.05%	0.871	0.186	0.807	0.063	0.787	0.705	0.021	0.608	0.13	0.136	4.754	0.081	0.016	0.956	0.984	0.879	0.112	0.94	0.876	0.95	0.003	0.663	0.857	1.751	5.122	5.794	6.411	0.005	0.995	0.988	0.877	0.83	0.604	0.904	0.959	0.81
-3.902	2.322	2.249	0.008	0.228	0.41	0.109	0.127	-5.222	1.05E-05	0.861	93.67%	1.147	4.20%	0.687	0.6	0.278	0.055	0.211	0.765	0.652	0.551	0.167	0.118	2.594	0.364	0.11	0.571	0.977	0.638	0.079	0.88	0.139	0.031	0.003	0.061	0.979	0.557	3.324	3.815	5.415	0.332	0.029	0.866	0.936	0.315	0.067	0.599	0.606	0.323
-4.675	2.816	3.284	1	0.002	0.005	0.001	0.003	-4.989	1.26E-05	0.289	99.92%	1.462	0.31%	0.486	0.107	0.601	0.066	0.765	0.92	0.04	0.882	0.346	0.384	2.811	0.339	0.859	0.952	0.242	0.95	0.755	0.875	0.942	0.779	0.003	0.011	0.682	1.043	3.687	5.124	6.725	0.009	0.293	0.626	0.761	0.28	0.017	0.873	0.914	0.095
-4.764	3.611	3.859	0.091	0.009	0.008	0.101	0.198	-4.997	1.11E-05	0.424	100.00%	0.71	1.03%	0.676	0.18	0.685	0.06	0.404	0.094	0.529	0.622	0.15	0.193	3.377	0.102	0.312	0.908	0.868	0.638	0.104	0.55	0.042	0.176	0.003	0.028	0.327	2.188	4.626	5.548	6.402	0.028	0.661	0.881	0.916	0.493	0.057	0.961	0.858	0.63
-4.562	4.281	5.319	0.994	0.004	0.008	0.034	0.36	-5.154	1.57E-05	0.568	96.14%	2.365	2.44%	0.093	0.165	0.494	0.138	0.319	0.156	0.754	0.855	0.722	0.584	2.731	0.026	0.962	0.559	0.922	0.817	0.677	0.754	0.069	0.051	0.003	0.006	0.628	1.143	5.047	6.782	6.706	0.002	0.006	0.807	0.349	0.523	0.008	0.336	0.776	0.203
-5.434	4.14	4.874	0.207	0.493	0.014	0.99	0.079	-4.485	2.43E-05	0.277	97.63%	1.748	1.41%	0.814	0.366	0.737	0.063	0.476	0.111	0.63	0.197	0.494	0.514	4.852	0.173	0.919	0.995	0.955	0.628	0.729	0.137	0.952	0.799	0.003	0.517	0.951	2.57	4.747	5.604	6.138	0.072	0.011	0.937	0.95	0.803	0.562	0.042	0.939	0.932
-6.2	3.631	4.789	0.055	0.003	0.061	0.002	0.261	-4.945	1.34E-05	0.024	99.51%	0.336	0.80%	0.628	0.173	0.531	0.062	0.585	0.918	0.265	0.875	0.54	0.158	3.622	0.154	0.396	0.251	0.966	0.985	0.147	0.819	0.951	0.906	0.003	0.947	0.901	1.322	5.102	5.347	6.361	0.232	0.66	0.994	0.913	0.885	0.679	0.792	0.955	0.743
-5.756	3.824	4.19	0.997	0.037	0.007	0.953	0.006	-4.982	1.97E-05	0.794	97.64%	0.643	1.10%	0.614	0.876	0.733	0.663	0.867	0.955	0.028	0.708	0.825	0.875	1.645	0.059	0.115	0.602	0.981	0.629	0.127	0.925	0.181	0.209	0.003	0.016	0.943	0.984	3.617	4.345	5.009	0.007	0.02	0.917	0.099	0.814	0.011	0.085	0.865	0.709
-5.204	3.571	4.389	0.727	0.022	0.003	0.002	0.008	-4.636	3.18E-05	0.456	86.56%	1.843	13.52%	0.722	0.928	0.341	0.417	0.379	0.62	0.977	0.868	0.567	0.684	1.128	0.006	0.971	0.987	0.4	0.882	0.756	0.98	0.026	0.053	0.003	0.012	0.705	2.473	4.562	6.447	7.315	0.005	0.026	0.115	0.732	0.303	0.014	0.961	0.717	0.01
-3.142	2.588	4.009	0.874	0.001	0.144	0.956	0.946	-5.287	2.68E-05	0.281	98.24%	0.807	1.15%	0.969	0.442	0.932	0.095	0.913	0.9	0.795	0.84	0.871	0.476	4.294	0.809	0.186	0.25	0.206	0.278	0.329	0.408	0.944	0.105	0.003	0.038	0.89	1.168	4.341	4.171	4.468	0.015	0.101	0.955	0.91	0.722	0.643	0.971	0.916	0.038
-3.227	4.108	4.964	0.138	0.071	0.007	0.419	0.994	-5.383	2.71E-05	0.822	88.73%	1.448	3.86%	0.154	0.684	0.714	0.329	0.258	0.378	0.892	0.36	0.915	0.14	5.086	0.61	0.914	0.124	0.152	0.014	0.195	0.499	0.957	0.044	0.004	0.013	0.857	0.773	5.231	4.502	4.731	0.098	0.002	0.556	0.012	0.155	0.003	0.008	0.265	0.07
-4.959	4.038	5.413	0.996	0.002	0.075	0.79	0.007	-5.397	1.26E-05	0.021	101.09%	0.381	0.56%	0.559	0.079	0.7	0.055	0.737	0.904	0.045	0.648	0.18	0.32	1.19	0.068	0.039	0.495	0.977	0.982	0.071	0.842	0.233	0.915	0.003	0.339	0.273	1.884	5.26	5.878	6.664	0.006	0.117	0.937	0.829	0.865	0.017	0.893	0.816	0.045
-4.016	3.766	5.887	0.066	0.016	0.719	0.969	0.999	-5.095	1.88E-05	0.018	99.38%	0.695	0.81%	0.967	0.126	0.773	0.056	0.539	0.834	0.366	0.889	0.159	0.097	7.69	0.208	0.063	0.033	0.939	0.84	0.263	0.879	0.971	0.894	0.003	0.937	0.688	2.375	5.401	5.655	6.401	0.008	0.974	0.997	0.88	0.964	0.982	0.987	0.969	0.767
-4.502	4.277	5.844	0.445	0.014	0.009	0.998	0.212	-4.985	1.65E-05	0.258	101.12%	0.615	0.59%	0.978	0.159	0.802	0.054	0.582	0.889	0.248	0.685	0.155	0.177	5.623	0.137	0.028	0.136	0.873	0.921	0.193	0.912	0.769	0.856	0.003	0.826	0.129	2.356	5.309	6.266	6.618	0.014	0.507	0.968	0.902	0.884	0.93	0.988	0.933	0.686
-3.112	1.95	2.729	0.007	0.018	0.262	0.027	0.09	-5.522	1.26E-05	0.875	81.06%	3.862	16.00%	0.048	0.113	0.473	0.963	0.462	0.077	0.796	0.859	0.492	0.914	8.508	0.13	0.724	0.972	0.954	0.402	0.936	0.991	0.045	0.593	0.003	0.006	0.941	0.988	4.619	6.268	6.692	0.004	0.003	0.124	0.006	0.09	0.017	0.02	0.03	0.005
-3.955	2.901	3.597	0.998	0.976	0.005	0.003	0.03	-4.996	9.23E-06	0.416	89.65%	1.35	6.48%	0.339	0.945	0.211	0.06	0.221	0.044	0.433	0.868	0.37	0.598	1.766	0.149	0.988	0.996	0.964	0.637	0.716	0.706	0.047	0.189	0.003	0.007	0.71	2.229	4.919	6.039	6.959	0.054	0.26	0.862	0.972	0.473	0.768	0.789	0.912	0.887
-4.969	2.63	2.713	0.99	0.001	0.007	0.016	0.33	-4.539	3.90E-05	0.065	99.34%	0.726	0.92%	0.781	0.61	0.933	0.104	0.944	0.457	0.029	0.186	0.103	0.465	1.771	0.081	0.025	0.866	0.987	0.372	0.267	0.665	0.506	0.583	0.003	0.012	0.83	0.764	4.219	4.408	4.31	0.015	0.34	0.735	0.619	0.641	0.015	0.027	0.925	0.02
-5.465	3.214	3.516	0.998	0.978	0.05	0.004	0.989	-5.102	1.20E-05	0.615	96.92%	0.877	2.46%	0.118	0.905	0.631	0.801	0.881	0.871	0.549	0.859	0.805	0.907	2.508	0.206	0.693	0.808	0.957	0.902	0.836	0.924	0.25	0.376	0.003	0.01	0.923	0.779	3.629	4.993	6.347	0.039	0.026	0.925	0.04	0.472	0.01	0.65	0.716	0.458
-3.445	4.293	5.406	0.985	0.038	0.004	0.967	0.881	-4.93	2.29E-05	0.235	97.83%	3.544	1.13%	0.945	0.78	0.819	0.055	0.457	0.081	0.712	0.314	0.478	0.298	3.959	0.214	0.96	0.991	0.849	0.486	0.53	0.725	0.945	0.195	0.003	0.276	0.922	2.84	5.131	6.061	6.149	0.333	0.009	0.97	0.964	0.782	0.61	0.954	0.918	0.976
-4.691	2.809	4.494	0.021	0	0.012	0.019	0.036	-5.04	1.60E-05	0.013	98.96%	0.415	1.05%	0.847	0.207	0.353	0.061	0.561	0.184	0.173	0.146	0.083	0.108	1.59	0.138	0.02	0.156	0.988	0.756	0.105	0.03	0.405	0.703	0.003	0.217	0.888	1.549	4.949	5.613	5.735	0.002	0.894	0.984	0.905	0.838	0.528	0.924	0.915	0.421
-6.226	4.655	5.98	0.999	0.011	0.007	0.797	0.001	-5.121	2.36E-05	0.05	99.57%	0.505	0.97%	0.344	0.73	0.809	0.055	0.256	0.04	0.459	0.14	0.359	0.572	3.734	0.116	0.796	0.993	0.97	0.782	0.541	0.938	0.786	0.79	0.003	0.02	0.943	2.51	5.087	5.786	6.084	0.247	0.049	0.987	0.932	0.89	0.561	0.902	0.836	0.904
-4.213	3.27	2.95	0.998	0.001	0.004	0.006	0.003	-4.763	3.76E-05	0.412	98.14%	0.607	1.41%	0.268	0.358	0.941	0.066	0.891	0.057	0.897	0.881	0.571	0.695	2.168	0.135	0.616	0.799	0.92	0.51	0.159	0.289	0.055	0.143	0.003	0.009	0.228	1.402	3.681	4.761	4.758	0.011	0.029	0.608	0.297	0.264	0.005	0.981	0.3	0.006
-6.894	4.879	6.71	0.992	0.832	0.003	0.002	0.009	-5.638	1.19E-05	0.013	100.02%	4.527	0.62%	0.331	0.576	0.734	0.063	0.344	0.424	0.951	0.414	0.797	0.649	3.945	0.007	0.284	0.993	0.94	0.132	0.943	0.814	0.009	0.072	0.003	0.033	0.978	0.519	5.05	6.515	6.743	0.005	0.464	0.462	0.973	0.514	0.322	0.982	0.893	0.002
-5.773	3.766	4.842	0.984	0.004	0.009	0.004	0.003	-4.903	2.36E-05	0.113	99.51%	0.236	0.88%	0.245	0.83	0.939	0.314	0.877	0.944	0.848	0.86	0.73	0.896	2.389	0.317	0.107	0.772	0.965	0.699	0.642	0.829	0.066	0.706	0.003	0.088	0.029	2.428	5.276	6.812	6.336	0.048	0.069	0.722	0.825	0.882	0.854	0.931	0.867	0.458
-3.417	3.714	3.986	0.999	0.996	0.047	0.004	0.005	-6.091	1.83E-06	0.065	100.57%	0.242	0.89%	0.225	0.341	0.772	0.041	0.898	0.019	0.003	0.035	0.946	0.924	4.99	0.255	0.963	0.999	0.994	0.494	0.96	0.923	0.075	0.954	0.003	0.005	0.991	-0.269	3.672	4.865	5.537	0.008	0.056	0.804	0.959	0.269	0.795	0.828	0.901	0.013
-4.698	3.112	3.933	0.952	0.017	0.006	0.001	0.026	-4.826	1.60E-05	0.931	98.13%	0.678	1.01%	0.577	0.877	0.89	0.794	0.744	0.711	0.512	0.201	0.919	0.891	1.396	0.123	0.585	0.996	0.982	0.81	0.995	0.956	0.092	0.924	0.003	0.009	0.974	0.884	3.934	4.747	5.741	0.064	0.003	0.874	0.127	0.202	0.005	0.006	0.735	0.01
-4.912	2.609	2.862	0.945	0.551	0.029	0.892	0.582	-5.136	2.86E-05	0.345	97.45%	0.519	3.54%	0.371	0.063	0.685	0.131	0.751	0.522	0.021	0.28	0.461	0.256	0.719	0.395	0.31	0.504	0.937	0.381	0.907	0.046	0.302	0.15	0.003	0.008	0.027	0.274	2.946	4.145	5.139	0.022	0.013	0.834	0.012	0.479	0.014	0.085	0.26	0.067
-6.454	2.589	3.176	0.296	0.963	0.097	0.004	0.99	-5.368	5.27E-06	0.214	97.87%	0.821	2.25%	0.904	0.163	0.357	0.071	0.74	0.738	0.102	0.43	0.421	0.143	1.156	0.259	0.269	0.986	0.985	0.545	0.822	0.653	0.808	0.458	0.003	0.025	0.908	0.793	4.006	4.971	4.661	0.012	0.723	0.983	0.861	0.854	0.389	0.866	0.957	0.753
-4.262	3.447	4.682	0.935	0.504	0.007	0.012	0.032	-5.109	2.03E-05	0.012	99.02%	0.535	1.38%	0.052	0.9	0.533	0.966	0.49	0.989	0.301	0.299	0.305	0.936	1.454	0.044	0.031	0.37	0.936	0.612	0.85	0.986	0.134	0.206	0.003	0.577	0.592	1.81	5.167	7.535	6.777	0	0.06	0.762	0.952	0.587	0.657	0.764	0.844	0.032
-4.29	3.301	3.53	0.105	0.028	0.496	0.991	0.067	-4.976	2.47E-05	0.594	96.14%	2.042	1.71%	0.984	0.13	0.968	0.102	0.972	0.71	0.965	0.053	0.973	0.531	8.167	0.403	0.816	0.944	0.983	0.657	0.309	0.797	0.899	0.052	0.003	0.065	0.943	1.514	4.649	6.217	5.36	0.005	0.002	0.981	0.986	0.242	0.3	0.888	0.887	0.23
-5.766	3.281	4.553	0.959	0.004	0.009	0.007	0.114	-4.777	2.71E-05	0.84	95.15%	1.143	4.45%	0.619	0.776	0.831	0.548	0.404	0.583	0.968	0.917	0.784	0.7	7.905	0.186	0.859	0.956	0.845	0.876	0.707	0.907	0.062	0.271	0.003	0.01	0.948	1.68	4.309	5.653	6.146	0.275	0.038	0.687	0.427	0.462	0.014	0.947	0.543	0.098
-6.713	4.078	5.142	0.979	0.136	0.005	0.003	0.001	-4.934	2.26E-05	0.141	98.23%	0.441	0.97%	0.214	0.896	0.94	0.701	0.727	0.927	0.9	0.857	0.8	0.902	5.827	0.056	0.168	0.238	0.926	0.725	0.936	0.676	0.356	0.69	0.003	0.042	0.106	2.751	5.102	6.294	5.322	0.007	0.829	0.844	0.862	0.876	0.934	0.969	0.926	0.02
-4.171	3.753	5.825	0.998	0.556	0.004	0.001	0.011	-5.349	9.14E-06	0.147	100.63%	2.298	0.40%	0.58	0.863	0.806	0.051	0.587	0.038	0.5	0.268	0.536	0.203	4.671	0.075	0.975	0.999	0.922	0.778	0.714	0.86	0.026	0.809	0.003	0.006	0.742	1.784	4.619	5.607	5.855	0.005	0.079	0.914	0.918	0.607	0.253	0.472	0.91	0.807
-5.335	3.082	3.655	0.966	0	0.005	0.002	0.015	-4.792	3.05E-05	0.21	100.98%	0.62	0.71%	0.5	0.439	0.863	0.141	0.954	0.906	0.015	0.298	0.85	0.313	0.632	0.066	0.064	0.493	0.982	0.892	0.852	0.565	0.086	0.451	0.003	0.014	0.326	1.389	5.38	7.394	6.817	0.003	0.196	0.935	0.82	0.755	0.362	0.933	0.921	0.708
-2.484	4.636	5.347	0.362	0.765	0.006	0.993	0.052	-4.885	2.07E-05	0.058	100.76%	0.781	0.80%	0.658	0.375	0.136	0.048	0.118	0.018	0.298	0.234	0.055	0.184	6.311	0.171	0.984	0.994	0.973	0.684	0.109	0.733	0.033	0.347	0.003	0.204	0.144	3.531	5.319	6.879	6.18	0.067	0.762	0.918	0.951	0.632	0.886	0.943	0.938	0.862
-6.469	3.891	4.599	0.886	0.988	0.006	0.006	0.86	-4.827	1.70E-05	0.881	98.06%	1.371	1.54%	0.753	0.95	0.59	0.23	0.476	0.704	0.873	0.911	0.342	0.671	2.483	0.045	0.649	0.972	0.859	0.857	0.994	0.958	0.112	0.841	0.003	0.051	0.979	2.292	4.113	5.242	6.709	0.009	0.324	0.966	0.78	0.436	0.009	0.855	0.778	0.3
-5.176	4.074	4.898	0.909	0.903	0.009	0.994	0.021	-5.096	2.37E-05	0.682	99.02%	0.71	1.36%	0.216	0.894	0.913	0.331	0.263	0.179	0.67	0.04	0.395	0.946	0.974	0.02	0.982	0.366	0.981	0.06	0.258	0.993	0.064	0.018	0.003	0.007	0.042	2.537	4.455	5.254	4.554	0.408	0.063	0.497	0.027	0.382	0.003	0.009	0.52	0.2
-3.048	4.22	4.384	0.97	0.003	0.007	0.015	0.183	-5.634	1.73E-05	0.335	98.60%	0.591	1.40%	0.093	0.854	0.418	0.954	0.514	0.977	0.204	0.526	0.239	0.952	3.202	0.063	0.02	0.634	0.748	0.692	0.85	0.982	0.03	0.411	0.003	0.011	0.199	1.716	5.287	7.008	5.769	0	0.004	0.873	0.828	0.309	0.159	0.014	0.436	0.005
-2.777	2.84	1.776	0.899	0.143	0.005	0.003	0.002	-5.716	1.88E-05	0.597	92.98%	3.736	7.00%	0.238	0.575	0.486	0.055	0.352	0.02	0.504	0.618	0.237	0.447	6.326	0.495	0.877	0.994	0.958	0.441	0.988	0.954	0.291	0.454	0.003	0.01	0.918	1.147	2.478	3.769	6.122	0.037	0.007	0.786	0.93	0.384	0.026	0.635	0.736	0.01
-5.307	3.966	4.51	0.993	0.658	0.025	0.116	0.025	-5.034	1.90E-05	0.427	98.90%	0.89	0.84%	0.902	0.924	0.823	0.494	0.304	0.595	0.342	0.897	0.227	0.224	1.23	0.179	0.858	0.973	0.957	0.804	0.579	0.218	0.92	0.823	0.004	0.024	0.968	1.967	4.215	5.126	3.992	0.219	0.1	0.91	0.487	0.902	0.087	0.078	0.914	0.958
-6.366	2.575	4.222	0.995	0.001	0.003	0.002	0.003	-5.019	1.54E-05	0.21	98.70%	0.371	0.38%	0.32	0.718	0.935	0.938	0.934	0.898	0.095	0.388	0.779	0.926	0.383	0.292	0.027	0.931	0.987	0.588	0.816	0.926	0.049	0.948	0.003	0.053	0.411	1.757	4.474	5.173	4.768	0.53	0.157	0.665	0.191	0.562	0.007	0.941	0.746	0.021
-4.632	2.582	2.078	0.004	0.003	0.608	0.909	0.932	-4.845	2.11E-05	0.787	95.64%	0.927	3.41%	0.832	0.086	0.253	0.053	0.101	0.293	0.026	0.472	0.192	0.122	3.776	0.563	0.055	0.843	0.982	0.419	0.152	0.888	0.115	0.171	0.003	0.118	0.94	0.523	2.878	3.356	4.845	0.765	0.02	0.887	0.874	0.803	0.016	0.131	0.626	0.925
-6.326	4.156	5.824	0.994	0.053	0.004	0.001	0.02	-5.168	9.40E-06	0.078	100.78%	1.607	0.60%	0.782	0.156	0.759	0.059	0.913	0.924	0.691	0.863	0.809	0.248	3.569	0.026	0.673	0.966	0.976	0.924	0.292	0.904	0.735	0.16	0.003	0.221	0.871	1.851	5.237	6.431	7.064	0.003	0.49	0.984	0.98	0.393	0.355	0.982	0.88	0.01
-4.533	2.748	2.723	0.97	0.07	0.006	0.002	0.003	-4.913	3.82E-05	0.91	91.39%	0.65	8.80%	0.344	0.41	0.927	0.673	0.882	0.74	0.6	0.228	0.708	0.911	1.371	0.463	0.004	0.766	0.977	0.196	0.689	0.057	0.799	0.142	0.003	0.011	0.161	0.64	2.903	4.276	4.344	0.753	0.186	0.844	0.031	0.343	0.007	0.015	0.762	0.031
-5.861	2.5	4.22	0.525	0.341	0.09	0.057	0.997	-4.9	7.11E-06	0.136	97.82%	0.4	2.97%	0.38	0.387	0.178	0.139	0.716	0.818	0.101	0.309	0.288	0.287	0.425	0.449	0.012	0.267	0.961	0.882	0.02	0.19	0.885	0.895	0.003	0.019	0.336	0.46	3.627	5.087	4.617	0.005	0.787	0.989	0.004	0.302	0.127	0.563	0.912	0.883
-5.894	3.269	4.253	0.995	0.059	0.007	0.008	0.002	-4.83	5.07E-05	0.958	96.93%	0.57	1.81%	0.591	0.875	0.777	0.837	0.924	0.95	0.006	0.084	0.71	0.834	1.954	0.102	0.033	0.097	0.939	0.912	0.967	0.91	0.739	0.262	0.003	0.015	0.985	2.037	5.141	8.133	6.837	0.003	0.841	0.946	0.808	0.277	0.728	0.97	0.532	0.022
-4.572	3.698	4.64	0.154	0.285	0.006	0.022	0.736	-4.832	2.99E-05	0.521	96.76%	0.982	1.29%	0.48	0.743	0.906	0.971	0.133	0.626	0.951	0.861	0.902	0.91	2.998	0.037	0.65	0.989	0.98	0.53	0.93	0.898	0.79	0.197	0.003	0.009	0.956	2.336	5.332	6.601	6.409	0.01	0.004	0.881	0.9	0.859	0.146	0.008	0.405	0.052
-5.21	2.046	3.627	0.995	0	0.005	0.004	0.008	-4.849	1.99E-05	0.092	101.06%	0.428	0.43%	0.891	0.836	0.861	0.296	0.904	0.611	0.114	0.333	0.906	0.289	2.04	0.125	0.035	0.256	0.95	0.889	0.251	0.876	0.482	0.474	0.003	0.012	0.44	1.274	5.979	6.815	6.511	0.006	0.195	0.975	0.47	0.49	0.015	0.77	0.959	0.899
-4.405	2.887	3.423	0.982	0.001	0.017	0.112	0.041	-4.728	2.29E-05	0.783	94.09%	0.119	3.52%	0.606	0.09	0.871	0.073	0.923	0.566	0.002	0.12	0.771	0.409	0.38	0.284	0.045	0.13	0.98	0.515	0.821	0.013	0.122	0.548	0.003	0.009	0.027	0.663	4.285	5.456	4.676	0.009	0.078	0.847	0.84	0.578	0.006	0.958	0.803	0.246
-4.609	3.248	4.869	0.024	0.013	0.013	0.005	0.001	-5.045	2.11E-05	0.078	97.92%	0.794	2.68%	0.359	0.238	0.901	0.275	0.937	0.304	0.02	0.163	0.695	0.875	4.831	0.016	0.029	0.922	0.985	0.248	0.98	0.038	0.413	0.153	0.003	0.011	0.977	0.887	4.41	6.499	6.808	0.063	0.735	0.788	0.628	0.433	0.014	0.958	0.393	0.804
-5.099	3.548	5.489	1	0.994	0.02	0.019	0.031	-5.422	9.91E-06	0.92	78.78%	3.046	22.52%	0.107	0.962	0.467	0.912	0.049	0.161	0.987	0.934	0.189	0.823	10.457	0.048	0.979	0.739	0.167	0.128	0.905	0.901	0.933	0.067	0.003	0.007	0.988	2.09	4.65	5.463	4.418	0.01	0.005	0.903	0.268	0.266	0.007	0.005	0.725	0.031
-6.595	4.179	6.09	1	0.206	0.034	0.159	0.967	-5.286	8.30E-06	0.017	99.96%	1.992	0.60%	0.902	0.354	0.946	0.059	0.969	0.949	0.796	0.894	0.972	0.363	7.922	0.056	0.097	0.959	0.993	0.758	0.045	0.871	0.028	0.885	0.003	0.074	0.254	1.476	5.136	6.629	6.08	0.011	0.08	0.864	0.978	0.871	0.759	0.958	0.925	0.84
-4.697	4.435	6.839	0.998	0.004	0.004	0.101	0.407	-5.008	1.72E-05	0.023	100.70%	0.488	0.19%	0.186	0.113	0.868	0.066	0.951	0.932	0.727	0.716	0.877	0.886	3.408	0.079	0.171	0.963	0.977	0.706	0.786	0.494	0.242	0.663	0.003	0.006	0.109	0.976	5.057	4.701	5.889	0.1	0.036	0.962	0.842	0.578	0.618	0.983	0.871	0.062
-2.939	2.338	1.958	0.803	0.009	0.901	0.951	1	-4.88	3.90E-05	0.374	87.07%	0.414	12.62%	0.261	0.081	0.416	0.066	0.403	0.399	0.497	0.292	0.811	0.274	5.253	0.677	0.027	0.209	0.436	0.67	0.803	0.227	0.344	0.705	0.003	0.01	0.028	0.393	2.839	3.295	5.034	0.037	0.015	0.555	0.058	0.299	0.016	0.638	0.436	0.094
-3.823	2.926	3.662	0.003	0.009	0.012	0.007	0.927	-4.877	2.44E-05	0.366	99.21%	0.5	1.11%	0.918	0.546	0.764	0.679	0.775	0.978	0.387	0.88	0.582	0.686	0.898	0.812	0.213	0.933	0.95	0.136	0.931	0.9	0.903	0.865	0.003	0.015	0.938	0.33	2.422	4.556	5.293	0.005	0.002	0.982	0.01	0.132	0.005	0.004	0.817	0.343
-5.457	3.573	3.875	0.991	0.017	0.008	0.01	0.002	-4.857	1.86E-05	0.424	100.04%	0.641	0.72%	0.383	0.383	0.808	0.294	0.897	0.851	0.038	0.356	0.406	0.598	0.778	0.079	0.06	0.755	0.974	0.904	0.34	0.934	0.277	0.882	0.003	0.087	0.549	1.647	4.556	5.973	5.084	0.045	0.024	0.979	0.583	0.944	0.627	0.747	0.951	0.915
-5.41	4.31	4.882	0.485	0.009	0.005	0.048	0.002	-5.214	1.96E-05	0.757	97.67%	1.035	2.23%	0.37	0.24	0.751	0.344	0.036	0.041	0.989	0.798	0.371	0.508	1.939	0.101	0.023	0.993	0.973	0.64	0.921	0.894	0.016	0.374	0.003	0.013	0.361	2.344	4.419	5.648	5.089	0.006	0.001	0.945	0.008	0.936	0.024	0.007	0.371	0.594
-6.044	4.295	4.69	0.101	0.013	0.004	0.001	0.002	-4.78	1.74E-05	0.38	100.80%	2.578	0.51%	0.809	0.38	0.86	0.056	0.938	0.615	0.109	0.16	0.285	0.192	7.561	0.069	0.032	0.933	0.978	0.642	0.067	0.281	0.163	0.155	0.004	0.275	0.958	1.307	5.003	6.784	6.613	0.024	0.045	0.759	0.963	0.506	0.077	0.974	0.909	0.004
-4.542	2.934	2.722	0.984	0.003	0.004	0.005	0.007	-5.081	1.10E-05	0.935	94.66%	0.894	2.46%	0.06	0.849	0.233	0.972	0.145	0.31	0.009	0.342	0.192	0.911	1.998	0.015	0.033	0.986	0.972	0.201	0.993	0.154	0.382	0.86	0.003	0.008	0.988	1.004	2.893	4.904	5.669	0.23	0.01	0.117	0.854	0.402	0.168	0.003	0.815	0.007
-6.001	4.72	5.214	0.999	0.115	0.005	0.012	0.002	-5.087	2.31E-05	0.865	97.85%	1.434	2.16%	0.365	0.93	0.78	0.682	0.18	0.473	0.983	0.234	0.339	0.916	1.225	0.041	0.503	0.757	0.95	0.036	0.766	0.96	0.078	0.151	0.003	0.059	0.945	2.966	5.035	6.719	4.875	0.002	0.005	0.502	0.818	0.843	0.047	0.014	0.68	0.007
-6.078	4.798	6.875	0.222	0.003	0.008	0.033	0.731	-4.653	5.81E-06	0.031	100.27%	0.409	0.53%	0.777	0.181	0.675	0.058	0.153	0.926	0.733	0.425	0.197	0.653	1.703	0.144	0.128	0.968	0.991	0.029	0.32	0.139	0.905	0.201	0.003	0.029	0.344	1.246	4.988	5.503	5.336	0.009	0.005	0.871	0.898	0.747	0.035	0.039	0.936	0.137
-4.105	1.513	3.386	0.027	0.908	0.966	0.996	1	-6.042	5.33E-06	0.059	91.61%	1.035	8.71%	0.133	0.059	0.034	0.048	0.056	0.008	0.07	0.121	0.011	0.045	2.271	0.664	0.593	0.374	0.964	0.043	0.028	0.464	0.221	0.076	0.003	0.007	0.607	0.243	3.247	3.989	4.077	0.13	0.014	0.73	0.226	0.471	0.011	0.371	0.317	0.125
-6.855	4.071	4.834	0.997	0.001	0.005	0.004	0.79	-4.611	1.61E-05	0.076	102.23%	0.452	0.80%	0.462	0.556	0.896	0.157	0.936	0.966	0.353	0.912	0.468	0.648	0.852	0.078	0.905	0.792	0.683	0.88	0.082	0.925	0.489	0.894	0.003	0.013	0.511	2.192	4.509	5.735	6.574	0.012	0.013	0.958	0.108	0.765	0.017	0.441	0.858	0.777
-6.181	4.296	6.03	0.999	0.036	0.002	0.004	0.01	-4.867	2.66E-05	0.201	97.89%	1.906	1.44%	0.124	0.65	0.51	0.069	0.314	0.063	0.348	0.08	0.795	0.669	3.624	0.058	0.843	0.99	0.568	0.447	0.934	0.913	0.837	0.9	0.003	0.007	0.968	1.139	3.843	4.692	6.331	0.014	0.029	0.875	0.789	0.542	0.288	0.949	0.924	0.185
-4.56	3.615	4.3	0.037	0.039	0.108	0.836	0.802	-5.216	9.40E-06	0.034	99.98%	0.396	0.90%	0.572	0.083	0.201	0.062	0.402	0.236	0.3	0.209	0.054	0.565	2.373	0.184	0.042	0.271	0.973	0.891	0.671	0.932	0.897	0.825	0.003	0.01	0.872	1.03	4.147	5.341	5.049	0.019	0.048	0.912	0.885	0.802	0.66	0.909	0.866	0.036
-3.534	2.096	2.774	0.991	0.064	0.016	0.428	0.006	-5.042	2.61E-05	0.388	96.18%	0.34	4.24%	0.246	0.723	0.938	0.945	0.816	0.184	0.909	0.676	0.827	0.926	1.703	0.214	0.038	0.994	0.99	0.141	0.764	0.062	0.765	0.686	0.003	0.007	0.966	0.667	3.077	4.59	4.086	0.008	0.01	0.95	0.014	0.602	0.005	0.013	0.78	0.41
-7.152	4.217	5.41	0.993	0.004	0.003	0.002	0.005	-4.699	1.11E-05	0.466	98.28%	0.792	0.96%	0.477	0.761	0.927	0.098	0.937	0.902	0.575	0.867	0.772	0.573	1.891	0.044	0.177	0.996	0.962	0.759	0.827	0.65	0.071	0.676	0.003	0.012	0.886	2.303	4.655	5.402	6.378	0.05	0.08	0.417	0.891	0.522	0.044	0.783	0.818	0.015
-3.365	3.826	4.959	0.11	0.009	0.007	0.994	0.988	-5.209	1.56E-05	0.123	98.87%	1.161	1.07%	0.977	0.717	0.52	0.042	0.436	0.967	0.769	0.908	0.171	0.124	4.093	0.583	0.088	0.387	0.448	0.029	0.5	0.387	0.357	0.242	0.003	0.031	0.903	0.429	4.209	4.541	5.626	0.023	0.003	0.901	0.684	0.357	0.194	0.813	0.579	0.016
-4.889	3.449	3.806	0.778	0	0.006	0.407	0.833	-4.655	2.29E-05	0.138	101.16%	0.383	0.74%	0.652	0.081	0.937	0.123	0.959	0.942	0.034	0.377	0.268	0.392	0.827	0.285	0.16	0.18	0.909	0.063	0.016	0.041	0.101	0.794	0.003	0.046	0.112	1	4.356	5.421	4.692	0.002	0.008	0.976	0.021	0.803	0.019	0.605	0.788	0.751
-5.157	4.001	4.757	0.724	0.099	0.004	0.447	0.113	-5.535	2.52E-05	0.868	94.16%	1.122	4.98%	0.317	0.517	0.85	0.054	0.158	0.062	0.937	0.219	0.379	0.352	0.971	0.179	0.796	0.981	0.425	0.065	0.932	0.809	0.231	0.485	0.003	0.011	0.918	1.759	4.783	5.306	4.564	0.009	0.002	0.338	0.012	0.447	0.003	0.019	0.145	0.008
-5.322	3.463	4.273	0.397	0.005	0.116	0.021	0.011	-5.088	9.99E-06	0.23	96.85%	0.762	1.21%	0.26	0.09	0.602	0.316	0.683	0.481	0.099	0.626	0.87	0.346	0.891	0.135	0.281	0.891	0.974	0.919	0.685	0.899	0.341	0.226	0.003	0.008	0.551	0.782	4.154	5.619	5.939	0.011	0.005	0.969	0.737	0.461	0.005	0.669	0.748	0.824
-5.637	2.888	4.045	0.286	0.005	0.014	0.002	0.001	-5.064	1.86E-05	0.246	101.45%	0.457	0.78%	0.799	0.705	0.792	0.141	0.933	0.187	0.005	0.059	0.312	0.249	1.083	0.089	0.004	0.678	0.978	0.985	0.401	0.864	0.243	0.934	0.004	0.349	0.912	2.021	5.051	6.455	4.82	0.638	0.111	0.985	0.723	0.964	0.392	0.839	0.962	0.892
-5.614	4.098	4.155	0.984	0.002	0.004	0.003	0.002	-4.971	1.81E-05	0.496	97.13%	0.873	1.39%	0.87	0.654	0.937	0.061	0.897	0.515	0.881	0.651	0.694	0.304	7.536	0.085	0.173	0.859	0.695	0.75	0.04	0.951	0.029	0.605	0.003	0.031	0.249	1.571	4.225	5.303	6.552	0.013	0.003	0.483	0.911	0.278	0.016	0.004	0.682	0.004
-5.924	3.648	4.573	0.011	0.126	0.005	0.002	0.004	-4.708	1.56E-05	0.252	98.00%	0.537	1.83%	0.766	0.646	0.789	0.087	0.858	0.82	0.536	0.256	0.63	0.278	2.515	0.11	0.163	0.99	0.97	0.945	0.293	0.946	0.077	0.899	0.003	0.175	0.961	1.831	4.816	5.611	5.821	0.02	0.019	0.925	0.933	0.596	0.011	0.381	0.745	0.893
-6.602	4.191	5.273	0.997	0.003	0.003	0.002	0.001	-4.716	2.35E-05	0.261	100.40%	0.796	0.79%	0.249	0.676	0.913	0.82	0.953	0.897	0.692	0.277	0.852	0.767	2.255	0.013	0.913	0.985	0.855	0.883	0.747	0.929	0.142	0.735	0.003	0.021	0.967	2.535	4.447	5.202	6.825	0.039	0.034	0.057	0.815	0.406	0.009	0.022	0.794	0.011
-4.498	2.839	2.991	0.007	0.28	0.013	0.003	0.008	-5.149	7.53E-06	0.034	98.96%	0.511	1.14%	0.323	0.116	0.046	0.077	0.462	0.25	0.109	0.234	0.043	0.334	5.802	0.17	0.02	0.932	0.947	0.812	0.504	0.949	0.723	0.842	0.003	0.011	0.875	1.086	3.201	4.645	6.088	0.071	0.053	0.897	0.745	0.211	0.008	0.601	0.796	0.003
-8.879	5.898	19.126	0	0	0.008	0.002	1	-5.921	2.94E-07	0	111.50%	7.751	0.17%	0.004	0.078	0.04	0.037	0.001	0.99	0.001	0.007	0.052	0.005	3.632	0	0.721	0.035	0.685	0.04	0.017	0.462	0.994	0.006	0.983	0.915	0.075	0.093	8.245	3.276	6.579	0.003	0.001	0.003	0.024	0.338	0.34	0.007	0.212	0.001
-5.487	4.654	6.447	0.995	0.002	0.004	0.195	0.939	-4.811	1.53E-05	0.43	98.06%	1.835	0.95%	0.158	0.72	0.746	0.093	0.353	0.908	0.509	0.776	0.787	0.457	2.495	0.317	0.087	0.975	0.929	0.372	0.911	0.246	0.946	0.28	0.003	0.02	0.893	1.647	5.235	4.813	5.076	0.53	0.01	0.872	0.577	0.478	0.015	0.807	0.805	0.066
-7.106	4.449	5.651	0.989	0.866	0.004	0.994	0.778	-4.983	1.29E-05	0.17	100.19%	1.633	0.58%	0.816	0.197	0.753	0.061	0.748	0.871	0.019	0.887	0.417	0.183	3.164	0.09	0.251	0.889	0.89	0.556	0.742	0.377	0.152	0.763	0.003	0.744	0.207	2.846	5.154	6.308	5.916	0.617	0.654	0.941	0.841	0.782	0.66	0.979	0.941	0.913
-4.142	3.898	4.022	0.083	0.087	0.008	0.98	0.981	-4.904	2.60E-05	0.51	95.74%	1.567	4.95%	0.94	0.077	0.739	0.063	0.755	0.539	0.495	0.779	0.824	0.104	2.695	0.166	0.004	0.602	0.937	0.985	0.037	0.296	0.381	0.871	0.003	0.303	0.313	0.969	4.032	4.776	5.591	0.012	0.161	0.957	0.596	0.924	0.66	0.896	0.936	0.952
-4.029	3.453	4.033	0.009	0.001	0.008	0.036	0.99	-4.728	1.89E-05	0.05	100.80%	0.308	0.92%	0.956	0.126	0.758	0.109	0.884	0.878	0.33	0.896	0.228	0.218	0.677	0.754	0.091	0.275	0.958	0.723	0.509	0.781	0.951	0.486	0.004	0.87	0.924	0.974	4.447	5.157	4.99	0.738	0.753	0.996	0.334	0.932	0.863	0.947	0.97	0.959
-2.894	3.292	4.189	0.794	1	0.046	0.041	0.937	-5.457	1.22E-05	0.78	73.51%	3.155	33.61%	0.152	0.788	0.183	0.491	0.005	0.15	0.994	0.932	0.391	0.222	9.017	0.288	0.599	0.361	0.048	0.307	0.711	0.718	0.946	0.017	0.003	0.01	0.971	0.542	4.932	5.135	4.67	0.003	0.002	0.845	0.088	0.354	0.004	0.002	0.554	0.059
-5.554	3.721	3.909	0.861	0.001	0.003	0.002	0.004	-4.681	2.16E-05	0.033	100.11%	0.618	0.93%	0.441	0.679	0.435	0.063	0.551	0.816	0.014	0.377	0.387	0.681	5.019	0.119	0.516	0.611	0.931	0.909	0.064	0.779	0.033	0.543	0.003	0.103	0.242	2.019	5.013	6.672	7.098	0.015	0.113	0.287	0.416	0.303	0.02	0.952	0.739	0.016
-4.462	3.8	4.671	0.888	0.192	0.179	0.981	0.112	-5.377	1.48E-05	0.237	99.16%	0.633	1.17%	0.755	0.152	0.937	0.058	0.935	0.972	0.941	0.892	0.875	0.236	4.596	0.635	0.031	0.443	0.979	0.396	0.043	0.412	0.098	0.619	0.003	0.038	0.228	0.673	4.159	5.015	5.508	0.01	0.006	0.904	0.751	0.5	0.026	0.012	0.421	0.029
-4.562	4.051	4.776	0.009	0.009	0.193	0.965	0.329	-4.808	1.04E-05	0.489	99.39%	0.723	1.15%	0.878	0.121	0.878	0.062	0.813	0.424	0.509	0.452	0.112	0.345	1.086	0.311	0.574	0.231	0.939	0.584	0.062	0.631	0.435	0.389	0.003	0.036	0.456	2.664	4.881	5.829	5.801	0.485	0.192	0.961	0.86	0.689	0.046	0.969	0.913	0.763
-4.984	4.101	4.941	0.829	0.012	0.006	0.13	0.167	-4.936	3.25E-05	0.283	97.73%	3.541	1.12%	0.86	0.871	0.649	0.058	0.496	0.038	0.594	0.139	0.425	0.318	5.451	0.131	0.96	0.995	0.88	0.639	0.407	0.909	0.827	0.174	0.003	0.026	0.794	2.974	4.8	5.791	6.376	0.081	0.027	0.965	0.967	0.35	0.159	0.943	0.857	0.274
-6.617	4.209	5.749	0.93	0.043	0.005	0.037	0.013	-4.909	1.11E-05	0.924	97.69%	0.994	1.23%	0.95	0.884	0.959	0.534	0.827	0.931	0.991	0.747	0.754	0.879	2.167	0.053	0.23	0.094	0.073	0.297	0.045	0.953	0.196	0.049	0.003	0.72	0.232	2.639	5.227	6.516	6.638	0.221	0.017	0.75	0.885	0.948	0.963	0.596	0.926	0.578
-6.198	4.418	5.357	0.802	0.311	0.013	0.005	0.209	-5.354	6.67E-06	0.237	99.56%	2.739	1.08%	0.976	0.233	0.51	0.061	0.372	0.945	0.692	0.924	0.379	0.24	4.549	0.083	0.773	0.828	0.944	0.741	0.66	0.972	0.685	0.641	0.017	0.901	0.963	2.749	4.945	5.432	6.366	0.003	0.004	0.982	0.935	0.479	0.013	0.02	0.741	0.146
-5.971	5.279	7.671	1	0.75	0.004	0.004	0.947	-5.742	7.42E-06	0.02	100.93%	6.275	0.42%	0.147	0.843	0.666	0.062	0.383	0.052	0.45	0.155	0.785	0.417	3.57	0.027	0.969	0.993	0.852	0.007	0.553	0.971	0.057	0.055	0.003	0.015	0.592	1.099	5.517	6.823	7.079	0.015	0.126	0.874	0.983	0.63	0.587	0.962	0.928	0.007
-4.769	3.084	3.728	1	0.007	0.003	0.012	0.851	-4.837	4.25E-05	0.548	94.48%	1.276	4.45%	0.076	0.332	0.896	0.54	0.918	0.201	0.04	0.339	0.869	0.706	2.087	0.394	0.646	0.908	0.924	0.059	0.985	0.841	0.452	0.173	0.003	0.007	0.139	1.244	2.239	3.891	3.948	0.013	0.424	0.958	0.849	0.518	0.038	0.849	0.853	0.173
-6.118	2.917	3.407	0.832	0.007	0.003	0.088	0.107	-4.555	3.19E-05	0.075	99.99%	0.65	1.01%	0.151	0.76	0.533	0.831	0.445	0.78	0.018	0.34	0.654	0.698	5.932	0.185	0.352	0.971	0.961	0.94	0.732	0.491	0.265	0.945	0.003	0.01	0.957	1.476	4.085	5.097	3.984	0.026	0.012	0.847	0.369	0.59	0.051	0.018	0.781	0.573
[truncated: 130,220 more rows]
[truncated: 38 more columns]
