# Supplementary material for: A pharmacophore-guided deep learning approach for bioactive molecular generation
Source: Nat Commun. 2023 Oct 6;14:6234. doi: 10.1038/s41467-023-41454-9 (PMC10558534; doi:10.1038/s41467-023-41454-9)
Supplement: Supplementary file 8 — Source data [file 41467_2023_41454_MOESM8_ESM.xlsx]

## Sheet: Table 1
methods	validity↑	uniqueness↑	novelty↑	ratio of available molecules↑
ORGAN	0.379	0.841	0.687	0.219
VAE	0.87	0.999	0.974	0.847
SMILES LSTM	0.959	1	0.912	0.875
Syntalinker	1	0.88	0.903	0.795
PGMG	0.982	0.979	0.976	0.938
An upward (or downward) arrow next to each metric indicates that higher (or lower) values represent better performance. Best performance among all methods for each metric is shown in bold.

## Sheet: Table 2
Target	Method	Validity↑	Uniqueness↑	Novelty↑	Ratio of Available Molecules↑	SA↓	Docking Score↓	Pharmacophore Score↑	Time↓
CDK2	PGMG	0.981	0.949	0.995	0.926	2.49	-9.14	0.785	18s
	RELATIONphar*	0.361	1	1	0.361	2.77	-8.67	0.741	5s
	RELATIONphar-BOdock*	0.622	0.992	0.942	0.581	2.78	-8.67	0.743	~60h
	Pocket2Mol	1	0.248	0.998	0.248	4.23	-9.1	-	1.5h
	Seq2Seq	0.953	0.796	0.999	0.758	2.76	-9.1	-	97s
AKT1	PGMG	0.996	0.848	0.993	0.839	2.35	-11.17	0.752	15s
	RELATIONphar*	0.332	1	1	0.332	3.13	-9.85	0.792	5s
	RELATIONphar-BOdock*	0.541	0.94	0.951	0.484	3.12	-9.83	0.814	~60h
	Pocket2Mol	1	0.313	0.997	0.312	4.29	-10.48	-	1.9h
	Seq2Seq	0.945	0.67	1	0.633	3.2	-10.6	-	103s
The raw data corresponding to the table can be found in the "Supplementary data1" folder.

## Sheet: Figure 2
properties of ChEMBL training set (select 100000 molecules randomly from ChEMBL training set)						properties of the molecules generated by PGMG
TPSA	LogP	MW	QED			TPSA	LogP	MW	QED
121.96	2.334	465.55	0.522569			110.68	2.973	329.363	0.536296
47.86	4.9403	373.481	0.638566			63.6	7.0539	466.577	0.240515
84.84	0.8969	360.403	0.777452			65.1	4.514	581.754	0.381369
88.13	6.0754	541.449	0.264467			29.1	7.1938	493.744	0.282913
103.79	3.13402	448.523	0.395442			50.36	4.8279	368.521	0.687551
95.46	2.5772	419.437	0.513201			83.55	4.8788	468.534	0.462804
72.46	5.01588	383.403	0.462986			12.89	7.7757	452.395	0.29118
72.58	3.5851	344.342	0.741903			104.73	3.8535	486.549	0.418671
113.01	5.2934	595.476	0.34769			111.9	3.6764	404.399	0.492786
112.41	5.0582	566.998	0.292946			159.49	1.8149	599.732	0.179965
47.92	3.4286	274.401	0.688882			12.47	6.5343	409.932	0.474325
88.74	6.0233	620.927	0.134805			6.48	4.8004	350.55	0.674571
71.78	5.6591	466.537	0.394149			46.53	5.4084	364.363	0.714643
57.53	4.39242	324.263	0.647529			49.57	3.8754	395.572	0.629747
62.97	2.4853	260.385	0.781071			0	12.1151	458.859	0.125577
91.84	5.1874	548.587	0.458064			50.36	4.2465	408.464	0.516569
110.8	4.67122	548.636	0.21059			78.35	2.7537	457.582	0.539809
72.91	2.66262	375.465	0.685268			64.11	2.4466	271.32	0.876119
49.41	4.2011	359.212	0.829701			46.84	7.0922	449.687	0.293096
116.28	3.54572	442.863	0.422937			12.03	6.0461	347.546	0.710066
54.88	3.84342	307.328	0.799498			138.43	0.0321	240.219	0.577779
218.82	-1.67139	348.415	0.223163			44.81	1.9073	293.411	0.755217
57.01	4.14988	351.45	0.648067			12.47	5.5739	363.888	0.600083
70.16	2.69252	415.515	0.702546			70.23	4.9629	421.5	0.369399
50.84	5.7125	411.48	0.408151			60.45	3.5196	292.294	0.748365
135.94	2.0025	537.565	0.238718			78.44	4.8221	459.598	0.520597
84.19	1.3925	340.339	0.550529			58.2	4.17732	344.414	0.729442
63.69	4.6479	423.557	0.702418			78.43	2.6755	312.369	0.734274
114.92	3.95527	451.861	0.413175			40.46	7.0723	450.622	0.271144
69.04	4.6361	414.868	0.660121			66.48	2.7796	338.473	0.867146
65.37	4.98062	465.493	0.481854			70.5	5.5676	454.57	0.559671
146.48	6.4016	742.924	0.084553			37.3	4.8758	348.364	0.855315
44.7	5.348	377.394	0.657167			57.13	4.1828	343.386	0.525473
70.59	3.983	481.475	0.330426			106.62	3.12	413.474	0.644207
15.71	2.5228	329.263	0.774704			35.01	5.91762	364.495	0.450864
22.12	4.7029	287.721	0.681225			129.54	4.23222	574.722	0.22902
117.69	1.31092	442.559	0.734645			206.01	-2.904	383.361	0.229952
64.16	1.96524	274.324	0.839471			51.05	5.9191	399.575	0.366922
90.54	2.0428	384.411	0.711943			72.94	3.21394	334.423	0.427379
121.24	2.49437	466.922	0.638624			29.1	4.021	271.335	0.877787
99.18	5.0761	558.05	0.494711			38.25	4.26404	345.446	0.710667
102.4	3.1848	394.56	0.394906			59.81	3.3547	374.366	0.745096
58.28	4.89872	428.454	0.624054			204.11	-2.2552	501.544	0.166111
78.38	2.9576	390.823	0.605696			69.56	3.6179	400.434	0.524685
90.03	0.789	342.355	0.601889			82.35	5.5849	465.513	0.304114
67.43	1.92042	236.271	0.842091			93.55	-0.47008	270.285	0.774177
53.93	5.7594	489.156	0.49853			95.34	2.14702	382.42	0.656548
65.74	4.9211	370.445	0.533208			52.65	3.0348	381.52	0.885693
74.49	4.67992	535.591	0.319326			48.13	7.0997	483.615	0.265426
95.66	1.89222	315.42	0.718224			77.1	4.2473	502.611	0.424349
125.91	3.9693	495.58	0.431645			101.15	4.5227	380.44	0.319618
58.64	3.00462	340.404	0.68481			123.84	2.26822	319.752	0.50633
96.86	2.6942	423.494	0.408498			6.48	4.6924	368.524	0.661537
59.29	3.3809	294.358	0.7879			42.85	3.47134	268.36	0.779739
171.17	4.09902	698.824	0.181083			26.3	2.57132	190.242	0.540575
72.14	5.9994	485.58	0.293304			52.49	5.10422	414.505	0.590876
118.7	1.5044	467.526	0.484948			3.24	30.2155	1139.19	0.0548821
97.19	0.6912	327.182	0.705374			69.78	3.51142	408.461	0.426881
108.39	3.6451	419.481	0.565213			57.26	4.3268	428.58	0.56084
76.82	2.04702	301.298	0.810844			121.93	4.0322	487.468	0.32181
134.88	2.7488	528.525	0.140618			100.71	3.2529	339.305	0.520329
100.1	0.73292	320.374	0.622023			61.77	2.3061	301.252	0.865846
30.29	1.8127	231.299	0.78591			75.27	6.083	450.519	0.369436
104.57	4.8935	518.595	0.233681			51.8	4.66962	299.805	0.715013
191.8	1.7959	531.499	0.173626			82.56	3.3082	397.452	0.569048
31.35	8.4989	511.665	0.209254			81.7	2.3136	321.354	0.854693
70.17	3.933	371.506	0.588419			101.46	3.4859	402.502	0.681946
32.34	5.0938	371.275	0.779889			64.66	5.763	533.752	0.212665
67.43	3.9046	358.397	0.746014			69.64	3.8381	517.63	0.400822
86.52	4.36572	576.623	0.288161			133.24	-1.1208	330.337	0.499887
49.57	7.8761	590.498	0.232356			92.15	2.98498	488.592	0.711539
72.03	2.39322	235.674	0.796214			58.64	7.208	523.46	0.384639
119.91	2.5897	472.498	0.589089			89.27	2.6076	400.438	0.542065
84.94	2.81362	418.515	0.666606			59.3	1.8587	235.214	0.863773
70.08	4.856	502.586	0.500009			79.53	2.12724	287.315	0.847494
160.7	2.9517	484.511	0.285595			98.58	5.6404	486.62	0.260234
51.81	2.7986	223.235	0.669903			72.4	3.4915	387.509	0.570741
75.36	2.607	296.326	0.709635			45.59	2.3981	284.359	0.936183
67.23	1.37854	326.4	0.922845			32.86	4.2713	275.351	0.760356
62.22	7.4894	426.56	0.192588			121.13	3.6905	480.642	0.4752
82.82	4.4929	418.449	0.473312			75.86	2.3825	301.325	0.77355
67.75	7.7655	611.709	0.231585			83.83	6.9586	518.779	0.339419
62.55	5.5209	437.71	0.552025			12.89	10.0992	449.767	0.246369
46.53	5.2759	346.511	0.55873			63.91	2.0288	329.447	0.841816
60.45	3.182	322.364	0.78356			44.89	5.4999	340.511	0.581654
129.72	2.2609	494.613	0.36261			45.75	0.9231	146.149	0.600351
95.58	2.42742	431.367	0.574315			111.37	1.4443	358.365	0.574433
66.48	1.0751	270.354	0.889822			234.09	3.8259	783.923	0.073315
52.98	5.5747	457.58	0.479259			84.5	4.6114	390.439	0.530432
125.55	0.4894	395.419	0.491858			113.32	4.5554	528.782	0.209291
49.74	2.81732	347.278	0.478105			34.89	4.96086	368.48	0.510163
48.13	1.3524	247.273	0.798869			72.19	4.31272	356.491	0.837572
59	4.2538	399.462	0.581204			95.58	1.1419	323.374	0.797908
97.98	6.5812	656.227	0.168115			97.04	2.2702	364.409	0.758255
79.18	2.1968	370.541	0.384507			80.55	2.1172	351.41	0.479914
86.79	2.5228	462.399	0.631397			45.23	6.4749	429.589	0.381705
78.94	7.2719	495.53	0.245219			99.99	5.9974	580.442	0.260721
71.11	3.98	451.548	0.613927			125.55	0.4129	359.386	0.516188
61.69	3.87262	344.461	0.737918			123.19	4.5666	544.604	0.15438
23.55	3.2686	326.465	0.84241			12.47	5.4939	381.604	0.413913
72.11	4.9165	462.594	0.189598			110.65	4.6856	389.363	0.271668
37.19	4.6784	440.179	0.605121			29.1	25.9955	1040.87	0.0657453
93.37	1.472	371.422	0.548224			75.71	1.8755	348.424	0.864712
83.18	1.37628	325.372	0.917935			85.36	2.31354	320.37	0.934095
92.45	2.735	381.432	0.523291			69.28	4.7703	425.462	0.390598
98.88	1.0609	379.829	0.69006			66.4	6.9966	479.705	0.240142
60.13	3.65632	406.461	0.508275			35.53	5.2412	342.394	0.475748
46.84	3.7009	351.429	0.703123			84.5	2.84864	354.406	0.781427
113.29	4.1688	472.493	0.477838			37.3	5.612	344.539	0.670844
150.71	6.0198	560.442	0.181918			36.42	4.5724	287.366	0.418679
43.6	5.2451	332.517	0.230489			58.64	1.5492	324.808	0.610498
47.28	5.3714	398.384	0.49159			0	8.1466	391.341	0.293768
101.74	5.39984	549.571	0.423593			107.53	2.2852	448.574	0.537172
49.77	2.6279	277.364	0.832096			154.26	1.57557	340.343	0.228256
85.59	1.2748	296.381	0.836422			80.29	3.2072	354.399	0.629932
34.14	2.7522	210.232	0.576261			38.33	4.2098	325.452	0.894075
178.03	4.4987	692.799	0.0885601			86.63	2.3066	325.364	0.787146
82.37	1.0205	351.432	0.656745			17.07	4.565	256.304	0.487467
60.77	6.7347	570.686	0.174253			116.14	1.0691	293.282	0.858631
61.36	3.8424	416.565	0.470571			67.23	5.0495	482.506	0.553589
71.84	3.8922	427.618	0.495178			100.19	3.2223	388.427	0.603538
45.92	2.243	346.452	0.851784			53.49	3.42152	267.332	0.506763
91.29	11.822	701.042	0.241368			95.16	4.6741	456.424	0.545555
71.23	2.24322	363.421	0.57005			38.13	3.18262	283.375	0.867389
37.3	5.3912	330.358	0.698764			58.56	6.6605	403.522	0.37212
90.16	3.3152	397.427	0.591244			101.34	2.0692	311.297	0.51243
46.53	5.66892	378.512	0.745573			49.41	4.6033	382.548	0.430934
75.11	5.2526	405.473	0.585617			78.59	1.0426	291.395	0.729782
90.16	5.3166	512.002	0.196456			37.3	5.0421	300.357	0.541001
125.75	2.19408	402.462	0.669784			101.58	3.5638	406.442	0.556864
90.81	1.2907	347.396	0.89616			3.24	7.13232	329.572	0.390133
69.44	1.9352	307.043	0.213622			53.49	9.4407	565.846	0.15095
113.29	4.2903	512.709	0.359336			31.58	5.07264	268.747	0.446052
41.37	3.7329	388.924	0.68602			80.57	3.06812	356.422	0.798881
95.51	5.54272	529.67	0.307111			21.06	2.1846	219.332	0.759954
29.54	5.4321	399.515	0.459886			100.21	2.1338	304.313	0.590643
102.3	3.9055	364.357	0.135869			53.6	4.2452	381.52	0.785608
111.66	3.4433	395.81	0.392743			95.86	1.65372	267.281	0.694894
241.44	4.50022	705.432	0.0589231			113.02	2.9437	398.367	0.274174
75.02	3.6249	463.509	0.582866			9.23	5.8227	334.418	0.638051
54.34	3.1833	401.491	0.364659			68.15	2.5282	338.787	0.773841
75.21	2.7915	450.539	0.697479			66.02	2.4813	313.309	0.922456
146.62	3.6063	583.774	0.221803			37.81	4.44422	281.403	0.899687
55.76	1.6935	238.283	0.760162			61.83	4.1965	376.408	0.551645
110.44	3.1404	467.595	0.545285			83.98	5.4412	437.286	0.445385
49.08	5.2643	420.553	0.609767			17.82	5.36624	292.426	0.632126
38.67	4.13932	293.395	0.677668			61.72	1.4726	295.423	0.649537
33.37	3.8054	210.232	0.662194			94.46	2.69068	281.267	0.769267
96.22	1.6553	316.309	0.79671			73.7	3.3488	338.363	0.71205
24.06	2.8897	262.372	0.856119			50.7	5.4354	366.468	0.493868
68.29	4.10344	346.452	0.799553			18.46	3.5099	232.254	0.8058
70.16	1.3641	203.197	0.739798			66.4	4.727	427.422	0.573156
56.64	3.78922	520.766	0.574106			123.77	6.0443	448.519	0.139649
22.34	3.3872	294.374	0.673061			29.54	5.1008	369.892	0.501921
46.61	2.8069	289.356	0.813108			54.02	6.2432	377.447	0.365783
69.14	4.482	508.707	0.56705			42.23	5.9828	345.442	0.418459
90.21	5.0684	539.919	0.304669			156.77	1.5777	464.607	0.206398
63.59	4.71412	345.431	0.579953			25.78	4.537	314.432	0.706479
79.9	2.15362	222.196	0.813273			87.3	2.7931	407.514	0.558789
63.32	2.6425	227.348	0.778739			125.55	1.94222	413.478	0.463059
65.21	3.3936	290.369	0.734642			33.2	5.62272	362.498	0.55172
104.61	1.4176	475.615	0.649481			82.19	2.6305	472.611	0.667265
52.01	4.43977	322.437	0.425108			78.51	2.4514	379.507	0.691726
173.93	0.9553	566.702	0.274108			32.78	4.4947	420.475	0.589237
62.75	5.1789	562.559	0.295728			24.92	8.2745	420.6	0.325255
128.99	3.9662	568.681	0.24561			9.23	6.7323	306.449	0.330867
107.53	2.3211	504.513	0.581728			86.18	3.8578	340.382	0.554902
41.57	2.5669	302.418	0.786107			20.31	5.2823	317.432	0.605275
145.91	1.3002	482.57	0.279216			100.45	5.9408	451.574	0.229031
88.85	3.9419	442.556	0.616181			70.26	3.9568	345.83	0.822101
123.17	1.864	510.547	0.514714			64.92	1.83808	213.24	0.747107
81.08	1.254	356.469	0.581793			147.19	3.2054	392.379	0.484976
57.01	3.5401	369.421	0.644068			74.76	7.3071	504.682	0.137733
29.02	5.60044	395.909	0.577541			81.16	1.246	328.299	0.73376
114.51	4.76164	479.544	0.347782			86.63	0.9417	229.276	0.630728
41.46	3.5212	262.328	0.618204			44.53	6.0499	464.827	0.215272
24.94	7.3219	570.777	0.20732			46.94	3.8778	410.945	0.647066
84.31	1.31964	310.404	0.669361			59.06	2.88732	330.331	0.937636
35.01	3.3669	242.303	0.690756			18.46	3.2946	228.291	0.799041
98.1	0.8513	252.278	0.63401			50.36	3.231	318.461	0.811329
87.74	1.9562	359.426	0.786883			157.33	0.68722	300.326	0.414125
128.54	0.9796	385.424	0.592797			90.42	2.7577	273.292	0.623494
62.22	3.3519	338.313	0.753176			94.83	4.5252	400.43	0.59831
108.11	3.008	413.528	0.378128			37.81	5.7413	327.412	0.448988
55.4	3.83474	337.466	0.842484			58.2	6.4976	416.48	0.35139
39.19	3.17472	259.377	0.613173			86.99	5.4257	428.484	0.482799
80.75	3.61158	405.454	0.555547			120.1	5.83797	536.205	0.0727171
93.55	-0.1939	366.111	0.723616			28.16	5.6679	365.48	0.328554
43.6	2.1795	220.663	0.745102			147.82	3.72782	474.553	0.269012
260.11	-1.9543	558.633	0.0977174			72.19	5.3718	392.458	0.479064
86.62	4.15978	369.428	0.532851			107.08	1.0946	358.423	0.709992
114.88	2.96848	423.469	0.777465			117.71	3.0674	476.537	0.454121
94.03	1.2275	255.492	0.304364			32.34	6.0443	358.485	0.571868
56.92	3.95914	313.445	0.786005			25.78	6.7751	364.492	0.400491
45.67	3.8661	419.978	0.75428			61.44	3.8476	415.537	0.642937
86.88	1.33002	258.281	0.775799			58.2	4.672	364.404	0.649274
17.07	5.7763	361.293	0.631278			41.99	4.37082	294.379	0.779004
99.65	3.0582	325.276	0.316202			45.23	3.3544	323.44	0.829264
64.7	2.93344	264.335	0.711666			64.36	2.4189	274.32	0.87825
49.41	2.0232	316.426	0.91801			89.52	3.4342	311.297	0.545737
107.08	3.5544	454.596	0.567657			51.66	4.0362	382.847	0.68572
32.78	1.6434	252.339	0.552376			141	2.8113	427.453	0.408046
103.26	2.6767	356.426	0.658273			55.76	4.9694	306.317	0.722779
56.14	1.6394	295.335	0.861361			66	1.2226	377.322	0.686899
54.35	2.8595	273.361	0.687629			53.49	5.4038	389.543	0.468804
89.35	2.9817	433.512	0.685979			32.34	4.5905	368.496	0.808706
92.15	3.8477	541.14	0.530435			75.27	2.57214	358.825	0.824707
58.56	6.0536	493.647	0.165757			100.13	2.5854	300.266	0.672311
106.38	2.68382	326.308	0.288658			32.26	6.3936	351.449	0.436268
85.89	3.094	399.23	0.755214			25.24	4.5199	324.811	0.680063
291.57	1.19314	763.926	0.0372939			114.71	4.6595	457.53	0.148495
122.88	3.90172	578.806	0.350836			83.99	2.6243	392.411	0.534262
72.47	1.37404	311.403	0.911442			71.44	3.1374	296.322	0.831221
80.29	3.7683	440.492	0.333577			52.6	5.8706	430.525	0.383823
87.72	5.8831	429.86	0.305133			104.73	2.5282	392.496	0.474234
97.2	4.52732	537.668	0.373098			51.46	9.0915	567.66	0.179634
41.99	4.2568	298.342	0.731859			92.7	4.8034	459.951	0.453802
36.28	4.6246	334.419	0.700796			48.78	3.4822	284.388	0.449042
68.45	5.5442	475.608	0.417786			38.33	5.0094	325.314	0.732098
39.19	5.80292	371.411	0.427132			160.15	4.7952	573.656	0.270509
143.59	1.1774	472.941	0.382136			77.82	5.3993	418.438	0.525668
90.15	2.91814	262.261	0.624652			88.33	1.768	342.399	0.89446
87.9	3.09428	336.376	0.773297			68.03	3.7143	431.536	0.617675
84.02	1.7582	362.426	0.814651			79.39	4.97422	402.233	0.496088
97.03	4.2829	490.633	0.448445			87.21	1.8113	399.447	0.782598
34.15	7.1748	436.58	0.293469			61.96	5.2891	382.872	0.503424
103.62	0.2668	245.194	0.50957			30.19	4.3332	275.355	0.47782
53.94	4.51272	417.41	0.633269			20.31	9.0059	427.717	0.213951
142.7	-0.6451	465.345	0.171545			57.53	6.0752	396.571	0.651241
69.64	7.2587	463.386	0.38752			121.88	4.2536	547.567	0.251265
68.27	5.28804	380.831	0.522059			122.52	3.0559	451.442	0.493785
90.12	3.4958	385.379	0.480249			80.67	8.5013	540.785	0.225565
85.44	2.00772	246.266	0.624981			73.22	6.0479	497.551	0.218986
90.01	0.4894	264.672	0.469211			63.57	0.84	329.4	0.797939
64.63	2.6855	293.363	0.847723			132.8	4.0946	476.614	0.267585
43.86	7.29272	628.248	0.349643			106.86	1.5155	383.51	0.322005
112.47	3.1251	529.649	0.2688			66.84	3.299	339.391	0.927997
160.72	3.7303	590.658	0.184629			96.33	2.0312	405.458	0.61356
28.16	4.5525	359.876	0.811408			158.92	2.09652	427.425	0.402335
45.4	4.65952	402.473	0.496833			32.34	4.2976	324.468	0.898955
89.44	3.7292	515.584	0.376573			93.94	3.976	556.755	0.312616
37.81	4.9958	331.341	0.734081			76.02	4.9091	426.52	0.392686
151.38	4.20432	532.601	0.238824			55.4	5.3	405.947	0.522945
87.66	2.3699	352.39	0.709084			80.64	4.4531	430.467	0.420711
39.68	2.0662	342.468	0.856054			55.2	4.1241	387.483	0.632855
89.6	4.9139	554.617	0.348328			139.34	4.1515	525.823	0.12752
83.56	1.84082	265.342	0.86367			92.7	3.6024	369.417	0.480365
62.55	3.0125	395.209	0.482636			104.7	2.9951	413.48	0.685901
431.86	-10.6887	855.001	0.0685131			86.74	6.27	457.493	0.224894
42.76	3.6434	406.53	0.571375			73.66	4.8961	488.325	0.511795
82.33	2.53537	298.346	0.671887			103.66	3.38612	453.506	0.386296
42.09	3.6923	314.566	0.874527			70	4.3243	363.413	0.660664
78.79	3.5354	388.445	0.626567			29.54	6.8809	474.044	0.374214
54.35	3.1738	305.359	0.867071			70.99	2.23032	350.422	0.786294
56.74	7.5185	520.258	0.27948			49.94	6.6491	391.474	0.352588
195.35	0.1291	594.61	0.134507			76.66	6.7976	520.507	0.268034
26.3	2.5193	214.264	0.530116			113.93	-0.10408	313.335	0.349832
140.16	-0.4805	296.356	0.675694			99.6	1.3057	381.432	0.70463
58.12	2.81714	268.32	0.863659			58.64	2.806	330.428	0.923369
83.47	1.2027	265.29	0.869772			0	28.7233	1025.99	0.0532783
88.4	5.91348	500.982	0.33313			43.86	3.2709	407.624	0.769386
80.9	3.1724	247.279	0.513482			41.13	6.2232	404.819	0.529407
88.39	6.4559	564.802	0.256582			87.3	10.6191	696.118	0.0729164
122.52	4.1237	583.693	0.215784			79.46	2.9759	375.513	0.65347
54.71	4.98292	371.651	0.469969			87.3	3.71022	425.504	0.632012
57.78	4.24774	321.405	0.693347			64.63	4.4446	439.596	0.524407
105.01	4.32028	485.613	0.380103			64.95	5.6494	379.419	0.394748
109.58	4.4708	509.695	0.508048			49.84	5.73384	340.43	0.497658
69.64	4.37862	430.479	0.279384			96.22	5.7419	498.522	0.291834
124.29	0.6623	410.507	0.503988			42.24	5.2379	313.356	0.525647
123.05	7.70162	657.881	0.13508			86.18	2.4288	280.327	0.900718
96.36	2.2622	332.352	0.55869			57.61	2.9009	295.338	0.946897
66.02	4.2084	387.457	0.61287			167.77	0.7113	456.543	0.291025
49.57	3.84518	263.344	0.84154			37.3	3.7764	248.281	0.700685
97.97	1.521	284.728	0.890306			63.13	2.1899	271.32	0.894991
117.46	-0.7422	214.181	0.560592			47.9	4.27932	317.392	0.707608
26.79	3.8981	387.612	0.734795			4.41	8.2191	393.489	0.247486
42.23	3.4631	317.388	0.456522			81.13	1.75852	240.27	0.666916
57.25	4.65902	319.408	0.53313			40.46	4.3787	248.297	0.6129
86.1	3.33698	400.486	0.464613			31.35	7.84282	453.541	0.272754
81.79	7.71174	547.651	0.182376			75.27	4.8929	402.475	0.49888
95.06	4.7375	456.333	0.435459			113.62	3.1108	376.376	0.415709
53.07	3.90072	282.372	0.379143			86.79	3.99912	417.531	0.657897
96.22	1.3888	364.781	0.709426			58.2	4.1168	372.468	0.624941
121.14	4.4541	511.571	0.311062			100.29	5.3656	560.094	0.203254
23.47	6.0571	357.582	0.543197			41.57	4.3316	372.468	0.70015
69.12	5.39298	480.406	0.51364			82.75	4.5824	373.46	0.347638
136.43	4.4759	621.746	0.283438			99.08	6.5793	507.723	0.2125
58.2	4.1586	389.293	0.825256			66.48	2.9698	368.392	0.723047
84.06	0.7824	280.715	0.754429			38.33	5.51132	339.46	0.680277
95.5	3.25484	340.379	0.701638			115.84	1.9156	391.401	0.774124
26.3	4.2447	272.731	0.61446			80.56	4.654	475.593	0.536446
75.86	3.57312	317.352	0.603899			67.35	3.57742	291.339	0.442784
101.53	5.01889	454.477	0.367662			46.17	2.6661	247.338	0.869129
175.25	4.53078	656.688	0.300481			70.24	2.394	304.305	0.739025
49.77	4.3136	365.473	0.794116			32.76	2.49882	260.337	0.845297
47.56	6.5602	444.358	0.400489			63.68	0.971	281.352	0.723163
57.53	3.5555	310.271	0.907646			249.91	0.32	713.884	0.0432697
49.77	3.1378	307.434	0.712125			47.56	5.535	417.358	0.569942
58.64	5.71442	527.484	0.460566			75.27	3.20192	372.368	0.86548
42.01	3.3961	386.517	0.538943			31.23	3.1975	283.302	0.738875
73.48	1.79242	345.443	0.90409			149.27	3.2767	568.84	0.0873312
88.53	0.1239	406.531	0.595531			46.76	7.0375	534.5	0.279643
79.13	3.3096	388.427	0.504213			98.21	7.1296	577.898	0.143614
83.47	1.704	374.466	0.813393			29.46	4.1168	306.49	0.849766
42.24	3.52244	305.377	0.552317			90.74	4.0583	487.56	0.378091
31.92	4.4509	329.447	0.749715			55.63	6.3718	425.58	0.320585
119.41	3.4097	535.641	0.497138			42.74	5.4006	364.452	0.464161
131.65	2.0348	431.46	0.42805			55.76	3.2734	282.295	0.918074
127.36	3.3559	438.827	0.279197			91.79	3.8423	443.54	0.38777
71.33	7.24432	502.614	0.234838			159.71	-0.6591	421.446	0.249903
102.68	6.8252	582.1	0.140213			39.44	5.1356	328.367	0.522843
48.97	3.9242	324.424	0.552032			64.74	1.70652	307.423	0.595442
79.1	3.88892	410.566	0.49926			115.07	1.5648	397.383	0.43782
85.84	6.7392	530.843	0.308745			125.63	5.5766	534.572	0.208793
95.74	5.6391	520.655	0.246326			102.29	2.5574	346.335	0.63738
109.91	4.4141	562.479	0.179118			67.13	4.9098	408.45	0.468836
49.41	3.3166	326.371	0.940526			119.46	0.9634	308.315	0.80078
21.26	5.5494	287.447	0.783611			50.7	2.1776	200.245	0.824577
42.24	4.9919	306.148	0.72427			37.3	6.18042	338.406	0.484078
53.99	7.738	500.635	0.0980637			63.05	3.6919	491.395	0.350073
54.88	4.1723	321.814	0.787253			33.12	5.1378	385.307	0.633803
133.03	3.96258	562.993	0.373175			58.04	13.3519	672.099	0.0632744
90.06	1.73842	260.253	0.669243			17.07	15.2163	669.135	0.0865953
114.52	6.4158	532.641	0.254214			69.12	3.88648	371.44	0.706696
59.39	2.36412	360.38	0.899114			70.23	2.5521	339.439	0.725959
12.47	6.5565	447.569	0.387892			87.3	5.4435	435.483	0.37667
40.62	3.8424	348.531	0.727119			63.6	12.699	589.024	0.0590454
72.69	4.38762	367.449	0.494821			49.41	3.6831	354.475	0.804875
95.08	1.80892	331.397	0.664305			78.51	2.18822	315.373	0.839286
80.05	6.12574	430.942	0.397974			30.19	4.1734	279.368	0.550933
54.45	4.1002	367.47	0.453509			72.47	2.7364	347.436	0.835778
35.53	4.0795	296.366	0.797507			55.13	5.11702	334.4	0.565757
77.07	1.0104	424.545	0.587322			97.36	1.6876	376.361	0.402847
67.82	6.7183	529.743	0.0994993			78.51	2.8845	337.379	0.628296
105.11	3.1084	311.75	0.850483			62.55	3.6282	364.804	0.900672
115.73	2.186	444.553	0.360423			65.07	2.0407	317.341	0.614062
53.68	3.3102	307.777	0.883953			113.04	1.3153	402.399	0.549418
83.55	4.1131	493.423	0.629474			20.31	3.839	251.329	0.75376
42.01	1.2858	383.522	0.625615			54.88	4.14282	333.366	0.766578
98.26	0.6882	209.205	0.33086			46.92	7.061	458.348	0.313445
29.54	5.2276	363.501	0.347111			44.81	3.9485	407.558	0.787618
94.17	4.15682	490.622	0.567386			84.27	3.55809	331.327	0.449479
74.73	5.0748	417.465	0.449633			78.09	4.7132	462.569	0.576313
81.67	6.5661	469.585	0.394888			45.15	10.9843	532.857	0.0890282
64.35	2.3094	268.272	0.724279			144.48	2.0529	372.337	0.412036
41.57	2.2172	286.375	0.86297			76.24	9.8588	595.828	0.105802
63.68	3.2225	383.469	0.763697			46.17	4.9475	391.47	0.431435
81.98	6.6756	592.692	0.284407			49.33	6.4491	512.657	0.204108
64.2	2.2657	301.561	0.459167			81.93	1.99542	289.339	0.934114
107.97	2.8437	494.975	0.328146			32.34	4.879	334.548	0.702206
127.41	2.3602	551.673	0.431757			119.47	1.48942	336.369	0.82791
88.47	3.67918	371.525	0.605269			57.61	5.5981	515.653	0.298842
64.47	3.0196	282.299	0.799601			72.19	3.07452	344.358	0.83747
86.63	0.0361	165.085	0.503762			95.58	2.0399	407.536	0.754305
73.37	3.73772	443.433	0.478591			25.78	4.76274	280.462	0.582954
89.9	4.1894	374.433	0.616574			174.95	0.37611	416.578	0.158699
80.67	2.32824	290.315	0.493826			20.23	5.1049	290.406	0.773924
40.62	5.89012	443.012	0.436321			76.8	1.73658	300.366	0.843952
71.01	3.48	357.53	0.765078			66.48	3.6276	384.52	0.730223
75.6	5.19112	407.477	0.430379			84.48	3.8203	451.475	0.469274
113.18	1.8538	406.442	0.494333			69.8	4.2331	471.645	0.464245
40.8	7.1696	490.664	0.199318			69.16	2.9219	320.352	0.796931
87.21	2.82294	343.408	0.73898			44.89	6.2404	362.432	0.391899
84.22	2.639	323.805	0.70435			112.65	4.6276	489.487	0.397181
42.15	2.8201	307.319	0.867614			96.53	3.04822	379.416	0.711564
55.13	2.63492	228.251	0.821431			110.52	-0.4989	245.279	0.619707
169.57	2.6961	459.407	0.187037			41.99	3.47322	276.339	0.795516
124.6	1.7689	369.443	0.299891			98.91	14.4804	846.302	0.0342719
46.92	2.5457	247.685	0.841891			151.73	2.9204	530.611	0.188903
29.46	9.4824	448.691	0.322546			144	-0.34148	363.326	0.623607
89.6	5.0917	546.933	0.374912			94.56	3.12882	380.443	0.651975
36.44	5.5361	472.452	0.473093			69.21	3.3224	407.566	0.446421
43.78	4.3924	468.588	0.707892			57.53	4.2102	310.393	0.87329
110.28	3.47414	440.525	0.554923			55.12	1.6773	288.734	0.675587
47.1	3.168	449.393	0.494706			51.21	3.7308	320.369	0.495895
26.3	4.0946	258.361	0.746631			73.4	5.0391	398.462	0.507772
94.39	1.5742	402.41	0.516404			152.36	1.16537	440.548	0.176515
78.01	2.9674	341.436	0.455971			127.66	3.68824	372.436	0.399388
119.82	4.5439	455.611	0.294189			181.29	-1.776	363.263	0.244933
51.62	7.3385	520.515	0.264019			84.85	4.4228	380.496	0.476211
116.56	6.4573	659.709	0.18722			78.37	3.0768	444.878	0.400548
70.67	5.7903	545.683	0.274419			80.75	2.2705	377.34	0.755207
100.45	3.68072	351.797	0.524437			97.99	3.1002	388.504	0.561554
30.71	4.7693	309.388	0.697509			59.59	2.737	270.288	0.901176
33.2	5.3202	375.28	0.568625			49.77	3.6848	323.392	0.915664
108.63	2.66894	443.916	0.646462			34.89	4.24336	304.393	0.67823
42.74	4.14332	335.23	0.782086			111.02	1.0811	351.447	0.297051
78.51	3.16282	404.388	0.62433			210.47	-0.14683	554.696	0.07467
76.78	1.9445	396.447	0.663433			30.29	4.83442	405.395	0.582511
103.17	0.7931	410.475	0.630913			36.92	6.0618	402.49	0.429146
78.03	2.629	335.41	0.369838			269.79	-5.2891	549.534	0.0817002
62.22	2.3919	228.251	0.843003			29.46	12.2186	554.944	0.12177
131.27	0.5017	460.512	0.64177			44.48	4.7143	307.478	0.568507
70.23	2.071	335.473	0.697155			36.28	4.5228	342.398	0.549009
59.72	1.3816	302.309	0.841872			78.43	5.5541	420.484	0.241092
52.65	2.8484	397.563	0.720082			47.36	5.5905	469.629	0.299887
12.03	7.6957	401.723	0.480605			61.88	1.6438	353.507	0.684539
80.15	3.038	334.331	0.569805			59.81	4.30522	360.461	0.754282
97.99	3.89627	458.654	0.070278			59.95	5.7692	509.524	0.315951
80.64	1.7482	377.466	0.831631			0	27.1912	1001.88	0.0532858
102.2	4.55884	547.055	0.284637			94.64	5.2266	460.541	0.34031
67.87	2.36	316.357	0.476237			89.52	15.1689	927.361	0.041152
103.4	1.59662	486.631	0.65137			98.23	2.87216	478.649	0.404245
77.02	1.2751	269.297	0.776078			105.2	4.8329	527.842	0.175869
75.19	3.9929	444.919	0.597452			51.22	6.949	502.589	0.237324
71.78	2.6081	423.966	0.660591			66.92	2.897	414.405	0.754764
69.04	3.6716	346.415	0.506816			70.15	4.2898	373.412	0.499205
64.11	3.9933	345.449	0.733443			68.59	4.8864	578.934	0.200642
59.81	3.55184	330.388	0.798728			110.09	3.4019	388.423	0.602871
117.23	4.4055	580.384	0.456188			98.99	1.89322	391.474	0.636258
84.94	2.1511	396.852	0.80825			103.18	3.58232	442.475	0.457986
111.61	3.7711	421.464	0.417942			32.86	6.3947	391.392	0.430945
61.02	3.1645	350.466	0.814472			69.56	3.3614	305.418	0.780978
88.18	1.10482	395.481	0.751604			87.74	3.8871	463.578	0.636581
56.41	1.39052	271.32	0.839179			43.85	3.74972	303.412	0.588697
57.76	5.69112	441.51	0.33961			99.84	3.4901	408.454	0.759018
47.61	7.8947	578.845	0.257156			142	4.7935	664.81	0.107355
41.57	3.6274	261.328	0.726455			66.74	3.9386	337.354	0.320253
123.27	-1.333	385.398	0.615511			121.01	4.80112	558.687	0.17601
21.7	4.1289	331.843	0.840519			53.08	3.4811	293.374	0.771036
56.07	4.28792	419.554	0.466689			38.38	5.9839	328.459	0.465649
57.78	3.4588	319.455	0.910678			96.88	3.9653	387.447	0.390944
53.82	1.9046	245.307	0.652932			78.51	3.1713	353.488	0.853239
74.24	3.2977	440.447	0.570767			103.7	2.3353	285.255	0.799453
50.27	3.36832	312.394	0.744832			58	3.7779	378.451	0.542268
83.55	3.1618	446.544	0.764823			23.55	5.5096	370.496	0.604483
63.07	0.4813	163.132	0.613958			147.68	11.4332	803.219	0.0287748
81	3.2092	345.401	0.440503			112.57	7.1442	530.731	0.114228
37.91	4.1424	264.328	0.768581			53.09	3.0518	415.493	0.657355
78.79	0.9803	273.097	0.709447			96.53	1.9085	341.367	0.723878
59.06	2.8695	264.321	0.5501			92.32	6.7328	591.745	0.174023
90.13	7.6645	580.754	0.169596			45.75	6.4311	410.904	0.385062
12.03	2.6605	193.315	0.737794			69.56	6.56	574.647	0.282566
19.62	3.7931	320.436	0.712892			61.69	6.467	426.903	0.359202
63.05	2.32674	286.36	0.750576			127.64	2.3047	433.848	0.335936
77.92	5.43332	493.564	0.31196			64.99	2.1933	306.358	0.90713
66.48	3.18312	338.816	0.934223			29.1	4.1197	291.341	0.872218
44.81	3.5143	389.446	0.787184			61.72	1.5952	281.396	0.664355
12.47	3.1233	239.746	0.803781			72.88	2.3508	393.487	0.836463
49.84	7.1363	438.619	0.258447			58.2	4.74004	372.896	0.81384
80.39	1.041	243.309	0.82664			58.04	2.2188	294.362	0.738003
58.62	3.8704	272.329	0.902357			46.5	6.3728	468.498	0.34598
63.24	2.7919	386.242	0.85984			86.63	3.8953	351.402	0.73665
46.92	3.49212	291.354	0.799504			59.06	9.5319	550.872	0.146229
74.6	8.5606	628.938	0.306059			109.19	2.738	377.36	0.51827
90.19	3.69508	340.404	0.891273			29.1	8.932	526.385	0.282708
79.16	2.89472	496.974	0.459431			32.34	4.06962	338.495	0.495047
16.13	4.4278	276.383	0.700594			0	7.7825	452.482	0.358128
138.69	-2.2781	320.323	0.56784			67.87	7.1694	566.742	0.313943
85.83	2.9095	349.435	0.640216			63.13	0.2559	243.266	0.743466
170.63	1.9056	493.542	0.193853			52.65	3.9499	385.552	0.654134
75.63	3.2111	390.443	0.686429			22	4.20062	263.34	0.649017
96.85	3.01908	295.346	0.822887			69.38	4.3229	378.819	0.494402
107.8	5.54582	562.541	0.286362			37.61	4.2502	381.479	0.456973
104.81	3.1775	463.412	0.449664			49.62	2.4913	421.63	0.212516
90.03	1.5063	461.371	0.718296			75.27	4.9751	440.628	0.376545
95.08	2.1345	549.697	0.529069			101.57	3.423	386.448	0.404884
90.93	4.5599	475.969	0.422016			69.72	3.9748	481.474	0.560231
130.31	2.5966	388.453	0.433786			58.2	4.049	344.414	0.708655
65.07	4.40112	499.607	0.433697			37.91	7.0399	392.587	0.316742
56.75	4.4007	434.584	0.606288			35.53	5.2977	362.469	0.472227
70.23	3.4979	382.645	0.711155			76.66	3.5837	342.395	0.75411
95.13	2.0285	278.275	0.602437			63.99	4.44314	377.469	0.571651
232.13	-1.3762	584.667	0.124488			86.71	3.4725	394.88	0.830722
65.79	4.9147	449.526	0.614422			101.02	4.579	485.92	0.272124
57.36	3.6214	391.515	0.646749			46.61	4.0402	359.425	0.667246
54.88	3.5698	295.795	0.937919			79.6	4.1335	433.556	0.656023
55.05	4.14072	334.423	0.717522			57.15	6.168	486.951	0.479617
146.86	2.51658	606.705	0.43174			126.46	1.4061	351.487	0.241887
94.74	2.6508	389.39	0.551054			52.6	5.8565	384.431	0.221658
101.3	4.32552	453.554	0.373144			31.4	3.8146	394.95	0.688371
105.68	1.5226	296.29	0.755843			46.17	5.9619	417.349	0.481916
146.62	3.9964	597.801	0.202823			62.4	3.4256	366.392	0.680128
43.37	3.0016	258.298	0.472242			9.23	6.6962	336.434	0.402917
66.49	2.3935	296.282	0.726144			15.71	3.32582	296.414	0.860535
48.99	3.6195	310.184	0.920757			17.07	6.3772	332.402	0.27076
47.56	3.1659	289.375	0.84698			76.44	7.6564	630.877	0.236122
122.49	-2.8409	248.235	0.358572			55.74	3.38644	289.338	0.693499
113.76	4.02992	504.587	0.190405			96.25	2.9128	432.524	0.508678
76.12	2.95709	381.457	0.681527			37.79	9.38022	462.722	0.14829
45.67	3.1792	343.402	0.855326			28.68	6.7082	352.481	0.436032
61.36	4.9964	331.586	0.725169			178.93	1.22977	355.31	0.27243
180.14	-2.8824	354.319	0.154797			66.4	7.9749	417.634	0.224203
115.31	1.0807	357.341	0.545409			73.39	3.1537	402.93	0.772772
122.46	1.1153	434.496	0.476104			48.67	3.4772	282.295	0.737634
142	-1.5173	301.103	0.390641			60.69	4.7745	328.452	0.74364
105.72	2.499	385.807	0.643607			78.76	5.29394	387.531	0.362264
85.49	4.74672	584.01	0.355387			41.99	5.0197	342.32	0.726081
192.59	2.7679	504.459	0.204202			3.88	13.2979	625.062	0.0528734
127.36	1.2788	290.235	0.64448			84.42	3.5686	416.478	0.684572
30.93	5.9549	445.584	0.351458			40.46	6.6463	394.514	0.368475
70.65	5.5121	439.315	0.404229			49.33	3.7977	263.296	0.738495
138.16	1.6852	448.487	0.517846			77.88	4.7585	391.423	0.690967
68.65	2.66222	277.301	0.913552			63.24	4.7876	415.599	0.478603
91.75	3.4079	412.401	0.283203			66.91	4.8878	370.434	0.536796
140.23	3.8013	681.628	0.19419			51.14	3.5264	350.447	0.71745
52.57	5.227	334.4	0.59938			27.63	4.0344	331.463	0.564414
34.89	3.14164	268.291	0.679256			110.52	2.1296	399.491	0.568255
92	1.13414	233.271	0.740698			74.76	2.4273	418.559	0.660791
93.48	4.6022	529.593	0.356546			150.62	4.2695	654.833	0.101628
113.77	5.01636	520.63	0.409734			107.97	2.361	451.306	0.485369
73.98	2.0008	236.296	0.809213			113.32	3.2582	522.649	0.242174
55.99	3.14942	262.268	0.360619			0	15.0698	535.042	0.0708936
65.07	3.1866	345.738	0.782033			38.83	6.3005	438.652	0.399865
57.69	3.4832	396.446	0.634665			57.36	6.45214	378.564	0.549834
126.71	2.89708	374.352	0.315604			171.21	4.24112	469.435	0.129612
72.63	5.81597	418.372	0.287332			68.74	6.4291	484.6	0.260189
51.27	4.4936	385.467	0.519229			51.09	7.22438	494.642	0.287576
76.14	5.16122	384.439	0.498174			89.85	3.38242	331.423	0.669576
89.35	5.5073	529.685	0.469032			141.83	2.487	514.582	0.241942
179.58	6.45544	672.734	0.0806833			109.49	7.4643	510.804	0.0784182
139.73	1.3264	407.404	0.559838			50.8	3.3065	334.46	0.667096
71.15	2.808	360.417	0.750542			80.12	-0.0145	313.427	0.788369
173.93	0.9886	518.611	0.264322			0	7.0363	356.553	0.553219
130.72	4.0308	524.624	0.497719			201.3	1.817	647.821	0.116448
111.39	3.96382	423.535	0.717083			85.25	3.9049	476.621	0.391797
113.85	5.03192	501.546	0.277962			67.11	2.8251	254.318	0.725708
82.17	5.20302	476.552	0.396337			0	6.8272	314.815	0.380262
127.07	3.1416	433.493	0.410873			74.6	3.8468	332.44	0.878089
80.91	3.6167	360.373	0.580812			60.91	5.5548	403.57	0.481964
89.13	4.48962	404.451	0.523129			37.38	7.9936	559.587	0.209398
134.66	4.4291	620.695	0.269164			54.37	22.7473	975.691	0.0530782
105.06	9.00272	729.04	0.160462			20.31	5.168	323.395	0.473177
128.98	7.5225	564.638	0.115336			144.33	2.9123	451.483	0.290689
89.58	6.52438	494.57	0.438896			88.85	0.5959	322.361	0.586319
66.48	2.3388	363.211	0.662306			85.46	2.4016	327.336	0.517647
61.94	6.0291	451.544	0.352968			58.04	3.60182	317.439	0.75467
70.67	3.3537	373.375	0.850323			98.85	0.7497	275.345	0.634159
87.3	4.68912	433.533	0.49237			46.53	3.3439	222.284	0.719529
49.69	4.3081	353.418	0.594085			20.23	6.8437	350.546	0.639458
48.75	4.2689	405.498	0.613025			44.76	6.144	498.525	0.299567
95.58	2.99674	355.46	0.766853			101.69	3.0557	370.416	0.577028
70.91	1.907	291.42	0.729509			60.93	2.2152	377.529	0.682496
72.7	2.1239	295.343	0.855413			80.24	2.4769	274.287	0.607044
131.92	7.389	782.108	0.0214457			113.32	7.646	536.761	0.130162
53.68	3.9463	323.82	0.81786			130.39	-3.0173	242.235	0.389759
124.79	1.4486	412.442	0.425098			279.89	-1.7443	571.676	0.0730129
46.53	5.4699	306.446	0.411214			38.33	5.1193	409.957	0.696328
237.18	1.55687	730.27	0.0415845			124.01	2.4283	496.519	0.353724
43.86	3.7247	462.775	0.649679			57.69	4.0786	412.489	0.609369
95.58	2.6254	423.922	0.68176			73.31	5.123	351.402	0.287738
61.02	10.0001	622.801	0.0910112			55.76	3.0223	336.472	0.747976
39.85	4.5333	335.476	0.615776			83.83	1.8686	274.272	0.804211
47.56	4.1264	299.37	0.782072			22.12	10.3666	491.804	0.205265
145.45	2.70937	553.729	0.249716			94.22	2.17242	355.419	0.385569
196.81	-1.331	389.305	0.254135			43.26	6.8733	472.588	0.292922
201.31	4.75412	697.778	0.186051			24.06	11.278	548.944	0.103311
36.02	4.2632	413.949	0.679872			95.17	1.4264	288.303	0.439262
130.23	3.2177	461.906	0.313648			198.76	-5.3806	386.35	0.206854
12.47	3.6975	287.79	0.850124			53.6	4.2888	345.402	0.740622
113.16	2.8787	390.399	0.420067			62.18	5.3617	464.544	0.334616
66.48	3.6556	439.375	0.716393			41.99	4.6403	298.345	0.585488
79.79	3.41	397.519	0.546545			41.99	6.3759	392.911	0.387113
92.45	3.23982	331.372	0.558067			139.34	0.8613	363.462	0.35139
52.71	2.2789	280.331	0.650875			103.09	4.0108	456.546	0.286194
43.37	4.9216	346.511	0.666469			54.88	8.0227	485.974	0.274771
23.79	5.68398	385.575	0.586585			81.81	1.97532	309.329	0.801737
33.62	3.1914	238.356	0.47965			65.86	3.9138	526.678	0.455916
43.37	2.4249	274.407	0.83865			83.48	3.9913	397.862	0.561063
27.63	3.5926	293.842	0.859221			264.6	-3.7763	549.637	0.0785959
101.16	4.2206	443.507	0.334961			60.44	2.8812	306.317	0.31463
86.23	5.50542	483.355	0.389622			12.03	5.54268	279.427	0.667049
153.25	0.3091	435.849	0.502948			52.65	2.7776	335.407	0.877749
130.59	2.4657	551.497	0.233843			71.01	4.0201	387.487	0.691661
94.78	-1.4338	146.179	0.221145			42.85	4.9627	296.414	0.4848
63.61	1.0051	232.218	0.775627			37.38	2.8577	339.46	0.801093
73.1	2.37208	251.721	0.347865			49.77	4.3579	385.548	0.818221
87.58	5.4107	462.758	0.494789			111.9	2.6947	314.293	0.755466
110.32	2.7678	474.414	0.600047			100.35	1.6212	365.437	0.471205
68.54	3.04002	323.348	0.74939			85.61	4.2645	385.375	0.530546
73.06	2.4992	326.443	0.778166			13.14	5.8325	264.368	0.528093
62.16	4.2829	489.656	0.428122			104.37	2.6832	461.647	0.490961
70.67	4.1916	505.731	0.361337			52.57	2.58174	385.537	0.812863
116.94	-0.3209	299.312	0.583251			92.34	2.4362	332.381	0.899207
91.24	4.0136	421.526	0.616825			115.94	0.2068	420.495	0.377588
91.8	2.1972	289.335	0.473546			87.46	3.3897	462.516	0.533248
55.2	7.4541	553.581	0.205289			55.61	2.8496	264.325	0.450166
87.54	-0.1929	268.298	0.817219			71.17	0.9368	247.298	0.82445
90.14	2.9373	370.331	0.840862			46.17	4.4715	347.439	0.553655
55.63	6.09958	412.324	0.441856			101.57	1.0607	306.727	0.865796
114.35	6.01832	579.726	0.243806			44.87	4.1038	368.387	0.493253
19.37	4.8115	385.555	0.581668			77.77	3.9319	345.376	0.708954
23.55	4.6739	368.908	0.768312			58.2	3.2432	320.392	0.656226
92.27	3.3028	436.969	0.666117			41.99	3.7009	304.324	0.801968
89.79	11.6546	666.129	0.0390126			54.02	5.1789	397.706	0.701218
54.02	1.6692	287.338	0.761699			44.76	14.1203	659.093	0.0526989
98.74	3.90542	487.685	0.434843			43.08	5.05952	344.805	0.3991
72.83	1.4189	236.223	0.589315			46.15	7.0102	468.719	0.227985
105.68	3.885	509.51	0.441004			55.4	3.075	267.35	0.505828
49.77	2.4187	331.334	0.861125			89.42	3.8406	417.638	0.712013
119.79	1.88672	519.585	0.286985			105.46	3.8012	461.425	0.470421
196.23	4.19927	765.962	0.0311472			117.84	1.8083	476.566	0.366448
150.12	2.6011	559.648	0.247615			83.83	4.3672	374.392	0.299879
83.14	2.6725	444.576	0.570094			50.44	3.17272	228.247	0.648023
64.35	3.51	346.496	0.786835			76.67	3.4109	452.514	0.477411
104.55	-1.9527	242.231	0.571009			128.17	1.113	318.358	0.736577
76.82	3.99912	350.397	0.543918			75.27	4.7242	435.332	0.588318
108.37	2.7005	315.329	0.821148			81.22	3.0159	392.434	0.741065
42.01	5.008	457.014	0.587037			93.54	3.4753	322.368	0.464702
74.77	4.9818	522.596	0.42081			26.03	16.0912	664.16	0.0672404
89.9	5.1368	414.498	0.54421			122.74	1.6497	447.922	0.713573
75.71	2.2548	386.473	0.740866			78.9	2.4446	366.454	0.563831
58.44	3.77712	444.56	0.480773			85.25	1.9272	372.469	0.557652
76.72	3.54274	297.387	0.723009			57.69	3.24262	422.497	0.643116
65.21	3.1537	308.79	0.881185			38.33	4.3347	331.415	0.729743
44.37	4.612	449.542	0.632434			63.83	3.4401	298.415	0.708244
187.73	3.5857	583.546	0.196063			15.79	7.86304	375.6	0.328203
98	4.4351	417.417	0.498375			86.71	2.9909	422.525	0.700972
87.26	0.27272	199.166	0.395867			49.41	4.5364	420.597	0.71137
101.7	4.0355	418.755	0.544333			69.64	4.71	458.602	0.581791
36.61	3.7096	297.398	0.917773			68.23	5.9837	503.963	0.362019
117.31	3.0498	395.367	0.681676			56.49	5.3282	379.467	0.415997
104.73	6.9689	612.896	0.297605			86.99	6.7627	414.542	0.297181
37.44	4.24912	372.472	0.536712			79.8	3.306	335.342	0.750962
17.07	4.6236	282.371	0.476957			96.02	4.4873	551.521	0.3676
68.39	4.7035	403.478	0.605759			118.36	1.7548	401.488	0.707179
115.14	-0.3702	251.175	0.586988			92.95	4.8588	443.609	0.323454
74.76	4.8786	458.473	0.408776			42.09	5.4712	337.378	0.4741
46.53	3.97992	291.155	0.929995			55.38	5.21	462.542	0.501338
81.08	1.9712	288.388	0.325868			86.79	3.8947	471.538	0.489231
91.83	1.5104	414.549	0.728265			85.94	5.599	571.644	0.263665
161.39	-0.2437	428.441	0.403188			9.23	5.03564	262.352	0.642518
59.81	4.432	362.82	0.586062			0	8.5139	410.523	0.381933
69.4	3.8917	363.417	0.562724			63.13	6.4957	501.63	0.234129
122.3	1.5372	457.839	0.634302			101.57	2.6225	362.407	0.769336
116.72	3.93802	525.028	0.362904			0	7.1035	292.551	0.475886
82.36	4.58352	395.846	0.53006			92.34	3.5243	426.538	0.782356
92.5	1.9806	325.434	0.889709			109.49	-1.0279	236.293	0.426984
81.89	4.47955	410.271	0.665598			96.53	2.7469	391.512	0.634754
91.93	4.78462	399.454	0.433743			83.83	7.33934	496.603	0.272906
167.61	1.78822	600.804	0.252457			100.37	5.6852	479.544	0.271899
72.44	2.6363	277.663	0.742			90.46	6.2877	525.693	0.108488
44.81	3.3548	379.504	0.763967			17.07	10.4449	634.46	0.206275
99.61	2.3712	373.39	0.519244			84.15	3.6494	405.502	0.673898
85.06	5.00428	359.454	0.380101			66.4	4.3874	401.506	0.558909
170.04	1.36089	515.592	0.222135			42.24	4.3326	315.372	0.572106
66.4	1.56804	316.405	0.830455			86.61	4.8585	422.573	0.274193
114.2	4.93428	468.491	0.408748			87.3	4.45802	387.439	0.604042
80.52	3.1841	338.429	0.625984			70.23	1.7541	267.716	0.764607
63.24	3.84254	317.429	0.585015			67.43	2.9056	386.517	0.658875
120.24	4.73288	553.069	0.337365			54.45	9.7347	511.791	0.0600371
53.09	2.6286	240.056	0.804386			37.3	18.6716	733.348	0.0632646
69.64	3.116	374.44	0.674411			39.07	3.2637	287.318	0.538785
116.59	1.1745	389.389	0.611897			73.93	4.70632	390.468	0.423218
67.67	6.966	595.502	0.231667			39.52	3.7197	365.477	0.609912
29.1	1.8944	195.237	0.730258			57.7	3.6102	380.492	0.880344
40.54	2.1985	285.387	0.814653			57.69	3.91386	414.571	0.745235
69.28	2.6372	361.467	0.539879			59.3	2.36492	279.295	0.743612
120.77	2.4694	417.361	0.687406			63.24	3.9663	371.502	0.86499
61.8	4.60922	395.4	0.62049			69.22	5.51192	405.542	0.544292
145.33	0.7155	376.461	0.596911			67.13	5.2637	382.556	0.4202
98.36	4.8323	438.819	0.470397			89.98	1.191	341.385	0.722133
38.33	4.6306	307.393	0.89746			0	2.1039	132.084	0.473989
95.18	3.9552	425.436	0.591686			53.99	2.8723	306.358	0.782985
125.96	3.9366	558.62	0.304751			61.36	5.2197	404.554	0.614804
111.24	1.4206	428.507	0.666473			40.46	5.9897	328.496	0.654607
46.5	2.7508	373.456	0.747113			114.5	3.19152	400.442	0.304362
83.91	6.38562	535.584	0.325487			143.52	0.7257	430.505	0.410852
6.48	3.4939	278.399	0.829411			107.05	0.1643	369.395	0.696097
55.56	3.0653	316.426	0.880881			54.37	4.9665	336.431	0.215783
149.07	4.686	560.599	0.180527			83.14	2.9238	288.314	0.606867
66.63	5.0741	494.986	0.348592			24.5	8.6847	532.772	0.184739
67.24	1.3796	244.229	0.654775			72.06	6.2714	573.778	0.266125
70.67	4.086	485.675	0.477858			12.89	4.2618	245.325	0.671473
30.49	3.1765	265.74	0.670012			78.43	2.2816	348.487	0.64054
92.26	3.9445	482.921	0.447004			54.7	5.7969	367.839	0.379386
50.6	4.63702	530.172	0.578852			28.6	3.91652	361.489	0.688717
138.6	1.3726	586.73	0.278103			166.38	13.5683	925.283	0.0248046
90.14	4.19822	424.404	0.468524			72.45	6.59204	554.724	0.335684
41.37	2.9429	338.455	0.845307			208.37	-4.7466	322.203	0.183963
78.87	3.9181	398.846	0.682383			63.24	4.8998	417.53	0.352473
69.56	5.886	399.66	0.210876			54.26	3.45622	439.507	0.733364
30.71	2.28822	207.664	0.707877			43.94	4.0352	278.142	0.674563
72.39	5.1358	439.515	0.373134			136.51	3.1949	415.402	0.422689
98.31	1.2317	442.497	0.660921			74.08	4.957	443.613	0.361041
134.88	2.4819	398.43	0.535159			60.69	9.013	454.695	0.249501
41.57	2.6248	342.483	0.894314			58.4	4.1245	387.439	0.498
88.07	2.2586	377.447	0.8852			64.35	2.6245	320.348	0.585433
132.13	3.845	516.675	0.394368			153.81	4.2757	407.342	0.348164
101.88	6.03874	442.611	0.176392			50.69	3.6466	334.297	0.87198
100.35	2.777	395.44	0.39798			88.74	4.01902	392.436	0.680284
100.8	2.1602	409.446	0.665721			42.66	4.2701	360.461	0.493557
130.31	1.25872	370.822	0.54503			80.92	5.2538	374.436	0.504431
66.49	7.2379	522.693	0.280155			41.99	1.7113	192.262	0.788712
86.76	9.1222	622.772	0.147969			29.1	6.0905	337.935	0.459195
108.05	0.4279	285.263	0.794831			31.35	3.919	265.312	0.718938
93.95	2.5881	359.231	0.74662			136.63	2.5632	546.753	0.230335
127.53	1.4084	333.304	0.57555			118.13	5.0273	522.609	0.133754
81.58	2.9531	381.467	0.821624			200.17	2.5759	718.026	0.17986
40.46	5.6852	278.436	0.600006			104.37	0.7711	397.522	0.550758
84.46	2.6913	355.419	0.702403			95.97	5.1617	510.589	0.32296
93.09	2.7061	406.895	0.657766			101.8	4.7951	446.621	0.456252
81.43	3.44552	336.347	0.721814			46.17	6.6094	455.557	0.262658
52.49	1.9931	310.401	0.939475			66.05	1.8315	264.373	0.627587
68.54	3.3927	378.222	0.828595			93.45	1.3951	271.342	0.654173
79.65	6.01602	469.647	0.516426			35.58	3.769	379.838	0.858594
32.56	3.17464	264.352	0.708425			80.31	3.2183	384.24	0.824517
50.36	3.048	278.396	0.768165			54.37	4.9214	316.356	0.694933
65.07	5.0035	437.536	0.429352			66.91	3.6543	358.804	0.6599
86.36	5.48814	485.565	0.252898			70.23	3.4106	339.439	0.755191
98.98	2.0351	360.366	0.43723			147.16	0.3252	342.288	0.425935
34.14	4.08448	304.389	0.687137			38.66	4.139	275.392	0.385787
200.28	-0.40028	506.46	0.223269			54.88	3.122	307.378	0.791169
52.04	2.0042	158.204	0.576006			89.37	2.30557	377.52	0.204456
46.17	4.1704	363.91	0.866677			83.47	3.9939	369.527	0.370929
119.38	2.09452	380.426	0.388222			73.64	2.8241	291.38	0.669092
95.08	1.177	263.228	0.771376			24.06	5.9296	356.391	0.571934
50.94	2.6894	257.215	0.899409			90.17	2.5294	385.445	0.52147
117.52	2.43318	401.463	0.646188			38.92	5.0758	324.689	0.659853
123.27	5.9761	601.681	0.30405			58.2	6.08888	414.549	0.530743
50.72	4.0966	395.543	0.737372			61.36	6.222	490.647	0.260939
94.22	2.7501	343.342	0.51184			81.14	4.3328	423.56	0.369008
66.92	2.9279	422.934	0.641618			107.61	3.0586	518.658	0.546337
55.73	2.52292	273.313	0.801891			84	2.3251	363.421	0.75205
104.95	3.62388	510.472	0.679326			74.76	2.73272	400.566	0.778788
69.04	3.1984	380.901	0.746813			119.29	0.3093	492.646	0.412993
88.18	3.9256	534.012	0.483137			64.74	3.4494	347.353	0.614884
59.98	3.2006	319.368	0.577922			126.15	3.1722	506.603	0.298977
87.05	2.1304	284.241	0.901167			84.84	3.36074	362.48	0.662995
120.5	7.3186	694.928	0.0821376			87.03	3.83888	352.396	0.674173
55.2	4.74212	411.505	0.487289			101.11	4.69497	504.631	0.142076
9.23	4.4748	436.03	0.645909			48	6.1254	463.496	0.547744
23.47	2.5154	237.387	0.811911			74.22	5.27344	422.477	0.53283
127.2	8.9753	708.977	0.206855			59.81	3.86892	352.463	0.684303
60.33	2.6248	318.332	0.755277			53.35	4.5595	382.435	0.562323
63.6	6.1689	436.624	0.290016			6.48	8.0115	496.783	0.311515
73.03	5.8662	498.033	0.198475			27.69	8.9039	484.595	0.195518
76.47	5.4354	464.513	0.480742			38.38	5.5911	322.411	0.38728
120.16	1.63	366.425	0.544684			40.1	3.1911	410.606	0.431203
78.51	2.871	389.521	0.691225			83.55	2.0969	398.415	0.856173
108.55	3.0261	426.885	0.591358			53.6	4.98534	314.392	0.560175
32.26	4.29	241.334	0.768636			57.61	4.8724	357.494	0.817497
140	3.1795	464.887	0.52459			53.52	1.85212	317.437	0.801829
41.99	4.8903	400.803	0.586154			60.03	2.5467	340.379	0.930428
90.89	5.8084	571.681	0.254607			89.03	4.2572	445.482	0.446508
95.58	2.9288	497.539	0.586424			52.17	2.1508	366.465	0.671714
38.05	2.2261	218.281	0.797248			0	12.6048	510.85	0.124965
92.68	1.80922	249.222	0.861459			58.2	4.2857	366.505	0.732262
63.84	4.6894	354.772	0.575682			67.26	6.68712	461.97	0.311261
113.75	3.7505	448.49	0.412806			78.51	3.2826	379.46	0.808422
76.66	3.7535	388.508	0.778029			63.37	2.4536	189.17	0.553139
77.52	4.1178	378.428	0.850595			58.2	3.3986	354.494	0.384304
113.1	2.1144	366.757	0.799547			37.3	4.64654	296.41	0.871918
104.65	2.5543	444.491	0.623173			38.92	5.4502	332.447	0.623368
106.49	5.4419	487.556	0.21636			79.43	2.04842	288.33	0.667224
95.24	1.95628	323.352	0.880607			68.92	7.3884	578.594	0.224161
130.29	0.1365	359.36	0.560376			79.53	3.25222	337.375	0.723482
54.46	3.0104	345.468	0.838038			66.49	3.7635	287.326	0.601761
22	6.6387	351.534	0.328431			62.58	3.799	307.349	0.752375
59.08	4.8708	380.444	0.710163			71.18	2.4855	350.426	0.676153
62.93	9.78502	533.631	0.214303			71.44	2.762	290.359	0.640573
129.62	0.9901	257.301	0.649175			80.33	4.8296	387.443	0.391961
51.8	4.546	297.361	0.552324			64	3.1284	321.384	0.775801
96.11	3.7291	487.025	0.421507			105.23	4.5624	505.571	0.469356
75.63	5.4676	451.485	0.444578			72.19	3.3441	352.409	0.618111
106.68	4.3352	508.529	0.282621			29.46	6.01	412.589	0.644471
88.19	3.9972	447.466	0.650602			107.44	3.4203	347.374	0.634725
58.64	4.0316	380.488	0.788871			112.25	3.21364	365.393	0.689456
64.63	1.89532	263.293	0.823918			104.29	2.6968	421.482	0.571006
151.7	0.3594	430.553	0.147916			49.41	4.27254	412.599	0.797719
57.86	4.6002	480.608	0.573164			57.01	6.4943	465.94	0.268659
94.47	4.1831	494.544	0.38912			92.7	5.3995	499.692	0.162322
69.56	3.22852	376.412	0.759045			81.8	2.8565	264.281	0.34215
135.51	-0.9988	279.296	0.507402			54.02	5.27322	385.389	0.628839
46.61	5.8156	492.822	0.46302			78.67	4.1229	444.579	0.466275
106.35	4.6913	454.98	0.395728			84.08	11.8953	660.085	0.0560784
110.8	3.12348	532.684	0.230044			78.7	1.8278	408.499	0.710482
61.94	1.57402	284.319	0.732231			9.03	4.0978	285.37	0.490436
128.28	3.1139	600.801	0.219623			92.34	3.2608	414.405	0.759013
112.5	2.356	515.039	0.416644			49.33	2.5097	316.43	0.872858
60.66	4.70802	489.316	0.357055			138.67	4.9869	612.752	0.152291
66.46	3.6126	423.465	0.519393			68.23	4.7497	407.424	0.383469
98.82	4.8314	587.51	0.428963			0	6.68602	292.466	0.53868
76.14	5.3695	404.857	0.467334			40.19	3.3329	282.391	0.852334
70.17	2.949	366.469	0.748619			111.84	6.9143	589.74	0.160773
93.46	2.7705	377.4	0.617752			16.13	5.9393	356.494	0.424926
104.39	3.1062	442.541	0.585074			35.01	5.69802	352.437	0.462126
80.76	4.5018	471.482	0.590254			75.43	3.4156	445.607	0.505887
105.17	3.4684	508.596	0.528421			98.31	1.953	426.55	0.502843
70.23	4.6873	454.534	0.338883			32.26	6.748	520.521	0.356567
41.9	3.275	300.383	0.786129			32.26	3.6982	213.28	0.814401
63.99	4.0451	373.387	0.424074			12.03	5.5926	341.498	0.65436
60.33	4.12522	463.278	0.619564			3.24	5.624	345.53	0.69454
93.01	5.0687	508.504	0.330103			145.4	2.912	500.633	0.280333
54.98	5.9752	422.459	0.37934			94.05	3.0616	340.408	0.784226
29.46	6.4681	380.503	0.605234			87.05	4.1368	342.402	0.584203
74.49	5.1065	371.469	0.539641			54.6	4.5035	333.174	0.56653
57.15	4.2393	352.386	0.819503			104.59	1.7712	473.577	0.455382
33.09	5.9037	442.582	0.386593			81.75	2.4738	376.432	0.830851
194.53	3.49347	708.864	0.0525838			73.89	4.5534	521.716	0.266212
73.58	5.1994	355.393	0.472178			110.13	2.6619	316.265	0.815732
81.7	1.3878	321.304	0.847571			99	2.9102	429.48	0.432566
29.02	5.0623	323.415	0.634521			83.98	2.2965	298.412	0.721233
90.79	4.0618	393.83	0.450611			78.92	4.64058	417.412	0.591352
80.23	1.0088	303.318	0.842953			29.1	6.5928	417.98	0.480963
81.7	2.91992	335.362	0.771672			57.53	6.0561	366.501	0.419011
93.14	5.1934	523.67	0.548112			106.33	1.44322	326.399	0.886291
83.53	2.2522	373.372	0.512515			50.36	6.1689	446.55	0.299719
83.55	-0.3037	165.129	0.46544			118.77	1.9814	324.333	0.609801
68.02	1.63032	203.201	0.804935			17.82	6.9982	370.54	0.36123
83.68	4.0976	394.814	0.533085			71.09	4.7394	367.408	0.547238
79.75	3.6772	440.551	0.614077			73.57	4.1785	391.475	0.509476
101.93	1.2851	543.426	0.388501			36.97	6.2323	511.71	0.387911
108.88	4.87582	558.557	0.316326			51.21	3.735	280.323	0.598052
62.55	4.1953	336.391	0.539912			54.88	3.7044	317.392	0.805745
143.1	0.03552	379.26	0.576235			67.18	5.20622	389.455	0.280905
159.28	4.7684	538.682	0.136563			85.1	1.7776	397.475	0.652193
41.57	4.9434	384.907	0.517173			87.84	2.11862	355.442	0.733492
100.59	1.4003	427.461	0.548291			41.99	5.39742	350.487	0.626693
97.29	4.4757	413.459	0.367665			30.21	5.069	280.367	0.370896
91.93	2.6768	358.35	0.681304			57.53	4.8216	320.473	0.574585
102.66	4.0228	466.494	0.430724			37.3	4.7519	254.414	0.634477
120.34	2.1305	392.371	0.529756			61.83	3.0916	326.348	0.365605
136.43	4.1075	536.282	0.367411			32.34	3.2739	300.427	0.918876
46.51	4.30624	305.381	0.57701			64.23	1.0768	288.347	0.895056
122.72	1.26442	315.333	0.440748			140.87	2.85824	402.502	0.195693
77.4	7.5215	632.582	0.188449			109.05	5.0973	411.377	0.385472
63.32	4.9022	391.536	0.562291			102.69	3.6509	421.469	0.607061
143.76	1.98958	428.518	0.719841			69.72	3.9681	441.531	0.609422
147.96	2.4492	545.522	0.363138			19.37	5.1754	385.555	0.619535
58.64	3.1403	421.316	0.772298			75.71	1.6924	352.39	0.831197
49.33	5.53452	433.394	0.486638			61.44	5.5287	549.515	0.381437
58.2	4.1816	336.416	0.734102			0	8.2292	378.644	0.4614
91.57	2.0281	395.51	0.748354			46.61	5.4976	411.501	0.532907
66.48	4.02488	414.571	0.803393			58.41	5.2946	383.517	0.441273
88.1	4.88922	405.498	0.557043			61.72	3.233	397.559	0.60796
100.67	3.6017	315.325	0.267159			84.86	3.2052	371.433	0.707016
53.23	3.8043	398.462	0.475785			65.48	3.6715	321.376	0.630992
49.44	4.30107	308.41	0.717494			59.31	1.32642	356.474	0.805478
109.86	4.0077	462.458	0.299338			60.47	5.72246	387.364	0.424717
106.2	3.26832	370.357	0.524273			29.46	4.2543	292.378	0.770795
116.17	5.0505	531.403	0.260857			96.03	2.165	303.329	0.602039
79.37	3.7019	459.534	0.726455			49.41	4.0819	388.527	0.798194
41.46	3.867	329.202	0.661217			25.78	8.4338	382.636	0.256451
41.13	4.1623	336.545	0.706449			105.2	1.951	444.48	0.512635
26.3	5.7786	326.546	0.375899			105.72	1.02564	440.378	0.657843
116.59	1.8864	382.796	0.463005			109.76	2.652	380.499	0.79711
161.63	1.48022	537.573	0.220598			63.25	5.1942	362.216	0.673658
134.85	1.0719	491.14	0.487252			114.32	1.4196	447.528	0.565253
51.21	4.66652	352.389	0.397731			18.95	4.4051	419.613	0.645941
137.8	4.28886	439.479	0.355388			110.8	-0.464	352.434	0.551207
85.09	3.1137	371.393	0.507362			76.5	2.3945	394.479	0.630823
155.22	3.0696	511.589	0.356643			83.98	11.7678	607.006	0.0823317
64.33	5.29908	450.582	0.553565			71.44	3.9347	342.366	0.582614
120.26	4.57132	535.07	0.364053			60.77	5.1458	423.597	0.511317
47.61	2.9125	272.27	0.919268			88.59	2.1855	357.387	0.620476
53.47	2.2386	192.262	0.35686			36.36	4.3554	292.382	0.776081
93.06	6.6602	506.554	0.1498			76.66	5.077	454.526	0.369932
75.01	2.6397	300.406	0.914708			55.4	4.9506	369.779	0.522582
52.19	0.88962	214.228	0.558106			44.24	5.62222	376.481	0.189019
55.76	6.93132	468.574	0.310985			102.03	2.71607	362.336	0.573321
42.25	4.1077	287.746	0.849722			100.36	1.62452	387.484	0.678219
29.46	3.1779	326.46	0.855323			37.27	7.9424	509.653	0.237138
89.55	1.9147	379.416	0.748735			68.02	6.42594	419.484	0.364612
45.84	3.5614	323.392	0.797265			95.12	1.2348	374.393	0.826526
113.87	4.18162	508.596	0.199577			111.9	3.7836	354.443	0.611305
71.09	4.0363	400.312	0.652354			23.39	5.8185	381.903	0.555599
75.42	3.72466	466.655	0.382625			91	2.83127	352.482	0.350756
48.3	3.8688	366.244	0.772238			49.41	2.0245	322.355	0.921943
68.28	6.355	430.544	0.500468			67.87	2.4047	259.309	0.840823
117.2	4.75514	629.798	0.223419			52.65	1.7651	354.303	0.773139
118.2	2.7931	340.364	0.611066			66.76	1.471	287.271	0.799731
103.35	5.41492	581.643	0.348159			88.29	4.8812	385.423	0.364693
118.8	4.5863	522.41	0.330196			67.87	4.4073	430.504	0.603063
118.44	3.00744	384.783	0.556838			75.41	2.42404	354.458	0.660864
144.98	-0.0367	400.399	0.579084			54.8	3.5909	317.396	0.738664
87.9	2.4707	293.275	0.36656			41.05	5.41482	354.457	0.531537
60.93	1.8849	367.515	0.738297			89.13	2.7511	399.447	0.776529
75.01	3.7003	374.488	0.714952			60.93	2.8149	383.492	0.750402
72.19	3.7487	386.498	0.546108			111.89	-0.465	247.21	0.591414
97.03	0.63458	357.41	0.819002			397.23	-4.49039	746.923	0.0241773
121.95	3.7659	534.576	0.323726			131.17	3.3731	562.954	0.183168
12.03	2.5589	195.331	0.741055			37.3	6.6606	338.491	0.262685
93.78	1.3706	293.348	0.874131			101.29	0.5447	351.369	0.581496
43.6	2.3701	252.273	0.702928			57.69	3.96542	432.973	0.736989
124.37	4.0592	462.222	0.186421			95.56	2.73972	402.41	0.363501
77	2.6668	308.341	0.730213			29.1	3.4937	333.231	0.517942
46.32	1.84132	245.33	0.768838			46.53	6.1706	454.695	0.475951
46.32	3.96792	351.841	0.560042			108.23	3.24107	405.424	0.462537
67.87	1.4284	357.204	0.885415			32.7	4.418	361.485	0.70547
100.11	3.6814	466.973	0.52491			58.48	3.9784	377.488	0.674896
60.85	4.2392	513.885	0.664312			29.1	4.4538	279.383	0.863985
49.85	3.0772	364.53	0.719526			26.71	1.3301	238.306	0.856995
123.02	0.1189	292.251	0.594784			57.53	7.8572	478.717	0.341979
41.82	4.0143	465.028	0.423321			25.78	6.3176	356.425	0.369882
81.16	3.19874	283.287	0.797857			98.5	7.699	496.954	0.20909
17.07	2.8435	198.212	0.710565			89.12	3.018	317.396	0.39423
77.63	2.99222	378.48	0.740325			58.56	5.0893	361.526	0.346612
70.67	4.52822	415.493	0.643288			133.52	0.9018	426.506	0.254719
117.98	6.61882	669.607	0.206702			100.9	2.4981	336.384	0.454334
80.73	3.7459	431.492	0.518478			31.35	4.5521	299.414	0.811205
65.51	6.09872	423.961	0.18941			47.1	4.7501	488.676	0.503353
46.53	5.0893	304.43	0.351734			107.29	0.1263	385.428	0.747545
64.11	3.5501	293.326	0.745194			75.99	2.5692	371.389	0.686143
61.44	2.8078	379.504	0.777667			95.15	4.7093	389.387	0.520421
8.17	4.018	294.851	0.826541			61.36	4.68322	441.645	0.70502
87.74	1.37622	361.851	0.775372			100.6	1.9729	451.497	0.561863
78.67	-0.2108	308.426	0.480292			43.37	3.0169	284.233	0.369278
103.4	1.159	404.419	0.709812			87.3	5.6815	495.623	0.333802
55.13	4.2422	343.18	0.568608			23.55	3.6678	334.341	0.836601
49.77	2.5232	337.485	0.611939			58.2	3.1475	360.457	0.86055
68.88	5.1591	423.419	0.444768			155.14	-0.1009	422.367	0.358678
134.07	5.76532	705.903	0.159356			132.8	2.558	400.516	0.333835
93.18	4.983	513.905	0.212717			58.56	2.53142	380.37	0.815977
102.45	3.623	568.623	0.229285			120.89	2.0167	298.258	0.505516
52.37	3.4859	243.262	0.609755			58.9	2.3974	223.235	0.687759
61.42	4.0927	412.54	0.472555			33.29	5.536	378.541	0.56652
88.48	2.4797	312.369	0.65207			113.83	3.2063	413.507	0.550312
55.12	1.7981	237.111	0.722335			64.74	3.16912	331.379	0.624544
26.71	5.4774	432.652	0.598496			27.69	4.6948	350.458	0.800192
65.2	2.7363	353.397	0.740715			69.38	3.2449	330.347	0.539393
49.83	1.2193	244.29	0.755623			46.92	3.7186	337.398	0.771217
74.58	2.62202	334.173	0.669299			121.29	4.8832	464.57	0.334826
75.44	3.62772	373.428	0.887996			93.81	3.058	382.46	0.352043
64.69	3.65334	329.201	0.739986			162.73	4.259	420.341	0.261238
26.3	2.8068	186.295	0.571411			15.71	6.7564	420.984	0.463492
98.27	1.8742	249.226	0.66093			52.82	6.6095	377.528	0.629683
88.81	2.93592	432.424	0.533282			85.65	0.70339	275.308	0.70619
110.63	2.5359	322.327	0.527896			110.08	-0.4597	237.263	0.665965
129.89	2.8991	564.982	0.319595			103.7	3.0321	375.465	0.545451
88.96	10.1926	738.603	0.19826			44.81	4.2697	401.51	0.670033
103.27	5.2514	436.471	0.362652			67.77	3.32452	360.339	0.77501
58.2	9.7896	604.826	0.265309			70.23	4.417	515.963	0.436228
88.78	-0.7729	274.276	0.481868			84.22	3.1169	422.356	0.580763
62.4	5.90962	466.647	0.470169			54.88	2.1089	259.4	0.762001
53.68	3.8856	367.367	0.815065			96.09	1.3902	378.477	0.593769
117.42	2.3313	390.447	0.482029			83.55	3.9765	484.939	0.337171
94.14	2.4512	306.362	0.252835			38.33	4.062	343.426	0.761873
145.18	-0.884	327.341	0.428812			58.56	8.3699	495.748	0.171011
85.45	3.9099	426.086	0.780921			67.43	4.1786	382.504	0.573072
83.83	2.3386	312.321	0.725253			55.4	2.27682	235.283	0.796433
47.29	2.91862	272.348	0.908807			111.98	3.3239	369.354	0.795065
140.35	1.725	431.46	0.332903			9.23	6.7629	380.89	0.487181
62.55	3.3675	358.413	0.861144			82.26	2.1326	350.469	0.623011
81.35	3.86714	404.517	0.527221			104.63	2.3586	312.354	0.528857
102.18	-1.2423	301.314	0.466093			35.53	4.7052	328.795	0.452957
69.72	3.82042	467.566	0.598496			82.06	11.5449	711.081	0.0761138
97.55	3.2701	444.491	0.561983			46.92	3.21724	303.381	0.832947
79.78	3.43239	402.479	0.501413			41.13	5.9196	368.48	0.450961
80.76	7.2345	638.514	0.236185			19.37	8.6861	537.751	0.215957
91.73	4.19724	472.57	0.322387			104.19	3.8139	415.877	0.568864
127.42	4.1382	511.582	0.237111			106.53	3.5679	489.594	0.248365
83.56	5.0101	530.828	0.389354			82.42	8.764	511.703	0.111792
51.16	2.442	345.439	0.847225			78	7.7354	765.954	0.106472
73.8	2.9414	328.441	0.750248			29.46	5.0305	318.416	0.856411
81.96	4.7386	436.489	0.43747			101.34	4.40782	375.384	0.509354
54.02	6.2603	369.468	0.394385			37.3	6.201	364.529	0.66226
90.3	5.547	412.371	0.328872			91.06	5.325	451.457	0.322897
143.5	2.5365	422.411	0.386335			52.6	3.6449	298.338	0.60321
96.37	3.931	366.421	0.652533			55.76	3.3698	340.419	0.748741
54.04	2.3211	383.492	0.758262			119.56	5.43862	516.642	0.118055
59.5	4.1575	382.504	0.643459			63.6	4.5414	356.377	0.69989
49.85	2.1726	320.364	0.784873			137.31	1.1579	388.468	0.438843
131.66	2.9202	373.346	0.501339			60.42	6.12642	382.415	0.297374
164.56	0.47792	406.41	0.493888			43.37	7.1133	469.065	0.433955
81.16	1.8368	395.184	0.635486			125.63	2.7367	524.662	0.320665
180.36	1.2245	515.519	0.157745			40.62	4.9378	343.43	0.411859
145.3	1.3913	354.201	0.479324			134.83	3.7309	666.867	0.163326
65.13	1.1349	288.299	0.379724			68.13	5.0592	405.451	0.502685
91.8	3.092	466.847	0.574117			108.86	3.9739	435.432	0.34399
64.85	1.539	271.729	0.831035			17.07	5.8688	320.476	0.500385
43.78	4.70164	442.603	0.576753			105.82	4.13442	395.275	0.561113
37.3	6.1445	336.541	0.234903			78.51	5.0944	407.514	0.724161
70.72	1.9388	348.406	0.901559			75.35	7.1101	476.661	0.216024
41.3	4.26612	335.451	0.624391			97.19	1.5508	347.334	0.572621
132.56	6.0993	731.286	0.18909			29.1	9.13952	437.712	0.231364
70.67	5.7417	439.346	0.40248			58.2	5.84734	432.523	0.397703
80.75	0.8252	297.332	0.755123			0	13.7022	638.854	0.130796
52.6	3.21036	294.306	0.700083			6.48	7.839	476.53	0.358501
125.76	2.3166	548.051	0.203182			103.3	3.0706	406.442	0.573478
127	5.33102	547.618	0.27086			60.33	2.2758	286.331	0.885876
99.88	3.00352	337.386	0.387004			24.94	5.4423	422.613	0.335739
72.45	3.0562	384.384	0.733827			0	8.918	518.341	0.350766
156.6	1.8173	470.497	0.338917			35.53	3.7865	284.355	0.792234
75.99	4.0062	408.579	0.543			131.5	-1.1201	332.261	0.460344
111.86	7.7956	629.539	0.215895			3.24	5.4934	349.836	0.560899
38.77	4.1466	345.826	0.838548			0	16.6302	591.15	0.0624487
68.12	1.2728	221.212	0.834142			55.12	5.4205	346.43	0.685999
118.11	1.2056	337.339	0.725355			127.31	2.1542	469.424	0.353069
95.75	3.79404	480.656	0.552569			86.71	2.5505	414.955	0.792158
107.53	5.2554	547.056	0.399113			64.99	5.6855	378.424	0.54574
37.3	1.9615	140.182	0.565133			52.6	3.9556	338.812	0.774345
44.89	7.07032	442.99	0.356022			183.13	1.587	477.518	0.239637
49.85	5.8531	454.57	0.469222			27.63	3.2086	295.427	0.377714
43.26	1.543	250.273	0.817991			112.65	5.5547	579.556	0.278811
17.07	2.7441	223.069	0.617748			41.9	2.3924	300.33	0.528943
35.53	4.1341	294.35	0.630351			74.76	1.6457	358.485	0.820061
180.27	-0.1579	408.4	0.289816			78.51	0.0414	289.335	0.775994
91.97	2.0179	372.86	0.652936			90.01	1.83522	354.435	0.239854
38.69	3.87252	399.284	0.629274			70.67	4.827	453.542	0.503087
62.54	5.40362	488.531	0.39519			83.63	1.3077	302.374	0.863634
72.2	1.6755	274.324	0.887105			74.6	5.2248	402.49	0.514217
88.49	3.9255	435.528	0.469371			6.48	5.2844	394.99	0.697861
79.42	1.7691	275.264	0.613389			75.94	3.8419	396.454	0.55853
109.16	3.11798	375.388	0.652803			66.38	6.5556	514.618	0.231111
41.99	5.10626	304.393	0.683916			12.96	2.7169	388.575	0.768886
80.92	0.834	270.369	0.560421			0	27.1629	969.879	0.0533009
106.17	3.225	556.671	0.366967			97.77	4.9694	333.347	0.464196
119.31	-0.3673	277.284	0.697233			59.06	2.964	292.338	0.865692
72.7	4.62516	422.341	0.607566			43.1	5.2396	325.367	0.481914
71.06	3.6822	384.428	0.550363			38.92	5.2787	318.401	0.481798
76.3	3.8315	410.282	0.653575			55.12	3.7396	308.353	0.887702
43.7	2.6286	323.436	0.803351			95.5	5.5842	550.699	0.202429
78.95	3.6474	443.588	0.65271			33.29	4.5007	426.323	0.346708
58.68	3.69068	357.435	0.529795			41.99	4.12662	310.784	0.790156
143.53	0.534	451.428	0.337647			76.49	3.3041	341.335	0.84455
18.51	7.1053	503.819	0.387459			50.41	3.0381	294.33	0.755378
89.29	5.1938	558.675	0.193253			98.47	2.6902	399.399	0.766608
21.06	4.6962	349.503	0.546663			195.98	-0.0566	370.168	0.24516
103.37	3.1936	433.39	0.571161			6.48	2.0008	204.317	0.726776
85.07	4.55928	367.497	0.598885			92.45	6.02092	527.665	0.248157
247.71	-0.1948	680.286	0.0591316			46.92	4.8784	367.518	0.455909
61.77	2.391	327.409	0.916407			23.39	4.86	317.388	0.536414
75.71	3.9861	475.383	0.668875			67.66	6.16	442.611	0.257216
72.96	3.2073	452.514	0.60486			113.36	5.9716	450.458	0.321052
95.25	4.3574	522.649	0.232923			58.2	4.5727	388.596	0.72771
45.67	3.2262	361.445	0.667864			87.9	2.1518	382.464	0.799309
93.83	5.1727	529.21	0.159128			52.49	4.1877	351.556	0.615689
130.11	7.6124	656.772	0.116243			85.57	2.82584	422.553	0.647007
58.56	2.89042	271.316	0.840574			46.61	2.5893	331.437	0.86385
34.89	6.1466	428.601	0.277808			55.63	3.2601	275.315	0.609791
307.69	-2.66813	621.282	0.158538			87.3	7.3395	559.71	0.200512
51.02	6.8559	492.629	0.251039			50.36	3.4921	330.228	0.655789
121.59	6.9518	493.689	0.0520637			58.2	5.8075	416.496	0.551598
59.92	5.3804	453.342	0.359288			65.38	1.7204	289.335	0.788235
105.68	4.866	509.518	0.157498			63.99	2.5356	335.407	0.721531
105.98	4.9159	520.423	0.313343			108.77	4.34086	446.466	0.321932
90.29	-0.4918	247.276	0.724837			44.37	1.0474	221.304	0.78023
46.92	4.79394	406.288	0.662243			81.7	2.2039	351.443	0.711268
65.46	2.2954	311.385	0.892963			108.84	3.7984	438.439	0.367767
75.08	1.4464	354.458	0.872544			114.45	-0.0461	343.383	0.38613
146.63	0.062	433.38	0.39099			105.63	4.80438	374.448	0.445534
132.86	4.4773	668.809	0.255299			79.29	3.8137	370.408	0.559799
89.25	4.732	521.524	0.197461			135.69	1.0168	493.509	0.412844
103.03	2.71162	377.451	0.627006			156.04	2.9787	402.455	0.334239
80.13	3.5338	420.492	0.51633			103.07	3.60282	466.904	0.48171
96.74	2.9772	341.396	0.692372			28.68	5.2119	274.367	0.545404
59.42	5.52622	405.878	0.585647			115.02	2.7798	348.366	0.402134
52.33	3.4466	265.268	0.413266			17.07	14.8635	657.002	0.0603957
122.49	3.4631	449.315	0.379254			76.22	4.09672	346.386	0.588698
41.99	4.941	276.424	0.581499			69.42	4.2072	419.485	0.78947
57.7	5.826	419.532	0.398371			46.17	5.26362	345.508	0.743399
35.26	5.41756	339.41	0.562703			17.82	5.7184	358.391	0.44814
43.37	3.90342	298.725	0.844191			80.31	3.42572	383.403	0.552931
30.87	4.70172	372.513	0.786985			130.36	0.5531	288.252	0.279414
46.5	4.6963	407.901	0.669559			60.06	5.9547	413.521	0.380129
122.4	4.5311	581.427	0.309525			75.27	2.9843	372.424	0.698487
59.92	1.0813	266.272	0.81127			125.63	4.7247	550.785	0.313055
97.64	1.0081	334.303	0.736581			30.96	5.97592	348.833	0.45595
101.42	1.25922	347.086	0.420364			58.2	3.34802	351.233	0.86805
128.06	0.993	459.831	0.342092			83.47	6.3157	483.608	0.330818
127.71	0.8496	511.604	0.444237			57.26	4.1948	374.488	0.679989
61.77	3.5407	377.488	0.764791			66.48	2.8734	348.28	0.867671
56.49	4.1155	339.402	0.548806			67.43	4.4099	402.494	0.586474
52.32	2.3645	227.263	0.871284			162.28	5.2261	456.37	0.285875
66.56	3.19672	370.88	0.809657			38.33	3.3531	251.301	0.890736
104.07	4.5074	541.652	0.364925			81.7	0.9481	339.188	0.468498
60.45	3.3461	381.251	0.823626			37.3	5.7991	348.345	0.649449
112.66	0.3973	334.376	0.639902			76.14	2.75882	374.46	0.625611
106.11	3.0014	525.558	0.374803			103.7	4.5715	439.552	0.352727
131.77	-0.1615	452.533	0.374184			23.55	14.0182	719.24	0.0770607
84.36	5.65054	623.791	0.344858			72.19	2.7963	298.386	0.900322
149.44	5.27858	670.77	0.129375			49.33	5.311	389.624	0.686931
94.04	3.5556	363.204	0.691586			105.45	2.0602	320.297	0.724056
115.32	1.88024	443.572	0.408747			75.27	2.35672	352.843	0.78352
69.97	3.1651	367.375	0.746093			64.68	3.7382	416.61	0.609859
21.7	3.6751	265.312	0.784844			49.41	4.0187	364.489	0.894225
99.35	6.5524	494.624	0.248461			144.56	-0.63888	246.179	0.518674
63.49	1.4495	319.409	0.842485			116.84	2.1634	535.428	0.431427
78.51	0.5889	281.234	0.743075			98.21	0.5758	277.368	0.545388
55.12	2.6752	262.696	0.683434			71.44	6.5177	432.903	0.340564
86.8	3.2316	350.426	0.683019			72.19	3.425	344.414	0.718996
69.92	1.1216	338.468	0.703942			86.1	3.4295	424.522	0.60511
105.84	2.435	438.484	0.460274			55.4	5.3317	381.431	0.47538
138.82	-1.0197	354.311	0.508087			62.3	6.7615	485.672	0.241899
99.69	2.42234	309.366	0.336477			43.7	4.0823	337.463	0.886731
27.05	5.8489	359.256	0.571445			53.16	6.3188	425.454	0.458239
85.3	3.09526	373.416	0.559336			84.22	2.2512	359.514	0.665496
63.68	2.34572	325.43	0.833422			93.06	3.4246	334.368	0.58605
29.1	4.5139	259.374	0.859343			58.2	6.11484	413.304	0.541892
94.74	3.9854	572.75	0.566803			79.94	1.1686	208.221	0.790572
87.3	3.9166	476.042	0.539711			54.86	3.7665	382.463	0.55194
69.56	3.465	394.862	0.736235			56.67	4.7153	441.453	0.621331
24.92	5.4147	316.426	0.651			57.61	6.6361	513.653	0.384987
99.19	2.8023	432.528	0.412954			78.51	3.6443	377.441	0.853739
98.66	9.1603	687.022	0.104469			66.91	4.7648	358.376	0.551656
83.81	2.3952	323.658	0.888573			72.84	3.1694	380.521	0.655762
90.64	2.5773	413.503	0.567704			70.9	5.6832	402.461	0.397736
69.73	5.12472	424.568	0.515019			105.48	4.4237	368.437	0.627362
138.44	2.3597	372.381	0.702197			49.41	4.4491	418.459	0.753675
62.16	6.174	477.626	0.442448			39.94	4.4935	343.477	0.467875
46.92	3.57212	295.317	0.802618			55.4	3.1944	341.382	0.670241
58.64	4.583	434.923	0.576626			87.3	2.0932	275.308	0.785916
54.37	4.4346	323.175	0.82802			9.23	9.713	516.769	0.296302
84.22	2.8228	307.309	0.775971			122.03	2.8793	424.53	0.323897
47.56	4.1932	341.451	0.821156			37.27	7.625	492.107	0.391105
81.54	8.0223	586.713	0.16461			73.06	4.26482	358.511	0.629121
76.13	2.7427	382.416	0.631811			9.23	6.36	292.507	0.517463
88.18	1.5419	435.477	0.766751			105.54	2.01462	385.383	0.484839
38.67	3.1643	255.393	0.786627			15.79	5.6086	403.899	0.501917
108.62	0.7723	309.322	0.333208			52.57	5.40182	386.495	0.595356
139.31	3.6064	611.481	0.187188			41.99	5.8966	440.631	0.568631
78.62	2.38222	271.338	0.831728			164.07	0.0761	463.491	0.514181
72.83	4.1547	356.503	0.352307			86.9	1.1498	297.318	0.740705
86.95	3.2368	364.496	0.812643			6.48	4.197	320.48	0.81459
32.34	2.5647	286.419	0.902031			35.64	7.4704	493.825	0.245828
56.21	3.6308	306.394	0.588013			76.14	4.69932	384.439	0.503918
105.4	3.1851	458.444	0.499456			69.78	3.1439	380.407	0.482159
211.77	-1.18573	449.464	0.151874			103.18	3.1332	420.45	0.279899
74.3	2.8693	437.539	0.483637			45.25	1.3841	379.526	0.773582
83.45	1.7242	361.199	0.628493			83.83	4.3585	394.398	0.438138
46.92	2.4181	269.757	0.847666			185.87	0.0546	493.605	0.164331
70.67	4.1018	337.158	0.690838			135.21	2.68752	452.519	0.303738
67.43	3.46832	368.458	0.848028			76.04	4.5354	427.504	0.418832
192.83	1.5935	690.849	0.0559501			30.29	3.6636	309.413	0.695873
69.45	4.5337	476.669	0.465612			29.1	20.8177	830.553	0.0608084
75.27	4.24872	390.461	0.683881			71.77	2.928	378.375	0.889256
29.46	5.0381	370.386	0.722277			26.02	8.1534	355.61	0.280159
61.44	4.16172	451.57	0.614275			53.84	2.551	271.339	0.624631
194.53	3.09177	674.847	0.0775369			60.5	4.7909	333.416	0.548296
99.8	3.6241	476.577	0.529958			35.25	4.601	275.351	0.559725
39.68	2.81682	364.493	0.83965			0	5.9258	286.434	0.6003
67.59	2.7209	236.278	0.672097			78.51	2.1495	405.564	0.786829
250.07	-0.42493	644.737	0.0402734			50.38	2.2645	287.363	0.916241
55.76	6.8164	410.554	0.210928			40.71	3.3062	306.207	0.893511
84.22	5.2548	415.537	0.312077			60.44	10.0272	560.819	0.0742063
72.68	3.4912	344.392	0.626929			101.34	0.6605	263.253	0.463427
67.45	5.82312	445.441	0.551451			3.24	5.077	349.477	0.55405
90.3	3.1034	397.438	0.519866			95.64	3.7327	370.46	0.560382
110.28	1.4557	308.319	0.884291			282.58	-1.7939	558.729	0.0400126
70.67	3.1381	371.412	0.848299			41.05	10.542	548.904	0.148563
41.99	4.5059	316.282	0.755801			27.05	6.8392	384.866	0.340221
127.35	3.07632	446.51	0.533931			52.49	5.1032	475.632	0.363575
33.12	2.9576	197.237	0.80244			59.81	4.15562	384.53	0.468007
54.37	4.4373	324.42	0.787217			79.9	3.297	411.502	0.730855
37.38	6.6113	505.864	0.365831			84.5	3.4593	380.322	0.628519
87.67	1.8493	419.917	0.69743			75.6	3.6881	404.491	0.636876
26.3	5.1617	314.384	0.463742			124.41	9.5175	660.948	0.0499507
156.65	1.8596	476.492	0.357687			100.9	4.1063	362.337	0.640198
59.08	2.0195	326.78	0.849072			54.46	4.2007	298.349	0.616421
263.19	0.2434	711.213	0.0861551			93.09	0.247	250.306	0.789649
28.6	3.0921	341.43	0.857742			100.54	4.50924	384.447	0.446381
36.32	1.86407	204.273	0.759918			66.48	5.1376	476.576	0.409206
64.33	6.4766	489.501	0.287274			51.05	4.0052	283.327	0.666097
71.76	4.3474	371.448	0.543299			55.4	6.3766	485.668	0.483379
54.26	1.9507	224.647	0.574736			61.88	2.7712	305.378	0.867547
0	5.08	338.624	0.541406			126.97	2.7835	303.226	0.641674
135.3	2.8078	481.481	0.450193			126.64	1.6168	411.505	0.71567
116.1	3.39308	428.496	0.680806			51.81	4.63014	307.378	0.541543
55.84	6.0038	490.438	0.25522			129.72	1.5339	358.394	0.537821
45.47	5.2471	416.908	0.495595			12.47	5.0767	369.508	0.62475
97.33	2.1003	301.302	0.553034			53.6	6.544	416.646	0.572484
119.03	1.883	467.961	0.521737			80.12	3.8816	417.513	0.68316
57.65	6.69214	461.907	0.316657			63.6	7.4806	418.618	0.143611
36.1	5.7409	374.937	0.561873			25.51	5.1601	470.705	0.516431
59.51	4.97392	480.971	0.481508			97.63	5.7589	487.648	0.314015
88.41	4.1112	448.369	0.256519			50.19	3.70304	251.285	0.670698
46.61	4.1535	385.407	0.794272			77.77	3.0625	325.32	0.745981
58.2	2.737	276.38	0.566355			0	7.2289	336.906	0.380474
92.15	3.7215	472.593	0.606213			76.72	3.0027	325.441	0.77092
77.81	3.3558	314.776	0.886764			75.27	8.2269	554.671	0.208728
3.24	5.5691	367.842	0.667451			53.6	5.7034	336.431	0.518511
118.15	3.6864	631.08	0.255472			78.52	3.6517	342.453	0.498368
129.49	2.6508	455.254	0.329423			102.99	1.1407	259.269	0.727873
88.85	5.3788	441.56	0.30086			74.76	3.77672	422.456	0.524598
88.74	5.8589	472.948	0.316434			79.29	4.9269	415.276	0.598713
96.54	2.229	376.434	0.615941			95.65	0.9794	370.388	0.695165
65.37	3.4012	292.298	0.419885			65.98	6.375	384.479	0.40306
90.31	4.03989	361.354	0.420698			35.53	7.0498	382.544	0.274921
67.52	2.90992	383.427	0.671			49.33	4.342	359.469	0.665842
98	4.4351	417.417	0.498375			87.66	4.1646	486.49	0.42391
41.57	0.9909	260.337	0.877586			74.32	5.316	417.468	0.230836
73.58	4.5511	433.279	0.341565			85.08	3.41	385.514	0.552892
94.2	0.93282	323.374	0.906693			58.2	3.13602	352.478	0.766741
50.49	2.58582	316.792	0.81168			55.84	5.5367	409.526	0.608832
69.8	3.74778	321.352	0.685853			36.69	5.9278	428.576	0.505492
90.03	5.6286	670.707	0.13369			43.37	5.3131	352.817	0.342654
108.23	2.9738	381.628	0.698575			99.23	3.4075	440.546	0.514003
62.55	6.3924	510.609	0.337869			84.41	5.4531	494.638	0.28883
66.76	1.4119	287.271	0.798518			20.23	3.5886	256.389	0.751866
37.19	7.5169	478.68	0.203738			77.51	2.9379	394.382	0.430409
75.94	4.933	462.557	0.400703			29.1	6.4334	507.653	0.409151
165.97	1.5733	485.522	0.453408			71.09	4.6776	459.546	0.39395
347.41	-4.0731	743.816	0.044873			43.95	3.288	336.414	0.768335
36.69	3.20382	304.777	0.854677			69.78	0.471	284.366	0.589659
36.44	4.8672	401.963	0.540018			116.4	2.5682	480.524	0.223772
76.57	2.59302	366.464	0.760378			50.36	4.0192	310.413	0.86276
77.88	3.1972	339.347	0.71939			29.1	6.4426	403.61	0.485597
38.77	4.0016	363.866	0.804395			84.94	5.2812	542.676	0.457079
86.11	3.921	398.85	0.45875			44.76	6.2741	414.501	0.337376
97.89	2.38099	306.369	0.509231			104.06	2.6222	312.277	0.581472
36.02	1.9659	331.46	0.848342			63.08	4.7739	396.365	0.631095
45.59	2.62332	312.479	0.876918			23.55	5.2237	387.669	0.704962
46.92	3.3458	326.227	0.856774			116.76	2.5491	411.458	0.558689
46.32	2.78402	293.783	0.74483			81.05	3.14148	359.433	0.706599
38.33	4.0794	307.802	0.845916			46.53	6.2802	380.443	0.414501
71.93	2.3118	340.404	0.778013			69.64	2.4403	352.434	0.641401
24.83	7.2747	438.958	0.315798			115.05	2.5897	350.467	0.459666
150	2.7553	458.269	0.342421			72.7	7.7982	559.979	0.230293
57.78	4.6219	313.788	0.737928			43.86	1.4986	341.33	0.781849
126.85	1.9771	424.866	0.453828			127.45	4.9214	482.488	0.2301
58.44	2.27082	423.286	0.708622			67.43	3.6717	416.521	0.529931
120.85	7.7758	699.697	0.223145			112.57	0.2125	296.323	0.627839
51.8	2.72102	237.353	0.833911			55.4	3.72636	325.408	0.823492
74.56	5.0738	524.644	0.302942			44.12	4.27882	336.435	0.604978
55.04	3.50002	328.419	0.731637			63.13	6.45294	447.538	0.332378
79.16	3.4126	464.444	0.509859			41.13	2.3284	232.327	0.726128
101.06	0.6328	380.422	0.710474			111.13	3.9494	362.337	0.401902
129.14	2.9362	558.682	0.43494			120.85	5.1341	503.57	0.264394
59	1.7894	329.396	0.851144			107.72	1.3189	416.499	0.631278
67.15	5.5111	532.95	0.444186			106.14	2.3704	432.868	0.612925
33.2	3.4915	280.371	0.803756			43.86	3.95132	413.606	0.752571
65.12	5.0492	384.888	0.462789			83.98	1.5702	310.235	0.824762
53.35	2.2213	193.227	0.682616			0	8.1138	358.569	0.303561
79.37	3.4009	415.54	0.69265			74.45	4.03722	370.43	0.458876
91.89	-0.5434	180.123	0.505138			72.95	3.4839	290.367	0.717453
52.21	3.79682	308.41	0.391796			93.83	1.2106	266.304	0.855027
62.62	3.75162	423.538	0.62788			111.9	2.4902	312.277	0.444066
54.26	4.6732	439.563	0.465405			72.19	3.191	290.322	0.777195
106.92	3.6419	407.421	0.578329			78.9	4.6201	438.52	0.419883
86.74	2.3766	285.238	0.544331			46.53	7.5943	442.665	0.38543
93.11	3.03634	407.474	0.704806			52.65	3.3943	385.552	0.603176
85.61	3.2565	337.331	0.583257			110.38	8.9126	629.02	0.0475955
52.83	1.8241	226.239	0.668494			150.7	16.3314	1040.7	0.0351954
129.55	4.7584	545.684	0.30346			80.32	3.002	349.39	0.716822
35.58	4.17162	422.754	0.803008			83.03	2.3312	320.418	0.754797
107.15	3.364	427.534	0.617443			50.19	3.70124	273.376	0.889529
89.67	3.7438	343.31	0.490086			69.56	3.166	371.436	0.648093
129.01	0.2892	246.23	0.592046			139.54	-1.2014	295.299	0.54136
52.08	3.60036	304.415	0.479735			71.06	-0.1833	242.227	0.625299
73.58	4.3286	394.467	0.724706			56.52	4.18272	324.38	0.706251
269.43	-2.0382	610.521	0.134701			38.33	5.3866	403.481	0.498294
83.49	2.87507	320.755	0.449783			101.46	3.10582	436.512	0.495498
43.14	5.1619	344.617	0.570184			17.07	6.6327	523.844	0.325844
43.78	8.3524	608.757	0.179325			81.67	4.9164	485.694	0.564187
125.64	-1.78158	285.256	0.626077			78.38	3.2402	362.385	0.512109
246.79	1.97082	793.027	0.102798			12.89	5.7131	287.406	0.587708
41.49	3.5687	378.52	0.795609			92.34	6.6222	540.666	0.23129
53.6	3.59482	383.517	0.79046			90.54	5.1399	456.546	0.479049
83.99	2.58492	422.547	0.681238			59.06	5.3612	421.227	0.61957
75.63	3.2568	371.82	0.764116			54.38	3.3146	294.354	0.757742
54.27	4.6164	410.3	0.484201			54.26	5.33702	504.059	0.332471
67.94	2.31712	321.384	0.734431			0	6.368	337.249	0.484018
26.02	1.88472	149.237	0.68235			68.29	3.3542	324.361	0.455598
58.64	3.78702	378.472	0.805637			89.39	3.7028	280.283	0.425206
110.04	3.046	395.371	0.49597			32.34	5.9089	408.545	0.416496
81.79	2.5778	299.282	0.80015			35.58	5.3258	533.76	0.37808
110.48	1.0588	444.513	0.611279			76.02	4.289	427.291	0.640938
168.65	2.67859	618.613	0.281816			101.88	2.6633	360.325	0.343743
63.6	4.4446	379.239	0.834174			29.1	6.646	363.46	0.432165
63.08	3.58902	302.399	0.519316			82.7	6.9547	473.458	0.264014
47.92	5.124	384.516	0.609434			61.88	3.4249	433.43	0.802863
53.43	0.5785	208.261	0.694687			43.09	4.4657	341.332	0.699402
46.42	1.1459	287.367	0.843859			68.73	3.1619	410.445	0.557223
110.8	-0.0914	282.318	0.681625			67.43	2.6077	304.39	0.821716
72.38	1.4574	293.392	0.797779			94.99	3.9301	364.453	0.504405
96.94	1.3257	249.27	0.65471			46.53	5.3022	336.362	0.664037
72.83	7.1112	542.801	0.302661			87.33	2.59462	309.325	0.782407
101.8	3.2011	456.535	0.511405			34.14	6.8558	412.658	0.471451
46.4	3.65822	279.343	0.794981			52.19	1.3141	288.31	0.668197
69.04	4.00682	378.476	0.630933			161.89	0.1614	406.439	0.330726
65.72	6.948	641.31	0.224537			35.58	5.9153	417.578	0.540321
110.85	3.3451	629.777	0.301561			29.1	4.8012	289.378	0.717802
145.66	2.9278	550.645	0.304307			190.41	-1.0939	404.46	0.199704
44.95	4.87852	291.148	0.787404			89.79	4.1251	389.451	0.59453
64.86	4.80314	399.564	0.667302			54.46	2.40782	311.385	0.941913
135.22	3.1753	504.515	0.427801			86.21	3.23022	355.394	0.710233
75.69	2.74202	254.245	0.84846			109.9	3.7334	433.337	0.333834
81.37	5.79112	445.91	0.264657			57.61	6.4186	505.414	0.321783
78.16	3.69158	345.379	0.600847			43.22	4.16367	354.542	0.640365
55.73	4.2989	453.97	0.552197			95.34	2.7718	327.365	0.503649
95.86	4.00012	510.543	0.42139			65.38	2.93344	315.373	0.941876
37.27	3.9009	367.518	0.671068			189.64	1.63067	372.393	0.129553
101.41	3.7514	411.845	0.613545			57.36	6.077	447.538	0.351185
3.24	5.0087	285.475	0.687451			61.36	5.71822	382.463	0.413722
89.79	4.4974	394.427	0.642576			111.24	7.8649	597.922	0.0687149
96.37	2.6974	322.39	0.78625			78.9	2.685	350.411	0.476759
79.26	4.144	491.68	0.610089			68.02	4.22372	359.495	0.749607
36.36	6.1213	390.999	0.559678			96.72	5.4147	459.542	0.354515
105.47	2.7955	418.449	0.613837			35.53	6.9276	398.587	0.515962
62.22	3.3907	336.844	0.600685			3.24	9.6696	441.703	0.212112
60.85	4.7873	492.704	0.659293			71.34	3.0592	429.956	0.589568
27.69	4.94856	344.495	0.75968			15.79	6.404	356.65	0.405735
45.18	4.1921	342.247	0.768901			41.99	3.5407	264.394	0.830111
75.63	2.3784	325.67	0.836659			74.73	5.0828	431.492	0.370359
92.26	2.85022	400.485	0.680065			97.81	2.376	309.354	0.58972
78.13	3.1914	328.32	0.792283			16.13	2.7036	216.328	0.755348
37.38	7.40044	511.665	0.263217			94.88	8.1413	509.787	0.173842
22	4.5209	303.283	0.651983			92.32	4.4594	465.502	0.34909
106.34	3.9959	410.861	0.532404			0	7.9393	324.552	0.347498
94.83	3.0583	324.332	0.560573			72.83	2.5525	342.8	0.873006
165.53	6.4238	645.62	0.0905686			69.44	5.431	373.408	0.45326
59.92	3.4108	328.755	0.690834			61.31	4.545	370.408	0.482597
65.74	9.4115	532.721	0.070629			60.16	7.9182	437.734	0.210543
84.84	2.6999	416.426	0.769612			77.1	1.1215	364.442	0.495263
74.6	6.1283	493.559	0.159337			100.65	2.3079	512.538	0.607772
46.17	4.1544	309.39	0.786505			49.17	7.2059	467.679	0.164544
102.57	1.0085	407.49	0.481896			63.69	5.1332	459.521	0.395663
227.22	-1.4177	593.582	0.120974			73.8	0.5877	312.439	0.752631
70.47	4.1368	441.535	0.647065			102.29	5.0136	490.552	0.448787
50.18	6.49992	406.485	0.352383			86.18	1.0707	238.312	0.807073
160.33	2.4552	672.772	0.171045			54.02	7.99152	465.641	0.208458
71	3.1826	375.322	0.651621			80.56	2.3436	451.552	0.513232
72.06	6.4294	420.505	0.465474			12.47	3.421	279.383	0.620733
54.38	4.78442	376.5	0.672521			54.37	3.7905	268.359	0.64026
85.69	2.73186	437.241	0.634992			0	8.1499	332.616	0.412473
82.35	1.48628	294.738	0.809645			52.08	3.1239	286.331	0.521046
97.3	3.4038	456.344	0.324662			58.2	8.751	574.809	0.131472
59.81	2.73142	310.401	0.892208			54.02	5.5917	387.508	0.453241
70.16	2.1656	449.617	0.635478			74.6	10.33	542.845	0.1274
116.09	2.2898	407.231	0.426117			81.18	3.3902	385.423	0.406425
12.03	6.33266	346.293	0.571393			61.36	4.7743	464.609	0.29955
53.01	4.1025	398.528	0.708862			101.64	2.74442	323.404	0.640768
84.86	3.377	315.306	0.682406			204.85	-0.26698	467.225	0.22206
101.66	3.29192	420.531	0.743541			20.23	11.0013	492.832	0.152886
129.6	8.0798	762.874	0.192926			68.28	1.4129	304.364	0.735765
38.77	6.211	429.56	0.283999			37.38	10.7981	581.885	0.0926577
20.23	3.0683	216.324	0.41082			115.3	4.28552	437.477	0.478398
70.67	3.5795	407.923	0.65431			87.3	5.30324	429.52	0.453831
67.87	3.14694	370.792	0.651054			26.3	5.8025	364.529	0.62022
95.06	5.5035	481.581	0.285305			0	27.1629	969.879	0.0533009
54.88	6.3697	420.299	0.417475			91.32	4.5884	459.415	0.209847
78.43	5.6301	370.578	0.308047			31.23	8.4275	475.547	0.185577
53.35	3.7595	352.434	0.717346			46.61	4.75102	353.462	0.728773
51.91	2.6519	351.449	0.788071			61.61	7.96	564.689	0.222392
75.43	1.3534	339.386	0.750719			46.53	8.47002	534.825	0.394114
71.33	1.6117	258.277	0.81596			28.68	7.5827	414.43	0.323781
121.6	1.7749	404.492	0.662188			67.43	4.144	366.461	0.807164
57.53	3.53012	351.402	0.660008			47.04	5.4396	375.394	0.558784
93.53	1.2343	416.503	0.791682			74.58	4.3094	343.386	0.516517
75.69	2.9479	447.509	0.361701			4.93	7.13852	377.409	0.35755
85.29	-0.4428	319.365	0.769928			74.26	3.63219	302.381	0.39245
47.92	2.8771	268.353	0.615011			83.47	3.12242	369.442	0.699224
95.86	-0.3374	195.111	0.535265			104.97	2.7628	355.302	0.257834
130.96	3.26692	351.775	0.487033			98.85	2.2146	301.298	0.665884
49.41	3.45	368.93	0.836158			65.09	2.77822	314.41	0.808211
100.21	3.6012	578.754	0.434703			74.76	3.3949	304.373	0.759307
83.55	3.17612	446.956	0.764106			79.82	3.965	481.984	0.521164
54.45	1.8629	281.377	0.849525			63.33	7.9438	469.54	0.245752
53.94	4.51272	417.41	0.633269			76.48	7.43144	504.663	0.268945
75.75	3.14568	393.491	0.860065			61.83	4.5985	438.426	0.526756
106.56	6.0178	644.894	0.385764			116.84	2.16622	357.395	0.646821
75.64	0.1427	306.37	0.770211			40.62	4.62172	428.642	0.604267
39.94	4.299	335.432	0.527321			113.18	3.547	409.482	0.317352
91.83	4.23572	472.618	0.30251			111.55	3.35352	511.622	0.260973
77.25	3.76	374.194	0.752588			50.94	13.7319	666.051	0.0679113
105.4	2.7376	428.876	0.53659			70.23	3.6005	431.596	0.559527
20.31	3.3711	275.367	0.842669			99.65	3.5703	385.464	0.388833
58.33	4.56692	503.05	0.358601			50.44	3.1961	282.339	0.817155
37.19	2.5528	347.413	0.855165			9.23	11.2449	544.719	0.202261
74.16	3.2632	290.326	0.561665			78.43	6.2032	432.479	0.316202
76.63	2.4005	348.204	0.901935			52.32	6.01442	419.468	0.515091
78.03	4.0045	477.605	0.561131			54.02	7.2743	421.525	0.320412
112.49	2.76742	379.42	0.60102			47.91	9.41737	501.699	0.160246
35.5	3.0603	330.394	0.841427			66.24	3.2772	290.322	0.721529
117	1.6025	321.377	0.23447			97.39	4.3601	475.589	0.448344
95.94	3.85392	460.596	0.483275			92.15	4.6751	515.445	0.515295
74.19	2.965	337.331	0.487052			0	7.1303	334.494	0.518809
69.36	3.73732	472.467	0.580359			84.3	2.3741	412.534	0.47842
80.73	4.0085	423.444	0.522509			34.89	7.9247	462.653	0.271224
108.61	1.1827	307.379	0.370988			110.68	4.14372	411.387	0.459061
51.22	2.1436	256.305	0.915024			20.23	6.34812	320.476	0.63931
58.9	2.3974	223.235	0.687759			146.79	-0.525	288.281	0.514487
38.83	3.9206	312.409	0.791006			0	8.4231	390.586	0.480375
52.6	4.4229	348.379	0.643315			39.19	8.5806	475.547	0.145918
89.98	2.28222	397.493	0.57192			15.27	3.3825	294.442	0.929716
100.25	3.01928	401.426	0.662596			53.16	4.0777	359.473	0.753999
140.56	1.7278	402.451	0.702082			60.89	5.0412	446.613	0.621998
74.26	4.40237	318.509	0.268401			115.93	0.4379	320.345	0.584681
34.14	3.0832	220.312	0.587813			22.12	5.33692	305.402	0.509674
30.21	4.24662	291.144	0.624917			64.51	3.6014	373.585	0.58179
74.6	8.5345	514.772	0.154336			191.71	1.0122	481.686	0.0960396
70.65	3.4745	303.321	0.594586			42.15	5.631	411.524	0.473119
76.74	4.8619	378.424	0.520077			47.1	1.8038	382.508	0.796848
74.94	4.4897	342.782	0.415921			152.44	10.102	701.901	0.063699
30.19	6.23	399.582	0.448416			49.33	4.3349	305.377	0.544117
102.22	8.08348	636.526	0.198691			40.46	7.6252	412.658	0.290742
75.94	2.8933	370.844	0.675043			40.62	4.2323	392.543	0.631338
53.6	6.8059	502.829	0.412115			29.54	4.36	359.554	0.701318
78.08	3.798	321.38	0.790535			92.55	2.9814	341.433	0.467415
46.61	2.3968	271.316	0.61268			80.37	1.18672	330.388	0.910598
29.1	4.7354	323.342	0.738351			41.99	4.51042	302.786	0.756468
90.82	2.9298	384.476	0.589261			29.1	4.6059	273.335	0.741697
98.49	3.6419	479.401	0.673914			54.37	5.9394	378.427	0.345344
84.34	6.45882	505.496	0.312993			118.57	3.7267	486.572	0.371531
92.89	3.6983	441.447	0.407687			84.23	3.3598	351.406	0.706056
197.19	-2.52903	263.083	0.152915			34.03	6.7437	416.524	0.310924
23.47	7.3017	545.839	0.29933			75.27	4.9848	478.677	0.478013
44.81	5.1205	479.568	0.558767			111.29	2.4173	407.47	0.43643
99.74	1.0457	300.318	0.783332			70.23	3.3726	407.436	0.529142
47.1	7.2976	504.634	0.292791			118.8	3.5325	480.329	0.585701
54.88	5.3895	396.324	0.464175			35.58	3.34912	295.386	0.92196
88.83	3.09962	443.433	0.666783			115.36	1.5837	273.421	0.402918
88.18	2.1653	496.383	0.683108			116.75	5.1553	468.509	0.276414
46.09	4.6489	384.266	0.646329			114.02	1.9562	425.441	0.513302
73.71	6.87154	608.831	0.302948			136.41	3.8775	549.58	0.254747
53.6	6.1429	567.244	0.339493			28.49	6.1658	381.504	0.423057
69.89	4.86669	450.351	0.439791			27.69	4.0188	268.312	0.671429
83.22	2.04224	341.411	0.795711			86.99	2.9772	380.44	0.694458
66.84	4.2026	413.558	0.75432			193.63	-1.4125	505.638	0.227352
53.85	2.4295	339.443	0.572749			113.32	1.4282	456.612	0.329266
105.4	4.3322	454.552	0.569539			72.83	3.7974	348.439	0.819548
24.94	2.4614	286.375	0.791572			0	9.008	416.951	0.273865
80.92	3.94604	296.322	0.512583			48.65	5.7472	415.537	0.385721
89.95	1.312	363.458	0.413964			49.05	3.2441	331.375	0.576686
68.31	5.45302	564.748	0.344259			58.2	4.1229	378.516	0.840631
75.85	4.2674	415.921	0.523443			0	6.7843	370.458	0.558229
86.14	5.0355	342.443	0.206957			100.19	4.8238	496.696	0.27331
82.05	3.2213	424.504	0.495642			136.44	4.8995	528.569	0.203951
63.3	5.21852	426.851	0.262827			221.49	-4.0866	428.402	0.21941
125.3	4.89202	577.661	0.311078			87.74	2.2626	389.477	0.610374
120.66	3.54068	485.759	0.136924			68.65	4.877	397.858	0.521121
108.52	2.52194	376.413	0.532024			68.53	4.3775	399.446	0.69145
61.77	4.47262	451.448	0.622246			99.77	4.5027	506.647	0.412148
76.72	3.1219	337.257	0.794521			73.45	3.03256	341.463	0.714887
49.33	3.0158	243.391	0.517633			49.33	5.1141	379.459	0.473289
106.78	6.00812	561.082	0.278785			77.76	5.7595	464.731	0.494212
82.18	3.06472	376.363	0.715008			36.53	3.0585	311.429	0.85953
29.1	3.23402	245.366	0.866613			93.09	1.43042	342.399	0.830409
78.15	2.1771	217.184	0.581115			71.75	7.1061	520.676	0.179163
71.36	2.8856	374.359	0.831229			64.85	4.1268	389.414	0.424206
62.22	2.4559	343.456	0.838083			32.34	4.82922	296.414	0.813295
75.21	3.562	314.366	0.704269			37.3	7.8083	434.664	0.290217
86.71	5.9554	511.043	0.351416			64.77	5.7322	455.735	0.171165
78.87	1.7331	354.472	0.860913			75.59	1.6098	346.519	0.631255
77.92	4.8655	550.505	0.258292			52.57	3.5506	352.478	0.781344
85.23	2.62538	420.538	0.778759			87.65	5.5002	471.531	0.399814
94.03	-0.6712	158.186	0.286787			24.94	5.1624	444.619	0.407734
83.56	6.21292	524.596	0.28625			121.63	1.242	315.328	0.81701
113.55	5.0944	549.656	0.280885			38.05	4.8374	314.432	0.725893
49.41	4.55472	412.58	0.683649			19.03	6.8456	372.556	0.530655
151.57	-0.2364	358.358	0.425409			73.47	6.7681	560.742	0.167313
17.07	5.6626	335.205	0.691718			46.43	5.5749	374.484	0.422877
29.1	5.4499	347.38	0.732233			82.68	2.875	382.489	0.571229
82	3.6331	477.511	0.568982			52.57	1.5619	345.472	0.784156
50.8	2.8494	352.862	0.884927			63.3	6.1394	530.978	0.311654
43.78	4.2805	478.53	0.667599			100.43	1.74652	395.529	0.719965
78.51	3.04264	401.532	0.780901			12.03	6.7205	362.275	0.480046
101.91	3.08942	398.444	0.505827			28.68	5.2729	294.442	0.820112
71.03	6.2018	458.574	0.469183			90.53	3.5405	512.534	0.333797
115.72	3.3542	371.349	0.506987			53.43	4.2639	410.876	0.701372
96.07	2.2344	432.528	0.611566			66.06	4.2573	387.361	0.668555
64.43	0.3154	273.358	0.792054			46.53	5.8025	342.394	0.466066
69.62	2.2712	357.362	0.903578			315.21	0.3981	801.976	0.0338485
71.17	4.0125	329.359	0.595541			75.27	4.93732	418.518	0.308733
86.72	5.1394	448.604	0.357903			197.93	-0.206	463.535	0.190353
49.33	6.1897	401.531	0.346152			65.79	2.16592	355.438	0.80675
29.54	3.9132	309.409	0.420469			40.53	2.4766	445.591	0.54764
106.61	4.3728	477.538	0.413385			113.83	1.7067	487.792	0.464083
87.32	1.6893	411.231	0.799983			47.36	3.1615	315.417	0.822432
68.73	3.7298	378.428	0.58614			71.26	4.73102	426.52	0.499493
104.53	0.8433	380.514	0.651932			86.99	4.7081	408.579	0.280405
35.53	4.373	326.367	0.836602			100.19	4.8719	492.664	0.416507
49.94	2.8908	279.343	0.758086			31.06	4.0134	321.468	0.831209
47.61	7.069	426.689	0.510852			65.19	5.0339	500.731	0.22267
55.32	5.3007	455.583	0.369375			38.25	4.5362	345.446	0.695894
67.87	3.1354	372.465	0.824772			29.46	7.3813	420.568	0.521335
63.08	2.7292	260.318	0.918914			51.85	2.74282	310.401	0.682251
87.79	1.0852	447.535	0.529102			26.3	4.6862	313.224	0.740684
103.33	0.52308	323.312	0.757829			66.84	10.034	605.904	0.0658179
55.74	4.29322	337.404	0.569748			50.28	4.5793	438.575	0.414575
77.25	4.28214	383.473	0.459324			35.64	4.2687	338.414	0.521042
116.9	3.801	465.583	0.460278			17.07	4.422	250.769	0.756023
49.33	3.786	277.751	0.896753			80.91	6.9956	455.517	0.231463
81.42	5.067	428.598	0.6044			44.89	4.9465	300.361	0.540479
55.84	3.2631	384.27	0.748219			46.92	2.06904	261.3	0.915472
80.98	3.5149	482.334	0.414497			99.93	4.6053	472.46	0.509699
20.31	3.98804	239.318	0.775635			49.41	3.9979	294.354	0.90982
30.71	3.6389	281.793	0.690529			44.29	3.5134	320.521	0.546718
120.33	2.4485	359.411	0.485967			215.96	-2.3661	350.232	0.283866
86.21	4.5895	372.424	0.490886			36.1	5.4387	382.507	0.47359
67.07	2.0192	317.32	0.691879			51.22	5.1576	380.447	0.534214
42.23	5.6849	379.887	0.632719			51.8	4.32592	305.406	0.5609
79.46	3.6465	435.549	0.683324			40.54	5.1465	345.527	0.532823
82.67	-0.1136	224.308	0.536654			75.71	4.543	492.575	0.404928
75.71	3.06072	412.87	0.836941			96.53	4.1233	459.546	0.441596
68.46	4.603	405.376	0.620479			96.01	5.7436	477.446	0.329006
82.94	3.3849	443.536	0.460444			94.74	2.1692	353.407	0.553621
125.04	3.7443	561.618	0.49719			76.66	3.2384	354.406	0.887112
93.22	2.0977	476.573	0.656251			44.48	3.08382	271.36	0.877773
48.53	2.45432	271.711	0.493548			82.14	1.8026	363.41	0.514408
35.83	4.1784	338.354	0.8923			158.58	2.6297	484.553	0.444974
41.05	2.1061	234.347	0.869356			60.44	10.381	596.918	0.0995404
42.68	1.6252	245.278	0.75408			125.55	1.0687	425.367	0.478472
100.52	4.63682	533.68	0.256408			153.7	-0.5971	448.52	0.322185
121.02	7.03974	579.897	0.0689253			95.5	4.4391	442.393	0.526091
26.3	4.06182	276.335	0.790117			82.44	7.3734	621.733	0.140005
69.51	5.3005	459.608	0.344496			113.96	1.4257	370.446	0.391793
68.29	5.05704	430.835	0.734122			43.09	4.2425	285.393	0.76805
149.2	3.4108	418.442	0.479428			44.29	5.55372	473.621	0.381074
101.65	3.4615	474.667	0.50665			29.1	6.3256	371.383	0.438495
93.09	4.4555	488.491	0.401927			193.71	8.7153	764.15	0.0700427
40.62	2.1911	290.338	0.837478			80.91	3.5986	322.349	0.623077
129.88	1.8525	496.636	0.652526			103.83	3.1471	373.449	0.487048
63.58	2.5192	281.315	0.676287			20.31	12.4336	584.03	0.109536
54.46	2.35092	303.406	0.906999			185.51	2.5818	690.845	0.0816901
59.29	2.90034	296.355	0.70241			66.76	5.5367	378.553	0.370808
52.33	4.8291	347.823	0.620199			130.98	5.0028	451.287	0.683495
124.43	2.2691	519.982	0.353863			136.47	1.6229	399.451	0.477112
65.36	4.02078	294.383	0.56987			80.57	3.33102	426.538	0.278553
111.13	4.5266	410.809	0.369238			70.15	2.4832	373.46	0.719073
47.26	5.72978	436.905	0.62864			85.25	1.9557	336.351	0.71333
65.44	4.8942	344.418	0.572022			91.29	3.7916	506.699	0.193962
97.96	4.04248	456.884	0.577167			125.12	1.8303	518.448	0.341656
80.75	3.302	435.501	0.42021			32.34	6.5904	422.638	0.333909
236.32	-0.6856	645.55	0.118609			64.69	4.19862	544.788	0.233736
149.57	4.0853	548.677	0.41121			57.15	2.98142	344.407	0.797766
61.8	4.692	424.928	0.550228			68.01	4.8593	351.456	0.553745
72.7	2.8066	345.472	0.843745			58.2	6.29092	406.485	0.4183
51.55	1.65842	342.443	0.915786			35.88	5.35287	282.431	0.394366
77.38	6.1472	650.612	0.133735			84.23	4.3244	447.502	0.4349
75.35	4.553	410.602	0.449305			93.78	1.1057	415.538	0.592864
67.48	4.97442	378.284	0.740005			41.57	4.2401	396.506	0.76115
94.91	5.9483	543.704	0.327465			20.23	6.2177	380.531	0.559605
103.87	4.452	525.609	0.350257			108.9	3.383	434.472	0.498636
104.67	2.41344	291.358	0.439343			107.08	3.439	418.478	0.517583
120.49	0.49902	349.368	0.735781			129.64	4.9578	558.722	0.239961
39.68	3.4644	392.528	0.666654			26.3	5.1783	328.411	0.65956
34.15	3.4328	294.757	0.7945			84.3	1.6396	352.394	0.829314
79.35	4.1297	444.509	0.516825			46.53	6.8643	360.538	0.258475
120.4	5.21878	504.608	0.474886			35.42	5.151	370.452	0.539475
111.46	4.9154	596.709	0.22513			46.61	5.5519	397.559	0.521081
82.26	6.3624	490.692	0.37403			91.4	2.2855	418.563	0.577833
122.86	6.2071	627.694	0.161559			109.15	5.31442	427.464	0.399616
62.12	1.6585	269.348	0.889839			83.83	2.1026	274.272	0.871904
56.51	3.41182	288.343	0.764271			33.62	3.6568	286.35	0.64926
32.86	4.9054	346.249	0.53806			93.78	9.0122	669.626	0.171575
98.66	2.9437	401.422	0.53015			93.01	4.7788	510.642	0.293281
93.97	3.2117	492.557	0.505039			49.57	7.313	437.593	0.297073
59.06	1.4701	254.648	0.887456			84.96	5.3382	396.418	0.405783
87.66	4.816	424.508	0.459679			50.7	4.94962	324.453	0.740369
98.82	2.662	470.957	0.550242			66.48	2.84656	322.364	0.883724
82.33	3.2889	475.998	0.419648			55.4	3.42402	283.327	0.874613
113.16	2.7474	547.435	0.406125			77.92	2.3539	388.489	0.824032
80.49	3.049	356.426	0.910585			56.15	4.0366	361.445	0.697107
7.12	5.0538	329.552	0.45387			146.84	0.6426	296.235	0.493732
52.19	2.762	302.337	0.571922			59.81	5.4515	418.909	0.393999
140.23	3.0388	602.732	0.212668			54.19	4.48002	404.558	0.533051
96.65	5.3675	643.854	0.250899			127.87	1.3895	452.769	0.450308
34.59	2.7944	294.351	0.87163			88.25	7.7084	516.384	0.249874
114.12	6.6943	549.643	0.260565			84.84	8.3514	668.997	0.0701242
94.07	3.5012	392.44	0.558607			58.2	4.2732	463.087	0.587181
118.22	2.1107	288.255	0.435826			55.76	6.2272	390.479	0.495442
45.06	4.33494	372.896	0.627042			234.04	-4.4113	472.451	0.183433
39.19	9.3703	499.997	0.221649			80.37	2.2799	274.711	0.662891
76.22	3.7552	300.701	0.796762			49.41	5.5719	498.536	0.231439
18.95	3.79022	379.548	0.786659			78.71	5.86052	562.67	0.210973
46.53	4.0415	296.297	0.741889			65.85	3.7697	379.645	0.616167
55.4	4.32606	436.371	0.518861			12.89	7.4867	369.533	0.342993
26.71	0.8009	206.289	0.792224			61.03	3.7776	305.259	0.782462
50.27	4.17112	324.405	0.710621			143	2.42387	474.569	0.47854
87.72	4.0181	357.369	0.579631			58.2	4.6708	434.914	0.664858
54.35	2.7305	255.368	0.667147			155.74	1.4147	532.575	0.398405
90.71	1.7218	255.203	0.809161			57.58	4.32117	403.526	0.300687
54.46	5.1638	435.471	0.556809			52.82	5.13224	317.388	0.519372
44.09	6.1535	433.54	0.361984			72.28	3.3681	433.556	0.645372
68.54	2.7723	434.544	0.566374			115.38	3.4899	365.345	0.505728
99.92	3.0649	506.998	0.394327			40.46	4.387	308.506	0.794158
108.3	3.44492	467.547	0.389712			41.99	6.3807	412.536	0.386461
49.33	4.1761	303.789	0.890069			49.86	3.1638	406.53	0.580182
76.02	3.6327	414.387	0.684652			29.43	5.12562	287.428	0.70124
91.39	3.3747	370.416	0.452864			63.68	3.2447	335.359	0.477935
74.97	3.82512	360.387	0.377814			91.76	4.85892	399.454	0.363511
58.64	2.2209	330.409	0.9144			99.42	-0.4232	313.358	0.710194
32.78	2.2784	294.439	0.753253			104.06	4.3891	460.404	0.460779
99.32	4.84412	489.576	0.189424			97.99	2.8047	298.294	0.513756
50.27	4.6314	402.453	0.436302			41.49	6.1194	411.545	0.533757
48.47	5.77642	536.52	0.420602			57.01	3.5388	343.383	0.581452
91.13	5.6448	472.376	0.390488			78.77	5.94372	434.584	0.114349
112.05	3.05978	361.357	0.517518			93.73	3.008	458.511	0.487238
114.4	0.0496	400.472	0.525696			79.84	-0.402	364.425	0.409065
72.19	2.2227	280.327	0.718774			99.13	9.0221	672.903	0.124634
92.32	2.33882	449.437	0.617626			141.01	3.1142	478.505	0.370262
84.16	2.4391	349.814	0.63962			182.43	5.6922	753.111	0.0534989
32.78	5.2276	408.586	0.569655			64.63	3.4432	327.38	0.791252
54.02	5.72342	361.489	0.626351			89.87	1.9262	400.45	0.481951
66.92	3.0321	422.934	0.643057			45.67	4.6156	429.564	0.573827
55.49	4.2597	349.361	0.598064			37.38	6.0813	417.593	0.511932
50.19	4.7453	375.512	0.811773			58.2	3.66084	296.37	0.884286
126.65	1.3834	429.524	0.572636			147.54	1.5415	454.571	0.274724
68.84	3.85	352.316	0.767699			66.48	2.2842	372.368	0.875798
53.52	1.7097	345.491	0.847083			94.48	1.8532	399.535	0.412429
69.72	4.2641	453.627	0.607239			74.76	3.1696	434.879	0.695278
97.38	2.5156	408.284	0.83868			62.3	5.41474	409.574	0.504473
64.43	1.8247	379.507	0.601299			70.56	3.1255	361.445	0.8222
51.47	3.3598	261.321	0.89746			119.32	1.6843	435.484	0.450284
87.88	3.90928	417.49	0.533272			57.53	4.2467	284.355	0.747326
64.11	3.2524	361.445	0.802413			41.13	6.0772	349.261	0.677975
70.97	8.02712	559.588	0.15457			37.3	8.72892	490.772	0.459745
22	2.99752	251.688	0.804308			47.56	4.80482	333.387	0.704354
60.18	3.4227	311.316	0.799724			149.7	-1.0768	278.228	0.513178
202.42	4.2456	706.852	0.0823858			26.02	4.4294	257.336	0.501501
71.78	3.1875	322.405	0.927429			35.58	5.7114	444.337	0.560029
72.81	4.5291	399.516	0.334474			75.27	3.5525	372.49	0.813034
125.63	6.2434	668.757	0.152596			58.2	3.8053	366.505	0.496211
88.6	4.1477	494.4	0.508571			57.95	2.5106	369.465	0.877642
98.72	3.29102	364.453	0.736924			125.55	-0.0095	349.391	0.573738
49.33	2.39	312.348	0.854189			63.24	4.02682	351.427	0.706095
70.56	2.1736	307.297	0.83402			91.55	4.5142	433.415	0.441545
110.91	3.9046	540.613	0.362053			124.61	4.4862	393.355	0.356129
64.68	2.9697	501.469	0.445717			63.08	6.53072	472.588	0.278834
110.08	2.4167	446.92	0.622184			92.34	1.82022	360.844	0.795339
61.44	4.2135	385.895	0.812797			58.64	5.3103	391.352	0.394095
85.7	4.59532	444.532	0.598281			45.23	4.278	349.887	0.875901
75.71	5.2656	495.447	0.394186			135.43	6.1851	543.73	0.181681
102.16	2.7373	387.436	0.350623			59.5	4.086	384.435	0.486519
84.66	3.5497	481.596	0.331665			0	11.8747	463.234	0.133819
129.64	2.77242	506.627	0.300537			61.83	7.2704	438.564	0.13428
89.24	6.2408	547.502	0.269598			95.5	5.8508	512.528	0.370095
67.35	2.5947	320.78	0.916845			100.52	1.337	406.431	0.73146
95.86	3.40972	480.59	0.540314			90.35	2.9242	336.399	0.675514
78.79	0.5861	223.228	0.69845			38.69	4.5685	334.415	0.687799
65.96	3.1165	312.826	0.48321			83.07	13.2671	897.417	0.0554366
98.12	4.7583	539.43	0.320673			200.53	-5.4727	384.378	0.193229
76.46	4.6656	524.543	0.474826			59.95	4.7991	483.012	0.528992
105.46	0.3431	426.477	0.606057			82.45	6.2323	432.479	0.314262
87.26	4.08806	385.445	0.347246			3.24	7.8798	457.661	0.294532
78.76	2.7578	318.398	0.872522			41.13	5.5026	330.309	0.639602
66.4	3.3919	432.596	0.456695			28.68	8.0931	420.6	0.348593
49.33	1.5987	226.321	0.604937			35.58	2.2956	329.488	0.869743
51.1	2.8408	302.33	0.808576			95.41	1.4634	270.288	0.860546
128.82	4.353	496.516	0.279669			26.3	4.3483	264.409	0.557202
109.6	2.6439	381.432	0.272419			90.39	3.7396	323.348	0.644311
62.3	4.5924	417.484	0.675284			18.46	6.29	330.305	0.559475
58.56	4.97852	498.652	0.335177			12.89	6.3385	317.476	0.441762
45.23	2.697	319.408	0.921469			93.73	2.73842	452.96	0.727268
82.27	4.3573	462.369	0.6048			74.72	4.8062	433.504	0.375026
26.3	4.6309	288.346	0.505139			103.07	1.90382	388.472	0.735967
97.56	2.72022	446.946	0.281219			83.83	4.5496	416.473	0.534666
53.99	4.3381	404.462	0.573385			87.3	3.8934	463.622	0.527205
73.91	6.0076	554.735	0.303849			46.92	3.5994	337.345	0.8189
38.06	4.9713	418.56	0.423918			115.05	4.2755	417.465	0.240327
84.86	7.9075	724.955	0.0727149			198.76	-2.6039	514.609	0.0837331
103.62	2.56462	359.407	0.741898			45.23	4.4646	397.522	0.468298
107.86	4.00662	513.582	0.200735			64.86	4.6949	373.46	0.530855
93.09	1.69832	364.471	0.697366			90.87	2.35824	342.424	0.785763
98.77	6.31144	543.575	0.314884			95.59	4.4163	489.62	0.307847
124.52	2.1621	453.257	0.365176			73.86	5.088	521.576	0.394226
32.26	3.9302	269.816	0.848903			41.99	6.538	428.535	0.33368
61.08	4.0102	468.479	0.49184			132.8	2.8987	434.533	0.295762
86.88	1.4848	302.378	0.581449			88.68	5.9195	507.634	0.338227
149.11	3.5956	642.683	0.352717			99.09	2.7966	377.452	0.578049
69.72	2.3043	429.586	0.664155			69.39	2.4654	321.804	0.806691
79.73	6.0358	433.895	0.274992			0	8.9772	444.662	0.260285
180.93	3.4344	524.532	0.200758			61.44	5.28382	441.575	0.52412
36.69	5.0793	386.495	0.629859			35.64	7.182	456.593	0.266008
80.9	3.6315	324.771	0.77049			20.23	7.3736	332.572	0.332243
23.55	2.2705	286.447	0.572347			49.69	3.6522	270.328	0.875337
129.97	1.6459	405.414	0.447143			58.2	3.9913	324.424	0.873411
32.78	4.9185	406.57	0.68268			100.9	4.0874	416.429	0.459361
118.61	2.0525	482.871	0.404464			80.47	3.4111	378.453	0.758308
117.18	2.05362	428.518	0.433743			55.4	3.1043	297.354	0.681265
40.16	4.1036	381.472	0.704694			85.08	5.54904	427.529	0.292005
77.76	6.0773	350.499	0.215835			75.71	4.12	442.515	0.39958
92.68	2.5268	430.453	0.699309			49.41	5.3118	426.607	0.477431
88.18	1.95832	491.585	0.637262			45.23	4.5802	405.929	0.61032
77.29	2.02342	232.312	0.613965			65.97	4.04164	334.427	0.733893
99.86	2.86668	412.417	0.614732			56.22	5.3717	372.815	0.426819
58.89	3.1309	258.302	0.576657			59.81	3.1622	348.447	0.843407
75.96	2.9367	310.3	0.832308			96.79	1.48199	299.378	0.42743
101.99	4.2266	549.576	0.325347			174.18	0.3866	374.382	0.505007
116.56	-0.7547	335.412	0.630997			152.9	3.33484	415.501	0.232976
67.01	5.57942	385.467	0.45525			176.42	-2.63078	370.358	0.246774
124.22	9.6037	749.892	0.112927			94.61	5.12822	393.446	0.24693
70.67	3.423	413.543	0.393665			61.44	4.823	469.629	0.418549
159.67	1.33	690.842	0.412619			3.24	11.1035	499.827	0.131694
46.4	4.62352	333.416	0.594303			177.84	2.2351	506.563	0.197586
101.13	5.40954	542.588	0.322989			46.17	3.6439	297.741	0.679738
56.06	0.6854	244.36	0.71711			51.66	3.8848	362.429	0.598608
66.02	3.0948	335.743	0.909155			110.8	3.3849	458.47	0.525377
103.04	6.3064	556.74	0.280927			64	6.32924	477.612	0.259736
92.34	2.78416	368.48	0.848666			29.26	3.6617	296.458	0.844595
105.03	2.03278	491.592	0.640996			58.2	3.8686	358.526	0.693204
27.69	5.8051	362.469	0.498654			89.27	4.7462	456.546	0.419073
52.65	2.1997	303.406	0.876324			27.69	6.7876	452.594	0.236886
93.9	5.0632	485.54	0.337358			40.46	16.4801	743.343	0.0644637
58.2	2.5294	276.361	0.834064			91.67	1.7582	260.245	0.786856
73.22	5.05	522.374	0.368942			142.7	0.0955	438.525	0.162189
116.25	3.7471	596.514	0.253789			79.21	4.19424	384.439	0.570563
17.82	4.06999	272.398	0.668861			63.22	4.7254	422.477	0.440518
61.03	3.141	273.311	0.932838			69.92	5.3655	400.644	0.27069
88.07	2.368	393.852	0.861034			78.9	3.4073	356.48	0.317749
21.26	4.62464	348.284	0.737204			110.24	8.8376	595.014	0.0557728
65.79	2.2004	313.357	0.943216			120.15	-0.27998	370.465	0.571752
92.18	1.79702	263.278	0.880398			102.32	2.8885	398.488	0.684875
121.45	2.7642	547.7	0.467224			130.23	5.59874	501.675	0.0933651
54.02	5.0123	414.336	0.631051			88.63	4.0849	404.401	0.38796
75.19	3.8621	416.522	0.775877			37.3	9.3689	484.809	0.431285
117.79	5.4045	564.708	0.236404			92.34	3.4971	412.445	0.507025
81.16	3.4059	340.158	0.790209			50.09	7.0131	451.595	0.252953
83.04	3.9341	395.246	0.665729			107.61	2.09504	396.378	0.419466
46.92	4.4049	359.404	0.573873			54.88	4.8885	405.929	0.634864
92.78	2.5201	407.209	0.607605			41.99	7.0264	460.427	0.332482
69.92	-1.5122	148.158	0.390304			15.27	5.6879	392.546	0.45353
49.33	4.2179	331.481	0.598273			84.22	2.6337	287.319	0.855013
20.23	6.7056	390.677	0.415854			49.33	6.2816	397.603	0.322146
90.04	2.7961	402.454	0.708779			60.41	5.0996	325.371	0.40141
182.74	5.00832	575.553	0.144215			32.34	4.8142	396.962	0.512388
82.92	4.0052	427.338	0.558237			69.72	0.3958	307.375	0.820597
85.09	5.469	449.454	0.21249			76.96	0.4907	204.233	0.762431
124.33	3.9004	689.857	0.202932			0	6.06302	298.476	0.511759
103.7	3.83772	524.634	0.27221			25.78	8.6548	462.596	0.226169
73.86	2.6096	357.406	0.551568			20.23	6.8788	360.456	0.34774
75.13	5.10634	559.732	0.431442			45.23	3.4948	363.383	0.904446
116.94	0.8078	325.284	0.479201			46.53	5.5172	376.581	0.490458
73.95	4.32458	497.549	0.412732			63.99	2.83106	313.401	0.658627
42.24	3.11674	245.322	0.902371			101.3	3.3857	383.363	0.533288
112.76	1.904	375.402	0.584132			78	6.0436	575.709	0.273749
89.25	3.3708	383.411	0.533864			81.14	5.3154	453.715	0.234118
75.71	2.9001	406.529	0.84714			65.75	4.70357	413.587	0.318117
82.18	4.2252	392.459	0.547414			111.93	4.6904	556.7	0.238936
22.75	4.0144	291.329	0.558896			46.17	7.1854	497.723	0.477376
65.54	3.7689	459.015	0.520363			39.94	5.5028	379.463	0.404581
129.73	4.1343	603.639	0.387101			15.71	7.3366	444.748	0.20762
73.44	3.8959	366.417	0.642217			60.44	2.7181	280.279	0.753487
59.67	2.6828	244.246	0.773576			127.05	1.1098	364.427	0.678071
56.79	3.1861	339.391	0.878088			103.7	2.5278	333.384	0.711163
94.06	3.2268	410.451	0.366649			83.8	4.5385	388.471	0.52572
55.17	4.5655	323.171	0.526531			67.98	6.34104	578.786	0.198624
110.26	2.1556	462.554	0.448809			73.56	3.4524	357.398	0.4837
40.62	2.2243	286.375	0.854634			59.39	1.6215	316.405	0.752
107.08	5.5491	500.64	0.46265			43.84	4.7885	311.388	0.591016
85.83	2.1552	343.456	0.641689			69.12	3.1075	264.284	0.789793
87.28	6.01458	545.018	0.295083			44.76	9.3241	520.839	0.099406
96.35	4.6845	597.543	0.366216			118.46	0.4195	380.356	0.573681
57.15	4.4006	396.568	0.331114			61.44	4.05572	337.832	0.88693
94.09	3.528	290.666	0.585525			68.02	3.5513	293.326	0.798379
109.48	2.03072	365.39	0.715907			63.05	5.0791	471.527	0.497828
80.2	2.05623	357.482	0.648283			112.81	-1.0201	324.381	0.673676
69.13	7.5498	400.563	0.155668			28.68	4.0982	278.33	0.750895
88.05	2.5599	429.468	0.658719			29.1	3.8597	265.422	0.723147
64.63	3.6522	455.292	0.542755			53.16	6.52652	492.107	0.17742
40.62	2.4621	335.256	0.833645			62.83	4.8066	344.418	0.545414
41.37	2.9431	362.477	0.700725			59.81	4.4753	392.528	0.628706
78.51	3.5405	427.448	0.739326			44.89	3.68614	306.409	0.74173
81.24	0.1459	344.371	0.573498			17.07	7.3191	418.458	0.407395
110.09	0.8831	271.288	0.72431			34.14	5.4788	338.406	0.440475
50.19	4.7428	375.855	0.517154			98.74	3.6335	465.594	0.497693
75.6	4.2089	401.445	0.537914			65.54	5.1543	500.618	0.508218
144.03	3.51968	533.488	0.46954			58.2	5.9779	440.587	0.474904
55.76	7.3009	474.572	0.353474			104.73	5.77682	480.52	0.296663
64.42	4.2515	473.09	0.537752			112.93	7.3174	519.723	0.0604147
79.82	3.77062	299.355	0.487463			69.72	3.6235	427.504	0.67617
132.98	1.1678	503.581	0.530989			95.14	3.749	383.448	0.607136
53.35	8.3813	561.081	0.141199			37.38	3.301	311.356	0.812522
204.8	1.7369	598.712	0.162471			105.02	2.3181	426.473	0.538148
64.97	3.8082	335.363	0.567268			64.11	2.4056	317.414	0.85803
122.83	0.9876	403.435	0.626618			139.13	0.54807	332.385	0.468662
103.11	7.94194	595.832	0.125723			213.88	-6.209	300.308	0.194208
39.6	3.0487	331.419	0.74389			55.76	3.4681	302.301	0.678514
126.43	5.417	502.519	0.193911			65.72	3.97032	348.427	0.550653
62.06	4.0543	388.423	0.51607			78.9	4.7037	410.809	0.447661
101.19	4.0957	489.403	0.497715			95.15	7.22382	503.606	0.176321
75.19	3.7353	422.913	0.769066			3.24	6.2981	309.497	0.552946
87.54	3.36997	464.541	0.724593			126.65	2.35722	386.415	0.485203
63.22	3.3841	394.866	0.528417			121.05	2.8054	435.488	0.694451
43.37	5.1805	372.53	0.496673			84.55	5.2942	497.804	0.391748
69.56	4.0878	372.446	0.661892			99.78	3.80428	351.358	0.355273
71.36	4.24682	434.467	0.651917			41.99	6.9467	398.465	0.253319
108.72	2.99452	469.563	0.47453			106.1	2.79119	293.326	0.510265
17.07	6.2731	310.481	0.32069			77.13	4.5716	510.646	0.317384
71.33	3.67782	336.391	0.763324			42.22	4.8852	328.419	0.567258
59.27	2.6221	372.513	0.877696			49.85	2.5461	366.408	0.76981
88.47	3.93238	461.61	0.590693			40.58	6.594	435.523	0.301489
99.82	3.9402	474.392	0.450483			55.4	1.28792	221.256	0.779284
54.02	2.9933	283.356	0.666621			129.72	3.3574	432.561	0.353722
79.79	4.7184	463.669	0.300677			64.63	3.3586	365.429	0.797516
55.41	4.1706	424.364	0.62083			108.39	8.1407	595.869	0.0792981
48	3.8828	359.809	0.777114			81.67	4.7506	423.472	0.442444
61.8	2.824	449.58	0.59705			52.65	2.9406	445.482	0.666322
105.34	4.7378	529.778	0.255865			63.24	5.6786	440.735	0.519225
106.07	3.4178	407.455	0.452202			61.96	4.95962	354.409	0.508901
79.46	3.0342	335.363	0.771886			83.54	3.6312	418.4	0.530238
124.35	3.1455	493.608	0.248052			55.76	14.8157	679.064	0.0582103
43.86	5.2212	461.65	0.302965			56.03	2.0365	289.379	0.793007
96.42	1.31498	289.335	0.853596			70.67	3.4734	453.627	0.663262
29.1	4.2312	265.287	0.7377			39.08	4.7524	383.58	0.601735
67.43	3.8393	372.852	0.782378			112.14	5.8066	521.625	0.249259
91.98	4.81	373.46	0.502828			105.59	4.42532	424.478	0.543873
23.55	3.9709	270.357	0.722838			29.1	11.8032	582.014	0.21531
77.29	5.0484	345.358	0.318103			55.76	5.4765	414.586	0.512188
71.7	8.39842	573.736	0.077099			134.33	0.3721	297.238	0.521423
72.5	2.2378	378.476	0.780745			51.77	6.66662	390.393	0.35753
75.19	5.0151	460.584	0.334515			73.31	3.5328	466.593	0.489763
116.99	2.31644	398.423	0.484092			81.7	2.8592	397.402	0.636291
46.01	3.142	230.654	0.603749			43.14	7.2651	415.577	0.299381
120.15	3.5218	622.77	0.44945			74.56	2.8107	334.383	0.519395
22.37	5.4236	284.742	0.549521			80.92	5.51	370.404	0.383255
66.48	5.789	511.319	0.516684			55.4	4.2752	351.874	0.778269
174.28	1.1826	491.5	0.394966			98.62	3.0525	410.474	0.546945
132.9	0.1799	424.457	0.435141			21.06	5.1757	379.507	0.487346
54.37	5.0056	328.452	0.322757			47.04	6.05082	385.442	0.438776
98.34	1.7057	330.344	0.629974			70.83	7.25714	501.623	0.239978
42.23	5.348	354.62	0.688807			44.24	9.4132	614.836	0.0777396
67.59	3.16892	258.712	0.70445			0	8.77768	427.802	0.280309
122.76	3.88494	493.52	0.369878			118.84	1.7773	445.472	0.420119
44.81	5.17542	415.965	0.706865			66.27	1.6263	395.507	0.617744
96.69	1.58412	362.407	0.871057			78.26	2.4925	356.403	0.656471
88.69	3.4265	395.459	0.659345			21.7	6.1133	417.593	0.41898
106.97	1.4339	239.187	0.361704			91.8	3.286	428.508	0.733704
119.25	-2.8587	255.654	0.346282			41.57	5.0938	376.5	0.528748
90.54	3.51652	394.475	0.724713			32.34	6.43992	400.566	0.516247
45.81	3.2576	294.763	0.815771			54.45	2.6898	265.268	0.619334
72.28	5.7028	539.583	0.326183			79.29	3.1757	312.35	0.775233
75.71	1.975	328.368	0.662243			121.28	4.95938	447.454	0.254331
28.07	3.74312	341.48	0.523552			40.62	6.0177	519.519	0.421938
80.21	1.52634	333.417	0.581534			60.69	7.5533	480.648	0.23168
66.7	5.4587	456.933	0.414265			84.66	1.8692	327.384	0.812882
70.08	6.6382	570.736	0.170343			74.77	4.0885	391.381	0.568661
46.94	-0.1002	228.336	0.689702			74.6	6.4022	390.564	0.284291
91.29	3.8077	506.595	0.479748			56.89	4.8903	439.559	0.444865
101.62	3.37132	398.47	0.431899			109.41	12.5861	795.247	0.049785
69.04	5.49642	472.492	0.426145			77.98	1.01072	237.284	0.845139
56.48	1.6214	263.322	0.845222			83.31	1.2436	204.185	0.682634
96.83	1.763	442.47	0.649651			76.66	2.9081	412.53	0.779717
92.34	14.1392	777.213	0.0772837			88.46	7.3672	595.736	0.148097
96.69	3.239	436.487	0.529795			97.31	3.73992	499.493	0.555166
66.56	2.2685	298.386	0.859462			55.01	4.80032	491.643	0.312126
55.4	3.5235	329.849	0.613954			32.26	6.37162	367.492	0.429325
17.07	6.3889	290.491	0.318143			144.32	3.1244	545.52	0.410885
92.04	3.8853	416.47	0.419294			66.4	3.7903	291.306	0.771182
58.81	6.77562	568.117	0.173529			20.23	7.5656	430.676	0.370049
84.48	4.2814	372.38	0.52376			34.14	7.9356	458.601	0.336842
105.68	4.9408	573.547	0.383263			81.19	4.25044	407.518	0.43443
99.62	3.957	405.838	0.604991			79.37	2.7374	355.419	0.780346
108.47	0.97572	416.503	0.682567			46.53	7.58882	410.598	0.307634
186.81	-2.7276	345.337	0.367961			77.25	4.97292	385.423	0.524596
103.93	1.93292	390.403	0.55844			43.26	3.144	320.392	0.734008
124.23	-0.7346	278.356	0.499864			51.56	6.5999	502.562	0.199904
91.83	2.0218	428.919	0.681111			59.81	6.16202	430.511	0.363112
70.56	1.2182	309.416	0.498962			111.03	4.18042	480.613	0.396093
39.94	4.3088	334.206	0.713771			103.63	4.3608	530.629	0.375984
53.16	7.3562	437.672	0.286776			92.69	3.8828	418.451	0.58696
96.86	1.6723	367.405	0.320994			95.97	4.1067	476.61	0.323351
47.02	3.6899	447.623	0.733787			75.94	-0.164	266.349	0.800944
105.59	1.544	338.385	0.789101			62.3	4.2369	371.44	0.746201
67.59	-0.6131	84.082	0.440166			58.2	9.5131	512.823	0.143403
55.4	2.2122	287.359	0.494986			37.41	1.8725	389.54	0.675825
85.42	4.9589	459.506	0.285406			58.36	2.3388	337.467	0.815226
58.81	4.26042	401.466	0.513379			120.16	3.7013	546.693	0.191195
123.36	2.99562	494.59	0.51018			96.25	0.5129	312.458	0.550694
125.41	2.3136	383.415	0.596089			58.37	3.8414	281.34	0.585841
42.01	3.2286	354.45	0.826721			149.46	3.3326	555.628	0.348064
45.75	5.02754	345.229	0.70819			85.97	9.3614	572.742	0.0726084
96.17	0.6505	330.392	0.807245			71.09	2.2053	401.507	0.800306
58.68	5.54618	438.289	0.420147			153.86	3.2365	500.615	0.159644
210.01	0.2328	554.661	0.0924912			72.4	3.1274	363.421	0.746485
174.54	-0.0539	554.676	0.34552			83.84	0.5735	345.403	0.779888
103.26	1.9716	408.505	0.381407			37.81	4.3951	285.35	0.567048
46.17	1.3101	187.198	0.622269			69.72	5.131	483.678	0.59266
45.81	5.6444	372.449	0.556472			54.88	4.6897	321.424	0.871566
88.75	1.4073	342.399	0.880291			63.24	2.6411	335.469	0.919875
89.26	2.4486	302.355	0.803123			67.43	4.5455	384.432	0.655374
97.04	5.56452	538.067	0.223884			35.58	2.4963	355.526	0.796627
75.08	5.1107	534.652	0.440739			24.94	4.8869	444.619	0.420556
89.13	6.549	508.603	0.247102			85.83	2.9647	345.406	0.595305
137.07	2.885	546.756	0.176401			105.31	4.1439	423.557	0.503586
149.96	5.7129	692.843	0.206392			41.05	4.0304	302.809	0.929128
89.31	2.5587	312.391	0.6681			309.31	-1.00716	770.94	0.0316883
41.3	2.9786	291.42	0.796337			109.85	1.935	404.444	0.557798
105.79	3.21972	416.42	0.46797			95.5	1.9132	362.332	0.684327
133.65	3.53208	442.457	0.466424			81.58	0.4686	257.378	0.724432
35.94	4.09572	382.548	0.745763			75.86	3.7775	293.374	0.624136
68.88	3.7861	347.374	0.608243			67.43	4.2535	382.504	0.681097
130.11	2.0589	486.517	0.33284			47.9	5.1338	373.481	0.468595
98.05	0.1247	353.379	0.774558			65.12	3.8322	519.045	0.490783
65.54	3.0977	428.536	0.628131			83.8	3.8397	342.402	0.492071
67.16	4.2695	293.754	0.86864			141.91	-0.7525	431.493	0.44674
115.73	0.1151	270.266	0.567023			161.29	1.5323	610.715	0.127506
128.15	2.9399	775.955	0.210682			93.73	2.9324	464.559	0.563993
83.55	5.5095	555.43	0.476994			91.16	2.3534	383.404	0.630014
127.06	2.4505	380.312	0.407939			78.59	1.88862	291.395	0.571612
49.05	8.1997	545.727	0.209204			66.4	6.27952	407.469	0.40911
118.78	4.018	475.524	0.248557			113.96	0.9536	364.398	0.562398
108.21	1.2631	303.362	0.643978			43.09	3.19812	267.372	0.857797
315.98	-1.1739	771.018	0.0401047			61.88	3.7157	435.568	0.720194
55.11	2.54122	297.337	0.789542			59.08	2.43204	382.46	0.770007
51.22	4.2238	312.394	0.766997			67.53	4.129	273.336	0.509237
63.25	5.1049	387.361	0.639031			78.23	3.0566	381.455	0.649962
61.96	6.5231	434.539	0.284655			35.58	2.8603	331.504	0.706897
70.01	0.0519	260.297	0.536475			103.43	6.91042	587.79	0.130644
108.83	-1.5008	269.257	0.686878			96.1	4.76922	417.513	0.360916
161.34	12.1066	797.13	0.0315307			62.73	4.73142	355.445	0.523362
38.33	4.13752	344.208	0.850916			32.34	3.803	368.908	0.889699
79.13	2.58702	346.774	0.706152			97.92	2.6915	415.49	0.742329
23.55	2.5858	290.432	0.631317			29.1	4.46202	267.353	0.72929
95.63	5.2182	624.761	0.305718			17.82	5.52414	312.416	0.476038
27.69	3.8828	270.328	0.771554			174.65	2.5905	602.725	0.17902
101.58	1.4477	386.433	0.406079			78.87	3.0006	438.977	0.619231
46.39	4.55656	345.446	0.546849			42.43	6.0608	428.576	0.409028
58.12	4.43	338.436	0.76539			62.55	2.64042	312.369	0.92294
88.9	2.6762	386.452	0.532524			49.33	4.8165	331.293	0.707393
63.05	1.9599	347.85	0.867297			59.81	2.16972	280.331	0.79646
65.22	5.1311	384.435	0.394041			24.06	7.0493	400.525	0.339
82.26	7.2768	482.628	0.169473			91.73	4.9107	524.627	0.286604
73.31	6.4756	510.818	0.276578			116.45	0.38	362.378	0.476609
35.58	5.0001	417.597	0.743042			37.3	9.4533	396.7	0.164872
109.11	4.5605	488.577	0.312125			17.82	5.20432	304.437	0.649673
93.45	7.8529	606.192	0.157468			88.75	3.8312	356.433	0.486472
114.8	3.63952	451.961	0.568532			20.31	4.3322	301.336	0.808107
67.43	5.2131	426.822	0.704559			26.3	9.3401	450.707	0.15732
134.5	2.334	346.354	0.43541			0	6.4816	326.483	0.605149
101.46	5.21542	441.491	0.266469			95.5	3.6217	340.379	0.79188
103.79	2.0742	460.619	0.493929			30.49	5.2367	403.513	0.520859
79.08	2.07498	236.662	0.651979			22.12	8.9055	431.664	0.211178
105.67	3.6253	495.96	0.536291			96.28	1.1532	272.308	0.7262
110.49	1.6486	345.359	0.436679			75.94	10.8024	651.041	0.108223
239.12	-3.7458	590.638	0.0902192			0	12.1879	468.854	0.166826
86.11	4.2758	430.486	0.493558			7.76	4.8352	342.486	0.586519
258.9	-1.7733	653.741	0.130915			62.3	4.2875	353.466	0.539554
21.7	3.9138	311.425	0.839027			59.16	4.3608	329.355	0.44687
76.17	2.6222	392.442	0.575434			133.31	3.1486	469.548	0.311468
105.17	1.0796	373.458	0.498778			64.78	5.1479	418.5	0.425981
99.83	1.75207	342.362	0.560927			21.59	5.6224	333.475	0.47567
80.07	4.22312	394.475	0.279647			97.59	2.8631	332.337	0.477556
51.22	3.86562	298.367	0.79838			84.86	2.2807	331.315	0.763273
75.27	2.4925	360.479	0.721352			177.45	-3.6639	397.388	0.29289
54.71	3.7657	362.514	0.764832			63.6	6.501	460.699	0.362823
66.48	4.99412	492.444	0.614127			48.53	6.3188	437.591	0.299327
58.87	3.4823	340.406	0.790885			46.17	3.7094	311.768	0.874939
119.29	3.68998	399.406	0.583958			66.24	3.55074	351.406	0.672629
69.56	2.7025	243.262	0.771801			46.92	3.6275	351.425	0.630146
34.14	5.0379	362.51	0.519013			50.8	4.9734	418.537	0.498461
58.37	3.50082	341.455	0.873508			37.3	6.6476	402.663	0.558886
127.82	4.0309	469.53	0.330164			92.65	2.5322	401.415	0.381195
49.41	4.4645	402.947	0.634097			62.12	5.45578	364.489	0.569756
95.58	2.1045	393.509	0.80079			103.09	8.2484	738.932	0.0803437
96.53	1.92624	383.448	0.607018			93.71	4.5364	468.472	0.622585
50.36	4.4628	338.451	0.816671			95.93	3.6356	439.523	0.432708
26.3	2.7799	214.33	0.40876			148.71	2.6964	571.711	0.213144
40.8	4.3952	378.448	0.381357			95.5	2.5721	396.487	0.639046
78.61	2.01162	284.275	0.6845			34.14	4.89542	328.477	0.800086
102.44	3.7494	418.862	0.645397			63.32	4.5485	333.431	0.63968
78.45	4.44852	415.493	0.487733			91.83	4.17314	390.491	0.560668
107.41	2.23544	456.547	0.546564			3.88	3.3313	220.295	0.553759
46.53	3.8897	308.377	0.789363			59.92	3.0226	278.311	0.478961
120.36	2.291	316.265	0.572139			63.22	4.5595	410.466	0.623824
68.01	2.327	329.306	0.729635			85.24	1.9274	378.432	0.594155
90.13	2.4262	310.313	0.778075			37.81	5.7553	337.835	0.516485
41.13	6.0101	378.903	0.528155			35.53	3.6785	282.339	0.805588
60.25	4.4691	436.6	0.573068			110.57	4.8012	433.873	0.408632
41.57	3.3972	292.423	0.529949			82	3.6387	405.498	0.417544
109.98	1.93042	376.372	0.565495			193.49	2.3192	334.248	0.417289
58.14	2.1269	218.256	0.755666			78.43	5.4894	468.613	0.206641
88.91	2.70022	351.41	0.739557			71.09	2.6824	269.304	0.896006
46.34	3.55412	312.753	0.850447			26.3	6.6624	405.365	0.380219
40.71	5.1895	351.538	0.751753			51.96	5.0792	368.436	0.461706
91.14	4.71048	466.339	0.507498			103.71	1.5746	413.518	0.49477
103.18	5.13578	572.584	0.304788			67.87	1.08	302.33	0.907032
46.3	2.88822	381.455	0.698192			95.58	3.40222	455.511	0.544254
82.19	4.0677	530.685	0.574922			37.3	5.4889	328.496	0.74954
54.02	3.9425	431.274	0.708871			91.75	4.3068	384.447	0.487039
87.49	4.7618	506.628	0.383129			81.54	3.2745	408.376	0.817948
42.68	3.464	287.359	0.807615			37.71	5.7854	481.64	0.335551
135.06	6.12498	632.74	0.119009			55.4	8.7566	541.861	0.21005
54.12	4.1006	357.207	0.689022			70.42	5.9522	433.523	0.482845
84.5	3.3271	410.561	0.664084			29.1	7.5204	437.542	0.309449
58.44	2.81374	396.516	0.680485			55.12	4.19932	312.756	0.788268
121.9	1.6128	321.314	0.491966			59.22	6.7782	463.625	0.340799
19.37	4.7198	377.919	0.640931			96.53	5.4521	465.509	0.338037
66.4	6.0536	399.575	0.310309			50.8	4.6748	432.495	0.636439
48.65	3.0669	289.722	0.695387			53.99	4.2096	330.38	0.509085
65.3	5.76352	460.022	0.362683			105.3	6.68344	453.549	0.145685
76.13	2.7025	364.854	0.90449			64.45	4.8158	361.408	0.461057
82.36	4.7398	466.484	0.405163			62.46	5.2878	373.452	0.369104
66.92	4.4926	479.47	0.326493			107.53	3.9936	477.464	0.41274
30.29	3.7461	309.413	0.622767			68.01	0.92652	191.19	0.727492
114.29	2.7754	511.579	0.276277			88.24	1.8532	384.436	0.682169
117.46	2.1241	421.413	0.471584			46.5	4.8932	345.785	0.620447
104.07	0.8494	379.468	0.844507			58.2	3.5985	310.397	0.767715
116.2	4.8211	514.615	0.222449			89.52	7.8758	490.555	0.105523
112.3	2.9983	478.018	0.396514			77.84	4.6969	401.547	0.555904
117.52	3.31838	485.54	0.402533			130.59	1.97094	463.579	0.318512
65.56	5.446	478.555	0.600236			46.17	4.307	321.298	0.834323
9.23	4.25192	214.289	0.552894			62.39	1.7562	283.331	0.802968
41.99	4.3879	336.338	0.77073			72.19	2.9649	330.331	0.905139
50.08	8.0007	473.834	0.104015			68.09	4.33902	388.471	0.58927
73.59	5.79834	428.488	0.402771			49.93	6.3784	403.84	0.310296
128.59	3.0095	522.635	0.325163			60.69	2.77392	254.266	0.573868
44.48	2.6633	267.344	0.861489			36.28	5.0082	372.468	0.457555
151.49	2.3335	498.565	0.2581			78.51	3.3919	557.572	0.454791
36.1	6.3328	403.353	0.491488			100.83	2.2466	409.386	0.54845
91.42	5.86922	462.933	0.305163			14.16	9.213	491.634	0.217043
116.36	6.86844	579.009	0.166347			76.29	3.1846	359.495	0.831981
46.92	3.0823	315.442	0.833398			87.48	4.95307	343.312	0.400137
94.53	2.784	495.572	0.475739			29.1	6.8129	413.52	0.315005
79.31	4.2276	484.618	0.379928			48.03	4.84966	350.462	0.545687
126.47	-1.1894	166.144	0.39109			58.12	4.52342	412.537	0.604829
87.24	3.9167	389.386	0.452557			78.51	0.5315	301.346	0.851367
84.22	4.9251	467.912	0.385507			53.6	7.8081	497.989	0.365547
83.56	5.4663	417.538	0.451157			38.67	4.3588	283.334	0.548414
29.43	4.1731	285.393	0.736333			54.45	5.61742	455.664	0.544598
142.25	-0.7168	362.39	0.558267			72.91	2.4738	355.39	0.563485
49.41	2.9133	310.328	0.926976			74.76	5.10132	438.579	0.302463
99.18	3.164	467.547	0.577869			50.36	2.6304	316.376	0.736208
39.07	4.4311	379.548	0.596005			53.99	3.7614	334.308	0.797001
103.18	2.06892	336.399	0.754333			41.99	7.079	447.774	0.268337
[truncated: 98,002 more rows]

## Sheet: Figure 3
The generated molecues corresponding to the Figure 3 can be found in the "Supplementary data1" folder.
match score of randomly select molecules from training set	match score of genrated molecules by PGMG
1	1
1	1
1	1
1	1
1	1
1	1
1	1
1	1
1	1
1	1
1	1
1	1
1	1
1	1
1	1
1	1
1	1
1	1
1	1
1	1
1	1
1	1
1	1
1	1
1	1
1	1
1	1
1	1
1	1
1	1
1	1
1	1
1	1
1	1
1	1
1	1
1	1
1	1
1	1
1	1
1	1
1	1
1	1
1	1
1	1
1	1
1	1
1	1
1	1
1	1
1	1
1	1
1	1
1	1
1	1
1	1
1	1
1	1
1	1
1	1
1	1
1	1
1	1
1	1
1	1
1	1
1	1
1	1
1	1
1	1
1	1
1	1
1	1
1	1
1	1
1	1
1	1
1	1
1	1
1	1
1	1
1	1
1	1
1	1
1	1
1	1
1	1
1	1
1	1
1	1
1	1
1	1
1	1
1	1
1	1
1	1
1	1
1	1
1	1
1	1
1	1
1	1
1	1
1	1
1	1
1	1
1	1
1	1
1	1
1	1
1	1
1	1
1	1
1	1
1	1
1	1
1	1
1	1
1	1
1	1
1	1
1	1
1	1
1	1
1	1
1	1
1	1
1	1
1	1
1	1
1	1
1	1
1	1
1	1
1	1
1	1
1	1
1	1
1	1
1	1
1	1
1	1
1	1
1	1
1	1
1	1
1	1
1	1
1	1
1	1
1	1
1	1
1	1
1	1
1	1
1	1
1	1
1	1
1	1
1	1
1	1
1	1
1	1
1	1
1	1
1	1
1	1
1	1
1	1
1	1
1	1
1	1
1	1
1	1
1	1
1	1
1	1
1	1
1	1
1	1
1	1
1	1
1	1
1	1
1	1
1	1
1	1
1	1
1	1
1	1
1	1
1	1
1	1
1	1
1	1
1	1
1	1
1	1
1	1
1	1
1	1
1	1
1	1
1	1
1	1
1	1
1	1
1	1
1	1
1	1
1	1
1	1
1	1
1	1
1	1
1	1
1	1
1	1
1	1
1	1
1	1
1	1
1	1
1	1
1	1
1	1
1	1
1	1
1	1
1	1
1	1
1	1
1	1
1	1
1	1
1	1
1	1
1	1
1	1
1	1
1	1
1	1
1	1
1	1
1	1
1	1
1	1
1	1
1	1
1	1
1	1
1	1
1	1
1	1
1	1
1	1
1	1
1	1
1	1
1	1
1	1
1	1
1	1
1	1
1	1
1	1
1	1
1	1
1	1
1	1
1	1
1	1
1	1
1	1
1	1
1	1
1	1
1	1
1	1
1	1
1	1
1	1
1	1
1	1
1	1
1	1
1	1
1	1
1	1
1	1
1	1
1	1
1	1
1	1
1	1
1	1
1	1
1	1
1	1
1	1
1	1
1	1
1	1
1	1
1	1
1	1
1	1
1	1
1	1
1	1
1	1
1	1
1	1
1	1
1	1
1	1
1	1
1	1
1	1
1	1
1	1
1	1
1	1
1	1
1	1
1	1
1	1
1	1
1	1
1	1
1	1
1	1
1	1
1	1
1	1
1	1
1	1
1	1
1	1
1	1
1	1
1	1
1	1
1	1
1	1
1	1
1	1
1	1
1	1
1	1
1	1
1	1
1	1
1	1
1	1
1	1
1	1
1	1
1	1
1	1
1	1
1	1
1	1
1	1
1	1
1	1
1	1
1	1
1	1
1	1
1	1
1	1
1	1
1	1
1	1
1	1
1	1
1	1
1	1
1	1
1	1
1	1
1	1
1	1
1	1
1	1
1	1
1	1
1	1
1	1
1	1
1	1
1	1
1	1
1	1
1	1
1	1
1	1
1	1
1	1
1	1
1	1
1	1
1	1
1	1
1	1
1	1
1	1
1	1
1	1
1	1
1	1
1	1
1	1
1	1
1	1
1	1
1	1
1	1
1	1
1	1
1	1
1	1
1	1
1	1
1	1
1	1
1	1
1	1
1	1
1	1
1	1
1	1
1	1
1	1
1	1
1	1
1	1
1	1
1	1
1	1
1	1
1	1
1	1
1	1
1	1
1	1
1	1
1	1
1	1
1	1
1	1
1	1
1	1
1	1
1	1
1	1
1	1
1	1
1	1
1	1
1	1
1	1
1	1
1	1
1	1
1	1
1	1
1	1
1	1
1	1
1	1
1	1
1	1
1	1
1	1
1	1
1	1
1	1
1	1
1	1
1	1
1	1
1	1
1	1
1	1
1	1
1	1
1	1
1	1
1	1
1	1
1	1
1	1
1	1
1	1
1	1
1	1
1	1
1	1
1	1
1	1
1	1
1	1
1	1
1	1
1	1
1	1
1	1
1	1
1	1
1	1
1	1
1	1
1	1
1	1
1	1
1	1
1	1
1	1
1	1
1	1
1	1
1	1
1	1
1	1
1	1
1	1
1	1
1	1
1	1
1	1
1	1
1	1
1	1
1	1
1	1
1	1
1	1
1	1
1	1
1	1
1	1
1	1
1	1
1	1
1	1
1	1
1	1
1	1
1	1
1	1
1	1
1	1
1	1
1	1
1	1
1	1
1	1
1	1
1	1
1	1
1	1
1	1
1	1
1	1
1	1
1	1
1	1
1	1
1	1
1	1
1	1
1	1
1	1
1	1
1	1
1	1
1	1
1	1
1	1
1	1
1	1
1	1
1	1
1	1
1	1
1	1
1	1
1	1
1	1
1	1
1	1
1	1
1	1
1	1
1	1
1	1
1	1
1	1
1	1
1	1
1	1
1	1
1	1
1	1
1	1
1	1
1	1
1	1
1	1
1	1
1	1
1	1
1	1
1	1
1	1
1	1
1	1
1	1
1	1
1	1
1	1
1	1
1	1
1	1
1	1
1	1
1	1
1	1
1	1
1	1
1	1
1	1
1	1
1	1
1	1
1	1
1	1
1	1
1	1
1	1
1	1
1	1
1	1
1	1
1	1
1	1
1	1
1	1
1	1
1	1
1	1
1	1
1	1
1	1
1	1
1	1
1	1
1	1
1	1
1	1
1	1
1	1
1	1
1	1
1	1
1	1
1	1
1	1
1	1
1	1
1	1
1	1
1	1
1	1
1	1
1	1
1	1
1	1
1	1
1	1
1	1
1	1
1	1
1	1
1	1
1	1
1	1
1	1
1	1
1	1
1	1
1	1
1	1
1	1
1	1
1	1
1	1
1	1
1	1
1	1
1	1
1	1
1	1
1	1
1	1
1	1
1	1
1	1
1	1
1	1
1	1
1	1
1	1
1	1
1	1
1	1
1	1
1	1
1	1
1	1
1	1
1	1
1	1
1	1
1	1
1	1
1	1
1	1
1	1
1	1
1	1
1	1
1	1
1	1
1	1
1	1
1	1
1	1
1	1
1	1
1	1
1	1
1	1
1	1
1	1
1	1
1	1
1	1
1	1
1	1
1	1
1	1
1	1
1	1
1	1
1	1
1	1
1	1
1	1
1	1
1	1
1	1
1	1
1	1
1	1
1	1
1	1
1	1
1	1
1	1
1	1
1	1
1	1
1	1
1	1
1	1
1	1
1	1
1	1
1	1
1	1
1	1
1	1
1	1
1	1
1	1
1	1
1	1
1	1
1	1
1	1
1	1
1	1
1	1
1	1
1	1
1	1
1	1
1	1
1	1
1	1
1	1
1	1
1	1
1	1
1	1
1	1
1	1
1	1
1	1
1	1
1	1
1	1
1	1
1	1
1	1
1	1
1	1
1	1
1	1
1	1
1	1
1	1
1	1
1	1
1	1
1	1
1	1
1	1
1	1
1	1
1	1
1	1
1	1
1	1
1	1
1	1
1	1
1	1
1	1
1	1
1	1
1	1
1	1
1	1
1	1
1	1
1	1
1	1
1	1
1	1
1	1
1	1
1	1
1	1
1	1
1	1
1	1
1	1
1	1
1	1
1	1
1	1
1	1
1	1
1	1
1	1
1	1
1	1
1	1
1	1
1	1
1	1
1	1
1	1
1	1
1	1
1	1
1	1
1	1
1	1
1	1
1	1
1	1
1	1
1	1
1	1
1	1
1	1
1	1
1	1
1	1
1	1
1	1
1	1
1	1
1	1
1	1
1	1
1	1
1	1
1	1
1	1
1	1
1	1
1	1
1	1
1	1
1	1
1	1
1	1
1	1
1	1
1	1
1	1
1	1
1	1
1	1
1	1
1	1
1	1
1	1
1	1
1	1
1	1
1	1
1	1
1	1
1	1
1	1
1	1
1	1
1	1
1	1
1	1
1	1
1	1
1	1
1	1
1	1
1	1
1	1
1	1
1	1
1	1
1	1
1	1
1	1
1	1
1	1
1	1
1	1
1	1
1	1
1	1
1	1
1	1
1	1
1	1
1	1
1	1
1	1
1	1
1	1
1	1
1	1
1	1
1	1
1	1
1	1
1	1
1	1
1	1
1	1
1	1
1	1
1	1
1	1
1	1
1	1
1	1
1	1
1	1
1	1
1	1
1	1
1	1
1	1
1	1
1	1
1	1
1	1
1	1
1	1
1	1
1	1
1	1
1	1
1	1
1	1
1	1
1	1
1	1
1	1
1	1
1	1
1	1
1	1
1	1
1	1
1	1
1	1
1	1
1	1
1	1
1	1
1	1
1	1
1	1
1	1
1	1
1	1
1	1
1	1
1	1
1	1
1	1
1	1
1	1
1	1
1	1
1	1
1	1
1	1
1	1
1	1
1	1
1	1
1	1
1	1
1	1
1	1
1	1
1	1
1	1
1	1
1	1
1	1
1	1
1	1
1	1
1	1
1	1
1	1
1	1
1	1
1	1
1	1
1	1
1	1
1	1
1	1
1	1
1	1
1	1
1	1
1	1
1	1
1	1
1	1
1	1
1	1
1	1
1	1
1	1
1	1
1	1
1	1
1	1
1	1
1	1
1	1
1	1
1	1
1	1
1	1
1	1
1	1
1	1
1	1
1	1
1	1
1	1
1	1
1	1
1	1
1	1
1	1
1	1
1	1
1	1
1	1
1	1
1	1
1	1
1	1
1	1
1	1
1	1
1	1
1	1
1	1
1	1
1	1
1	1
1	1
1	1
1	1
1	1
1	1
1	1
1	1
1	1
1	1
1	1
1	1
1	1
1	1
1	1
1	1
1	1
1	1
1	1
1	1
1	1
1	1
1	1
1	1
1	1
1	1
1	1
1	1
1	1
1	1
1	1
1	1
1	1
1	1
1	1
1	1
1	1
1	1
1	1
1	1
1	1
1	1
1	1
1	1
1	1
1	1
1	1
1	1
1	1
1	1
1	1
1	1
1	1
1	1
1	1
1	1
1	1
1	1
1	1
1	1
1	1
1	1
1	1
1	1
1	1
1	1
1	1
1	1
1	1
1	1
1	1
1	1
1	1
1	1
1	1
1	1
1	1
1	1
1	1
1	1
1	1
1	1
1	1
1	1
1	1
1	1
1	1
1	1
1	1
1	1
1	1
1	1
1	1
1	1
1	1
1	1
1	1
1	1
1	1
1	1
1	1
1	1
1	1
1	1
1	1
1	1
1	1
1	1
1	1
1	1
1	1
1	1
1	1
1	1
1	1
1	1
1	1
1	1
1	1
1	1
1	1
1	1
1	1
1	1
1	1
1	1
1	1
1	1
1	1
1	1
1	1
1	1
1	1
1	1
1	1
1	1
1	1
1	1
1	1
1	1
1	1
1	1
1	1
1	1
1	1
1	1
1	1
1	1
1	1
1	1
1	1
1	1
1	1
1	1
1	1
1	1
1	1
1	1
1	1
1	1
1	1
1	1
1	1
1	1
1	1
1	1
1	1
1	1
1	1
1	1
1	1
1	1
1	1
1	1
1	1
1	1
1	1
1	1
1	1
1	1
1	1
1	1
1	1
1	1
1	1
1	1
1	1
1	1
1	1
1	1
1	1
1	1
1	1
1	1
1	1
1	1
1	1
1	1
1	1
1	1
1	1
1	1
1	1
1	1
1	1
1	1
1	1
1	1
1	1
1	1
1	1
1	1
1	1
1	1
1	1
1	1
1	1
1	1
1	1
1	1
1	1
1	1
1	1
1	1
1	1
1	1
1	1
1	1
1	1
1	1
1	1
1	1
1	1
1	1
1	1
1	1
1	1
1	1
1	1
1	1
1	1
1	1
1	1
1	1
1	1
1	1
1	1
1	1
1	1
1	1
1	1
1	1
1	1
1	1
1	1
1	1
1	1
1	1
1	1
1	1
1	1
1	1
1	1
1	1
1	1
1	1
1	1
1	1
1	1
1	1
1	1
1	1
1	1
1	1
1	1
1	1
1	1
1	1
1	1
1	1
1	1
1	1
1	1
1	1
1	1
1	1
1	1
1	1
1	1
1	1
1	1
1	1
1	1
1	1
1	1
1	1
1	1
1	1
1	1
1	1
1	1
1	1
1	1
1	1
1	1
1	1
1	1
1	1
1	1
1	1
1	1
1	1
1	1
1	1
1	1
1	1
1	1
1	1
1	1
1	1
1	1
1	1
1	1
1	1
1	1
1	1
1	1
1	1
1	1
1	1
1	1
1	1
1	1
1	1
1	1
1	1
1	1
1	1
1	1
1	1
1	1
1	1
1	1
1	1
1	1
1	1
1	1
1	1
1	1
1	1
1	1
1	1
1	1
1	1
1	1
1	1
1	1
1	1
1	1
1	1
1	1
1	1
1	1
1	1
1	1
1	1
1	1
1	1
1	1
1	1
1	1
1	1
1	1
1	1
1	1
1	1
1	1
1	1
1	1
1	1
1	1
1	1
1	1
1	1
1	1
1	1
1	1
1	1
1	1
1	1
1	1
1	1
1	1
1	1
1	1
1	1
1	1
1	1
1	1
1	1
1	1
1	1
1	1
1	1
1	1
1	1
1	1
1	1
1	1
1	1
1	1
1	1
1	1
1	1
1	1
1	1
1	1
1	1
1	1
1	1
1	1
1	1
1	1
1	1
1	1
1	1
1	1
1	1
1	1
1	1
1	1
1	1
1	1
1	1
1	1
1	1
1	1
1	1
1	1
1	1
1	1
1	1
1	1
1	1
1	1
1	1
1	1
1	1
1	1
1	1
1	1
1	1
1	1
1	1
1	1
1	1
1	1
1	1
1	1
1	1
1	1
1	1
1	1
1	1
1	1
1	1
1	1
1	1
1	1
1	1
1	1
1	1
1	1
1	1
1	1
1	1
1	1
1	1
1	1
1	1
1	1
1	1
1	1
1	1
1	1
1	1
1	1
1	1
1	1
1	1
1	1
1	1
1	1
1	1
1	1
1	1
1	1
1	1
1	1
1	1
1	1
1	1
1	1
1	1
1	1
1	1
1	1
1	1
1	1
1	1
1	1
1	1
1	1
1	1
1	1
1	1
1	1
1	1
1	1
1	1
1	1
1	1
1	1
1	1
1	1
1	1
1	1
1	1
1	1
1	1
1	1
1	1
1	1
1	1
1	1
1	1
1	1
1	1
1	1
1	1
1	1
1	1
1	1
1	1
1	1
1	1
1	1
1	1
1	1
1	1
1	1
1	1
1	1
1	1
1	1
1	1
1	1
1	1
1	1
1	1
1	1
1	1
1	1
1	1
1	1
1	1
1	1
1	1
1	1
1	1
1	1
1	1
1	1
1	1
1	1
1	1
1	1
1	1
1	1
1	1
1	1
1	1
1	1
1	1
1	1
1	1
1	1
1	1
1	1
1	1
1	1
1	1
1	1
1	1
1	1
1	1
1	1
1	1
1	1
1	1
1	1
1	1
1	1
1	1
1	1
1	1
1	1
1	1
1	1
1	1
1	1
1	1
1	1
1	1
1	1
1	1
1	1
1	1
1	1
1	1
1	1
1	1
1	1
1	1
1	1
1	1
1	1
1	1
1	1
1	1
1	1
1	1
1	1
1	1
1	1
1	1
1	1
1	1
1	1
1	1
1	1
1	1
1	1
1	1
1	1
1	1
1	1
1	1
1	1
1	1
1	1
1	1
1	1
1	1
1	1
1	1
1	1
1	1
1	1
1	1
1	1
1	1
1	1
1	1
1	1
1	1
1	1
1	1
1	1
1	1
1	1
1	1
1	1
1	1
1	1
1	1
1	1
1	1
1	1
1	1
1	1
1	1
1	1
1	1
1	1
1	1
1	1
1	1
1	1
1	1
1	1
1	1
1	1
1	1
1	1
1	1
1	1
1	1
1	1
1	1
1	1
1	1
1	1
1	1
1	1
1	1
1	1
1	1
1	1
1	1
1	1
1	1
1	1
1	1
1	1
1	1
1	1
1	1
1	1
1	1
1	1
1	1
1	1
1	1
1	1
1	1
1	1
1	1
1	1
1	1
1	1
1	1
1	1
1	1
1	1
1	1
1	1
1	1
1	1
1	1
1	1
1	1
1	1
1	1
1	1
1	1
1	1
1	1
1	1
1	1
1	1
1	1
1	1
1	1
1	1
1	1
1	1
1	1
1	1
1	1
1	1
1	1
1	1
1	1
1	1
1	1
1	1
1	1
1	1
1	1
1	1
1	1
1	1
1	1
1	1
1	1
1	1
1	1
1	1
1	1
1	1
1	1
1	1
1	1
1	1
1	1
1	1
1	1
1	1
1	1
1	1
1	1
1	1
1	1
1	1
1	1
1	1
1	1
1	1
1	1
1	1
1	1
1	1
1	1
1	1
1	1
1	1
1	1
1	1
1	1
1	1
1	1
1	1
1	1
1	1
1	1
1	1
1	1
1	1
1	1
1	1
1	1
1	1
1	1
1	1
1	1
1	1
1	1
1	1
1	1
1	1
1	1
1	1
1	1
1	1
1	1
1	1
1	1
1	1
1	1
1	1
1	1
1	1
1	1
1	1
1	1
1	1
1	1
1	1
1	1
1	1
1	1
1	1
1	1
1	1
1	1
1	1
1	1
1	1
1	1
1	1
1	1
1	1
1	1
1	1
1	1
1	1
1	1
1	1
1	1
1	1
1	1
1	1
1	1
1	1
1	1
1	1
1	1
1	1
1	1
1	1
1	1
[truncated: 231,633+ more rows]

## Sheet: Figure 4a
The generated molecues corresponding to the "PGMG" can be found in the "Supplementary data1-SMILES of 15 targets generated by PGMG.xlsx" ;The molecues corresponding to the " known bioactive molecules" can be found in the "Supplementary data1-SMILES of 15 targets obtained from ChEMBL database.xlsx"
Docking score	Targets	source
-12.21	FGFR1	PGMG
-10.648	FGFR1	PGMG
-10.506	FGFR1	PGMG
-10.488	FGFR1	PGMG
-10.416	FGFR1	PGMG
-10.367	FGFR1	PGMG
-10.36	FGFR1	PGMG
-10.322	FGFR1	PGMG
-10.314	FGFR1	PGMG
-10.312	FGFR1	PGMG
-10.284	FGFR1	PGMG
-10.279	FGFR1	PGMG
-10.251	FGFR1	PGMG
-10.237	FGFR1	PGMG
-10.236	FGFR1	PGMG
-10.227	FGFR1	PGMG
-10.227	FGFR1	PGMG
-10.201	FGFR1	PGMG
-10.163	FGFR1	PGMG
-10.122	FGFR1	PGMG
-10.114	FGFR1	PGMG
-10.101	FGFR1	PGMG
-10.099	FGFR1	PGMG
-10.097	FGFR1	PGMG
-10.094	FGFR1	PGMG
-10.067	FGFR1	PGMG
-10.059	FGFR1	PGMG
-10.052	FGFR1	PGMG
-10.024	FGFR1	PGMG
-10.023	FGFR1	PGMG
-10.009	FGFR1	PGMG
-10.007	FGFR1	PGMG
-10.005	FGFR1	PGMG
-10.001	FGFR1	PGMG
-9.979	FGFR1	PGMG
-9.976	FGFR1	PGMG
-9.975	FGFR1	PGMG
-9.974	FGFR1	PGMG
-9.962	FGFR1	PGMG
-9.959	FGFR1	PGMG
-9.958	FGFR1	PGMG
-9.957	FGFR1	PGMG
-9.952	FGFR1	PGMG
-9.92	FGFR1	PGMG
-9.914	FGFR1	PGMG
-9.903	FGFR1	PGMG
-9.899	FGFR1	PGMG
-9.898	FGFR1	PGMG
-9.894	FGFR1	PGMG
-9.881	FGFR1	PGMG
-9.877	FGFR1	PGMG
-9.874	FGFR1	PGMG
-9.873	FGFR1	PGMG
-9.868	FGFR1	PGMG
-9.868	FGFR1	PGMG
-9.865	FGFR1	PGMG
-9.861	FGFR1	PGMG
-9.861	FGFR1	PGMG
-9.859	FGFR1	PGMG
-9.845	FGFR1	PGMG
-9.84	FGFR1	PGMG
-9.835	FGFR1	PGMG
-9.83	FGFR1	PGMG
-9.825	FGFR1	PGMG
-9.825	FGFR1	PGMG
-9.822	FGFR1	PGMG
-9.816	FGFR1	PGMG
-9.815	FGFR1	PGMG
-9.815	FGFR1	PGMG
-9.811	FGFR1	PGMG
-9.81	FGFR1	PGMG
-9.8	FGFR1	PGMG
-9.797	FGFR1	PGMG
-9.789	FGFR1	PGMG
-9.784	FGFR1	PGMG
-9.776	FGFR1	PGMG
-9.774	FGFR1	PGMG
-9.772	FGFR1	PGMG
-9.772	FGFR1	PGMG
-9.768	FGFR1	PGMG
-9.76	FGFR1	PGMG
-9.759	FGFR1	PGMG
-9.749	FGFR1	PGMG
-9.741	FGFR1	PGMG
-9.733	FGFR1	PGMG
-9.725	FGFR1	PGMG
-9.722	FGFR1	PGMG
-9.71	FGFR1	PGMG
-9.702	FGFR1	PGMG
-9.7	FGFR1	PGMG
-9.69	FGFR1	PGMG
-9.683	FGFR1	PGMG
-9.678	FGFR1	PGMG
-9.673	FGFR1	PGMG
-9.672	FGFR1	PGMG
-9.672	FGFR1	PGMG
-9.667	FGFR1	PGMG
-9.662	FGFR1	PGMG
-9.659	FGFR1	PGMG
-9.657	FGFR1	PGMG
-9.657	FGFR1	PGMG
-9.656	FGFR1	PGMG
-9.655	FGFR1	PGMG
-9.652	FGFR1	PGMG
-9.652	FGFR1	PGMG
-9.648	FGFR1	PGMG
-9.647	FGFR1	PGMG
-9.626	FGFR1	PGMG
-9.623	FGFR1	PGMG
-9.623	FGFR1	PGMG
-9.622	FGFR1	PGMG
-9.616	FGFR1	PGMG
-9.611	FGFR1	PGMG
-9.603	FGFR1	PGMG
-9.603	FGFR1	PGMG
-9.6	FGFR1	PGMG
-9.599	FGFR1	PGMG
-9.595	FGFR1	PGMG
-9.595	FGFR1	PGMG
-9.594	FGFR1	PGMG
-9.589	FGFR1	PGMG
-9.589	FGFR1	PGMG
-9.589	FGFR1	PGMG
-9.583	FGFR1	PGMG
-9.582	FGFR1	PGMG
-9.579	FGFR1	PGMG
-9.578	FGFR1	PGMG
-9.571	FGFR1	PGMG
-9.569	FGFR1	PGMG
-9.567	FGFR1	PGMG
-9.565	FGFR1	PGMG
-9.564	FGFR1	PGMG
-9.563	FGFR1	PGMG
-9.563	FGFR1	PGMG
-9.559	FGFR1	PGMG
-9.557	FGFR1	PGMG
-9.556	FGFR1	PGMG
-9.555	FGFR1	PGMG
-9.549	FGFR1	PGMG
-9.548	FGFR1	PGMG
-9.546	FGFR1	PGMG
-9.545	FGFR1	PGMG
-9.543	FGFR1	PGMG
-9.538	FGFR1	PGMG
-9.533	FGFR1	PGMG
-9.533	FGFR1	PGMG
-9.528	FGFR1	PGMG
-9.527	FGFR1	PGMG
-9.526	FGFR1	PGMG
-9.522	FGFR1	PGMG
-9.52	FGFR1	PGMG
-9.52	FGFR1	PGMG
-9.519	FGFR1	PGMG
-9.518	FGFR1	PGMG
-9.515	FGFR1	PGMG
-9.515	FGFR1	PGMG
-9.514	FGFR1	PGMG
-9.506	FGFR1	PGMG
-9.501	FGFR1	PGMG
-9.5	FGFR1	PGMG
-9.499	FGFR1	PGMG
-9.497	FGFR1	PGMG
-9.497	FGFR1	PGMG
-9.495	FGFR1	PGMG
-9.492	FGFR1	PGMG
-9.488	FGFR1	PGMG
-9.483	FGFR1	PGMG
-9.482	FGFR1	PGMG
-9.476	FGFR1	PGMG
-9.473	FGFR1	PGMG
-9.473	FGFR1	PGMG
-9.469	FGFR1	PGMG
-9.466	FGFR1	PGMG
-9.464	FGFR1	PGMG
-9.461	FGFR1	PGMG
-9.458	FGFR1	PGMG
-9.456	FGFR1	PGMG
-9.456	FGFR1	PGMG
-9.455	FGFR1	PGMG
-9.453	FGFR1	PGMG
-9.451	FGFR1	PGMG
-9.451	FGFR1	PGMG
-9.449	FGFR1	PGMG
-9.447	FGFR1	PGMG
-9.447	FGFR1	PGMG
-9.444	FGFR1	PGMG
-9.441	FGFR1	PGMG
-9.439	FGFR1	PGMG
-9.439	FGFR1	PGMG
-9.436	FGFR1	PGMG
-9.432	FGFR1	PGMG
-9.431	FGFR1	PGMG
-9.43	FGFR1	PGMG
-9.427	FGFR1	PGMG
-9.424	FGFR1	PGMG
-9.423	FGFR1	PGMG
-9.421	FGFR1	PGMG
-9.42	FGFR1	PGMG
-9.419	FGFR1	PGMG
-9.418	FGFR1	PGMG
-9.417	FGFR1	PGMG
-9.416	FGFR1	PGMG
-9.415	FGFR1	PGMG
-9.414	FGFR1	PGMG
-9.412	FGFR1	PGMG
-9.41	FGFR1	PGMG
-9.409	FGFR1	PGMG
-9.399	FGFR1	PGMG
-9.399	FGFR1	PGMG
-9.397	FGFR1	PGMG
-9.396	FGFR1	PGMG
-9.389	FGFR1	PGMG
-9.388	FGFR1	PGMG
-9.386	FGFR1	PGMG
-9.385	FGFR1	PGMG
-9.384	FGFR1	PGMG
-9.381	FGFR1	PGMG
-9.376	FGFR1	PGMG
-9.375	FGFR1	PGMG
-9.371	FGFR1	PGMG
-9.368	FGFR1	PGMG
-9.368	FGFR1	PGMG
-9.368	FGFR1	PGMG
-9.364	FGFR1	PGMG
-9.362	FGFR1	PGMG
-9.36	FGFR1	PGMG
-9.359	FGFR1	PGMG
-9.359	FGFR1	PGMG
-9.355	FGFR1	PGMG
-9.355	FGFR1	PGMG
-9.353	FGFR1	PGMG
-9.352	FGFR1	PGMG
-9.351	FGFR1	PGMG
-9.35	FGFR1	PGMG
-9.345	FGFR1	PGMG
-9.345	FGFR1	PGMG
-9.344	FGFR1	PGMG
-9.343	FGFR1	PGMG
-9.342	FGFR1	PGMG
-9.338	FGFR1	PGMG
-9.336	FGFR1	PGMG
-9.335	FGFR1	PGMG
-9.335	FGFR1	PGMG
-9.334	FGFR1	PGMG
-9.331	FGFR1	PGMG
-9.33	FGFR1	PGMG
-9.326	FGFR1	PGMG
-9.324	FGFR1	PGMG
-9.323	FGFR1	PGMG
-9.323	FGFR1	PGMG
-9.323	FGFR1	PGMG
-9.321	FGFR1	PGMG
-9.319	FGFR1	PGMG
-9.318	FGFR1	PGMG
-9.317	FGFR1	PGMG
-9.317	FGFR1	PGMG
-9.317	FGFR1	PGMG
-9.316	FGFR1	PGMG
-9.314	FGFR1	PGMG
-9.314	FGFR1	PGMG
-9.314	FGFR1	PGMG
-9.313	FGFR1	PGMG
-9.311	FGFR1	PGMG
-9.311	FGFR1	PGMG
-9.31	FGFR1	PGMG
-9.307	FGFR1	PGMG
-9.306	FGFR1	PGMG
-9.304	FGFR1	PGMG
-9.304	FGFR1	PGMG
-9.303	FGFR1	PGMG
-9.301	FGFR1	PGMG
-9.3	FGFR1	PGMG
-9.3	FGFR1	PGMG
-9.299	FGFR1	PGMG
-9.299	FGFR1	PGMG
-9.298	FGFR1	PGMG
-9.298	FGFR1	PGMG
-9.295	FGFR1	PGMG
-9.295	FGFR1	PGMG
-9.294	FGFR1	PGMG
-9.293	FGFR1	PGMG
-9.293	FGFR1	PGMG
-9.292	FGFR1	PGMG
-9.288	FGFR1	PGMG
-9.287	FGFR1	PGMG
-9.286	FGFR1	PGMG
-9.285	FGFR1	PGMG
-9.285	FGFR1	PGMG
-9.282	FGFR1	PGMG
-9.281	FGFR1	PGMG
-9.28	FGFR1	PGMG
-9.28	FGFR1	PGMG
-9.278	FGFR1	PGMG
-9.275	FGFR1	PGMG
-9.273	FGFR1	PGMG
-9.272	FGFR1	PGMG
-9.271	FGFR1	PGMG
-9.27	FGFR1	PGMG
-9.269	FGFR1	PGMG
-9.267	FGFR1	PGMG
-9.267	FGFR1	PGMG
-9.262	FGFR1	PGMG
-9.26	FGFR1	PGMG
-9.256	FGFR1	PGMG
-9.254	FGFR1	PGMG
-9.253	FGFR1	PGMG
-9.252	FGFR1	PGMG
-9.251	FGFR1	PGMG
-9.251	FGFR1	PGMG
-9.25	FGFR1	PGMG
-9.249	FGFR1	PGMG
-9.248	FGFR1	PGMG
-9.248	FGFR1	PGMG
-9.247	FGFR1	PGMG
-9.247	FGFR1	PGMG
-9.245	FGFR1	PGMG
-9.245	FGFR1	PGMG
-9.244	FGFR1	PGMG
-9.244	FGFR1	PGMG
-9.243	FGFR1	PGMG
-9.243	FGFR1	PGMG
-9.241	FGFR1	PGMG
-9.238	FGFR1	PGMG
-9.237	FGFR1	PGMG
-9.237	FGFR1	PGMG
-9.234	FGFR1	PGMG
-9.232	FGFR1	PGMG
-9.231	FGFR1	PGMG
-9.231	FGFR1	PGMG
-9.23	FGFR1	PGMG
-9.229	FGFR1	PGMG
-9.228	FGFR1	PGMG
-9.228	FGFR1	PGMG
-9.227	FGFR1	PGMG
-9.226	FGFR1	PGMG
-9.226	FGFR1	PGMG
-9.225	FGFR1	PGMG
-9.222	FGFR1	PGMG
-9.222	FGFR1	PGMG
-9.221	FGFR1	PGMG
-9.221	FGFR1	PGMG
-9.219	FGFR1	PGMG
-9.216	FGFR1	PGMG
-9.215	FGFR1	PGMG
-9.214	FGFR1	PGMG
-9.213	FGFR1	PGMG
-9.211	FGFR1	PGMG
-9.21	FGFR1	PGMG
-9.207	FGFR1	PGMG
-9.202	FGFR1	PGMG
-9.202	FGFR1	PGMG
-9.201	FGFR1	PGMG
-9.199	FGFR1	PGMG
-9.198	FGFR1	PGMG
-9.198	FGFR1	PGMG
-9.196	FGFR1	PGMG
-9.196	FGFR1	PGMG
-9.194	FGFR1	PGMG
-9.194	FGFR1	PGMG
-9.193	FGFR1	PGMG
-9.193	FGFR1	PGMG
-9.193	FGFR1	PGMG
-9.192	FGFR1	PGMG
-9.191	FGFR1	PGMG
-9.191	FGFR1	PGMG
-9.19	FGFR1	PGMG
-9.185	FGFR1	PGMG
-9.185	FGFR1	PGMG
-9.183	FGFR1	PGMG
-9.182	FGFR1	PGMG
-9.182	FGFR1	PGMG
-9.181	FGFR1	PGMG
-9.181	FGFR1	PGMG
-9.18	FGFR1	PGMG
-9.179	FGFR1	PGMG
-9.179	FGFR1	PGMG
-9.178	FGFR1	PGMG
-9.177	FGFR1	PGMG
-9.176	FGFR1	PGMG
-9.174	FGFR1	PGMG
-9.174	FGFR1	PGMG
-9.173	FGFR1	PGMG
-9.173	FGFR1	PGMG
-9.173	FGFR1	PGMG
-9.173	FGFR1	PGMG
-9.172	FGFR1	PGMG
-9.171	FGFR1	PGMG
-9.171	FGFR1	PGMG
-9.169	FGFR1	PGMG
-9.167	FGFR1	PGMG
-9.164	FGFR1	PGMG
-9.164	FGFR1	PGMG
-9.162	FGFR1	PGMG
-9.162	FGFR1	PGMG
-9.161	FGFR1	PGMG
-9.159	FGFR1	PGMG
-9.159	FGFR1	PGMG
-9.159	FGFR1	PGMG
-9.158	FGFR1	PGMG
-9.156	FGFR1	PGMG
-9.154	FGFR1	PGMG
-9.153	FGFR1	PGMG
-9.153	FGFR1	PGMG
-9.152	FGFR1	PGMG
-9.151	FGFR1	PGMG
-9.15	FGFR1	PGMG
-9.149	FGFR1	PGMG
-9.147	FGFR1	PGMG
-9.147	FGFR1	PGMG
-9.146	FGFR1	PGMG
-9.145	FGFR1	PGMG
-9.145	FGFR1	PGMG
-9.144	FGFR1	PGMG
-9.144	FGFR1	PGMG
-9.143	FGFR1	PGMG
-9.143	FGFR1	PGMG
-9.141	FGFR1	PGMG
-9.139	FGFR1	PGMG
-9.138	FGFR1	PGMG
-9.138	FGFR1	PGMG
-9.137	FGFR1	PGMG
-9.135	FGFR1	PGMG
-9.134	FGFR1	PGMG
-9.134	FGFR1	PGMG
-9.133	FGFR1	PGMG
-9.13	FGFR1	PGMG
-9.129	FGFR1	PGMG
-9.128	FGFR1	PGMG
-9.127	FGFR1	PGMG
-9.127	FGFR1	PGMG
-9.127	FGFR1	PGMG
-9.125	FGFR1	PGMG
-9.125	FGFR1	PGMG
-9.125	FGFR1	PGMG
-9.125	FGFR1	PGMG
-9.125	FGFR1	PGMG
-9.124	FGFR1	PGMG
-9.124	FGFR1	PGMG
-9.122	FGFR1	PGMG
-9.122	FGFR1	PGMG
-9.122	FGFR1	PGMG
-9.12	FGFR1	PGMG
-9.119	FGFR1	PGMG
-9.118	FGFR1	PGMG
-9.116	FGFR1	PGMG
-9.115	FGFR1	PGMG
-9.115	FGFR1	PGMG
-9.114	FGFR1	PGMG
-9.11	FGFR1	PGMG
-9.109	FGFR1	PGMG
-9.108	FGFR1	PGMG
-9.107	FGFR1	PGMG
-9.106	FGFR1	PGMG
-9.106	FGFR1	PGMG
-9.106	FGFR1	PGMG
-9.106	FGFR1	PGMG
-9.106	FGFR1	PGMG
-9.105	FGFR1	PGMG
-9.104	FGFR1	PGMG
-9.104	FGFR1	PGMG
-9.103	FGFR1	PGMG
-9.102	FGFR1	PGMG
-9.102	FGFR1	PGMG
-9.099	FGFR1	PGMG
-9.097	FGFR1	PGMG
-9.096	FGFR1	PGMG
-9.094	FGFR1	PGMG
-9.093	FGFR1	PGMG
-9.09	FGFR1	PGMG
-9.089	FGFR1	PGMG
-9.088	FGFR1	PGMG
-9.088	FGFR1	PGMG
-9.087	FGFR1	PGMG
-9.087	FGFR1	PGMG
-9.086	FGFR1	PGMG
-9.086	FGFR1	PGMG
-9.085	FGFR1	PGMG
-9.085	FGFR1	PGMG
-9.085	FGFR1	PGMG
-9.084	FGFR1	PGMG
-9.083	FGFR1	PGMG
-9.083	FGFR1	PGMG
-9.082	FGFR1	PGMG
-9.08	FGFR1	PGMG
-9.079	FGFR1	PGMG
-9.079	FGFR1	PGMG
-9.078	FGFR1	PGMG
-9.076	FGFR1	PGMG
-9.076	FGFR1	PGMG
-9.075	FGFR1	PGMG
-9.075	FGFR1	PGMG
-9.075	FGFR1	PGMG
-9.075	FGFR1	PGMG
-9.075	FGFR1	PGMG
-9.073	FGFR1	PGMG
-9.073	FGFR1	PGMG
-9.071	FGFR1	PGMG
-9.07	FGFR1	PGMG
-9.07	FGFR1	PGMG
-9.07	FGFR1	PGMG
-9.069	FGFR1	PGMG
-9.068	FGFR1	PGMG
-9.068	FGFR1	PGMG
-9.067	FGFR1	PGMG
-9.066	FGFR1	PGMG
-9.066	FGFR1	PGMG
-9.065	FGFR1	PGMG
-9.064	FGFR1	PGMG
-9.062	FGFR1	PGMG
-9.062	FGFR1	PGMG
-9.062	FGFR1	PGMG
-9.061	FGFR1	PGMG
-9.061	FGFR1	PGMG
-9.061	FGFR1	PGMG
-9.055	FGFR1	PGMG
-9.054	FGFR1	PGMG
-9.054	FGFR1	PGMG
-9.053	FGFR1	PGMG
-9.053	FGFR1	PGMG
-9.052	FGFR1	PGMG
-9.052	FGFR1	PGMG
-9.052	FGFR1	PGMG
-9.051	FGFR1	PGMG
-9.051	FGFR1	PGMG
-9.051	FGFR1	PGMG
-9.049	FGFR1	PGMG
-9.049	FGFR1	PGMG
-9.049	FGFR1	PGMG
-9.048	FGFR1	PGMG
-9.047	FGFR1	PGMG
-9.044	FGFR1	PGMG
-9.044	FGFR1	PGMG
-9.044	FGFR1	PGMG
-9.043	FGFR1	PGMG
-9.043	FGFR1	PGMG
-9.042	FGFR1	PGMG
-9.042	FGFR1	PGMG
-9.041	FGFR1	PGMG
-9.041	FGFR1	PGMG
-9.041	FGFR1	PGMG
-9.04	FGFR1	PGMG
-9.039	FGFR1	PGMG
-9.039	FGFR1	PGMG
-9.037	FGFR1	PGMG
-9.037	FGFR1	PGMG
-9.036	FGFR1	PGMG
-9.036	FGFR1	PGMG
-9.036	FGFR1	PGMG
-9.035	FGFR1	PGMG
-9.033	FGFR1	PGMG
-9.033	FGFR1	PGMG
-9.032	FGFR1	PGMG
-9.032	FGFR1	PGMG
-9.032	FGFR1	PGMG
-9.031	FGFR1	PGMG
-9.03	FGFR1	PGMG
-9.03	FGFR1	PGMG
-9.029	FGFR1	PGMG
-9.029	FGFR1	PGMG
-9.028	FGFR1	PGMG
-9.027	FGFR1	PGMG
-9.027	FGFR1	PGMG
-9.027	FGFR1	PGMG
-9.025	FGFR1	PGMG
-9.024	FGFR1	PGMG
-9.024	FGFR1	PGMG
-9.024	FGFR1	PGMG
-9.024	FGFR1	PGMG
-9.023	FGFR1	PGMG
-9.023	FGFR1	PGMG
-9.022	FGFR1	PGMG
-9.021	FGFR1	PGMG
-9.02	FGFR1	PGMG
-9.019	FGFR1	PGMG
-9.017	FGFR1	PGMG
-9.015	FGFR1	PGMG
-9.014	FGFR1	PGMG
-9.014	FGFR1	PGMG
-9.013	FGFR1	PGMG
-9.012	FGFR1	PGMG
-9.012	FGFR1	PGMG
-9.012	FGFR1	PGMG
-9.011	FGFR1	PGMG
-9.011	FGFR1	PGMG
-9.01	FGFR1	PGMG
-9.01	FGFR1	PGMG
-9.009	FGFR1	PGMG
-9.009	FGFR1	PGMG
-9.008	FGFR1	PGMG
-9.008	FGFR1	PGMG
-9.007	FGFR1	PGMG
-9.005	FGFR1	PGMG
-9.005	FGFR1	PGMG
-9.004	FGFR1	PGMG
-9.004	FGFR1	PGMG
-9.003	FGFR1	PGMG
-9.003	FGFR1	PGMG
-9.002	FGFR1	PGMG
-9.001	FGFR1	PGMG
-9.001	FGFR1	PGMG
-9	FGFR1	PGMG
-8.999	FGFR1	PGMG
-8.999	FGFR1	PGMG
-8.999	FGFR1	PGMG
-8.998	FGFR1	PGMG
-8.998	FGFR1	PGMG
-8.997	FGFR1	PGMG
-8.996	FGFR1	PGMG
-8.995	FGFR1	PGMG
-8.994	FGFR1	PGMG
-8.994	FGFR1	PGMG
-8.994	FGFR1	PGMG
-8.993	FGFR1	PGMG
-8.993	FGFR1	PGMG
-8.991	FGFR1	PGMG
-8.99	FGFR1	PGMG
-8.99	FGFR1	PGMG
-8.99	FGFR1	PGMG
-8.989	FGFR1	PGMG
-8.989	FGFR1	PGMG
-8.987	FGFR1	PGMG
-8.986	FGFR1	PGMG
-8.986	FGFR1	PGMG
-8.985	FGFR1	PGMG
-8.985	FGFR1	PGMG
-8.984	FGFR1	PGMG
-8.984	FGFR1	PGMG
-8.984	FGFR1	PGMG
-8.983	FGFR1	PGMG
-8.983	FGFR1	PGMG
-8.981	FGFR1	PGMG
-8.981	FGFR1	PGMG
-8.979	FGFR1	PGMG
-8.979	FGFR1	PGMG
-8.979	FGFR1	PGMG
-8.978	FGFR1	PGMG
-8.977	FGFR1	PGMG
-8.977	FGFR1	PGMG
-8.976	FGFR1	PGMG
-8.975	FGFR1	PGMG
-8.974	FGFR1	PGMG
-8.973	FGFR1	PGMG
-8.973	FGFR1	PGMG
-8.972	FGFR1	PGMG
-8.971	FGFR1	PGMG
-8.97	FGFR1	PGMG
-8.97	FGFR1	PGMG
-8.969	FGFR1	PGMG
-8.969	FGFR1	PGMG
-8.968	FGFR1	PGMG
-8.968	FGFR1	PGMG
-8.965	FGFR1	PGMG
-8.963	FGFR1	PGMG
-8.963	FGFR1	PGMG
-8.963	FGFR1	PGMG
-8.962	FGFR1	PGMG
-8.962	FGFR1	PGMG
-8.962	FGFR1	PGMG
-8.959	FGFR1	PGMG
-8.958	FGFR1	PGMG
-8.958	FGFR1	PGMG
-8.957	FGFR1	PGMG
-8.956	FGFR1	PGMG
-8.956	FGFR1	PGMG
-8.955	FGFR1	PGMG
-8.955	FGFR1	PGMG
-8.954	FGFR1	PGMG
-8.954	FGFR1	PGMG
-8.953	FGFR1	PGMG
-8.953	FGFR1	PGMG
-8.953	FGFR1	PGMG
-8.953	FGFR1	PGMG
-8.95	FGFR1	PGMG
-8.95	FGFR1	PGMG
-8.949	FGFR1	PGMG
-8.948	FGFR1	PGMG
-8.946	FGFR1	PGMG
-8.945	FGFR1	PGMG
-8.945	FGFR1	PGMG
-8.943	FGFR1	PGMG
-8.943	FGFR1	PGMG
-8.943	FGFR1	PGMG
-8.943	FGFR1	PGMG
-8.941	FGFR1	PGMG
-8.941	FGFR1	PGMG
-8.941	FGFR1	PGMG
-8.941	FGFR1	PGMG
-8.94	FGFR1	PGMG
-8.939	FGFR1	PGMG
-8.939	FGFR1	PGMG
-8.938	FGFR1	PGMG
-8.938	FGFR1	PGMG
-8.937	FGFR1	PGMG
-8.937	FGFR1	PGMG
-8.936	FGFR1	PGMG
-8.936	FGFR1	PGMG
-8.934	FGFR1	PGMG
-8.934	FGFR1	PGMG
-8.933	FGFR1	PGMG
-8.932	FGFR1	PGMG
-8.932	FGFR1	PGMG
-8.931	FGFR1	PGMG
-8.93	FGFR1	PGMG
-8.93	FGFR1	PGMG
-8.929	FGFR1	PGMG
-8.927	FGFR1	PGMG
-8.927	FGFR1	PGMG
-8.926	FGFR1	PGMG
-8.925	FGFR1	PGMG
-8.924	FGFR1	PGMG
-8.924	FGFR1	PGMG
-8.924	FGFR1	PGMG
-8.923	FGFR1	PGMG
-8.92	FGFR1	PGMG
-8.915	FGFR1	PGMG
-8.914	FGFR1	PGMG
-8.914	FGFR1	PGMG
-8.913	FGFR1	PGMG
-8.913	FGFR1	PGMG
-8.913	FGFR1	PGMG
-8.912	FGFR1	PGMG
-8.912	FGFR1	PGMG
-8.912	FGFR1	PGMG
-8.911	FGFR1	PGMG
-8.911	FGFR1	PGMG
-8.91	FGFR1	PGMG
-8.909	FGFR1	PGMG
-8.909	FGFR1	PGMG
-8.907	FGFR1	PGMG
-8.907	FGFR1	PGMG
-8.907	FGFR1	PGMG
-8.906	FGFR1	PGMG
-8.906	FGFR1	PGMG
-8.903	FGFR1	PGMG
-8.902	FGFR1	PGMG
-8.902	FGFR1	PGMG
-8.901	FGFR1	PGMG
-8.901	FGFR1	PGMG
-8.9	FGFR1	PGMG
-8.899	FGFR1	PGMG
-8.899	FGFR1	PGMG
-8.898	FGFR1	PGMG
-8.896	FGFR1	PGMG
-8.896	FGFR1	PGMG
-8.894	FGFR1	PGMG
-8.893	FGFR1	PGMG
-8.893	FGFR1	PGMG
-8.89	FGFR1	PGMG
-8.889	FGFR1	PGMG
-8.889	FGFR1	PGMG
-8.889	FGFR1	PGMG
-8.889	FGFR1	PGMG
-8.888	FGFR1	PGMG
-8.888	FGFR1	PGMG
-8.887	FGFR1	PGMG
-8.887	FGFR1	PGMG
-8.886	FGFR1	PGMG
-8.886	FGFR1	PGMG
-8.886	FGFR1	PGMG
-8.886	FGFR1	PGMG
-8.885	FGFR1	PGMG
-8.885	FGFR1	PGMG
-8.885	FGFR1	PGMG
-8.884	FGFR1	PGMG
-8.884	FGFR1	PGMG
-8.884	FGFR1	PGMG
-8.884	FGFR1	PGMG
-8.883	FGFR1	PGMG
-8.882	FGFR1	PGMG
-8.882	FGFR1	PGMG
-8.882	FGFR1	PGMG
-8.881	FGFR1	PGMG
-8.88	FGFR1	PGMG
-8.88	FGFR1	PGMG
-8.879	FGFR1	PGMG
-8.879	FGFR1	PGMG
-8.879	FGFR1	PGMG
-8.878	FGFR1	PGMG
-8.878	FGFR1	PGMG
-8.876	FGFR1	PGMG
-8.876	FGFR1	PGMG
-8.876	FGFR1	PGMG
-8.875	FGFR1	PGMG
-8.874	FGFR1	PGMG
-8.874	FGFR1	PGMG
-8.873	FGFR1	PGMG
-8.873	FGFR1	PGMG
-8.872	FGFR1	PGMG
-8.871	FGFR1	PGMG
-8.871	FGFR1	PGMG
-8.871	FGFR1	PGMG
-8.87	FGFR1	PGMG
-8.87	FGFR1	PGMG
-8.869	FGFR1	PGMG
-8.868	FGFR1	PGMG
-8.868	FGFR1	PGMG
-8.868	FGFR1	PGMG
-8.867	FGFR1	PGMG
-8.867	FGFR1	PGMG
-8.867	FGFR1	PGMG
-8.866	FGFR1	PGMG
-8.865	FGFR1	PGMG
-8.864	FGFR1	PGMG
-8.864	FGFR1	PGMG
-8.864	FGFR1	PGMG
-8.864	FGFR1	PGMG
-8.863	FGFR1	PGMG
-8.862	FGFR1	PGMG
-8.862	FGFR1	PGMG
-8.862	FGFR1	PGMG
-8.862	FGFR1	PGMG
-8.861	FGFR1	PGMG
-8.861	FGFR1	PGMG
-8.86	FGFR1	PGMG
-8.859	FGFR1	PGMG
-8.859	FGFR1	PGMG
-8.859	FGFR1	PGMG
-8.859	FGFR1	PGMG
-8.859	FGFR1	PGMG
-8.858	FGFR1	PGMG
-8.858	FGFR1	PGMG
-8.857	FGFR1	PGMG
-8.857	FGFR1	PGMG
-8.857	FGFR1	PGMG
-8.856	FGFR1	PGMG
-8.856	FGFR1	PGMG
-8.856	FGFR1	PGMG
-8.856	FGFR1	PGMG
-8.856	FGFR1	PGMG
-8.855	FGFR1	PGMG
-8.855	FGFR1	PGMG
-8.855	FGFR1	PGMG
-8.855	FGFR1	PGMG
-8.854	FGFR1	PGMG
-8.853	FGFR1	PGMG
-8.853	FGFR1	PGMG
-8.853	FGFR1	PGMG
-8.853	FGFR1	PGMG
-8.852	FGFR1	PGMG
-8.852	FGFR1	PGMG
-8.852	FGFR1	PGMG
-8.851	FGFR1	PGMG
-8.851	FGFR1	PGMG
-8.851	FGFR1	PGMG
-8.851	FGFR1	PGMG
-8.85	FGFR1	PGMG
-8.85	FGFR1	PGMG
-8.849	FGFR1	PGMG
-8.848	FGFR1	PGMG
-8.848	FGFR1	PGMG
-8.847	FGFR1	PGMG
-8.847	FGFR1	PGMG
-8.845	FGFR1	PGMG
-8.845	FGFR1	PGMG
-8.845	FGFR1	PGMG
-8.845	FGFR1	PGMG
-8.843	FGFR1	PGMG
-8.843	FGFR1	PGMG
-8.843	FGFR1	PGMG
-8.841	FGFR1	PGMG
-8.839	FGFR1	PGMG
-8.839	FGFR1	PGMG
-8.839	FGFR1	PGMG
-8.838	FGFR1	PGMG
-8.837	FGFR1	PGMG
-8.836	FGFR1	PGMG
-8.836	FGFR1	PGMG
-8.835	FGFR1	PGMG
-8.835	FGFR1	PGMG
-8.834	FGFR1	PGMG
-8.834	FGFR1	PGMG
-8.834	FGFR1	PGMG
-8.832	FGFR1	PGMG
-8.832	FGFR1	PGMG
-8.831	FGFR1	PGMG
-8.831	FGFR1	PGMG
-8.83	FGFR1	PGMG
-8.83	FGFR1	PGMG
-8.83	FGFR1	PGMG
-8.829	FGFR1	PGMG
-8.829	FGFR1	PGMG
-8.829	FGFR1	PGMG
-8.829	FGFR1	PGMG
-8.828	FGFR1	PGMG
-8.826	FGFR1	PGMG
-8.823	FGFR1	PGMG
-8.822	FGFR1	PGMG
-8.822	FGFR1	PGMG
-8.822	FGFR1	PGMG
-8.821	FGFR1	PGMG
-8.821	FGFR1	PGMG
-8.82	FGFR1	PGMG
-8.82	FGFR1	PGMG
-8.819	FGFR1	PGMG
-8.819	FGFR1	PGMG
-8.819	FGFR1	PGMG
-8.819	FGFR1	PGMG
-8.817	FGFR1	PGMG
-8.817	FGFR1	PGMG
-8.815	FGFR1	PGMG
-8.815	FGFR1	PGMG
-8.814	FGFR1	PGMG
-8.814	FGFR1	PGMG
-8.813	FGFR1	PGMG
-8.812	FGFR1	PGMG
-8.812	FGFR1	PGMG
-8.811	FGFR1	PGMG
-8.811	FGFR1	PGMG
-8.81	FGFR1	PGMG
-8.81	FGFR1	PGMG
-8.809	FGFR1	PGMG
-8.809	FGFR1	PGMG
-8.808	FGFR1	PGMG
-8.808	FGFR1	PGMG
-8.808	FGFR1	PGMG
-8.807	FGFR1	PGMG
-8.807	FGFR1	PGMG
-8.806	FGFR1	PGMG
-8.806	FGFR1	PGMG
-8.805	FGFR1	PGMG
-8.805	FGFR1	PGMG
-8.805	FGFR1	PGMG
-8.802	FGFR1	PGMG
-8.802	FGFR1	PGMG
-8.802	FGFR1	PGMG
-8.801	FGFR1	PGMG
-8.801	FGFR1	PGMG
-8.798	FGFR1	PGMG
-8.798	FGFR1	PGMG
-8.798	FGFR1	PGMG
-8.798	FGFR1	PGMG
-8.797	FGFR1	PGMG
-8.797	FGFR1	PGMG
-8.796	FGFR1	PGMG
-8.795	FGFR1	PGMG
-8.795	FGFR1	PGMG
-8.795	FGFR1	PGMG
-8.795	FGFR1	PGMG
-8.794	FGFR1	PGMG
-8.793	FGFR1	PGMG
-8.793	FGFR1	PGMG
-8.791	FGFR1	PGMG
-8.79	FGFR1	PGMG
-8.79	FGFR1	PGMG
-8.79	FGFR1	PGMG
-8.79	FGFR1	PGMG
-8.79	FGFR1	PGMG
-8.789	FGFR1	PGMG
-8.789	FGFR1	PGMG
-8.788	FGFR1	PGMG
-8.788	FGFR1	PGMG
-8.788	FGFR1	PGMG
-8.787	FGFR1	PGMG
-8.787	FGFR1	PGMG
-8.786	FGFR1	PGMG
-8.785	FGFR1	PGMG
-8.783	FGFR1	PGMG
-8.782	FGFR1	PGMG
-8.781	FGFR1	PGMG
-8.78	FGFR1	PGMG
-8.78	FGFR1	PGMG
-8.779	FGFR1	PGMG
-8.779	FGFR1	PGMG
-8.777	FGFR1	PGMG
-8.777	FGFR1	PGMG
-8.776	FGFR1	PGMG
-8.776	FGFR1	PGMG
-8.775	FGFR1	PGMG
-8.775	FGFR1	PGMG
-8.775	FGFR1	PGMG
-8.774	FGFR1	PGMG
-8.772	FGFR1	PGMG
-8.772	FGFR1	PGMG
-8.772	FGFR1	PGMG
-8.772	FGFR1	PGMG
-8.771	FGFR1	PGMG
-8.771	FGFR1	PGMG
-8.77	FGFR1	PGMG
-8.77	FGFR1	PGMG
-8.77	FGFR1	PGMG
-8.768	FGFR1	PGMG
-8.767	FGFR1	PGMG
-8.767	FGFR1	PGMG
-8.766	FGFR1	PGMG
-8.766	FGFR1	PGMG
-8.766	FGFR1	PGMG
-8.766	FGFR1	PGMG
-8.765	FGFR1	PGMG
-8.765	FGFR1	PGMG
-8.765	FGFR1	PGMG
-8.764	FGFR1	PGMG
-8.763	FGFR1	PGMG
-8.763	FGFR1	PGMG
-8.763	FGFR1	PGMG
-8.763	FGFR1	PGMG
-8.763	FGFR1	PGMG
-8.763	FGFR1	PGMG
-8.76	FGFR1	PGMG
-8.76	FGFR1	PGMG
-8.76	FGFR1	PGMG
-15.125	ACHE	PGMG
-15.091	ACHE	PGMG
-14.834	ACHE	PGMG
-14.79	ACHE	PGMG
-14.69	ACHE	PGMG
-14.511	ACHE	PGMG
-14.504	ACHE	PGMG
-14.503	ACHE	PGMG
-14.268	ACHE	PGMG
-14.234	ACHE	PGMG
-14.224	ACHE	PGMG
-14.206	ACHE	PGMG
-14.204	ACHE	PGMG
-14.143	ACHE	PGMG
-14.124	ACHE	PGMG
-14.107	ACHE	PGMG
-14.099	ACHE	PGMG
-14.071	ACHE	PGMG
-14.052	ACHE	PGMG
-14.049	ACHE	PGMG
-14.046	ACHE	PGMG
-13.993	ACHE	PGMG
-13.983	ACHE	PGMG
-13.978	ACHE	PGMG
-13.973	ACHE	PGMG
-13.942	ACHE	PGMG
-13.929	ACHE	PGMG
-13.927	ACHE	PGMG
-13.91	ACHE	PGMG
-13.851	ACHE	PGMG
-13.848	ACHE	PGMG
-13.819	ACHE	PGMG
-13.814	ACHE	PGMG
-13.732	ACHE	PGMG
-13.728	ACHE	PGMG
-13.725	ACHE	PGMG
-13.708	ACHE	PGMG
-13.705	ACHE	PGMG
-13.697	ACHE	PGMG
-13.688	ACHE	PGMG
-13.678	ACHE	PGMG
-13.654	ACHE	PGMG
-13.651	ACHE	PGMG
-13.641	ACHE	PGMG
-13.637	ACHE	PGMG
-13.632	ACHE	PGMG
-13.616	ACHE	PGMG
-13.595	ACHE	PGMG
-13.594	ACHE	PGMG
-13.59	ACHE	PGMG
-13.586	ACHE	PGMG
-13.578	ACHE	PGMG
-13.57	ACHE	PGMG
-13.556	ACHE	PGMG
-13.548	ACHE	PGMG
-13.545	ACHE	PGMG
-13.543	ACHE	PGMG
-13.532	ACHE	PGMG
-13.529	ACHE	PGMG
-13.515	ACHE	PGMG
-13.514	ACHE	PGMG
-13.512	ACHE	PGMG
-13.491	ACHE	PGMG
-13.491	ACHE	PGMG
-13.49	ACHE	PGMG
-13.469	ACHE	PGMG
-13.469	ACHE	PGMG
-13.459	ACHE	PGMG
-13.436	ACHE	PGMG
-13.433	ACHE	PGMG
-13.41	ACHE	PGMG
-13.401	ACHE	PGMG
-13.387	ACHE	PGMG
-13.374	ACHE	PGMG
-13.351	ACHE	PGMG
-13.351	ACHE	PGMG
-13.351	ACHE	PGMG
-13.345	ACHE	PGMG
-13.343	ACHE	PGMG
-13.338	ACHE	PGMG
-13.332	ACHE	PGMG
-13.323	ACHE	PGMG
-13.322	ACHE	PGMG
-13.311	ACHE	PGMG
-13.307	ACHE	PGMG
-13.307	ACHE	PGMG
-13.306	ACHE	PGMG
-13.305	ACHE	PGMG
-13.302	ACHE	PGMG
-13.302	ACHE	PGMG
-13.301	ACHE	PGMG
-13.301	ACHE	PGMG
-13.299	ACHE	PGMG
-13.298	ACHE	PGMG
-13.296	ACHE	PGMG
-13.283	ACHE	PGMG
-13.276	ACHE	PGMG
-13.269	ACHE	PGMG
-13.267	ACHE	PGMG
-13.256	ACHE	PGMG
-13.253	ACHE	PGMG
-13.243	ACHE	PGMG
-13.242	ACHE	PGMG
-13.237	ACHE	PGMG
-13.233	ACHE	PGMG
-13.223	ACHE	PGMG
-13.213	ACHE	PGMG
-13.206	ACHE	PGMG
-13.202	ACHE	PGMG
-13.2	ACHE	PGMG
-13.189	ACHE	PGMG
-13.17	ACHE	PGMG
-13.167	ACHE	PGMG
-13.159	ACHE	PGMG
-13.157	ACHE	PGMG
-13.153	ACHE	PGMG
-13.151	ACHE	PGMG
-13.149	ACHE	PGMG
-13.149	ACHE	PGMG
-13.148	ACHE	PGMG
-13.146	ACHE	PGMG
-13.135	ACHE	PGMG
-13.133	ACHE	PGMG
-13.124	ACHE	PGMG
-13.106	ACHE	PGMG
-13.101	ACHE	PGMG
-13.099	ACHE	PGMG
-13.096	ACHE	PGMG
-13.092	ACHE	PGMG
-13.091	ACHE	PGMG
-13.088	ACHE	PGMG
-13.088	ACHE	PGMG
-13.078	ACHE	PGMG
-13.078	ACHE	PGMG
-13.076	ACHE	PGMG
-13.072	ACHE	PGMG
-13.071	ACHE	PGMG
-13.071	ACHE	PGMG
-13.069	ACHE	PGMG
-13.064	ACHE	PGMG
-13.061	ACHE	PGMG
-13.06	ACHE	PGMG
-13.06	ACHE	PGMG
-13.059	ACHE	PGMG
-13.052	ACHE	PGMG
-13.051	ACHE	PGMG
-13.046	ACHE	PGMG
-13.044	ACHE	PGMG
-13.042	ACHE	PGMG
-13.041	ACHE	PGMG
-13.041	ACHE	PGMG
-13.033	ACHE	PGMG
-13.032	ACHE	PGMG
-13.03	ACHE	PGMG
-13.028	ACHE	PGMG
-13.027	ACHE	PGMG
-13.023	ACHE	PGMG
-13.023	ACHE	PGMG
-13.022	ACHE	PGMG
-13.021	ACHE	PGMG
-13.019	ACHE	PGMG
-13.017	ACHE	PGMG
-13.016	ACHE	PGMG
-13.016	ACHE	PGMG
-13.016	ACHE	PGMG
-13.015	ACHE	PGMG
-13.014	ACHE	PGMG
-13.013	ACHE	PGMG
-13.012	ACHE	PGMG
-13.011	ACHE	PGMG
-13.006	ACHE	PGMG
-13.004	ACHE	PGMG
-13	ACHE	PGMG
-12.997	ACHE	PGMG
-12.995	ACHE	PGMG
-12.986	ACHE	PGMG
-12.984	ACHE	PGMG
-12.98	ACHE	PGMG
-12.977	ACHE	PGMG
-12.97	ACHE	PGMG
-12.97	ACHE	PGMG
-12.964	ACHE	PGMG
-12.963	ACHE	PGMG
-12.963	ACHE	PGMG
-12.959	ACHE	PGMG
-12.958	ACHE	PGMG
-12.958	ACHE	PGMG
-12.955	ACHE	PGMG
-12.953	ACHE	PGMG
-12.953	ACHE	PGMG
-12.953	ACHE	PGMG
-12.951	ACHE	PGMG
-12.946	ACHE	PGMG
-12.945	ACHE	PGMG
-12.945	ACHE	PGMG
-12.942	ACHE	PGMG
-12.94	ACHE	PGMG
-12.939	ACHE	PGMG
-12.937	ACHE	PGMG
-12.936	ACHE	PGMG
-12.935	ACHE	PGMG
-12.935	ACHE	PGMG
-12.928	ACHE	PGMG
-12.925	ACHE	PGMG
-12.922	ACHE	PGMG
-12.922	ACHE	PGMG
-12.921	ACHE	PGMG
-12.918	ACHE	PGMG
-12.916	ACHE	PGMG
-12.915	ACHE	PGMG
-12.912	ACHE	PGMG
-12.91	ACHE	PGMG
-12.905	ACHE	PGMG
-12.904	ACHE	PGMG
-12.902	ACHE	PGMG
-12.9	ACHE	PGMG
-12.899	ACHE	PGMG
-12.899	ACHE	PGMG
-12.898	ACHE	PGMG
-12.898	ACHE	PGMG
-12.898	ACHE	PGMG
-12.895	ACHE	PGMG
-12.895	ACHE	PGMG
-12.891	ACHE	PGMG
-12.888	ACHE	PGMG
-12.883	ACHE	PGMG
-12.881	ACHE	PGMG
-12.88	ACHE	PGMG
-12.874	ACHE	PGMG
-12.874	ACHE	PGMG
-12.872	ACHE	PGMG
-12.869	ACHE	PGMG
-12.868	ACHE	PGMG
-12.868	ACHE	PGMG
-12.867	ACHE	PGMG
-12.867	ACHE	PGMG
-12.864	ACHE	PGMG
-12.86	ACHE	PGMG
-12.859	ACHE	PGMG
-12.858	ACHE	PGMG
-12.852	ACHE	PGMG
-12.851	ACHE	PGMG
-12.85	ACHE	PGMG
-12.842	ACHE	PGMG
-12.84	ACHE	PGMG
-12.839	ACHE	PGMG
-12.838	ACHE	PGMG
-12.836	ACHE	PGMG
-12.835	ACHE	PGMG
-12.834	ACHE	PGMG
-12.829	ACHE	PGMG
-12.829	ACHE	PGMG
-12.828	ACHE	PGMG
-12.826	ACHE	PGMG
-12.823	ACHE	PGMG
-12.82	ACHE	PGMG
-12.817	ACHE	PGMG
-12.815	ACHE	PGMG
-12.813	ACHE	PGMG
-12.809	ACHE	PGMG
-12.809	ACHE	PGMG
-12.805	ACHE	PGMG
-12.799	ACHE	PGMG
-12.799	ACHE	PGMG
-12.798	ACHE	PGMG
-12.798	ACHE	PGMG
-12.797	ACHE	PGMG
-12.797	ACHE	PGMG
-12.796	ACHE	PGMG
-12.795	ACHE	PGMG
-12.795	ACHE	PGMG
-12.793	ACHE	PGMG
-12.793	ACHE	PGMG
-12.792	ACHE	PGMG
-12.791	ACHE	PGMG
-12.79	ACHE	PGMG
-12.79	ACHE	PGMG
-12.79	ACHE	PGMG
-12.789	ACHE	PGMG
-12.788	ACHE	PGMG
-12.787	ACHE	PGMG
-12.786	ACHE	PGMG
-12.785	ACHE	PGMG
-12.785	ACHE	PGMG
-12.784	ACHE	PGMG
-12.784	ACHE	PGMG
-12.78	ACHE	PGMG
-12.78	ACHE	PGMG
-12.776	ACHE	PGMG
-12.775	ACHE	PGMG
-12.773	ACHE	PGMG
-12.769	ACHE	PGMG
-12.767	ACHE	PGMG
-12.767	ACHE	PGMG
-12.767	ACHE	PGMG
-12.766	ACHE	PGMG
-12.763	ACHE	PGMG
-12.762	ACHE	PGMG
-12.762	ACHE	PGMG
-12.758	ACHE	PGMG
-12.757	ACHE	PGMG
-12.756	ACHE	PGMG
-12.756	ACHE	PGMG
-12.755	ACHE	PGMG
-12.754	ACHE	PGMG
-12.753	ACHE	PGMG
-12.753	ACHE	PGMG
-12.752	ACHE	PGMG
-12.749	ACHE	PGMG
-12.748	ACHE	PGMG
-12.745	ACHE	PGMG
-12.744	ACHE	PGMG
-12.744	ACHE	PGMG
-12.744	ACHE	PGMG
-12.74	ACHE	PGMG
-12.737	ACHE	PGMG
-12.737	ACHE	PGMG
-12.737	ACHE	PGMG
-12.736	ACHE	PGMG
-12.736	ACHE	PGMG
-12.736	ACHE	PGMG
-12.735	ACHE	PGMG
-12.735	ACHE	PGMG
-12.732	ACHE	PGMG
-12.729	ACHE	PGMG
-12.728	ACHE	PGMG
-12.725	ACHE	PGMG
-12.724	ACHE	PGMG
-12.723	ACHE	PGMG
-12.722	ACHE	PGMG
-12.721	ACHE	PGMG
-12.72	ACHE	PGMG
-12.72	ACHE	PGMG
-12.719	ACHE	PGMG
-12.716	ACHE	PGMG
-12.716	ACHE	PGMG
-12.715	ACHE	PGMG
-12.713	ACHE	PGMG
-12.713	ACHE	PGMG
-12.712	ACHE	PGMG
-12.71	ACHE	PGMG
-12.708	ACHE	PGMG
-12.707	ACHE	PGMG
-12.706	ACHE	PGMG
-12.705	ACHE	PGMG
-12.705	ACHE	PGMG
-12.698	ACHE	PGMG
-12.698	ACHE	PGMG
-12.697	ACHE	PGMG
-12.696	ACHE	PGMG
-12.696	ACHE	PGMG
-12.694	ACHE	PGMG
-12.692	ACHE	PGMG
-12.691	ACHE	PGMG
-12.691	ACHE	PGMG
-12.689	ACHE	PGMG
-12.687	ACHE	PGMG
-12.685	ACHE	PGMG
-12.684	ACHE	PGMG
-12.679	ACHE	PGMG
-12.679	ACHE	PGMG
-12.678	ACHE	PGMG
-12.678	ACHE	PGMG
-12.676	ACHE	PGMG
-12.674	ACHE	PGMG
-12.674	ACHE	PGMG
-12.674	ACHE	PGMG
-12.674	ACHE	PGMG
-12.673	ACHE	PGMG
-12.672	ACHE	PGMG
-12.666	ACHE	PGMG
-12.665	ACHE	PGMG
-12.663	ACHE	PGMG
-12.659	ACHE	PGMG
-12.659	ACHE	PGMG
-12.658	ACHE	PGMG
-12.654	ACHE	PGMG
-12.654	ACHE	PGMG
-12.652	ACHE	PGMG
-12.652	ACHE	PGMG
-12.648	ACHE	PGMG
-12.646	ACHE	PGMG
-12.646	ACHE	PGMG
-12.645	ACHE	PGMG
-12.641	ACHE	PGMG
-12.639	ACHE	PGMG
-12.638	ACHE	PGMG
-12.636	ACHE	PGMG
-12.633	ACHE	PGMG
-12.632	ACHE	PGMG
-12.632	ACHE	PGMG
-12.63	ACHE	PGMG
-12.63	ACHE	PGMG
-12.627	ACHE	PGMG
-12.626	ACHE	PGMG
-12.626	ACHE	PGMG
-12.626	ACHE	PGMG
-12.624	ACHE	PGMG
-12.624	ACHE	PGMG
-12.623	ACHE	PGMG
-12.623	ACHE	PGMG
-12.622	ACHE	PGMG
-12.622	ACHE	PGMG
-12.622	ACHE	PGMG
-12.621	ACHE	PGMG
-12.619	ACHE	PGMG
-12.617	ACHE	PGMG
-12.613	ACHE	PGMG
-12.612	ACHE	PGMG
-12.612	ACHE	PGMG
-12.61	ACHE	PGMG
-12.61	ACHE	PGMG
-12.61	ACHE	PGMG
-12.61	ACHE	PGMG
-12.608	ACHE	PGMG
-12.607	ACHE	PGMG
-12.604	ACHE	PGMG
-12.603	ACHE	PGMG
-12.603	ACHE	PGMG
-12.6	ACHE	PGMG
-12.6	ACHE	PGMG
-12.599	ACHE	PGMG
-12.595	ACHE	PGMG
-12.594	ACHE	PGMG
-12.593	ACHE	PGMG
-12.593	ACHE	PGMG
-12.591	ACHE	PGMG
-12.585	ACHE	PGMG
-12.585	ACHE	PGMG
-12.583	ACHE	PGMG
-12.582	ACHE	PGMG
-12.581	ACHE	PGMG
-12.58	ACHE	PGMG
-12.58	ACHE	PGMG
-12.579	ACHE	PGMG
-12.576	ACHE	PGMG
-12.574	ACHE	PGMG
-12.574	ACHE	PGMG
-12.573	ACHE	PGMG
-12.571	ACHE	PGMG
-12.571	ACHE	PGMG
-12.569	ACHE	PGMG
-12.567	ACHE	PGMG
-12.566	ACHE	PGMG
-12.564	ACHE	PGMG
-12.563	ACHE	PGMG
-12.562	ACHE	PGMG
-12.56	ACHE	PGMG
-12.56	ACHE	PGMG
-12.559	ACHE	PGMG
-12.559	ACHE	PGMG
-12.558	ACHE	PGMG
-12.558	ACHE	PGMG
-12.557	ACHE	PGMG
-12.556	ACHE	PGMG
-12.556	ACHE	PGMG
-12.554	ACHE	PGMG
-12.554	ACHE	PGMG
-12.553	ACHE	PGMG
-12.552	ACHE	PGMG
-12.55	ACHE	PGMG
-12.548	ACHE	PGMG
-12.546	ACHE	PGMG
-12.546	ACHE	PGMG
-12.545	ACHE	PGMG
-12.543	ACHE	PGMG
-12.543	ACHE	PGMG
-12.542	ACHE	PGMG
-12.541	ACHE	PGMG
-12.54	ACHE	PGMG
-12.54	ACHE	PGMG
-12.538	ACHE	PGMG
-12.537	ACHE	PGMG
-12.536	ACHE	PGMG
-12.535	ACHE	PGMG
-12.534	ACHE	PGMG
-12.532	ACHE	PGMG
-12.532	ACHE	PGMG
-12.531	ACHE	PGMG
-12.531	ACHE	PGMG
-12.528	ACHE	PGMG
-12.524	ACHE	PGMG
-12.524	ACHE	PGMG
-12.524	ACHE	PGMG
-12.523	ACHE	PGMG
-12.523	ACHE	PGMG
-12.522	ACHE	PGMG
-12.519	ACHE	PGMG
-12.518	ACHE	PGMG
-12.516	ACHE	PGMG
-12.516	ACHE	PGMG
-12.516	ACHE	PGMG
-12.513	ACHE	PGMG
-12.512	ACHE	PGMG
-12.511	ACHE	PGMG
-12.511	ACHE	PGMG
-12.511	ACHE	PGMG
-12.511	ACHE	PGMG
-12.51	ACHE	PGMG
-12.509	ACHE	PGMG
-12.506	ACHE	PGMG
-12.506	ACHE	PGMG
-12.506	ACHE	PGMG
-12.504	ACHE	PGMG
-12.504	ACHE	PGMG
-12.504	ACHE	PGMG
-12.502	ACHE	PGMG
-12.499	ACHE	PGMG
-12.499	ACHE	PGMG
-12.499	ACHE	PGMG
-12.496	ACHE	PGMG
-12.496	ACHE	PGMG
-12.495	ACHE	PGMG
-12.492	ACHE	PGMG
-12.492	ACHE	PGMG
-12.49	ACHE	PGMG
-12.49	ACHE	PGMG
-12.49	ACHE	PGMG
-12.487	ACHE	PGMG
-12.486	ACHE	PGMG
-12.484	ACHE	PGMG
-12.482	ACHE	PGMG
-12.482	ACHE	PGMG
-12.481	ACHE	PGMG
-12.481	ACHE	PGMG
-12.48	ACHE	PGMG
-12.478	ACHE	PGMG
-12.477	ACHE	PGMG
-12.477	ACHE	PGMG
-12.476	ACHE	PGMG
-12.475	ACHE	PGMG
-12.473	ACHE	PGMG
-12.473	ACHE	PGMG
-12.471	ACHE	PGMG
-12.47	ACHE	PGMG
-12.468	ACHE	PGMG
-12.468	ACHE	PGMG
-12.467	ACHE	PGMG
-12.466	ACHE	PGMG
-12.465	ACHE	PGMG
-12.465	ACHE	PGMG
-12.462	ACHE	PGMG
-12.462	ACHE	PGMG
-12.461	ACHE	PGMG
-12.461	ACHE	PGMG
-12.46	ACHE	PGMG
-12.459	ACHE	PGMG
-12.458	ACHE	PGMG
-12.456	ACHE	PGMG
-12.455	ACHE	PGMG
-12.454	ACHE	PGMG
-12.451	ACHE	PGMG
-12.45	ACHE	PGMG
-12.45	ACHE	PGMG
-12.45	ACHE	PGMG
-12.45	ACHE	PGMG
-12.449	ACHE	PGMG
-12.447	ACHE	PGMG
-12.446	ACHE	PGMG
-12.445	ACHE	PGMG
-12.444	ACHE	PGMG
-12.443	ACHE	PGMG
-12.442	ACHE	PGMG
-12.441	ACHE	PGMG
-12.441	ACHE	PGMG
-12.438	ACHE	PGMG
-12.438	ACHE	PGMG
-12.437	ACHE	PGMG
-12.437	ACHE	PGMG
-12.437	ACHE	PGMG
-12.436	ACHE	PGMG
-12.436	ACHE	PGMG
-12.436	ACHE	PGMG
-12.435	ACHE	PGMG
-12.435	ACHE	PGMG
-12.434	ACHE	PGMG
-12.431	ACHE	PGMG
-12.43	ACHE	PGMG
-12.429	ACHE	PGMG
-12.428	ACHE	PGMG
-12.428	ACHE	PGMG
-12.426	ACHE	PGMG
-12.425	ACHE	PGMG
-12.425	ACHE	PGMG
-12.422	ACHE	PGMG
-12.42	ACHE	PGMG
-12.419	ACHE	PGMG
-12.418	ACHE	PGMG
-12.418	ACHE	PGMG
-12.417	ACHE	PGMG
-12.415	ACHE	PGMG
-12.415	ACHE	PGMG
-12.414	ACHE	PGMG
-12.414	ACHE	PGMG
-12.413	ACHE	PGMG
-12.412	ACHE	PGMG
-12.411	ACHE	PGMG
-12.411	ACHE	PGMG
-12.41	ACHE	PGMG
-12.409	ACHE	PGMG
-12.408	ACHE	PGMG
-12.407	ACHE	PGMG
-12.406	ACHE	PGMG
-12.405	ACHE	PGMG
-12.405	ACHE	PGMG
-12.404	ACHE	PGMG
-12.4	ACHE	PGMG
-12.4	ACHE	PGMG
-12.399	ACHE	PGMG
-12.398	ACHE	PGMG
-12.397	ACHE	PGMG
-12.397	ACHE	PGMG
-12.396	ACHE	PGMG
-12.396	ACHE	PGMG
-12.393	ACHE	PGMG
-12.393	ACHE	PGMG
-12.392	ACHE	PGMG
-12.392	ACHE	PGMG
-12.391	ACHE	PGMG
-12.389	ACHE	PGMG
-12.388	ACHE	PGMG
-12.388	ACHE	PGMG
-12.387	ACHE	PGMG
-12.386	ACHE	PGMG
-12.385	ACHE	PGMG
-12.385	ACHE	PGMG
-12.385	ACHE	PGMG
-12.384	ACHE	PGMG
-12.383	ACHE	PGMG
-12.382	ACHE	PGMG
-12.38	ACHE	PGMG
-12.38	ACHE	PGMG
-12.38	ACHE	PGMG
-12.378	ACHE	PGMG
-12.375	ACHE	PGMG
-12.374	ACHE	PGMG
-12.374	ACHE	PGMG
-12.373	ACHE	PGMG
-12.373	ACHE	PGMG
-12.373	ACHE	PGMG
-12.373	ACHE	PGMG
-12.373	ACHE	PGMG
-12.373	ACHE	PGMG
-12.373	ACHE	PGMG
-12.372	ACHE	PGMG
-12.369	ACHE	PGMG
-12.369	ACHE	PGMG
-12.368	ACHE	PGMG
-12.368	ACHE	PGMG
-12.366	ACHE	PGMG
-12.364	ACHE	PGMG
-12.363	ACHE	PGMG
-12.363	ACHE	PGMG
-12.362	ACHE	PGMG
-12.362	ACHE	PGMG
-12.361	ACHE	PGMG
-12.361	ACHE	PGMG
-12.36	ACHE	PGMG
-12.359	ACHE	PGMG
-12.359	ACHE	PGMG
-12.358	ACHE	PGMG
-12.358	ACHE	PGMG
-12.356	ACHE	PGMG
-12.356	ACHE	PGMG
-12.356	ACHE	PGMG
-12.353	ACHE	PGMG
-12.352	ACHE	PGMG
-12.351	ACHE	PGMG
-12.351	ACHE	PGMG
-12.35	ACHE	PGMG
-12.35	ACHE	PGMG
-12.35	ACHE	PGMG
-12.346	ACHE	PGMG
-12.346	ACHE	PGMG
-12.345	ACHE	PGMG
-12.344	ACHE	PGMG
-12.344	ACHE	PGMG
-12.344	ACHE	PGMG
-12.343	ACHE	PGMG
-12.343	ACHE	PGMG
-12.342	ACHE	PGMG
-12.342	ACHE	PGMG
-12.341	ACHE	PGMG
-12.341	ACHE	PGMG
-12.341	ACHE	PGMG
-12.339	ACHE	PGMG
-12.339	ACHE	PGMG
-12.339	ACHE	PGMG
-12.337	ACHE	PGMG
-12.337	ACHE	PGMG
-12.336	ACHE	PGMG
-12.336	ACHE	PGMG
-12.335	ACHE	PGMG
-12.335	ACHE	PGMG
-12.335	ACHE	PGMG
-12.335	ACHE	PGMG
-12.335	ACHE	PGMG
-12.334	ACHE	PGMG
-12.334	ACHE	PGMG
-12.333	ACHE	PGMG
-12.332	ACHE	PGMG
-12.332	ACHE	PGMG
-12.332	ACHE	PGMG
-12.33	ACHE	PGMG
-12.329	ACHE	PGMG
-12.329	ACHE	PGMG
-12.329	ACHE	PGMG
-12.328	ACHE	PGMG
-12.327	ACHE	PGMG
-12.327	ACHE	PGMG
-12.324	ACHE	PGMG
-12.324	ACHE	PGMG
-12.323	ACHE	PGMG
-12.323	ACHE	PGMG
-12.322	ACHE	PGMG
-12.321	ACHE	PGMG
-12.32	ACHE	PGMG
-12.32	ACHE	PGMG
-12.317	ACHE	PGMG
-12.316	ACHE	PGMG
-12.316	ACHE	PGMG
-12.316	ACHE	PGMG
-12.314	ACHE	PGMG
-12.314	ACHE	PGMG
-12.314	ACHE	PGMG
-12.314	ACHE	PGMG
-12.313	ACHE	PGMG
-12.312	ACHE	PGMG
-12.311	ACHE	PGMG
-12.311	ACHE	PGMG
-12.31	ACHE	PGMG
-12.309	ACHE	PGMG
-12.307	ACHE	PGMG
-12.307	ACHE	PGMG
-12.306	ACHE	PGMG
-12.306	ACHE	PGMG
-12.305	ACHE	PGMG
-12.304	ACHE	PGMG
-12.301	ACHE	PGMG
-12.301	ACHE	PGMG
-12.3	ACHE	PGMG
-12.299	ACHE	PGMG
-12.298	ACHE	PGMG
-12.297	ACHE	PGMG
-12.297	ACHE	PGMG
-12.296	ACHE	PGMG
-12.296	ACHE	PGMG
-12.294	ACHE	PGMG
-12.294	ACHE	PGMG
-12.293	ACHE	PGMG
-12.293	ACHE	PGMG
-12.293	ACHE	PGMG
-12.293	ACHE	PGMG
-12.291	ACHE	PGMG
-12.289	ACHE	PGMG
-12.289	ACHE	PGMG
-12.288	ACHE	PGMG
-12.285	ACHE	PGMG
-12.285	ACHE	PGMG
-12.284	ACHE	PGMG
-12.283	ACHE	PGMG
-12.283	ACHE	PGMG
-12.283	ACHE	PGMG
-12.282	ACHE	PGMG
-12.281	ACHE	PGMG
-12.28	ACHE	PGMG
-12.279	ACHE	PGMG
-12.279	ACHE	PGMG
-12.278	ACHE	PGMG
-12.278	ACHE	PGMG
-12.277	ACHE	PGMG
-12.277	ACHE	PGMG
-12.277	ACHE	PGMG
-12.277	ACHE	PGMG
-12.276	ACHE	PGMG
-12.275	ACHE	PGMG
-12.274	ACHE	PGMG
-12.271	ACHE	PGMG
-12.27	ACHE	PGMG
-12.269	ACHE	PGMG
-12.269	ACHE	PGMG
-12.268	ACHE	PGMG
-12.268	ACHE	PGMG
-12.268	ACHE	PGMG
-12.265	ACHE	PGMG
-12.265	ACHE	PGMG
-12.265	ACHE	PGMG
-12.265	ACHE	PGMG
-12.261	ACHE	PGMG
-12.26	ACHE	PGMG
-12.259	ACHE	PGMG
-12.257	ACHE	PGMG
-12.257	ACHE	PGMG
-12.256	ACHE	PGMG
-12.255	ACHE	PGMG
-12.255	ACHE	PGMG
-12.254	ACHE	PGMG
-12.254	ACHE	PGMG
-12.253	ACHE	PGMG
-12.252	ACHE	PGMG
-12.251	ACHE	PGMG
-12.249	ACHE	PGMG
-12.248	ACHE	PGMG
-12.248	ACHE	PGMG
-12.247	ACHE	PGMG
-12.247	ACHE	PGMG
-12.246	ACHE	PGMG
-12.246	ACHE	PGMG
-12.245	ACHE	PGMG
-12.244	ACHE	PGMG
-12.244	ACHE	PGMG
-12.243	ACHE	PGMG
-12.243	ACHE	PGMG
-12.243	ACHE	PGMG
-12.24	ACHE	PGMG
-12.24	ACHE	PGMG
-12.239	ACHE	PGMG
-12.239	ACHE	PGMG
-12.239	ACHE	PGMG
-12.238	ACHE	PGMG
-12.238	ACHE	PGMG
-12.236	ACHE	PGMG
-12.235	ACHE	PGMG
-12.234	ACHE	PGMG
-12.233	ACHE	PGMG
-12.232	ACHE	PGMG
-12.231	ACHE	PGMG
-12.231	ACHE	PGMG
-12.231	ACHE	PGMG
-12.23	ACHE	PGMG
-12.23	ACHE	PGMG
-12.229	ACHE	PGMG
-12.229	ACHE	PGMG
-12.227	ACHE	PGMG
-12.227	ACHE	PGMG
-12.227	ACHE	PGMG
-12.226	ACHE	PGMG
-12.224	ACHE	PGMG
-12.223	ACHE	PGMG
-12.221	ACHE	PGMG
-12.218	ACHE	PGMG
-12.218	ACHE	PGMG
-12.218	ACHE	PGMG
-12.218	ACHE	PGMG
-12.217	ACHE	PGMG
-12.217	ACHE	PGMG
-12.216	ACHE	PGMG
-12.216	ACHE	PGMG
-12.216	ACHE	PGMG
-12.215	ACHE	PGMG
-12.215	ACHE	PGMG
-12.214	ACHE	PGMG
-12.213	ACHE	PGMG
-12.211	ACHE	PGMG
-12.209	ACHE	PGMG
-12.208	ACHE	PGMG
-12.208	ACHE	PGMG
-12.207	ACHE	PGMG
-12.207	ACHE	PGMG
-12.207	ACHE	PGMG
-12.206	ACHE	PGMG
-12.205	ACHE	PGMG
-12.204	ACHE	PGMG
-12.203	ACHE	PGMG
-12.202	ACHE	PGMG
-12.2	ACHE	PGMG
-12.2	ACHE	PGMG
-12.199	ACHE	PGMG
-12.199	ACHE	PGMG
-12.198	ACHE	PGMG
-12.197	ACHE	PGMG
-12.195	ACHE	PGMG
-12.195	ACHE	PGMG
-12.195	ACHE	PGMG
-12.193	ACHE	PGMG
-12.193	ACHE	PGMG
-12.193	ACHE	PGMG
-12.193	ACHE	PGMG
-12.191	ACHE	PGMG
-12.191	ACHE	PGMG
-12.19	ACHE	PGMG
-12.189	ACHE	PGMG
-12.189	ACHE	PGMG
-12.189	ACHE	PGMG
-12.189	ACHE	PGMG
-12.189	ACHE	PGMG
-12.188	ACHE	PGMG
-12.186	ACHE	PGMG
-12.185	ACHE	PGMG
-12.185	ACHE	PGMG
-12.185	ACHE	PGMG
-12.185	ACHE	PGMG
-12.185	ACHE	PGMG
-12.184	ACHE	PGMG
-12.184	ACHE	PGMG
-12.184	ACHE	PGMG
-12.183	ACHE	PGMG
-12.183	ACHE	PGMG
-12.183	ACHE	PGMG
-12.183	ACHE	PGMG
-12.182	ACHE	PGMG
-12.181	ACHE	PGMG
-12.181	ACHE	PGMG
-12.179	ACHE	PGMG
-12.178	ACHE	PGMG
-12.178	ACHE	PGMG
-12.174	ACHE	PGMG
-12.174	ACHE	PGMG
-12.174	ACHE	PGMG
-12.173	ACHE	PGMG
-12.172	ACHE	PGMG
-12.172	ACHE	PGMG
-12.171	ACHE	PGMG
-12.17	ACHE	PGMG
-12.17	ACHE	PGMG
-12.169	ACHE	PGMG
-12.169	ACHE	PGMG
-12.168	ACHE	PGMG
-12.168	ACHE	PGMG
-12.168	ACHE	PGMG
-12.167	ACHE	PGMG
-12.166	ACHE	PGMG
-12.166	ACHE	PGMG
-12.166	ACHE	PGMG
-12.164	ACHE	PGMG
-12.163	ACHE	PGMG
-12.163	ACHE	PGMG
-12.162	ACHE	PGMG
-12.16	ACHE	PGMG
-12.16	ACHE	PGMG
-12.159	ACHE	PGMG
-12.159	ACHE	PGMG
-12.159	ACHE	PGMG
-12.158	ACHE	PGMG
-12.157	ACHE	PGMG
-12.157	ACHE	PGMG
-12.157	ACHE	PGMG
-12.157	ACHE	PGMG
-12.157	ACHE	PGMG
-12.157	ACHE	PGMG
-12.154	ACHE	PGMG
-12.153	ACHE	PGMG
-12.152	ACHE	PGMG
-12.151	ACHE	PGMG
-12.151	ACHE	PGMG
-12.151	ACHE	PGMG
-12.151	ACHE	PGMG
-12.149	ACHE	PGMG
-12.149	ACHE	PGMG
-12.149	ACHE	PGMG
-12.148	ACHE	PGMG
-12.148	ACHE	PGMG
-12.147	ACHE	PGMG
-12.146	ACHE	PGMG
-12.144	ACHE	PGMG
-12.144	ACHE	PGMG
-12.142	ACHE	PGMG
-12.142	ACHE	PGMG
-12.142	ACHE	PGMG
-12.142	ACHE	PGMG
-12.141	ACHE	PGMG
-12.141	ACHE	PGMG
-12.139	ACHE	PGMG
-12.139	ACHE	PGMG
-12.138	ACHE	PGMG
-12.138	ACHE	PGMG
-12.137	ACHE	PGMG
-12.136	ACHE	PGMG
-12.135	ACHE	PGMG
-12.135	ACHE	PGMG
-12.134	ACHE	PGMG
-12.133	ACHE	PGMG
-12.133	ACHE	PGMG
-12.132	ACHE	PGMG
-12.131	ACHE	PGMG
-12.131	ACHE	PGMG
-12.131	ACHE	PGMG
-12.128	ACHE	PGMG
-12.128	ACHE	PGMG
-12.126	ACHE	PGMG
-12.124	ACHE	PGMG
-12.124	ACHE	PGMG
-12.124	ACHE	PGMG
-12.122	ACHE	PGMG
-12.119	ACHE	PGMG
-12.119	ACHE	PGMG
-12.119	ACHE	PGMG
-12.118	ACHE	PGMG
-12.116	ACHE	PGMG
-12.116	ACHE	PGMG
-12.115	ACHE	PGMG
-12.115	ACHE	PGMG
-12.115	ACHE	PGMG
-12.115	ACHE	PGMG
-12.115	ACHE	PGMG
-12.115	ACHE	PGMG
-12.113	ACHE	PGMG
-12.112	ACHE	PGMG
[truncated: 24,627 more rows]

## Sheet: Figure 4b
TPSA	MW	nHA	nHD	Synth	MDCK	BBB	F(20%)	CYP2C9-inh	T12	hERG	ROA
19.9	192.06	1	0	6.769	8.77447e-06	0.038	0.002	0.246	0.396	0	0.946
51.22	357.16	4	1	5.701	7.24326e-06	0.91	0.796	0.085	0.691	0.852	0.993
41.49	274.09	3	0	5.332	1.1544e-05	0.668	0.794	0.576	0.063	0.004	0.917
0	118.08	0	0	6.649	3.77841e-05	0.982	0.914	0.028	0.306	0.036	0.62
12.89	371.17	1	0	7.451	0.000407365	0.029	0.359	0.5	0.011	0.184	0.966
3.24	191.07	1	0	6.007	2.3963e-05	0.978	0.108	0.021	0.804	0.01	0.864
48.27	427.19	6	0	5.388	1.48976e-05	0.793	0.01	0.094	0.011	0.95	0.841
235.52	517	13	3	6.416	4.09026e-06	0.002	0.025	0.013	0.861	0.009	0.987
28.2	302.18	2	0	3.626	1.1905e-05	0.775	0.854	0.074	0.055	0.163	0.984
72.96	378.16	6	1	2.962	1.80317e-05	0.465	0.011	0.956	0.143	0.159	0.78
51.48	389.15	4	1	2.744	1.3114e-05	0.463	0.98	0.857	0.12	0.411	0.508
47.18	426.18	4	1	2.805	1.93322e-05	0.757	0.999	0.625	0.055	0.409	0.561
43.95	414.18	4	1	2.47	1.20937e-05	0.337	0.996	0.73	0.056	0.108	0.334
31.06	389.19	3	1	2.493	1.48573e-05	0.761	1	0.518	0.047	0.634	0.775
54.97	266.05	4	0	5.859	9.78629e-06	0.751	0.002	0.134	0.576	0.003	0.916
61.82	382.12	5	1	6.826	8.8764e-06	0.059	0.003	0.377	0.059	0.123	0.996
22.12	369.21	2	0	5.862	1.25209e-05	0.585	0.057	0.555	0.029	0.99	0.831
57.66	374.22	6	0	3.352	2.62615e-05	0.954	0.045	0.763	0.234	0.631	0.904
37.61	383.14	3	0	3.12	1.81317e-05	0.786	0.762	0.369	0.13	0.885	0.96
29.7	451.2	3	0	3.162	1.45897e-05	0.052	0.993	0.158	0.062	0.513	0.878
61.47	401.26	5	1	4.284	2.68054e-05	0.972	0.879	0.046	0.24	0.2	0.995
82.77	465.26	7	2	3.377	3.27494e-05	0.564	0.023	0.062	0.041	0.964	0.972
91.56	409.3	7	3	3.74	3.82449e-06	0.076	0.011	0.046	0.044	0.858	0.988
75.57	402.25	6	1	4.085	2.45054e-05	0.452	0.01	0.117	0.064	0.718	0.985
82.05	528.37	8	1	4.043	6.04671e-06	0.83	0.937	0.007	0.017	0.846	0.909
78.81	445.3	7	1	4.025	7.76297e-06	0.732	0.148	0.001	0.046	0.722	0.883
56.11	517.23	5	0	3.758	1.67411e-05	0.494	1	0.132	0.025	0.831	0.347
56.11	429.2	5	0	3.766	2.11078e-05	0.307	0.973	0.19	0.057	0.867	0.865
85.53	423.31	7	3	3.573	2.60235e-06	0.062	0.032	0.071	0.067	0.05	0.996
33.03	173.08	2	1	5.468	7.01569e-06	0.985	0.002	0.006	0.656	0.009	0.181
46.2	210.03	3	0	5.237	1.08138e-05	0.17	0.005	0.24	0.603	0.068	0.737
34.33	118.05	2	1	3.742	0.000131814	0.833	0.683	0.042	0.639	0.016	0.91
0	170.11	0	0	5.422	2.0795e-05	0.462	0.022	0.178	0.652	0.14	0.964
63.6	410.25	4	1	4.854	1.32652e-05	0.39	0.513	0.454	0.223	0.089	0.457
44.3	197.07	3	0	3.196	2.11237e-05	0.973	0.003	0.241	0.418	0.038	0.315
18.46	260.1	2	0	2.971	2.36097e-05	0.8	0.004	0.451	0.081	0.083	0.052
9.23	250.14	1	0	3.41	1.47838e-05	0.225	0.932	0.462	0.062	0.379	0.54
3.24	126.13	1	0	2.309	1.07808e-05	0.988	0.092	0.001	0.242	0.119	0.921
95.56	443.15	6	1	5.112	1.04785e-05	0.049	0.008	0.69	0.101	0.116	0.993
40.62	462.23	4	0	2.98	1.07041e-05	0.515	0.007	0.307	0.042	0.968	0.661
99.78	450.21	6	3	4.314	7.07896e-06	0.546	0.023	0.851	0.106	0.849	0.981
137.61	502.19	8	6	2.953	4.78148e-06	0.286	0.005	0.191	0.118	0.931	0.308
76.37	351.14	5	3	4.111	9.77473e-06	0.755	0.917	0.401	0.471	0.746	0.622
121.58	485.22	10	2	4.216	1.03094e-05	0.075	0.339	0.848	0.546	0.433	0.92
105.88	489.2	8	2	3.925	4.5417e-06	0.962	0.83	0.14	0.228	0.441	0.219
52.28	520.23	5	1	2.587	1.6082e-05	0.295	0.973	0.574	0.048	0.96	0.047
94.39	365.1	6	4	3.337	2.55878e-05	0.601	0.008	0.313	0.135	0.007	0.308
92.83	511.16	8	2	3.829	6.09045e-06	0.332	0.11	0.04	0.025	0.409	0.658
90.29	401.17	7	3	2.924	9.48949e-06	0.771	0.003	0.302	0.128	0.332	0.346
41.62	205.06	3	1	4.585	6.34457e-06	0.971	0.007	0.78	0.213	0.035	0.27
49.36	327	3	1	6.27	1.59812e-05	0.685	0.003	0.081	0.782	0.06	0.986
70.37	532.2	7	2	2.66	4.21745e-05	0.278	0.215	0.401	0.496	0.851	0.847
68.14	198.02	4	0	4.978	2.5083e-05	0.45	0.001	0.034	0.846	0.02	0.762
49.5	271.04	3	0	6.422	1.6792e-05	0.02	0.005	0.58	0.16	0	0.986
19.9	245.1	1	0	1.909	1.711e-05	0.268	0.998	0.568	0.122	0.194	0.308
101.68	633.23	8	1	3.135	1.24803e-05	0.028	1	0.811	0.016	0.995	0.653
22.27	469.21	3	1	3.808	9.80426e-06	0.861	0.863	0.011	0.016	0.995	0.867
61.96	446.12	4	2	2.439	8.17497e-06	0.608	0.002	0.905	0.063	0.13	0.829
60.05	403.13	5	1	2.613	2.37484e-05	0.923	0.374	0.585	0.513	0.055	0.112
45.67	419.16	5	0	3.08	2.40053e-05	0.927	0.02	0.769	0.143	0.526	0.047
61.44	441.12	5	2	2.401	1.13776e-05	0.979	0.002	0.274	0.085	0.831	0.231
56.4	474.24	5	3	2.376	5.14228e-05	0.139	0.028	0.6	0.127	0.85	0.21
4.93	335.17	1	0	2.065	1.5072e-05	0.579	0.999	0.801	0.066	0.827	0.125
25.78	366.21	2	0	3.864	1.37401e-05	0.614	0.064	0.447	0.032	0.707	0.053
35.5	489.29	5	0	2.634	1.06298e-05	0.986	0.948	0.047	0.015	0.998	0.811
58.34	391.18	5	1	2.882	2.1945e-05	0.496	0.849	0.932	0.669	0.6	0.11
9.23	478.23	1	0	4.353	1.15024e-05	0.02	0.98	0.154	0.009	0.196	0.252
15.27	261.14	2	1	2.716	2.71954e-05	0.945	0.09	0.817	0.362	0.55	0.662
28.68	270.12	2	1	2.193	1.86905e-05	0.489	0.129	0.839	0.426	0.57	0.201
37.61	387.17	3	0	2.675	1.33131e-05	0.815	0.993	0.204	0.026	0.019	0.128
12.36	445.37	1	0	2.681	4.51664e-06	0.027	0.372	0.036	0.007	0.056	0.021
50.37	455.21	5	1	2.609	2.73968e-05	0.493	0.999	0.938	0.05	0.05	0.012
41.68	440.2	4	1	2.745	1.88191e-05	0.776	0.983	0.858	0.067	0.041	0.042
116.2	568.34	11	2	4.573	2.53242e-06	0.88	0.095	0.001	0.049	0.039	0.768
90.84	528.37	8	2	4.417	4.8184e-06	0.181	0.926	0.002	0.011	0.039	0.935
38.33	419.19	3	1	1.898	9.05848e-06	0.013	0.9	0.572	0.102	0.362	0.197
59.42	321.14	4	1	3.266	1.4584e-05	0.104	0.007	0.255	0.8	0.885	0.321
122.6	623.25	9	2	3.746	4.43752e-05	0.036	0.955	0.694	0.028	0.748	0.209
122.6	545.28	7	6	2.882	3.04476e-05	0.444	0.527	0.175	0.07	0.882	0.746
32.67	296.13	3	0	3.525	2.68462e-05	0.975	0.001	0.836	0.164	0.593	0.96
55.4	427.31	4	1	3.874	1.51194e-05	0.08	0.984	0.206	0.117	0.914	0.346
54.37	444.27	3	1	3.708	2.09688e-05	0.106	0.612	0.895	0.917	0.132	0.835
41.99	452.13	3	1	2.992	1.74608e-05	0.125	0.004	0.976	0.028	0.912	0.17
41.99	424.18	3	1	2.964	2.21651e-05	0.32	0.019	0.974	0.025	0.953	0.344
70.59	552.22	5	3	3.4	1.48254e-05	0.029	0.007	0.405	0.133	0.163	0.492
64.63	459.24	5	1	3.275	1.66041e-05	0.128	0.021	0.863	0.166	0.772	0.554
49.41	442.13	4	1	2.82	1.17178e-05	0.155	0.001	0.948	0.02	0.383	0.131
66.4	417.23	4	2	4.15	1.82673e-05	0.167	0.004	0.385	0.168	0.203	0.216
66.84	515.11	5	1	3.379	1.33503e-05	0.034	0.001	0.546	0.075	0.201	0.271
20.23	516.28	1	1	4.55	5.59233e-06	0.676	0.997	0.159	0.027	0.994	0.026
49.35	592.06	3	2	4.219	8.62016e-06	0.998	0.046	0.303	0.017	0.964	0.897
87.1	514.11	6	3	4.062	8.82696e-06	0.431	0.006	0.905	0.067	0.833	0.15
60.44	432.14	4	0	2.742	2.67747e-05	0.005	0.001	0.855	0.077	0.19	0.641
21.59	381.07	2	0	2.826	1.01889e-05	0.053	0.001	0.592	0.037	0.314	0.744
43.09	359.17	2	2	2.757	1.10405e-05	0.488	0.014	0.44	0.033	0.931	0.461
117.97	440.09	7	2	3.317	1.80999e-05	0.144	0.947	0.616	0.198	0.35	0.369
106.97	414.07	7	1	3.052	6.74361e-05	0.16	0.004	0.431	0.155	0.133	0.204
18.46	330.16	2	0	3.254	1.44233e-05	0.194	0.812	0.603	0.051	0.217	0.329
65.49	373.13	5	0	3.485	2.58566e-05	0.326	0.003	0.704	0.095	0.088	0.843
48.42	401.11	4	0	3.419	9.74982e-06	0.028	0.952	0.837	0.086	0.346	0.078
80.67	406.09	5	1	3.38	1.88283e-05	0.012	0.041	0.818	0.181	0.436	0.583
101.93	431.14	7	2	3.315	1.25261e-05	0.281	0.004	0.771	0.696	0.275	0.198
61.55	383.11	4	2	3.504	2.84971e-05	0.669	0.001	0.491	0.092	0.83	0.041
110.01	489.15	8	2	3.219	9.8995e-06	0.976	0.075	0.683	0.079	0.387	0.628
56.26	383.15	4	0	2.99	1.67335e-05	0.084	0.002	0.888	0.099	0.746	0.883
55.4	433.26	4	1	3.431	2.6852e-05	0.271	0.006	0.585	0.016	0.973	0.949
56.41	511.26	5	1	3.37	1.15011e-05	0.993	0.099	0.392	0.006	0.992	0.898
56.26	417.23	4	0	4.225	3.82845e-05	0.177	0.007	0.512	0.08	0.925	0.915
63.6	406.07	4	1	3.517	5.05013e-05	0.135	0.002	0.419	0.129	0.081	0.599
107.22	430.14	6	4	3.292	1.39797e-05	0.003	0.908	0.81	0.449	0.013	0.229
96.65	411.17	7	2	3.612	6.15053e-06	0.774	0.002	0.286	0.527	0.946	0.392
169.43	540.07	9	5	4.395	4.87664e-06	0.014	0	0.392	0.097	0.001	0.041
37.3	404.27	2	1	5.461	1.73573e-05	0.067	0.009	0.336	0.442	0.873	0.096
106.86	585.35	6	4	4.643	6.41193e-06	0.115	0.957	0.458	0.267	0.836	0.557
83.83	544.3	5	2	4.734	3.65088e-05	0.02	0.096	0.326	0.116	0.868	0.006
43.37	462.24	3	0	3.99	1.63233e-05	0.1	0.972	0.369	0.08	0.903	0.011
71.44	408.23	4	1	4.077	2.39078e-05	0.071	0.932	0.356	0.809	0.625	0.237
42.85	414.27	3	0	4.052	1.20069e-05	0.748	0.838	0.737	0.184	0.992	0.125
37.3	434.18	2	1	4.216	1.07539e-05	0.056	0.991	0.55	0.097	0.964	0.099
22.12	375.26	2	0	4.17	1.98427e-05	0.236	0.994	0.453	0.046	0.996	0.092
57.53	348.17	3	2	3.416	1.61131e-05	0.185	0.177	0.417	0.6	0.428	0.121
77.24	517.33	6	1	4.852	2.88635e-05	0.018	0.153	0.321	0.088	0.663	0.022
33.12	401.27	2	1	4.315	1.87066e-05	0.133	0.178	0.557	0.068	0.97	0.262
54.37	366.22	3	1	3.968	2.30106e-05	0.326	0.044	0.399	0.509	0.556	0.046
86.63	439.27	5	3	4.155	4.4949e-05	0.145	0.997	0.185	0.728	0.165	0.589
46.53	354.22	3	1	4.161	2.64374e-05	0.033	0.032	0.29	0.468	0.603	0.027
33.12	395.22	2	1	3.58	1.31988e-05	0.315	0.989	0.842	0.105	0.976	0.26
74.6	422.25	4	2	4.11	1.41496e-05	0.027	0.961	0.417	0.535	0.407	0.294
34.14	400.24	2	0	4.073	1.90862e-05	0.012	0.078	0.91	0.089	0.922	0.87
61.96	418.26	4	2	3.683	2.66002e-05	0.075	0.364	0.733	0.113	0.851	0.827
35.53	380.24	3	0	4.54	2.67574e-05	0.008	0.009	0.213	0.082	0.957	0.637
73.16	513.29	5	3	4.247	2.04542e-05	0.534	0.988	0.068	0.053	0.89	0.778
54.02	447.09	4	2	2.67	1.23907e-05	0.828	0.004	0.958	0.094	0.606	0.173
66.9	350.15	4	1	3.366	1.27787e-05	0.147	0.004	0.603	0.322	0.331	0.819
41.46	402.21	3	1	3.086	1.52042e-05	0.269	0.013	0.91	0.254	0.332	0.718
41.13	390.19	3	2	2.698	4.8371e-05	0.826	0.005	0.94	0.015	0.465	0.104
44.37	411.21	4	2	2.649	5.84193e-05	0.989	0.019	0.311	0.023	0.988	0.371
18.51	517.12	3	1	2.978	5.15917e-06	0.579	0.026	0.298	0.014	0.985	0.868
35.58	385.22	4	1	2.356	1.70058e-05	0.371	0.889	0.876	0.16	0.894	0.241
41.13	366.17	3	2	2.293	1.83894e-05	0.283	0.928	0.646	0.074	0.382	0.024
44.37	477.28	4	2	2.565	1.838e-05	0.644	0.997	0.309	0.041	0.976	0.014
41.13	412.25	3	2	2.483	5.18523e-05	0.44	0.978	0.841	0.025	0.943	0.085
78.51	665.46	6	2	4.352	4.24203e-05	0.006	0.028	0.532	0.128	0.999	0.118
86.63	527.34	5	3	4.734	1.17466e-05	0.004	0.002	0.26	0.277	0.591	0.111
75.63	467.3	5	2	4.25	1.73108e-05	0.267	0.648	0.115	0.737	0.772	0.067
44.37	387.21	4	2	2.655	9.62288e-05	0.961	0.001	0.319	0.05	0.861	0.94
78.51	521.15	6	2	2.818	9.11349e-06	0.036	0.002	0.966	0.064	0.419	0.065
84.99	727.45	8	2	3.214	1.12229e-05	0.339	0.984	0.073	0.015	1	0.979
104.11	616.23	9	2	4.03	8.08693e-06	0.516	0.926	0.918	0.025	0.443	0.224
78.87	492.2	6	2	2.982	2.49416e-05	0.139	0.012	0.921	0.093	0.639	0.858
183.21	493.2	11	7	3.808	4.011e-06	0.013	0.011	0.199	0.627	0.022	0.008
80.73	384.16	6	2	3.839	1.47073e-05	0.211	0.179	0.797	0.084	0.781	0.851
70.14	480.14	5	2	3.525	8.5451e-06	0.056	0.002	0.918	0.019	0.763	0.765
80.68	333.12	5	3	3.968	1.74329e-05	0.778	0.002	0.26	0.772	0.955	0.555
89.06	391.12	6	3	3.507	2.01735e-05	0.801	0.001	0.713	0.085	0.843	0.077
124.84	373.17	8	5	3.537	3.97342e-06	0.295	0.001	0.742	0.176	0.777	0.526
99.92	357.16	6	4	3.399	7.37032e-06	0.845	0.002	0.487	0.318	0.602	0.34
115.64	507.14	7	3	3.339	7.04699e-06	0.096	0.001	0.337	0.344	0.579	0.215
87.3	597.24	6	3	3.18	5.69927e-06	0.043	0.004	0.81	0.018	0.751	0.945
78.51	519.29	6	2	3.024	2.05148e-05	0.128	0.007	0.767	0.035	0.593	0.666
58.2	548.11	4	2	2.794	4.79934e-06	0.012	0.001	0.746	0.022	0.639	0.117
58.2	494.14	4	2	2.713	5.68711e-06	0.057	0.002	0.897	0.042	0.702	0.023
88.68	423.13	6	2	4.001	2.06925e-05	0.405	0.003	0.552	0.257	0.758	0.65
49.41	478.21	4	1	2.601	1.14796e-05	0.06	0.011	0.92	0.013	0.47	0.106
75.27	466.03	5	2	2.467	1.24619e-05	0.007	0.001	0.957	0.045	0.306	0.078
106.74	404.23	7	4	3.736	7.62114e-06	0.868	0.003	0.504	0.103	0.93	0.416
123.86	421.21	8	4	3.352	2.80291e-06	0.543	0.059	0.437	0.603	0.922	0.031
109.84	539.23	8	3	3.29	8.79216e-06	0.011	0.002	0.905	0.034	0.539	0.851
68.74	371.12	4	3	3.051	1.22517e-05	0.183	0.001	0.795	0.114	0.908	0.309
90.54	674.23	7	3	4.056	5.30596e-06	0.021	0.001	0.871	0.011	0.808	0.962
71.34	424.18	5	2	2.345	8.85861e-06	0.013	0.942	0.941	0.084	0.833	0.178
32.34	370.2	3	1	2.249	1.36625e-05	0.525	0.837	0.533	0.096	0.789	0.075
44.37	513.24	4	2	2.643	5.40975e-06	0.803	0.002	0.192	0.006	0.985	0.777
67.43	590.14	5	2	2.815	4.23598e-06	0.012	0.001	0.721	0.011	0.643	0.119
117.61	485.08	7	2	3.394	8.46352e-06	0.128	0.004	0.64	0.196	0.176	0.047
124.01	430.12	8	3	2.577	6.03659e-06	0.243	0.013	0.489	0.658	0.019	0.018
112.93	417.12	7	3	2.726	7.86933e-06	0.036	0.002	0.686	0.722	0.034	0.042
78.51	495.25	6	2	3.817	9.74078e-06	0.065	0.824	0.915	0.088	0.734	0.01
58.2	502.19	4	2	2.503	5.91665e-06	0.022	0.07	0.938	0.01	0.567	0.071
61.44	439.2	5	2	2.402	1.16935e-05	0.776	0.034	0.618	0.052	0.951	0.795
35.58	481.31	4	1	2.481	1.00639e-05	0.92	0.996	0.046	0.017	0.995	0.607
66.48	516.17	5	1	2.647	1.17303e-05	0.076	0.014	0.89	0.024	0.649	0.279
63.58	499.15	5	1	3.416	2.17183e-05	0.591	0.013	0.789	0.033	0.687	0.04
49.41	400.22	4	1	2.788	3.42301e-05	0.53	0.672	0.948	0.474	0.185	0.505
109.46	433.21	8	4	2.744	1.71198e-05	0.563	0.021	0.802	0.147	0.201	0.003
50.52	444.14	4	2	3.442	1.10375e-05	0.083	0.002	0.749	0.012	0.096	0.987
68.26	442.11	4	3	2.99	7.28694e-06	0.031	0.002	0.592	0.008	0.331	0.088
56.84	498.3	6	2	3.257	2.80051e-05	0.903	0.01	0.408	0.022	0.984	0.65
61.83	712.38	5	0	5.019	1.18947e-05	0.003	0.598	0.297	0.023	0.771	0.294
52.32	397.19	3	2	5.17	3.14817e-05	0.822	0.013	0.634	0.036	0.969	0.144
115.64	388.12	6	5	3.555	1.03428e-05	0.577	0.011	0.649	0.079	0.819	0.556
72.81	464.14	5	1	3.819	1.10676e-05	0.002	0.017	0.754	0.014	0.176	0.967
22.12	337.18	2	0	4.553	1.63132e-05	0.348	0.005	0.453	0.079	0.965	0.027
86.99	412.13	5	3	3.485	1.29108e-05	0.075	0.756	0.626	0.536	0.105	0.131
86.99	412.13	5	3	3.427	1.02553e-05	0.055	0.131	0.569	0.493	0.18	0.243
61.83	448.17	5	0	5.197	6.84887e-05	0.158	0.003	0.818	0.009	0.74	0.528
95.25	455.13	7	2	3.605	2.39633e-05	0.075	0.003	0.924	0.125	0.531	0.114
46.53	380.24	3	1	4.948	2.03465e-05	0.371	0.971	0.686	0.618	0.82	0.043
48.67	460.14	4	0	3.645	1.38472e-05	0.031	0.002	0.447	0.032	0.08	0.842
100.9	508.28	6	2	5.052	2.09015e-05	0.168	0.174	0.37	0.184	0.008	0.232
34.48	320.19	3	0	3.977	2.39564e-05	0.833	0.935	0.665	0.176	0.227	0.035
57.78	381.18	4	2	3.024	1.65655e-05	0.328	0.931	0.961	0.146	0.3	0.249
74.33	384.16	6	2	3.358	1.53468e-05	0.292	0.003	0.905	0.344	0.021	0.459
29.1	471.26	2	1	3.482	1.30735e-05	0.032	0.999	0.465	0.007	0.698	0.889
104.64	390.22	7	4	3.594	4.04742e-06	0.163	0.953	0.128	0.554	0.95	0.942
41.13	394.2	3	2	3.803	2.49987e-05	0.396	0.002	0.736	0.068	0.505	0.967
66.48	424.18	5	1	2.505	2.18118e-05	0.041	0.002	0.607	0.062	0.476	0.45
71.11	583.34	7	1	2.9	2.50747e-05	0.079	0.024	0.142	0.016	0.979	0.882
41.57	372.18	4	1	2.457	1.40478e-05	0.048	0.025	0.856	0.104	0.528	0.655
85.94	533.25	8	3	3.258	7.90001e-05	0.059	0.003	0.649	0.055	0.856	0.286
59.65	494.27	6	1	2.952	1.14595e-05	0.94	0.02	0.112	0.107	0.946	0.875
43.86	483.27	5	0	3.075	1.00753e-05	0.988	0.036	0.162	0.043	0.917	0.956
73.71	568.3	8	1	3.366	2.24386e-05	0.911	0.006	0.504	0.047	0.913	0.586
77.53	628.35	8	1	4.149	1.9966e-05	0.325	0.869	0.067	0.007	0.73	0.71
38.66	409.13	3	0	3.305	3.26866e-05	0.337	0.009	0.596	0.008	0.038	0.137
24.92	416.17	2	1	2.869	1.55792e-05	0.047	0.925	0.326	0.011	0.287	0.198
86.79	571.34	7	2	3.861	1.14682e-05	0.305	0.027	0.673	0.004	0.91	0.981
78.62	387.15	5	2	3.2	9.72452e-06	0.454	0.006	0.747	0.093	0.407	0.082
171.31	422.13	11	5	3.902	1.43014e-05	0.225	0.923	0.015	0.925	0.024	0.01
228.97	578.16	14	8	4.595	3.49396e-05	0.076	0.004	0.017	0.549	0.414	0.029
294.98	726.24	18	11	5.133	6.01457e-05	0.227	0.002	0.001	0.684	0.393	0.066
72.83	414.15	5	1	3.58	1.89452e-05	0.139	0.016	0.573	0.212	0.542	0.423
167.53	458.18	11	6	4.59	8.94636e-05	0.103	0.005	0.007	0.649	0.039	0.079
258.82	762.24	18	7	5.722	0.000104801	0.158	0	0.047	0.507	0.25	0.168
307.5	726.14	18	10	5.23	5.34349e-06	0.025	0	0.021	0.493	0.09	0.005
146.15	437.11	9	4	3.897	6.27327e-06	0.396	0.008	0.263	0.139	0.101	0.03
55.32	521.08	5	0	3.423	1.23695e-05	0.078	0.002	0.878	0.021	0.469	0.715
79.37	426.13	6	2	5.134	1.16877e-05	0.107	0.001	0.946	0.118	0.928	0.571
132.8	490.14	8	4	3.39	5.66821e-06	0.144	0.001	0.739	0.817	0.058	0.268
48.91	402.15	3	2	3.25	4.14588e-05	0.108	0.001	0.879	0.036	0.663	0.085
20.31	379.23	2	0	2.478	1.40101e-05	0.966	0.003	0.094	0.011	0.998	0.558
46.53	414.08	3	1	3.257	1.36118e-05	0.013	0.001	0.632	0.082	0.189	0.294
43.37	374.19	3	0	3.136	1.76446e-05	0.177	0.022	0.519	0.091	0.414	0.912
80.9	408.2	5	3	2.962	9.71174e-06	0.677	0.352	0.26	0.176	0.971	0.363
72.83	464.16	5	1	3.404	1.90811e-05	0.214	0.003	0.632	0.092	0.177	0.469
83.47	445.23	5	2	3.641	1.95324e-05	0.154	0.002	0.566	0.572	0.979	0.478
82.11	450.13	5	3	3.575	1.86374e-05	0.722	0.001	0.966	0.172	0.931	0.857
26.3	426.16	2	0	2.903	1.58757e-05	0.005	0.993	0.548	0.012	0.137	0.222
42.01	490.32	5	0	3.091	1.81216e-05	0.987	0.97	0.006	0.017	0.996	0.402
57.01	427.08	5	0	3.505	1.97223e-05	0.027	0.011	0.871	0.018	0.492	0.118
97.03	544.29	7	2	4.282	2.96602e-05	0.028	0.012	0.377	0.153	0.898	0.753
204.49	673.23	14	6	4.325	4.01331e-06	0.531	0.934	0.815	0.397	0.827	0.807
49.41	416.15	4	1	2.905	2.01163e-05	0.054	0.895	0.928	0.054	0.034	0.535
29.1	455.32	2	1	4.007	1.69025e-05	0.642	0.987	0.754	0.04	0.999	0.284
12.89	465.19	1	0	4.419	1.30454e-05	0.346	0.043	0.345	0.011	0.963	0.886
35.53	390.22	3	0	4.367	2.07295e-05	0.06	0.658	0.339	0.315	0.984	0.534
49.33	457.3	3	2	3.861	2.24941e-05	0.075	0.986	0.484	0.089	0.998	0.122
83.91	597.35	6	1	4.387	2.05878e-05	0.031	0.883	0.155	0.322	0.973	0.1
54.37	394.25	3	1	3.996	2.04828e-05	0.01	0.96	0.343	0.625	0.321	0.271
80.86	419.21	5	2	4.899	1.66987e-05	0.194	0.013	0.203	0.46	0.465	0.918
54.37	440.24	3	1	3.949	1.79488e-05	0.034	0.759	0.369	0.297	0.984	0.575
29.96	449.27	2	0	3.972	1.5373e-05	0.035	0.885	0.471	0.05	0.997	0.259
33.12	399.23	2	1	4.274	1.92702e-05	0.195	0.835	0.561	0.069	0.994	0.047
43.37	378.22	3	0	4.764	3.03136e-05	0.08	0.966	0.732	0.121	0.858	0.077
17.07	396.25	1	0	3.881	2.33087e-05	0.061	0.325	0.499	0.039	0.976	0.201
55.4	463.31	4	1	4.286	5.87164e-05	0.015	0.971	0.498	0.128	0.993	0.903
17.07	398.18	1	0	4.12	1.79087e-05	0.054	0.014	0.857	0.046	0.937	0.267
46.17	455.28	3	1	3.942	1.02739e-05	0.145	0.069	0.444	0.15	0.996	0.415
66.76	542.34	4	2	4.548	1.82409e-05	0.054	0.987	0.217	0.185	0.876	0.012
69.26	592.3	4	1	4.926	1.20488e-05	0.011	0.908	0.22	0.005	0.998	0.004
33.12	547.24	2	1	4.312	5.25291e-06	0.075	0.901	0.239	0.008	0.999	0.281
50.19	505.2	3	1	4.289	6.21195e-06	0.081	0.062	0.452	0.06	0.936	0.093
17.07	384.22	1	0	4.108	6.73318e-06	0.57	0.008	0.542	0.117	0.984	0.047
74.6	438.28	4	2	4.238	2.47628e-05	0.083	0.681	0.283	0.689	0.513	0.219
63.6	478.31	4	1	4.421	2.92827e-05	0.02	0.996	0.428	0.818	0.983	0.234
83.47	479.3	5	2	4.143	2.37748e-05	0.034	0.997	0.43	0.762	0.476	0.146
53.01	604.34	5	1	4.226	1.18479e-05	0.214	0.896	0.409	0.011	0.999	0.705
80.67	438.24	5	1	4.001	3.55098e-05	0.414	0.805	0.319	0.798	0.868	0.07
55.4	443.25	4	1	3.867	2.5625e-05	0.039	0.325	0.893	0.252	0.992	0.455
87.74	368.16	5	2	3.904	5.31347e-06	0.045	0.012	0.24	0.614	0.239	0.27
37.38	351.22	3	0	3.68	1.36927e-05	0.14	0.972	0.525	0.432	0.348	0.843
46.17	549.13	3	1	4.81	6.51833e-06	0.011	0.056	0.442	0.004	0.685	0.356
62.47	379.21	4	2	5.136	6.15751e-06	0.1	0.015	0.744	0.516	0.098	0.427
83.47	451.27	5	2	3.949	1.94397e-05	0.027	0.235	0.356	0.829	0.857	0.238
40.54	353.24	3	1	3.993	1.84545e-05	0.932	0.994	0.102	0.14	0.937	0.724
42.43	534.1	4	0	3.951	1.13463e-05	0.604	0.002	0.931	0.026	0.509	0.052
51.02	484.13	5	0	3.437	2.79348e-05	0.019	0.689	0.969	0.007	0.069	0.474
93.06	500.22	6	2	4.135	1.13802e-05	0.057	0.454	0.547	0.096	0.356	0.704
63.04	482.21	5	1	3.147	2.55271e-05	0.307	0.991	0.934	0.161	0.087	0.054
23.55	424.25	3	0	3.16	1.12442e-05	0.963	0.743	0.192	0.015	0.989	0.551
83.71	377.17	6	2	2.626	2.29086e-05	0.516	0.183	0.184	0.061	0.386	0.342
41.13	404.17	3	2	2.893	2.27662e-05	0.327	0.003	0.828	0.066	0.303	0.1
47.61	482.23	5	2	2.611	6.37723e-06	0.83	0.052	0.408	0.018	0.989	0.702
81.67	457.24	6	3	2.579	1.05896e-05	0.231	0.959	0.789	0.15	0.712	0.771
95.5	400.14	6	3	2.56	6.2838e-06	0.139	0.003	0.694	0.074	0.311	0.171
128.07	397.18	8	5	4.356	8.62446e-06	0.772	0.002	0.367	0.079	0.907	0.979
57.25	411.16	4	2	3.437	6.91129e-06	0.48	0.003	0.801	0.025	0.921	0.612
85.93	411.21	6	3	3.398	3.99665e-06	0.226	0.003	0.767	0.127	0.925	0.868
69.28	458.21	5	3	2.933	1.45626e-05	0.187	0.889	0.703	0.06	0.64	0.142
87.96	536.33	7	2	3.597	1.83645e-05	0.036	0.398	0.606	0.016	0.972	0.791
71.34	484.12	5	2	2.865	7.92775e-06	0.06	0.002	0.926	0.037	0.609	0.608
83.81	501.19	7	2	2.91	1.86499e-05	0.068	0.005	0.882	0.09	0.462	0.414
84.23	481.24	6	2	2.749	1.09569e-05	0.062	0.906	0.956	0.026	0.77	0.87
46.92	453.15	4	1	2.609	1.10952e-05	0.263	0.003	0.931	0.005	0.218	0.161
50.16	512.26	5	1	2.769	1.50087e-05	0.655	0.25	0.937	0.014	0.824	0.57
88.65	541.22	8	2	3.716	1.62256e-05	0.697	0.013	0.273	0.162	0.857	0.977
106.74	438.19	7	4	3.777	2.05099e-05	0.941	0.002	0.664	0.051	0.92	0.639
90.01	428.16	6	3	2.547	1.10335e-05	0.408	0.001	0.782	0.027	0.728	0.068
58.2	488.11	4	2	2.35	5.72163e-06	0.013	0.012	0.827	0.027	0.44	0.373
41.13	542.25	3	2	2.795	3.92662e-06	0.027	0.488	0.224	0.007	0.916	0.278
109.07	557.16	9	2	4.01	1.58913e-05	0.081	0.003	0.809	0.073	0.805	0.97
90.01	410.17	6	3	2.479	1.0159e-05	0.626	0.002	0.889	0.054	0.518	0.093
58.2	480.13	4	2	2.515	5.28315e-06	0.036	0.001	0.876	0.025	0.4	0.227
81.75	538.29	7	2	2.673	3.28553e-05	0.229	0.015	0.416	0.055	0.969	0.838
72.28	609.25	7	1	3.513	1.14523e-05	0.487	0.875	0.585	0.003	0.98	0.995
76.62	534.24	7	2	3.27	8.02267e-06	0.911	0.003	0.142	0.032	0.974	0.868
58.2	548.11	4	2	2.794	4.9174e-06	0.016	0.001	0.773	0.015	0.507	0.277
63.13	455.2	5	2	2.653	1.36179e-05	0.293	0.003	0.902	0.09	0.814	0.037
71.34	424.18	5	2	2.384	1.05286e-05	0.036	0.929	0.945	0.093	0.821	0.269
61.02	492.19	5	2	3.143	1.27698e-05	0.982	0.001	0.913	0.008	0.944	0.791
104.53	522.3	7	4	3.043	4.7035e-05	0.28	0.017	0.427	0.025	0.921	0.369
64.68	524.32	6	2	2.604	1.91641e-05	0.18	0.152	0.614	0.018	0.985	0.898
88.16	573.15	6	2	3.124	9.68391e-06	0.18	0.001	0.936	0.01	0.57	0.668
149.96	403.18	10	5	3.479	5.52204e-06	0.989	0.288	0.364	0.157	0.026	0.023
115.38	612.23	10	1	3.529	3.82035e-05	0.009	0.012	0.945	0.035	0.44	0.689
88.32	444.14	6	3	2.806	1.60302e-05	0.281	0.001	0.861	0.017	0.772	0.38
118.01	532.2	9	3	3.122	1.55215e-05	0.027	0.008	0.829	0.028	0.402	0.014
34.03	508.14	3	1	2.81	7.06274e-06	0.038	0.002	0.901	0.002	0.491	0.067
92.79	427.2	7	2	2.991	8.59301e-06	0.031	0.002	0.891	0.13	0.92	0.164
159.49	605.36	10	6	3.386	8.75018e-05	0.009	0.845	0.699	0.449	0.044	0.946
67.43	450.11	5	2	2.685	1.05787e-05	0.03	0.001	0.866	0.053	0.049	0.071
38.82	488.26	5	1	3.251	1.32341e-05	0.795	0.007	0.004	0.013	0.832	0.757
108.07	414.21	6	5	2.836	6.67228e-05	0.938	0.897	0.579	0.327	0.32	0.034
110.25	368.13	7	4	2.59	1.53781e-05	0.763	0.002	0.47	0.051	0.472	0.03
69.44	471.19	5	3	3.967	1.37276e-05	0.208	0.003	0.778	0.005	0.75	0.967
12.03	467.26	1	1	4.566	1.03635e-05	0.098	0.49	0.591	0.008	0.988	0.266
54.27	478.19	4	2	2.614	9.15593e-06	0.233	0.364	0.931	0.013	0.855	0.66
38.69	358.16	3	1	2.596	1.09058e-05	0.333	0.244	0.866	0.126	0.311	0.234
35.58	391.17	4	1	2.603	5.31178e-06	0.372	0.028	0.897	0.079	0.574	0.936
18.46	432.21	2	0	4.765	5.07907e-06	0.02	0.874	0.726	0.048	0.3	0.064
43.37	502.27	3	0	4.435	1.29918e-05	0.378	0.863	0.374	0.103	0.554	0.037
43.37	480.25	3	0	4.619	2.0748e-05	0.021	0.008	0.897	0.02	0.935	0.648
129.08	423.13	8	4	3.897	9.42628e-06	0.437	0.004	0.223	0.115	0.069	0.036
26.3	400.24	2	0	4.607	1.16853e-05	0.084	0.317	0.557	0.044	0.622	0.224
31.23	419.28	3	0	5.085	2.17101e-05	0.21	0.544	0.74	0.035	0.402	0.026
77.5	399.14	5	2	4.285	1.23728e-05	0.231	0.001	0.877	0.048	0.86	0.866
22.12	361.18	2	0	3.266	1.08262e-05	0.303	0.132	0.63	0.045	0.88	0.072
49.41	446.2	4	1	2.554	1.8296e-05	0.086	0.59	0.947	0.094	0.556	0.015
100.54	514.24	7	3	4.322	2.03423e-05	0.166	0.218	0.893	0.011	0.854	0.959
83.84	675.33	8	1	7.21	3.05489e-05	0.3	0.001	0.88	0.006	0.505	0.564
83.83	420.19	5	2	3.832	8.76674e-06	0.061	0.024	0.475	0.698	0.299	0.1
130.38	420.23	8	5	3.004	2.67064e-06	0.382	0.275	0.543	0.588	0.97	0.764
57.61	511.31	4	1	4.282	1.93427e-05	0.011	0.056	0.538	0.079	0.99	0.257
74.6	346.21	4	2	4.403	2.03694e-05	0.18	0.004	0.029	0.839	0.005	0.104
78.51	479.26	6	2	2.194	2.82379e-05	0.126	0.015	0.838	0.041	0.9	0.961
95.06	402.22	7	3	2.86	1.43e-05	0.523	0.189	0.894	0.363	0.932	0.506
115.74	392.24	8	3	4.795	1.38163e-06	0.809	0.021	0.055	0.327	0.988	0.995
29.1	469.33	2	1	5.292	1.60767e-05	0.05	0.868	0.888	0.026	0.956	0.105
22.12	349.24	2	0	4.295	1.41292e-05	0.438	0.946	0.703	0.065	0.987	0.058
39.19	415.25	3	0	4.276	2.84376e-05	0.429	0.881	0.687	0.013	0.996	0.776
101.05	360.13	6	3	5.216	3.78562e-06	0.182	0.002	0.018	0.14	0.892	0.991
44.76	370.12	4	0	3.297	3.45457e-05	0.025	0.002	0.821	0.034	0.1	0.295
62.22	440.17	4	2	3.314	2.09602e-05	0.507	0.003	0.968	0.037	0.917	0.241
89.9	408.16	6	1	3.61	2.63234e-05	0.303	0.564	0.711	0.519	0.079	0.544
77.15	472.3	7	2	2.898	2.53778e-05	0.877	0.105	0.258	0.327	0.983	0.263
28.41	374.24	3	1	2.513	1.53621e-05	0.911	0.996	0.107	0.07	0.991	0.731
23.55	566.2	3	0	3.259	8.60506e-06	0.124	0.325	0.156	0.002	0.99	0.763
150.12	748.34	12	3	3.965	1.53243e-05	0.044	0.917	0.89	0.092	0.799	0.763
74.77	526.22	7	1	3.305	1.39007e-05	0.825	0.268	0.797	0.033	0.984	0.583
82.09	429.19	7	2	4.06	2.56682e-05	0.316	0.002	0.134	0.154	0.949	0.967
63.92	372.2	5	3	3.371	8.89073e-06	0.875	0.003	0.462	0.074	0.948	0.911
38.82	460.24	5	1	2.742	1.25977e-05	0.99	0.004	0.013	0.044	0.97	0.843
23.55	362.24	3	0	2.923	1.35169e-05	0.623	0.509	0.069	0.138	0.926	0.048
73.05	453.25	6	3	3.094	1.08509e-05	0.883	0.037	0.883	0.062	0.934	0.304
48	443.21	5	0	4.549	2.4401e-05	0.043	0.232	0.92	0.064	0.482	0.406
38.66	413.18	3	0	3.221	1.69592e-05	0.269	0.005	0.181	0.028	0.674	0.64
156.3	666.26	11	5	4.118	2.91296e-05	0.039	0.007	0.768	0.048	0.516	0.015
194.21	484.1	11	7	4.359	6.85899e-06	0.006	0.003	0.345	0.691	0.009	0.084
188.56	644.15	12	5	3.837	6.99041e-06	0.008	0.01	0.797	0.047	0.343	0.091
239.22	610.23	14	10	5.234	1.26411e-05	0.028	0.906	0.02	0.644	0.087	0.214
87.99	378.16	6	2	3.6	1.19684e-05	0.093	0.002	0.593	0.578	0.125	0.724
40.23	403.3	3	1	3.324	5.52374e-06	0.192	0.006	0.076	0.022	0.136	0.98
75.23	391.13	5	0	3.485	1.83052e-05	0.09	0.001	0.721	0.015	0.774	0.927
90.56	463.11	6	0	3.599	2.75179e-05	0.449	0.001	0.962	0.015	0.02	0.82
51.97	500.19	6	1	3.154	7.10023e-06	0.408	0.001	0.099	0.016	0.986	0.964
65.8	481.17	6	1	3.053	8.77526e-06	0.072	0.002	0.806	0.061	0.95	0.932
105.01	366.2	6	4	4.089	3.76059e-06	0.768	0.014	0.057	0.073	0.974	0.992
75.46	333.2	5	2	3.647	2.45088e-05	0.922	0.885	0.017	0.054	0.274	0.995
87.82	457.18	8	1	4.034	1.32232e-05	0.976	0.123	0.062	0.019	0.741	0.975
62.04	515.23	6	1	3.114	1.053e-05	0.981	0.011	0.014	0.003	0.855	0.97
91.38	411.21	6	2	4.837	1.17333e-05	0.965	0.004	0.183	0.029	0.867	0.916
79.11	421.25	7	1	4.807	8.70418e-06	0.962	0.212	0.021	0.05	0.323	0.767
74.93	442.17	7	1	3.876	1.50544e-05	0.944	0.831	0.08	0.014	0.524	0.986
74.93	442.19	7	1	3.815	2.05938e-05	0.927	0.31	0.204	0.023	0.888	0.963
62.04	373.19	6	1	3.635	2.53829e-05	0.738	0.892	0.037	0.041	0.253	0.977
67.59	442.2	5	2	2.905	1.20356e-05	0.981	0.002	0.308	0.005	0.929	0.964
104.15	416.19	6	5	3.479	5.79373e-06	0.324	0.049	0.049	0.067	0.954	0.995
69.34	305.16	5	2	3.312	9.33963e-06	0.524	0.019	0.016	0.295	0.287	0.977
66.64	415.27	5	2	3.461	3.25792e-05	0.604	0.025	0.052	0.033	0.865	0.988
89.56	368.15	6	2	4.154	2.14533e-05	0.555	0.055	0.019	0.028	0.711	0.995
34.44	451.22	5	0	2.833	2.97853e-05	0.881	0.004	0.368	0.04	0.916	0.99
95.99	517.32	9	1	4.001	3.13824e-05	0.636	0.035	0.293	0.11	0.04	0.954
58.83	323.16	5	0	4.659	1.04895e-05	0.975	0.014	0.009	0.042	0.01	0.978
94.13	556.27	9	1	3.502	9.56815e-06	0.984	0.915	0.025	0.043	0.864	0.338
41.13	446.1	3	2	2.784	1.45316e-05	0.425	0.02	0.61	0.08	0.425	0.188
175.75	502.13	9	7	3.33	5.71932e-06	0	0.163	0.637	0.869	0.003	0.027
94.06	398.12	5	4	2.953	7.88434e-06	0.001	0.79	0.648	0.325	0.045	0.257
87.3	467.22	6	3	3.121	0.000118818	0.05	0.91	0.928	0.537	0.273	0.814
74.58	509.27	6	2	4.382	1.45907e-05	0.557	0.835	0.898	0.347	0.78	0.916
69.28	436.23	5	3	2.656	1.18521e-05	0.112	0.003	0.347	0.076	0.965	0.206
54.37	418.25	3	1	4.189	1.70468e-05	0.051	0.939	0.295	0.722	0.566	0.639
45.23	417.16	4	1	2.272	1.31416e-05	0.955	0.681	0.869	0.032	0.961	0.487
37.91	368.11	3	1	2.492	1.25143e-05	0.358	0.007	0.83	0.034	0.495	0.695
41.99	380.19	3	1	2.709	1.08774e-05	0.235	0.73	0.865	0.123	0.332	0.444
73.83	398.15	4	3	4.767	1.52734e-05	0.007	0.076	0.596	0.107	0.02	0.95
54.17	439.23	5	1	2.678	1.11876e-05	0.192	0.987	0.597	0.027	0.98	0.321
109.42	469.2	7	4	3.02	4.22739e-06	0.012	0.543	0.642	0.387	0.307	0.874
50.68	363.14	4	1	2.645	2.8907e-05	0.878	0.951	0.895	0.302	0.506	0.63
56.25	283.04	3	3	2.999	6.44968e-06	0.02	0.356	0.677	0.32	0.008	0.618
216.32	551.14	12	10	4.827	3.78532e-06	0.006	0.032	0.367	0.668	0.001	0.037
79.8	413.17	6	3	2.93	5.3193e-06	0.049	0.779	0.911	0.503	0.134	0.122
99.7	395.09	7	3	3.578	6.62553e-06	0.004	0.007	0.864	0.167	0.006	0.551
61.76	383.15	5	2	3.233	5.03372e-06	0.179	0.037	0.914	0.134	0.396	0.724
120.25	434.14	8	4	3.031	5.82486e-06	0.047	0.002	0.91	0.205	0.097	0.165
117.45	421.11	8	3	3.002	8.3991e-06	0.066	0.002	0.943	0.396	0.019	0.085
50.32	436.16	4	2	2.933	1.05419e-05	0.323	0.209	0.75	0.204	0.225	0.5
68.26	384.15	5	1	2.939	1.12764e-05	0.096	0.003	0.896	0.149	0.077	0.316
61.83	350.12	5	0	3.571	1.58549e-05	0.103	0.009	0.839	0.158	0.245	0.848
59.3	399.19	5	2	3.022	1.09943e-05	0.142	0.668	0.119	0.214	0.88	0.722
73.88	402.21	6	2	3.158	1.60699e-05	0.139	0.58	0.011	0.123	0.79	0.5
99.35	335.08	6	3	3.159	5.25755e-06	0.004	0.015	0.113	0.904	0.001	0.664
106.42	511.14	6	4	3.205	8.2715e-06	0.001	0.632	0.651	0.172	0.037	0.307
172.43	405.11	10	7	4.677	4.33919e-06	0.02	0.098	0.005	0.9	0.002	0.494
77.98	384.15	5	3	3.208	1.05509e-05	0.075	0.915	0.824	0.329	0.013	0.171
73.05	277.07	4	3	3.289	8.8241e-06	0.006	0.334	0.508	0.688	0.001	0.691
147.9	424.13	9	6	4.453	4.49845e-06	0.01	0.063	0.346	0.607	0.004	0.091
91.15	392.12	6	3	2.843	1.65564e-05	0.019	0.007	0.863	0.531	0.135	0.367
96.97	362.08	6	2	3.667	1.75918e-05	0.015	0.001	0.824	0.634	0	0.775
47.43	426.24	5	2	2.991	9.72635e-06	0.924	0.147	0.412	0.084	0.84	0.881
85.52	468.2	6	3	3.763	5.95394e-06	0.092	0.353	0.068	0.048	0.686	0.083
58.29	390.24	5	3	3.299	5.04386e-06	0.927	0.65	0.024	0.133	0.859	0.946
140.03	447.14	9	5	4.554	3.97367e-06	0.029	0.081	0.255	0.448	0.003	0.065
73.88	426.21	6	2	3.422	1.6146e-05	0.03	0.808	0.045	0.06	0.672	0.173
159.48	461.22	10	6	3.166	3.66342e-06	0.228	0.624	0.416	0.724	0.955	0.916
79.46	507.25	6	3	2.42	2.46177e-05	0.032	0.448	0.926	0.059	0.7	0.036
123.01	455.2	8	5	2.931	1.20378e-05	0.014	0.004	0.8	0.258	0.266	0.028
99.33	456.22	7	4	2.189	6.36408e-05	0.023	0.026	0.905	0.356	0.509	0.064
131.32	537.26	11	4	3.673	3.68928e-06	0.722	0.004	0.162	0.254	0.409	0.98
38.33	389.18	3	1	2.1	1.07373e-05	0.054	0.009	0.726	0.046	0.465	0.074
41.13	406.2	3	2	2.164	1.19971e-05	0.048	0.923	0.385	0.033	0.234	0.127
29.1	355.19	2	1	1.904	9.97238e-06	0.267	0.988	0.637	0.197	0.833	0.215
42.06	467.27	6	1	2.279	1.7576e-05	0.246	0.752	0.425	0.137	0.995	0.994
50.36	434.2	4	2	1.994	1.65113e-05	0.055	0.972	0.489	0.087	0.271	0.144
55.29	423.19	5	2	2.214	3.19207e-05	0.079	0.953	0.753	0.174	0.641	0.049
53.6	441.24	5	2	2.168	3.36535e-05	0.285	0.954	0.834	0.148	0.963	0.153
50.36	460.31	4	2	3.356	4.06924e-05	0.275	0.773	0.545	0.082	0.913	0.013
52.65	349.18	5	1	2.896	2.86975e-05	0.987	0.012	0.926	0.774	0.082	0.022
56.84	504.25	6	2	2.248	1.48698e-05	0.235	0.961	0.388	0.079	0.985	0.869
97.34	423.31	7	3	3.834	4.42259e-06	0.183	0.446	0.01	0.147	0.979	0.996
67.86	468.21	6	2	3.279	2.64746e-05	0.789	0.886	0.819	0.207	0.186	0.997
40.29	359.2	4	2	2.754	1.28921e-05	0.976	0.331	0.032	0.115	0.867	0.607
28.26	372.22	3	1	2.561	1.42691e-05	0.99	0.905	0.052	0.075	0.981	0.716
12.47	423.26	2	0	2.998	8.27414e-06	0.99	0.105	0.066	0.018	0.998	0.794
69.72	427.18	5	2	3.654	4.08107e-05	0.102	0.287	0.967	0.239	0.865	0.208
17.34	386.27	2	0	3.259	8.62661e-06	0.804	0.119	0.131	0.027	0.967	0.909
77.31	396.21	6	1	3.966	2.98278e-05	0.248	0.081	0.333	0.102	0.272	0.991
54.09	429.2	5	1	3.45	2.42809e-05	0.06	0.003	0.479	0.048	0.605	0.957
34.06	391.14	4	0	3.857	2.26596e-05	0.619	0.851	0.832	0.106	0.697	0.778
51.48	287.11	4	1	2.986	1.91661e-05	0.854	0.648	0.919	0.15	0.792	0.938
36.32	464.2	4	0	2.857	1.73786e-05	0.352	1	0.54	0.025	0.48	0.659
34.63	404.2	4	0	3.311	1.81548e-05	0.933	0.995	0.115	0.069	0.926	0.74
52.45	498.25	6	0	3.09	1.6693e-05	0.88	0.977	0.086	0.019	0.977	0.198
59.4	418.19	6	0	3.499	2.07472e-05	0.997	0.597	0.016	0.044	0.904	0.99
37.87	469.23	5	0	2.883	1.24681e-05	0.979	0.998	0.254	0.052	0.986	0.905
48.73	369.2	5	1	2.911	1.83997e-05	0.988	0.5	0.07	0.122	0.958	0.958
41.73	394.22	4	1	2.734	1.93521e-05	0.96	0.968	0.062	0.039	0.979	0.974
41.73	358.22	4	1	3.062	2.40844e-05	0.994	0.39	0.015	0.066	0.799	0.967
95.97	538.35	8	3	3.698	2.80775e-05	0.098	0.049	0.108	0.041	0.958	0.951
79.53	402.25	6	2	3.492	3.0782e-05	0.653	0.54	0.077	0.028	0.607	0.995
54.62	431.21	5	1	2.926	1.62578e-05	0.863	0.999	0.225	0.074	0.909	0.983
108.9	451.22	9	2	3.725	2.44878e-05	0.476	0.032	0.059	0.083	0.29	0.998
56.31	415.18	5	1	2.954	2.34361e-05	0.796	0.999	0.478	0.17	0.953	0.93
56.31	467.21	5	1	2.777	1.58878e-05	0.741	1	0.325	0.035	0.971	0.723
74.13	521.23	7	1	3.049	1.69234e-05	0.138	0.996	0.538	0.021	0.959	0.198
59.21	479.21	5	2	2.996	1.4164e-05	0.663	1	0.414	0.066	0.971	0.941
50.96	450.24	5	1	3.55	1.82181e-05	0.922	0.953	0.009	0.049	0.979	0.796
56.31	415.18	5	1	2.911	2.04891e-05	0.914	1	0.401	0.102	0.937	0.882
43.42	454.22	4	1	2.769	1.35269e-05	0.888	1	0.198	0.031	0.973	0.874
56.31	455.21	5	1	2.897	1.77034e-05	0.88	1	0.331	0.066	0.962	0.805
56.31	455.21	5	1	2.931	2.13386e-05	0.881	1	0.869	0.08	0.961	0.877
59.16	451.25	7	0	3.169	2.29055e-05	0.369	0.713	0.167	0.144	0.679	0.995
85.97	481.26	8	2	3.5	3.63031e-05	0.16	0.017	0.163	0.141	0.133	0.996
85.97	481.26	8	2	3.488	3.56849e-05	0.127	0.023	0.352	0.14	0.08	0.991
89.63	418.26	8	2	3.727	1.52869e-06	0.812	0.939	0.001	0.166	0.065	0.976
59.02	454.19	6	1	3.217	1.87448e-05	0.443	0.353	0.607	0.102	0.927	0.962
85.53	429.26	7	3	4.133	1.23846e-05	0.512	0.291	0.104	0.058	0.019	0.989
46.99	471.15	5	0	3.133	1.67583e-05	0.202	0.639	0.836	0.038	0.046	0.847
30.82	333.17	3	0	3.039	2.60701e-05	0.529	0.199	0.477	0.058	0.265	0.458
21.59	327.16	2	0	2.776	1.68236e-05	0.713	0.189	0.203	0.035	0.045	0.57
34.48	328.16	3	0	2.9	2.10633e-05	0.927	0.291	0.423	0.065	0.099	0.535
34.48	342.17	3	0	2.948	2.44941e-05	0.941	0.202	0.612	0.047	0.278	0.2
34.48	328.16	3	0	2.969	1.57967e-05	0.952	0.485	0.396	0.047	0.24	0.918
27.82	326.18	2	2	2.289	8.4311e-06	0.963	0.994	0.098	0.026	0.975	0.918
37.72	409.22	4	0	3.061	2.56824e-05	0.604	0.512	0.152	0.012	0.871	0.905
22.12	343.19	2	0	3.244	1.5153e-05	0.517	0.986	0.634	0.027	0.848	0.889
49.11	361.22	4	0	4.244	1.4776e-05	0.425	0.426	0.921	0.036	0.912	0.978
15.71	480.31	3	0	2.328	1.02325e-05	0.845	0.876	0.013	0.004	0.999	0.415
43.95	318.18	4	2	2.344	9.97868e-06	0.992	0.967	0.239	0.215	0.953	0.913
57.17	399.24	5	1	2.746	1.64464e-05	0.282	0.452	0.932	0.168	0.93	0.573
12.53	328.18	1	0	2.946	9.18136e-06	0.166	0.992	0.265	0.036	0.294	0.096
72.43	456.3	6	2	3.402	1.43819e-05	0.445	0.655	0.044	0.064	0.98	0.992
85.32	471.31	7	2	3.456	1.58398e-05	0.099	0.633	0.051	0.056	0.977	0.994
48.3	400.23	5	1	2.78	1.31905e-05	0.939	0.095	0.585	0.016	0.903	0.966
28.41	396.22	3	1	2.112	8.34568e-06	0.704	0.999	0.102	0.026	0.994	0.748
25.61	361.2	3	0	2.334	2.76211e-05	0.939	0.822	0.025	0.016	0.986	0.621
22.27	337.25	3	1	2.342	1.15257e-05	0.994	0.185	0.003	0.113	0.88	0.477
31.56	666.64	3	1	4.623	6.66624e-07	0.013	0.048	0.003	0.001	1	0.187
84.45	422.32	6	3	3.788	6.98284e-06	0.087	0.131	0.021	0.073	0.981	0.998
19.03	344.23	2	1	2.88	1.06762e-05	0.959	0.804	0.045	0.073	0.985	0.288
58.18	401.13	6	1	3.305	2.22154e-05	0.631	0.001	0.66	0.056	0.962	0.5
22.27	435.27	3	1	2.269	9.56837e-06	0.905	0.934	0.038	0.016	0.997	0.519
0	360.19	0	0	4.002	6.68319e-06	0.027	0.999	0.177	0.036	0.36	0.429
0	416.25	0	0	4.412	5.42381e-06	0.004	0.989	0.278	0.047	0.742	0.101
0	636.66	0	0	3.005	3.03657e-07	0	0.004	0.002	0.001	0.814	0.004
0	388.22	0	0	3.958	5.31055e-06	0.006	0.998	0.119	0.029	0.403	0.347
27.69	388.2	3	0	4.504	1.47518e-05	0.021	0.985	0.468	0.036	0.566	0.263
0	726.7	0	0	3.361	1.91462e-07	0	0.027	0.001	0	0.39	0.03
9.23	476.4	1	0	3.777	3.85032e-06	0.005	0.38	0.037	0.007	0.678	0.036
46.95	487.23	5	0	2.489	2.75958e-05	0.951	0.907	0.749	0.003	0.867	0.287
69.39	391.18	5	3	3.378	1.15669e-05	0.253	0.747	0.967	0.18	0.422	0.537
24.39	348.16	2	1	2.623	1.4522e-05	0.394	0.993	0.281	0.088	0.146	0.743
37.28	349.16	3	1	2.776	1.47364e-05	0.566	0.992	0.351	0.067	0.129	0.893
61.82	354.15	5	1	3.366	2.39766e-05	0.732	0.002	0.789	0.053	0.004	0.592
12.47	503.32	2	0	4.599	1.05342e-05	0.559	0.879	0.118	0.003	0.989	0.807
27.69	444.17	3	0	2.6	1.84099e-05	0.017	0.404	0.773	0.016	0.285	0.161
21.59	349.15	2	0	2.583	1.23903e-05	0.261	0.929	0.398	0.085	0.099	0.912
18.46	410.22	2	0	3.42	9.89334e-06	0.116	0.07	0.14	0.013	0.83	0.876
35.8	450.23	4	0	3.26	1.22994e-05	0.836	0.939	0.067	0.007	0.97	0.933
30.23	431.15	3	0	3.051	9.68608e-06	0.209	0.962	0.812	0.006	0.557	0.667
85.97	563.34	8	2	4.107	2.46848e-05	0.929	0.155	0.124	0.026	0.864	0.912
76.74	485.33	7	2	3.382	6.49711e-06	0.585	0.538	0.153	0.025	0.398	0.996
85.53	485.33	7	3	3.458	4.59705e-06	0.126	0.007	0.24	0.024	0.258	0.998
76.74	485.33	7	2	3.408	6.3157e-06	0.716	0.05	0.222	0.025	0.158	0.996
86.46	654.48	10	2	3.577	4.6199e-06	0.2	0.105	0	0.008	0.207	0.885
98.44	568.33	10	2	3.4	6.38525e-06	0.941	0.229	0.002	0.054	0.108	0.556
110.47	561.35	11	3	3.537	4.06517e-06	0.763	0.124	0.002	0.046	0.061	0.915
6.48	396.26	2	0	2.096	1.26281e-05	0.981	0.996	0.053	0.016	0.99	0.254
71.05	514.24	6	1	3.297	2.31922e-05	0.231	0.006	0.951	0.004	0.007	0.98
46.5	310.12	4	1	2.436	1.70393e-05	0.798	0.948	0.9	0.101	0.258	0.05
3.24	487.32	1	0	4.663	6.7834e-06	0.263	0.999	0.058	0.007	0.993	0.737
25.25	360.16	2	0	2.734	1.92344e-05	0.622	0.982	0.266	0.024	0.345	0.333
26.46	386.18	2	0	2.558	1.4146e-05	0.383	0.999	0.301	0.031	0.821	0.915
45.83	471.24	5	0	2.972	1.31518e-05	0.982	0.944	0.068	0.014	0.983	0.982
45.83	467.21	5	0	2.815	1.67925e-05	0.973	0.996	0.097	0.016	0.989	0.962
91.56	499.34	7	3	3.524	1.35192e-05	0.209	0.192	0.05	0.012	0.97	0.99
87.6	499.34	7	2	4.06	2.5648e-05	0.114	0.084	0.082	0.015	0.587	0.993
89.67	403.25	7	1	4.09	2.5845e-06	0.596	0.025	0.928	0.183	0.393	0.967
24.72	346.15	2	0	2.219	1.78541e-05	0.723	0.866	0.169	0.149	0.051	0.631
21.59	349.15	2	0	2.596	1.40292e-05	0.183	0.046	0.466	0.07	0.089	0.908
33.62	354.17	3	1	2.521	1.98031e-05	0.937	0.572	0.248	0.025	0.909	0.48
80.37	487.34	7	3	3.275	8.90883e-06	0.699	0.751	0.31	0.017	0.464	0.433
34.15	366.17	3	1	2.574	1.0501e-05	0.848	0.997	0.651	0.035	0.963	0.661
69.19	401.26	5	2	3.311	2.71098e-05	0.596	0.695	0.046	0.057	0.969	0.992
84.45	498.35	6	3	3.631	1.89178e-05	0.062	0.115	0.023	0.038	0.988	0.998
87.69	527.37	7	3	3.641	7.8638e-06	0.417	0.032	0.004	0.022	0.988	0.987
43.6	386.15	4	0	2.432	1.82882e-05	0.47	0.204	0.807	0.013	0.266	0.878
69.19	401.26	5	2	3.365	2.77704e-05	0.323	0.618	0.047	0.112	0.97	0.99
21.26	431.22	2	1	3.394	1.09203e-05	0.309	0.994	0.328	0.015	0.577	0.052
12.03	463.23	1	1	3.237	1.33728e-05	0.046	1	0.19	0.005	0.215	0.677
24.39	374.18	2	1	2.55	1.1294e-05	0.379	0.994	0.201	0.038	0.238	0.735
12.36	441.16	1	0	2.741	1.28299e-05	0.119	0.995	0.106	0.011	0.055	0.886
15.6	374.18	2	0	2.334	2.34228e-05	0.372	0.98	0.526	0.06	0.121	0.41
27.05	440.19	3	0	2.057	1.34127e-05	0.148	1	0.828	0.039	0.665	0.145
15.71	530.33	3	0	2.351	6.08786e-06	0.842	1	0.03	0.002	0.999	0.834
60.6	509.26	5	2	2.469	1.68205e-05	0.118	1	0.111	0.057	0.995	0.865
15.27	458.27	2	1	2.673	1.15308e-05	0.785	1	0.03	0.007	0.997	0.446
31.92	417.22	3	1	2.683	1.08986e-05	0.402	1	0.135	0.036	0.994	0.942
12.03	429.25	1	1	3.113	7.33265e-06	0.021	1	0.099	0.016	0.266	0.51
28.15	346.15	2	1	2.137	1.37698e-05	0.274	0.999	0.364	0.06	0.17	0.235
16.13	412.19	2	0	2.688	1.45008e-05	0.224	0.996	0.154	0.037	0.177	0.466
27.82	326.18	2	2	2.262	7.62266e-06	0.951	0.997	0.148	0.05	0.973	0.924
69.19	401.26	5	2	3.142	2.84688e-05	0.266	0.863	0.056	0.072	0.983	0.994
28.68	372.16	2	1	2.123	1.13128e-05	0.142	0.989	0.192	0.042	0.287	0.745
12.89	333.15	1	0	1.959	1.18904e-05	0.148	0.998	0.217	0.041	0.227	0.602
12.47	417.21	2	0	2.133	1.16663e-05	0.028	0.988	0.105	0.019	0.542	0.81
0	718.64	0	0	2.639	3.9083e-07	0	0.145	0.002	0	0.215	0.054
37.28	423.17	3	1	2.47	1.36894e-05	0.259	0.999	0.41	0.018	0.119	0.653
31.35	357.17	3	0	3.307	1.40823e-05	0.197	0.798	0.748	0.049	0.362	0.222
51.81	375.14	4	0	1.916	1.31081e-05	0.25	0.604	0.122	0.052	0.161	0.243
15.79	283.14	1	1	1.697	1.14176e-05	0.394	0.993	0.797	0.276	0.201	0.095
54.2	431.27	6	1	2.953	1.05393e-05	0.984	0.138	0.001	0.025	0.287	0.633
86.5	448.21	8	2	3.112	4.07469e-06	0.895	0.029	0.364	0.147	0.949	0.251
91.56	499.34	7	3	3.458	3.46827e-05	0.364	0.007	0.115	0.011	0.559	0.998
71.23	414.16	6	1	2.665	6.01613e-05	0.686	0.982	0.898	0.266	0.54	0.023
58.34	343.18	5	1	2.767	2.82567e-05	0.954	0.679	0.856	0.24	0.906	0.255
82.08	402.25	6	2	3.325	3.51819e-05	0.541	0.256	0.077	0.083	0.96	0.99
28.68	346.15	2	1	1.902	3.32234e-05	0.219	0.995	0.34	0.179	0.155	0.063
69.19	455.3	5	2	3.298	2.90958e-05	0.079	0.649	0.036	0.033	0.98	0.996
69.19	401.26	5	2	3.306	2.47798e-05	0.584	0.504	0.083	0.053	0.95	0.998
82.08	402.25	6	2	3.356	2.71671e-05	0.227	0.574	0.054	0.088	0.957	0.997
94.55	447.27	8	2	3.367	1.12477e-05	0.872	0.107	0.006	0.074	0.745	0.937
97.34	499.34	7	3	3.681	1.60228e-05	0.075	0.048	0.036	0.042	0.986	0.999
85.32	471.31	7	2	3.377	2.1144e-05	0.01	0.036	0.056	0.029	0.974	0.994
85.32	485.33	7	2	3.373	2.22647e-05	0.009	0.045	0.05	0.024	0.975	0.993
94.55	487.31	8	2	3.414	2.0189e-05	0.01	0.009	0.085	0.04	0.946	0.986
45.45	368.2	4	1	2.777	2.34729e-05	0.9	0.98	0.283	0.144	0.821	0.202
82.08	402.25	6	2	3.436	2.26058e-05	0.159	0.7	0.069	0.114	0.963	0.989
66.82	381.2	5	1	2.799	2.29572e-05	0.135	0.973	0.24	0.179	0.875	0.688
69.19	401.26	5	2	3.302	2.51882e-05	0.536	0.488	0.075	0.056	0.94	0.996
29.85	419.24	3	1	3.513	3.37494e-05	0.71	0.257	0.172	0.031	0.239	0.035
58.87	413.16	5	1	2.631	1.78147e-05	0.466	0.964	0.926	0.311	0.166	0.031
12.89	357.15	1	0	1.662	1.76846e-05	0.223	1	0.326	0.045	0.164	0.068
70.06	388.24	6	1	2.884	2.12386e-05	0.054	0.373	0.124	0.055	0.856	0.858
58.86	369.2	5	1	2.771	1.71102e-05	0.9	0.302	0.889	0.059	0.688	0.354
29.85	367.2	3	1	2.057	9.87997e-06	0.589	0.976	0.818	0.037	0.914	0.098
59.39	337.13	5	1	2.072	9.94804e-05	0.856	0.008	0.906	0.496	0.595	0.087
42.74	478.22	4	1	3.241	1.00379e-05	0.782	0.89	0.901	0.057	0.169	0.732
30.71	425.19	3	0	2.121	1.75103e-05	0.177	1	0.88	0.073	0.63	0.024
39.94	455.2	4	0	2.177	2.18353e-05	0.069	1	0.946	0.427	0.706	0.036
33.43	404.2	4	0	2.849	1.62089e-05	0.182	0.906	0.906	0.082	0.416	0.632
48.95	491.21	5	1	2.373	1.99853e-05	0.125	0.988	0.621	0.039	0.942	0.037
35.64	454.22	4	0	2.83	2.39647e-05	0.458	0.988	0.968	0.04	0.1	0.015
37.19	509.26	5	0	2.348	1.86905e-05	0.029	1	0.821	0.21	0.757	0.879
50.08	460.24	6	0	2.306	2.91448e-05	0.15	0.975	0.954	0.114	0.709	0.542
47.09	434.21	5	0	2.313	2.09155e-05	0.325	0.022	0.805	0.062	0.491	0.668
76.16	495.22	7	1	2.81	2.68727e-05	0.084	0.949	0.974	0.879	0.876	0.044
46.32	419.21	5	0	2.315	2.06382e-05	0.072	0.322	0.958	0.364	0.72	0.668
35.64	442.22	4	0	2.065	1.70186e-05	0.078	1	0.97	0.63	0.93	0.094
43.42	454.22	4	1	2.747	1.64089e-05	0.951	1	0.175	0.042	0.963	0.796
56.31	445.23	5	1	2.962	1.76076e-05	0.991	0.975	0.157	0.058	0.953	0.806
46.66	461.26	5	1	2.854	1.56511e-05	0.967	0.998	0.075	0.025	0.941	0.897
55.45	475.27	5	2	2.936	1.82321e-05	0.977	0.998	0.096	0.024	0.928	0.944
80.81	595.31	8	2	3.07	1.62629e-05	0.592	0.996	0.163	0.045	0.863	0.4
55.45	497.26	5	2	2.846	1.46093e-05	0.902	1	0.108	0.047	0.939	0.847
43.42	500.2	4	1	2.851	1.45622e-05	0.908	1	0.154	0.028	0.947	0.776
62.26	515.28	7	1	3.276	2.18372e-05	0.992	0.017	0.013	0.094	0.926	0.965
61.23	469.23	5	2	2.954	2.72475e-05	0.404	1	0.696	0.062	0.887	0.02
50.9	557.26	5	1	2.949	1.10165e-05	0.053	1	0.352	0.023	0.846	0.032
33.08	427.2	3	1	2.561	1.62293e-05	0.582	1	0.422	0.037	0.726	0.028
37.38	390.17	3	1	2.367	1.71286e-05	0.447	0.998	0.467	0.084	0.944	0.067
28.15	374.18	2	1	2.309	1.56739e-05	0.588	1	0.348	0.047	0.95	0.205
41.04	375.17	3	1	2.432	1.94831e-05	0.785	0.999	0.515	0.09	0.969	0.437
37.38	390.17	3	1	2.404	1.72368e-05	0.512	0.999	0.433	0.131	0.914	0.025
33.08	427.2	3	1	2.501	1.4093e-05	0.555	1	0.441	0.043	0.895	0.024
33.08	377.19	3	1	2.513	2.20423e-05	0.827	1	0.485	0.094	0.956	0.046
33.08	503.24	3	1	2.564	1.25106e-05	0.278	1	0.236	0.019	0.816	0.122
69.19	391.18	5	2	3.023	2.27537e-05	0.509	0.996	0.531	0.221	0.906	0.606
37.38	390.17	3	1	2.284	1.60238e-05	0.537	0.997	0.588	0.099	0.873	0.05
41.73	394.22	4	1	3.228	1.4686e-05	0.892	0.979	0.121	0.052	0.063	0.893
62.79	615.31	7	1	3.113	1.26583e-05	0.869	1	0.515	0.031	0.969	0.877
50.96	438.24	5	1	2.734	1.99653e-05	0.987	0.991	0.008	0.026	0.964	0.899
43.42	440.2	4	1	2.715	2.10603e-05	0.902	1	0.27	0.057	0.953	0.813
43.42	440.2	4	1	2.769	2.2793e-05	0.879	1	0.216	0.02	0.966	0.889
56.31	441.2	5	1	2.889	2.83369e-05	0.934	0.999	0.312	0.031	0.918	0.814
56.31	441.2	5	1	2.801	2.21428e-05	0.886	0.996	0.359	0.02	0.963	0.796
68.34	506.22	6	2	2.945	1.52214e-05	0.759	1	0.354	0.065	0.936	0.899
68.34	520.24	6	2	2.988	1.74949e-05	0.804	1	0.346	0.064	0.914	0.835
43.42	486.19	4	1	2.82	1.79647e-05	0.789	0.999	0.238	0.039	0.922	0.783
72.16	470.19	7	1	3.25	2.69104e-05	0.876	0.015	0.847	0.066	0.954	0.967
33.08	413.19	3	1	2.534	2.06585e-05	0.495	1	0.406	0.042	0.757	0.018
45.97	440.2	4	1	2.579	2.29911e-05	0.426	1	0.62	0.063	0.776	0.014
56.3	426.18	4	2	2.913	3.13726e-05	0.279	1	0.205	0.042	0.192	0.039
58.86	441.2	5	1	2.492	2.37257e-05	0.297	1	0.815	0.088	0.847	0.022
52.54	410.25	4	2	3.024	2.12737e-05	0.786	0.953	0.106	0.029	0.948	0.639
41.04	365.19	3	1	2.608	2.22151e-05	0.24	0.998	0.121	0.146	0.985	0.09
45.97	376.17	4	1	2.491	1.71514e-05	0.68	0.998	0.891	0.151	0.86	0.305
58.86	377.16	5	1	2.578	2.91562e-05	0.383	0.999	0.927	0.295	0.973	0.078
17.82	410.18	2	0	1.957	1.27994e-05	0.302	1	0.618	0.016	0.271	0.132
37.19	495.24	5	0	2.307	1.37581e-05	0.077	0.999	0.507	0.047	0.673	0.626
34.63	494.25	4	0	2.86	1.64958e-05	0.96	1	0.093	0.014	0.99	0.842
34.63	466.22	4	0	2.867	2.0957e-05	0.922	0.999	0.101	0.035	0.972	0.647
43.42	426.18	4	1	2.706	1.83158e-05	0.759	1	0.642	0.049	0.761	0.247
68.25	496.2	7	1	3.185	2.2548e-05	0.685	0.089	0.928	0.148	0.108	0.011
8.17	402.21	2	0	2.125	1.71018e-05	0.809	0.999	0.121	0.045	0.93	0.28
21.06	465.22	3	0	2.308	1.38734e-05	0.24	1	0.288	0.023	0.467	0.754
32.94	400.17	4	0	2.783	2.45674e-05	0.109	0.077	0.849	0.03	0.76	0.778
30.29	469.22	4	0	2.915	1.69925e-05	0.211	1	0.636	0.035	0.704	0.134
17.82	460.19	2	0	2.177	1.16631e-05	0.182	1	0.264	0.031	0.282	0.133
24.3	468.23	4	0	2.257	1.23873e-05	0.188	1	0.464	0.03	0.776	0.472
64.43	458.17	6	1	2.879	2.54907e-05	0.133	0.99	0.763	0.087	0.884	0.015
14.16	399.16	2	0	1.932	1.66915e-05	0.118	1	0.474	0.037	0.3	0.091
27.05	414.17	3	0	2.058	1.35049e-05	0.129	0.999	0.691	0.057	0.359	0.086
42.66	454.18	5	0	2.482	1.94688e-05	0.11	0.907	0.576	0.493	0.103	0.343
21.06	467.24	3	0	2.29	1.29344e-05	0.157	1	0.418	0.009	0.475	0.914
33.95	418.22	4	0	2.723	1.4402e-05	0.389	0.996	0.962	0.057	0.56	0.308
33.95	404.2	4	0	2.342	2.1659e-05	0.97	0.988	0.443	0.067	0.958	0.199
34.63	480.23	4	0	3.33	1.6624e-05	0.897	1	0.078	0.039	0.968	0.849
43.42	426.18	4	1	2.762	2.08988e-05	0.796	1	0.561	0.022	0.815	0.779
9.86	564.26	2	0	2.335	1.01798e-05	0.09	1	0.106	0.003	0.209	0.226
33.08	425.19	3	1	2.42	1.24585e-05	0.455	1	0.47	0.037	0.292	0.2
27.05	426.17	3	0	2.088	1.28375e-05	0.325	1	0.505	0.034	0.252	0.151
30.71	361.16	3	0	1.974	1.939e-05	0.702	0.988	0.787	0.034	0.315	0.56
9.86	462.21	2	0	2.072	1.15153e-05	0.272	1	0.242	0.008	0.226	0.203
33.08	475.2	3	1	2.47	1.17501e-05	0.211	1	0.204	0.015	0.199	0.229
9.86	462.21	2	0	2.148	1.17909e-05	0.323	1	0.291	0.013	0.28	0.143
9.86	412.19	2	0	1.898	1.77107e-05	0.559	1	0.317	0.017	0.442	0.134
45.97	426.18	4	1	2.552	1.99999e-05	0.325	1	0.951	0.032	0.416	0.111
48.53	415.18	5	0	2.389	2.85677e-05	0.206	0.971	0.955	0.023	0.317	0.14
43.42	440.2	4	1	2.772	2.39112e-05	0.877	0.999	0.158	0.046	0.952	0.87
56.31	441.2	5	1	2.898	3.02615e-05	0.937	0.997	0.278	0.097	0.92	0.913
13.1	467.24	3	0	2.399	1.73279e-05	0.438	1	0.252	0.024	0.537	0.349
37.87	495.24	5	0	2.878	1.73762e-05	0.967	0.998	0.137	0.019	0.991	0.888
31.5	403.26	4	1	2.164	8.43164e-06	0.99	0.802	0.01	0.026	0.983	0.653
58.54	406.24	6	0	2.322	1.73998e-05	0.983	0.985	0.064	0.03	0.991	0.896
31.39	365.19	3	1	2.428	2.35028e-05	0.797	0.998	0.086	0.105	0.948	0.367
41.3	401.25	4	1	2.335	1.85692e-05	0.927	0.319	0.054	0.071	0.947	0.551
25.36	456.22	3	0	2.125	9.44479e-06	0.644	1	0.096	0.027	0.995	0.296
39.94	427.17	4	0	2.178	1.83122e-05	0.254	0.999	0.906	0.172	0.425	0.044
58.86	453.2	5	1	2.621	2.35401e-05	0.111	0.998	0.609	0.037	0.71	0.059
45.97	426.18	4	1	2.591	1.38403e-05	0.174	0.996	0.68	0.033	0.407	0.047
17.82	360.16	2	0	1.783	1.54388e-05	0.303	0.998	0.562	0.02	0.309	0.191
30.71	361.16	3	0	1.882	2.01569e-05	0.485	0.995	0.826	0.034	0.405	0.212
22.75	463.2	3	0	2.171	1.27204e-05	0.123	1	0.683	0.011	0.379	0.055
22.75	463.2	3	0	2.176	1.22766e-05	0.118	1	0.652	0.012	0.335	0.031
37.19	495.24	5	0	2.34	1.3176e-05	0.08	0.995	0.527	0.018	0.753	0.477
45.97	426.18	4	1	2.61	1.6951e-05	0.126	0.999	0.718	0.032	0.428	0.014
50.08	496.24	6	0	2.417	2.02073e-05	0.068	0.974	0.857	0.029	0.824	0.497
63.27	416.17	6	1	2.835	2.45367e-05	0.471	0.951	0.957	0.114	0.793	0.047
71.33	526.25	7	1	2.786	2.02674e-05	0.084	0.993	0.583	0.035	0.927	0.358
49.9	524.27	6	1	2.871	1.51163e-05	0.947	0.999	0.145	0.048	0.947	0.751
47.15	429.2	5	1	2.345	1.94988e-05	0.22	0.999	0.938	0.159	0.478	0.007
28.41	394.2	3	1	2.086	1.61037e-05	0.581	1	0.148	0.073	0.42	0.411
40.18	403.2	3	2	2.279	1.14533e-05	0.681	0.999	0.455	0.115	0.982	0.462
21.26	365.18	2	1	2.144	1.36498e-05	0.876	0.999	0.32	0.089	0.984	0.196
21.7	465.27	3	0	4.714	3.20306e-05	0.43	0.998	0.085	0.016	0.998	0.79
43.38	426.23	4	1	2.192	1.13943e-05	0.69	0.998	0.187	0.037	0.971	0.234
23.39	475.25	3	0	2.272	7.92405e-06	0.078	1	0.193	0.023	0.102	0.104
36.28	520.22	4	0	2.337	1.418e-05	0.035	1	0.51	0.056	0.448	0.032
18.46	498.26	2	0	2.322	4.61208e-06	0.008	0.999	0.13	0.018	0.195	0.279
78.42	383.17	6	2	3.761	1.55595e-05	0.397	0.002	0.888	0.072	0.936	0.843
31.35	481.2	3	0	2.117	1.38395e-05	0.037	1	0.228	0.036	0.194	0.063
27.05	376.16	3	0	1.785	1.56254e-05	0.433	0.991	0.545	0.12	0.197	0.141
30.93	385.17	4	0	2.734	2.19965e-05	0.906	0.024	0.351	0.081	0.629	0.079
27.05	464.19	3	0	2.223	1.46788e-05	0.064	1	0.4	0.021	0.193	0.145
23.39	469.2	3	0	1.913	1.24803e-05	0.057	1	0.471	0.031	0.299	0.037
21.7	411.22	3	0	2.847	1.5317e-05	0.287	0.987	0.099	0.03	0.856	0.645
9.23	376.18	1	0	1.902	8.17626e-06	0.026	0.998	0.217	0.023	0.242	0.395
23.39	455.19	3	0	1.982	1.5699e-05	0.081	1	0.635	0.031	0.286	0.054
27.05	490.2	3	0	2.199	1.13522e-05	0.082	1	0.333	0.015	0.266	0.374
27.69	394.16	3	0	3.074	2.06446e-05	0.035	0.288	0.279	0.078	0.253	0.187
47.48	447.19	5	0	2.372	2.07739e-05	0.149	0.924	0.673	0.071	0.835	0.788
27.05	464.19	3	0	2.207	1.46973e-05	0.062	1	0.399	0.02	0.201	0.146
39.94	415.17	4	0	2.067	1.70346e-05	0.05	0.999	0.617	0.057	0.293	0.043
27.05	414.17	3	0	2.09	1.34393e-05	0.325	1	0.715	0.054	0.621	0.047
27.05	414.17	3	0	2.055	1.38733e-05	0.269	1	0.734	0.043	0.376	0.112
18.46	326.13	2	0	1.632	1.72784e-05	0.209	0.99	0.539	0.128	0.323	0.019
51.38	348.14	4	1	2.782	2.48721e-05	0.88	0.996	0.711	0.054	0.369	0.977
44.97	381.2	5	1	2.656	1.92079e-05	0.738	0.984	0.244	0.162	0.171	0.982
33.08	457.16	3	1	2.571	1.21184e-05	0.424	0.999	0.373	0.024	0.326	0.201
37.38	452.19	3	1	2.423	1.65627e-05	0.082	1	0.214	0.033	0.192	0.15
53.07	440.2	4	2	2.611	6.72941e-06	0.28	1	0.431	0.112	0.573	0.086
28.15	270.12	2	1	2.214	1.91376e-05	0.448	0.997	0.602	0.174	0.146	0.116
50.27	439.17	4	1	2.487	1.62371e-05	0.089	0.998	0.436	0.083	0.281	0.24
28.15	320.13	2	1	2.28	1.57533e-05	0.374	0.998	0.527	0.071	0.058	0.106
31.39	353.19	3	1	2.349	9.26234e-06	0.318	0.983	0.374	0.124	0.542	0.276
53.93	374.15	4	1	2.52	3.7297e-05	0.173	0.995	0.315	0.173	0.386	0.258
33.08	341.19	3	1	2.74	1.55682e-05	0.959	0.955	0.186	0.058	0.941	0.774
49.22	412.24	6	1	2.16	2.41557e-05	0.949	0.031	0.423	0.068	0.87	0.84
28.18	525.34	5	0	2.403	1.37184e-05	0.806	0.454	0.014	0.004	0.999	0.76
70.89	390.25	6	2	3.064	2.50625e-05	0.199	0.006	0.802	0.056	0.787	0.923
56.31	363.15	5	1	2.751	1.81767e-05	0.754	0.933	0.927	0.139	0.042	0.725
89.67	493.3	7	1	4.376	2.53881e-05	0.254	0.014	0.095	0.043	0.462	0.998
87.6	493.3	7	2	4.06	3.11847e-05	0.865	0.12	0.107	0.028	0.668	0.994
80.55	383.19	7	1	3.272	2.65953e-05	0.88	0.002	0.693	0.129	0.129	0.992
12.03	269.12	1	1	1.623	1.60366e-05	0.363	0.999	0.476	0.133	0.294	0.18
29.85	361.16	3	1	1.862	1.25437e-05	0.648	0.996	0.253	0.204	0.405	0.221
33.09	354.18	4	1	2.05	9.11855e-06	0.38	0.976	0.289	0.246	0.951	0.258
27.82	418.15	2	2	2.193	9.78406e-06	0.08	0.999	0.188	0.045	0.244	0.243
25.36	484.25	3	0	2.613	8.25081e-06	0.438	1	0.069	0.015	0.526	0.457
38.25	443.2	4	0	2.612	1.16152e-05	0.052	0.98	0.652	0.042	0.217	0.183
27.05	452.19	3	0	2.059	1.53854e-05	0.126	0.999	0.435	0.02	0.227	0.12
40.71	341.19	3	2	2.32	1.49471e-05	0.948	0.998	0.08	0.125	0.976	0.922
40.62	355.17	4	1	2.349	1.831e-05	0.427	0.945	0.483	0.175	0.332	0.724
40.18	325.16	3	2	2.592	1.10859e-05	0.799	0.973	0.135	0.172	0.947	0.899
65.12	483.26	7	2	2.767	2.46451e-05	0.663	0.182	0.206	0.041	0.924	0.924
56.75	439.24	6	1	2.89	1.6405e-05	0.091	0.037	0.427	0.046	0.915	0.971
52.65	454.27	5	2	2.843	3.08172e-05	0.93	0.314	0.098	0.013	0.951	0.918
37.05	318.17	3	2	2.93	7.45957e-06	0.956	0.007	0.12	0.086	0.962	0.794
71.33	428.23	7	1	3.029	2.18841e-05	0.134	0.07	0.969	0.08	0.935	0.552
35.16	364.26	4	1	3.08	8.79693e-06	0.996	0.035	0.002	0.017	0.922	0.705
44.29	389.26	5	1	2.4	9.11184e-06	0.752	0.233	0.038	0.021	0.952	0.322
48.88	322.12	4	2	2.487	1.29621e-05	0.679	0.92	0.814	0.356	0.183	0.036
31.35	409.2	3	0	4.786	1.42502e-05	0.065	0.757	0.266	0.016	0.911	0.434
12.47	369.21	2	0	2.052	1.40709e-05	0.749	0.997	0.053	0.011	0.993	0.56
30.49	369.17	3	1	3.071	1.36212e-05	0.974	0.009	0.171	0.036	0.973	0.317
12.47	485.27	2	0	2.475	8.06853e-06	0.223	0.98	0.045	0.002	0.995	0.668
9.23	480.25	1	0	4.624	4.08578e-06	0.003	0.999	0.13	0.015	0.228	0.325
9.23	376.18	1	0	4.317	6.327e-06	0.015	0.996	0.29	0.033	0.293	0.276
0	432.38	0	0	3.077	3.69988e-06	0.008	0.101	0.042	0.01	0.472	0.032
0	572.53	0	0	3.138	1.15672e-06	0.001	0.095	0.006	0.001	0.343	0.033
0	650.67	0	0	2.065	2.61162e-07	0	0.004	0.001	0	0.512	0.004
47.04	435.23	4	1	4.384	8.68114e-06	0.017	0.998	0.147	0.026	0.443	0.316
28.6	475.26	4	0	2.554	1.51327e-05	0.952	0.998	0.015	0.019	0.999	0.387
39	425.21	5	0	3.337	2.04226e-05	0.931	0.005	0.063	0.04	0.97	0.11
24.83	368.19	3	0	2.195	1.39542e-05	0.903	0.14	0.1	0.028	0.994	0.42
37.19	473.25	4	0	2.492	1.1164e-05	0.97	0.786	0.055	0.028	0.941	0.873
24.83	370.2	3	0	2.733	2.41016e-05	0.982	0.014	0.042	0.043	0.989	0.647
16.13	262.15	2	0	1.759	1.16563e-05	0.856	0.884	0.476	0.054	0.637	0.369
22.61	388.26	4	0	2.071	8.83348e-06	0.997	0.028	0	0.009	0.998	0.633
40.29	381.18	4	2	2.914	4.27527e-06	0.948	0.26	0.904	0.072	0.93	0.84
30.49	379.16	3	1	2.705	1.48482e-05	0.928	0.937	0.559	0.035	0.445	0.086
21.7	421.2	3	0	2.588	1.10481e-05	0.7	0.952	0.189	0.02	0.444	0.027
15.71	478.3	3	0	2.245	8.74595e-06	0.911	0.976	0.012	0.004	0.999	0.532
43.43	373.23	5	2	2.292	4.18577e-06	0.978	0.898	0.057	0.036	0.926	0.491
38.06	506.34	4	2	4.448	6.3713e-06	0.937	0.981	0.007	0.009	0.998	0.982
53.6	292.17	4	2	2.875	7.69433e-06	0.946	0.971	0.073	0.673	0.547	0.192
32.75	315.17	3	2	2.352	4.48008e-06	0.925	0.968	0.088	0.045	0.928	0.863
28.26	384.22	3	1	2.141	1.12584e-05	0.916	0.951	0.092	0.055	0.988	0.573
23.96	371.24	3	1	2.217	1.00701e-05	0.989	0.282	0.069	0.045	0.958	0.679
31.5	453.28	4	1	2.317	6.94811e-06	0.981	0.903	0.012	0.012	0.994	0.747
27.69	340.11	3	0	2.429	1.89782e-05	0.095	0.11	0.554	0.046	0.215	0.101
39.72	423.18	4	1	3.799	2.17848e-05	0.773	0.002	0.206	0.046	0.989	0.333
9.23	376.28	1	0	3.866	9.72843e-06	0.131	0.955	0.184	0.009	0.762	0.125
36.92	346.12	4	0	3.629	2.64284e-05	0.323	0.002	0.799	0.05	0.116	0.3
12.47	419.22	2	0	2.212	9.82712e-06	0.549	0.992	0.061	0.01	0.996	0.554
82.08	452.27	6	2	3.362	2.45325e-05	0.09	0.836	0.056	0.058	0.982	0.998
97.34	549.36	7	3	3.702	2.24428e-05	0.031	0.279	0.032	0.029	0.993	0.999
17.4	434.24	3	0	2.129	9.85139e-06	0.791	0.999	0.099	0.013	0.996	0.165
15.27	394.24	2	1	2.012	1.30988e-05	0.922	0.998	0.027	0.034	0.999	0.401
22.27	423.27	3	1	2.264	5.6539e-06	0.993	0.913	0.009	0.021	0.995	0.811
12.03	419.45	1	1	2.951	5.23356e-06	0.005	0.06	0.028	0.011	0.991	0.036
0	728.81	0	0	1.083	4.35473e-08	0	0.002	0	0	0.808	0.002
0	1079.21	0	0	1.715	8.10289e-10	0	0	0	0	0.763	0
51.29	472.33	6	1	3.077	8.7291e-06	0.833	0.014	0.001	0.011	0.99	0.647
31.35	321.17	3	0	5.246	3.07745e-05	0.553	0.009	0.585	0.207	0.377	0.311
31.35	411.22	3	0	4.547	1.77427e-05	0.305	0.058	0.204	0.008	0.31	0.152
45.45	348.18	4	0	4.078	1.81806e-05	0.689	0.327	0.859	0.039	0.971	0.845
98.42	500.34	8	3	3.555	1.19539e-06	0.479	0.03	0.397	0.057	0.462	0.998
88.09	541.21	8	0	2.916	5.91441e-05	0.073	0.005	0.939	0.014	0.567	0.811
16.13	394.24	2	0	3.907	1.06986e-05	0.992	0.992	0.232	0.038	0.872	0.838
44.24	344.15	4	0	3.038	1.56065e-05	0.789	0.005	0.803	0.071	0.712	0.315
34.48	346.2	3	0	3.772	1.84398e-05	0.717	0.457	0.815	0.08	0.318	0.04
25.42	327.16	2	0	2.99	1.40222e-05	0.397	0.947	0.802	0.019	0.522	0.852
99.91	455.25	9	2	3.253	2.83875e-06	0.432	0.046	0.537	0.114	0.901	0.393
89.75	464.23	7	3	3.769	8.90453e-06	0.178	0.81	0.543	0.075	0.949	0.494
100.13	468.16	6	3	3.256	1.1362e-05	0.004	0.004	0.489	0.352	0.039	0.552
49.41	516.12	4	1	2.712	9.09352e-06	0.342	0.003	0.969	0.039	0.968	0.907
114.29	428.13	6	5	3.085	7.70668e-06	0.003	0.524	0.858	0.681	0.018	0.218
80.37	438.24	5	3	3.225	1.53567e-05	0.41	0.013	0.47	0.427	0.94	0.48
119.48	360.17	7	5	3.176	2.892e-06	0.697	0.035	0.052	0.703	0.557	0.906
120.92	607.26	9	4	3.737	1.5528e-05	0.022	0.003	0.861	0.043	0.041	0.247
66.62	527.26	5	2	2.68	1.00424e-05	0.068	0.988	0.621	0.029	0.294	0.676
69.61	634.14	5	2	3.017	7.88339e-06	0.005	0.003	0.547	0.007	0.163	0.802
70.56	457.18	5	2	2.076	1.44735e-05	0.059	0.596	0.85	0.107	0.192	0.498
138.2	444.08	8	3	3.561	7.1129e-06	0.003	0.003	0.9	0.117	0.01	0.57
138.2	430.05	8	3	3.207	1.07241e-05	0.045	0.338	0.321	0.921	0.032	0.457
110.13	466.2	7	2	3.882	1.54612e-05	0.039	0.005	0.809	0.015	0.033	0.294
65.37	401.16	5	0	3.577	2.25245e-05	0.132	0.022	0.917	0.018	0.245	0.218
94.84	355.2	7	2	3.059	2.3047e-06	0.747	0.012	0.005	0.55	0.939	0.586
70.06	368.1	4	2	2.551	3.18933e-05	0.138	0.848	0.368	0.251	0.023	0.716
82.03	397.1	6	0	2.966	3.27341e-05	0.017	0.003	0.601	0.016	0.017	0.048
63.04	420.2	5	1	2.707	2.46319e-05	0.454	0.965	0.541	0.171	0.974	0.092
83.55	434.13	6	1	2.059	1.73354e-05	0.127	0.055	0.944	0.173	0.182	0.551
86.79	461.23	7	1	2.076	3.20769e-05	0.178	0.828	0.767	0.284	0.568	0.975
81.75	448.25	7	2	2.086	3.58339e-05	0.812	0.012	0.079	0.172	0.977	0.829
75.71	456.2	6	1	2.029	2.33697e-05	0.063	0.096	0.9	0.117	0.978	0.795
75.71	470.22	6	1	2.075	2.67094e-05	0.079	0.255	0.929	0.149	0.981	0.729
137.46	458.12	10	1	2.18	3.77452e-05	0.019	0	0.721	0.204	0.868	0.442
93.06	340.09	6	2	3.528	5.86642e-06	0.065	0.004	0.386	0.693	0.194	0.14
69.67	336.1	5	0	3.209	7.25767e-05	0.065	0.008	0.821	0.334	0.071	0.557
69.67	372.1	5	0	2.736	5.20612e-05	0.036	0.001	0.885	0.143	0.064	0.028
81.7	351.11	6	1	3.203	9.16041e-06	0.098	0.004	0.872	0.317	0.009	0.048
69.67	364.13	5	0	3.083	2.52405e-05	0.036	0.013	0.831	0.165	0.022	0.268
108.74	418.05	6	2	2.72	1.32288e-05	0.002	0.991	0.665	0.018	0.012	0.137
60.44	396.14	4	0	2.744	1.19755e-05	0.023	0.003	0.772	0.197	0.024	0.88
69.67	466.1	5	0	3.678	2.21685e-05	0.031	0.007	0.743	0.031	0.094	0.484
88.06	359.13	6	2	4.582	8.33375e-06	0.807	0.001	0.211	0.527	0.956	0.689
66.18	361.12	5	0	3.448	2.58011e-05	0.805	0.002	0.861	0.183	0.913	0.869
54.45	372.11	4	1	3.201	2.46149e-05	0.69	0.278	0.614	0.174	0.067	0.139
55.73	387.13	4	0	2.833	3.43665e-05	0.129	0.035	0.492	0.19	0.096	0.081
59.42	409.17	4	1	3.344	1.68707e-05	0.281	0.854	0.815	0.063	0.602	0.529
89.9	380.13	6	1	3.825	2.07006e-05	0.393	0.004	0.351	0.567	0.181	0.263
69.39	363.18	4	2	3.61	2.70656e-05	0.62	0.011	0.636	0.117	0.855	0.215
83.91	401.13	6	1	2.998	1.74008e-05	0.246	0.083	0.629	0.558	0.06	0.165
43.37	342.13	3	0	2.507	1.77322e-05	0.032	0.002	0.846	0.284	0.185	0.444
75.71	404.17	6	1	3.271	3.52013e-05	0.28	0.003	0.797	0.181	0.357	0.911
64.96	375.15	5	0	3.379	4.59029e-05	0.286	0.005	0.848	0.09	0.116	0.898
51.55	350.08	4	0	3.015	3.13071e-05	0.571	0.008	0.358	0.142	0.046	0.273
72.8	409.13	5	0	3.18	5.77477e-05	0.087	0.023	0.446	0.004	0.03	0.431
26.3	376.24	2	0	3.333	8.1237e-06	0.132	0.006	0.471	0.025	0.741	0.108
46.53	378.22	3	1	3.68	1.85031e-05	0.103	0.86	0.6	0.175	0.454	0.146
78.9	338.08	6	0	3.423	4.98199e-05	0.371	0.004	0.645	0.132	0.022	0.076
69.67	348.1	5	0	3.367	2.38464e-05	0.397	0.002	0.849	0.127	0.092	0.611
48.42	331.12	4	0	2.767	1.40558e-05	0.495	0.001	0.663	0.198	0.439	0.106
47.89	317.11	4	0	2.824	1.64274e-05	0.228	0.003	0.896	0.133	0.011	0.018
60.78	360.15	5	0	3.374	3.49183e-05	0.756	0.017	0.359	0.391	0.034	0.169
47.89	371.15	4	0	2.653	2.71416e-05	0.351	0.011	0.599	0.206	0.094	0.029
55.73	403.1	4	0	2.813	3.38103e-05	0.036	0.003	0.552	0.129	0.167	0.556
96.35	469.17	8	0	3.078	3.17316e-05	0.953	0.006	0.933	0.221	0.053	0.018
56.26	331.12	4	0	3.184	1.52711e-05	0.916	0.005	0.747	0.167	0.712	0.616
84.58	358.08	5	1	2.692	1.20977e-05	0.004	0.004	0.642	0.253	0.033	0.418
50.44	356.14	3	1	2.39	1.38057e-05	0.04	0.069	0.347	0.226	0.243	0.735
89.51	433.07	6	1	2.457	1.64249e-05	0.035	0.002	0.384	0.378	0.019	0.734
89.51	399.11	6	1	2.407	1.79092e-05	0.136	0.006	0.496	0.553	0.014	0.617
101.54	420.17	7	2	2.509	3.43074e-05	0.077	0.008	0.509	0.422	0.024	0.354
46.61	375.18	4	0	3.873	1.59581e-05	0.185	0.003	0.38	0.094	0.295	0.819
63.68	377.16	5	0	2.804	3.10375e-05	0.136	0.006	0.587	0.277	0.264	0.901
66.92	378.16	6	0	2.704	5.76854e-05	0.617	0.129	0.798	0.433	0.481	0.494
46.61	357.14	4	0	2.583	1.58326e-05	0.043	0.054	0.516	0.242	0.144	0.106
63.68	385.13	5	0	2.645	3.87618e-05	0.079	0.006	0.731	0.301	0.182	0.546
46.61	393.12	4	0	2.766	2.83501e-05	0.089	0.002	0.529	0.043	0.311	0.13
59.5	358.13	5	0	2.703	1.74106e-05	0.238	0.007	0.676	0.25	0.352	0.329
92.67	411.11	6	2	2.669	1.44786e-05	0.012	0.7	0.448	0.245	0.055	0.136
88.43	389.14	7	0	3.546	2.55811e-05	0.448	0.013	0.771	0.121	0.027	0.831
104.57	422.16	9	1	2.341	5.32872e-05	0.318	0.682	0.865	0.709	0.265	0.036
161.29	643.17	12	2	2.981	1.39226e-05	0.03	0.001	0.944	0.429	0.743	0.005
43.37	382.16	3	0	3.442	1.69212e-05	0.028	0.003	0.584	0.137	0.199	0.897
108.79	550.22	9	1	2.361	1.38064e-05	0.287	0.049	0.906	0.156	0.91	0.941
54.34	447.16	5	1	2.96	1.18248e-05	0.706	0.003	0.892	0.094	0.502	0.125
65.86	534.26	7	0	2.817	1.44998e-05	0.319	0.861	0.476	0.003	0.946	0.901
84.58	346.08	5	1	2.598	1.47545e-05	0.031	0.005	0.497	0.079	0.016	0.874
46.39	457.22	4	1	2.25	1.54137e-05	0.134	0.984	0.877	0.027	0.12	0.019
78.51	459.18	6	2	3.968	3.84063e-06	0.27	0.018	0.877	0.172	0.579	0.115
96.53	507.22	7	3	2.83	9.13538e-06	0.063	0.011	0.898	0.129	0.578	0.328
64.36	444.17	5	1	2.944	1.57684e-05	0.245	0.001	0.867	0.125	0.771	0.479
99.57	532.26	9	2	3.042	2.65436e-05	0.274	0.733	0.561	0.104	0.404	0.941
91.15	426.14	6	3	2.958	1.45495e-05	0.04	0.002	0.748	0.242	0.277	0.418
94.81	393.15	6	3	2.889	1.16763e-05	0.142	0.005	0.374	0.262	0.228	0.156
78.51	447.25	6	2	3.987	0.000179227	0.279	0.083	0.666	0.225	0.33	0.273
85.61	455.17	7	2	3.914	2.88645e-05	0.071	0.002	0.454	0.077	0.068	0.212
74.33	520.25	6	2	2.621	9.49639e-06	0.518	0.001	0.898	0.01	0.869	0.976
61.44	393.24	5	2	2.155	2.77171e-05	0.778	0.924	0.034	0.194	0.54	0.84
88.65	509.29	8	2	3.141	1.73034e-05	0.912	0.011	0.894	0.1	0.456	0.945
109.49	445.26	8	2	4.396	3.40682e-06	0.568	0.1	0.225	0.178	0.909	0.946
120.41	529.24	9	3	4.088	6.13817e-06	0.441	0.004	0.154	0.106	0.883	0.925
124.07	472.21	9	3	3.526	7.11847e-06	0.278	0.002	0.324	0.244	0.914	0.826
51.22	490.15	4	1	3.073	8.84027e-06	0.135	0.111	0.716	0.039	0.663	0.095
70.23	399.19	5	3	2.434	2.99731e-05	0.246	0.814	0.579	0.167	0.625	0.128
99.66	296.09	7	3	3.367	8.37317e-05	0.648	0.006	0.012	0.388	0.001	0.309
92.1	279.11	6	1	4.726	5.00023e-06	0.394	0.231	0.091	0.595	0.007	0.943
120.89	545.27	10	3	3.471	9.96972e-06	0.501	0.062	0.309	0.286	0.967	0.998
74.32	487.15	5	2	2.733	2.15263e-05	0.12	0.076	0.888	0.052	0.212	0.757
124.5	294.12	7	5	3.548	1.16006e-05	0.675	0.053	0.023	0.914	0.763	0.961
84.86	278.12	5	3	3.27	9.92884e-06	0.906	0.014	0.212	0.849	0.352	0.93
74.32	321.15	5	2	2.747	5.41316e-06	0.64	0.968	0.426	0.666	0.005	0.12
201.24	514.12	12	6	3.38	9.82293e-06	0.038	0.043	0.048	0.865	0.006	0.004
90.97	330.11	6	2	2.681	1.30544e-05	0.203	0.037	0.733	0.665	0.016	0.462
175.53	554.21	13	3	3.899	9.27638e-06	0.243	0.97	0.277	0.484	0.001	0.021
145.32	583.16	10	3	4.214	1.84917e-05	0.387	0.845	0.931	0.04	0.001	0.558
119.55	426.12	7	3	2.992	1.43785e-05	0.005	0.002	0.048	0.82	0.01	0.732
67.59	386.12	5	2	3.493	2.32483e-05	0.653	0.001	0.709	0.635	0.002	0.453
121.24	598.13	9	3	2.916	7.57854e-06	0.113	0.001	0.927	0.105	0.729	0.699
91.39	371.13	6	2	2.785	6.42683e-06	0.149	0.003	0.436	0.265	0.286	0.078
45.22	376.16	3	1	2.663	2.26071e-05	0.434	0.903	0.598	0.133	0.609	0.098
45.22	312.13	3	1	2.48	1.83325e-05	0.582	0.91	0.73	0.213	0.358	0.522
96.76	418.16	8	1	3.088	2.33929e-05	0.461	0.76	0.574	0.085	0.682	0.592
96.24	396.23	8	1	3.058	8.07813e-06	0.579	0.021	0.326	0.393	0.127	0.973
119.46	493.23	9	2	3.39	1.68554e-05	0.935	0.243	0.785	0.172	0.137	0.274
162.39	579.17	11	3	3.419	1.0417e-05	0.023	0.004	0.976	0.118	0.048	0.028
80.8	435.26	7	2	2.699	1.24074e-05	0.728	0.393	0.339	0.317	0.782	0.8
90.97	280.1	6	2	2.947	1.11694e-05	0.042	0.002	0.058	0.907	0.149	0.895
157.19	436.14	10	5	2.886	3.28026e-06	0.036	0.928	0.16	0.833	0.007	0.02
128.09	447.18	8	4	2.795	1.30933e-05	0.039	0.972	0.505	0.381	0.029	0.091
105.91	348.11	6	4	3.33	5.04351e-06	0.02	0.74	0.577	0.852	0.002	0.549
97.19	496.25	7	4	2.919	8.28099e-06	0.135	0.999	0.066	0.18	0.661	0.19
74.66	410.17	6	1	4.175	2.32344e-05	0.247	0.787	0.929	0.377	0.842	0.865
76.29	457.2	5	2	4.556	1.39981e-05	0.044	0.008	0.896	0.018	0.844	0.629
34.41	390.17	3	0	2.937	1.58077e-05	0.277	0.841	0.91	0.034	0.886	0.45
47.3	409.16	4	0	3.099	1.79548e-05	0.397	0.055	0.931	0.035	0.919	0.94
22	361.15	2	0	2.113	1.68578e-05	0.577	0.996	0.661	0.114	0.11	0.12
59.5	454.14	5	0	3.395	1.04941e-05	0.042	0.952	0.926	0.085	0.834	0.076
65.54	442.24	6	1	3.095	1.06081e-05	0.791	0.909	0.722	0.265	0.952	0.363
37.71	497.23	5	0	3.642	1.51684e-05	0.995	0.139	0.493	0.004	0.869	0.739
82.19	401.19	7	1	3.185	1.98907e-05	0.683	0.485	0.611	0.335	0.366	0.098
118.8	443.15	8	3	3.039	1.10915e-05	0.785	0.003	0.913	0.523	0.01	0.124
20.31	539.19	2	0	3.314	8.05921e-06	0.018	0.079	0.573	0.006	0.201	0.406
51.66	418.23	5	0	3.316	1.76958e-05	0.166	0.372	0.869	0.157	0.072	0.062
86.79	455.19	7	1	2.751	5.79397e-05	0.357	0.041	0.062	0.116	0.296	0.089
69.72	473.21	6	1	2.834	2.73777e-05	0.892	0.003	0.411	0.021	0.976	0.191
57.58	426.21	6	1	2.245	2.25473e-05	0.8	0.811	0.912	0.543	0.841	0.905
61.44	399.19	5	2	2.607	4.59942e-05	0.518	0.914	0.926	0.31	0.262	0.045
32.67	416.19	3	0	2.639	1.86969e-05	0.241	0.973	0.808	0.093	0.074	0.882
64.68	440.22	6	2	2.923	1.89195e-05	0.801	0.637	0.453	0.265	0.822	0.761
74.35	537.16	7	0	4.04	1.66966e-05	0.358	0.811	0.887	0.005	0.949	0.95
94.16	634.31	9	1	3.346	2.42913e-05	0.123	0.039	0.952	0.018	0.891	0.033
112.48	306.12	7	4	3.583	5.5553e-06	0.509	0.404	0.01	0.874	0.897	0.864
90.03	496.21	8	1	2.187	1.00714e-05	0.296	0.149	0.852	0.537	0.815	0.983
86.79	583.16	7	1	2.571	1.88728e-05	0.044	0.056	0.962	0.031	0.597	0.658
76.42	456.22	8	0	3.663	1.95882e-05	0.991	0.936	0.194	0.314	0.14	0.995
90.53	437.24	8	1	3.754	5.59234e-06	0.777	0.932	0.006	0.092	0.156	0.252
73.13	348.15	5	2	2.652	1.53903e-05	0.084	0.545	0.085	0.832	0.025	0.056
107.52	387.14	8	2	2.752	8.99125e-06	0.902	0.004	0.508	0.811	0.008	0.836
111.09	713.41	11	1	2.969	6.6955e-06	0.167	0.011	0.516	0.058	0.937	0.999
72.96	542.25	7	1	2.654	7.81387e-06	0.328	0.889	0.744	0.166	0.426	0.997
69.72	501.22	6	1	2.327	7.61764e-06	0.332	0.033	0.844	0.099	0.791	0.997
95.75	506.21	8	1	2.605	7.65632e-06	0.626	0.002	0.805	0.097	0.346	0.996
71.33	449.2	7	0	2.522	9.56912e-06	0.96	0.511	0.253	0.068	0.175	0.996
91.84	582.23	8	1	2.471	1.23501e-05	0.078	0.983	0.854	0.043	0.968	0.995
104.02	378.23	8	2	2.956	3.03815e-05	0.804	0.91	0.013	0.592	0.011	0.894
107.1	590.26	9	1	2.933	3.09482e-05	0.02	0.436	0.786	0.24	0.564	0.946
102.06	621.26	9	2	2.446	5.53573e-06	0.085	0.013	0.673	0.143	0.977	0.999
101.64	564.28	9	2	2.522	1.05864e-05	0.206	0.313	0.889	0.502	0.952	0.995
117.66	507.24	10	2	2.733	4.88555e-06	0.06	0.003	0.262	0.056	0.595	0.909
144.91	528.2	10	4	2.113	3.46139e-06	0.032	0.028	0.458	0.71	0.295	0.971
107.61	518.17	8	3	2.036	9.33306e-06	0.093	0.007	0.851	0.243	0.969	0.981
81.75	462.26	7	2	2.14	2.32722e-05	0.174	0.202	0.792	0.504	0.677	0.987
93.69	486.27	8	2	2.752	6.79245e-06	0.636	0.985	0.071	0.481	0.893	0.94
58.64	486.14	5	1	2.773	1.45155e-05	0.225	0.002	0.752	0.468	0.623	0.867
98.82	482.29	8	2	2.245	2.69064e-05	0.157	0.98	0.295	0.587	0.138	0.993
56.41	461.19	5	1	2.604	7.43433e-06	0.53	0.004	0.942	0.452	0.674	0.975
79.62	498.23	6	1	3.205	1.54832e-05	0.102	0.002	0.868	0.066	0.185	0.995
56.41	429.24	5	1	2.381	9.42144e-06	0.297	0.161	0.815	0.25	0.48	0.995
95.85	575.21	8	2	2.982	5.58383e-06	0.034	0.001	0.943	0.061	0.743	0.996
107.61	568.3	8	3	2.784	2.67826e-05	0.033	0.097	0.945	0.183	0.742	0.99
52.65	419.26	5	1	2.03	1.40975e-05	0.678	0.974	0.24	0.1	0.957	0.954
52.23	420.29	5	1	2.888	1.08396e-05	0.839	0.968	0.008	0.025	0.828	0.901
69.72	481.24	6	1	2.249	1.41858e-05	0.113	0.449	0.93	0.102	0.851	0.993
78.51	523.21	6	2	2.261	6.93296e-06	0.054	0.005	0.927	0.024	0.975	0.99
83.13	417.15	6	1	2.828	1.51984e-05	0.295	0.003	0.803	0.056	0.711	0.805
94.99	392.14	7	1	2.288	5.58291e-06	0.315	0.929	0.277	0.445	0.043	0.695
70.24	398.16	5	1	2.543	1.26897e-05	0.192	0.005	0.839	0.044	0.462	0.924
74.33	502.17	6	2	2.479	1.63614e-05	0.612	0.007	0.95	0.043	0.882	0.841
88.33	426.15	7	1	2.252	1.40704e-05	0.225	0.001	0.907	0.077	0.809	0.938
106.79	434.16	9	1	2.301	1.15628e-05	0.427	0.002	0.88	0.299	0.732	0.86
88.33	458.16	7	1	2.286	8.08211e-06	0.475	0.001	0.922	0.101	0.887	0.989
88.33	552.18	7	1	2.553	7.07524e-06	0.069	0.001	0.921	0.023	0.961	0.974
88.33	480.22	7	1	2.348	2.31982e-05	0.082	0.004	0.952	0.097	0.422	0.932
101.22	441.18	8	1	2.312	1.33632e-05	0.23	0.001	0.88	0.133	0.699	0.988
100.36	473.17	8	2	2.361	1.05611e-05	0.181	0.001	0.85	0.059	0.654	0.978
114.36	507.19	9	1	2.461	1.12869e-05	0.028	0.003	0.901	0.111	0.707	0.995
62.62	491.22	6	0	2.598	2.40832e-05	0.983	0.033	0.932	0.034	0.862	0.542
130.71	644.26	10	2	3.03	1.95643e-05	0.014	0.026	0.886	0.25	0.566	0.788
96.24	488.2	8	1	2.959	2.51186e-05	0.169	0.012	0.934	0.624	0.048	0.916
70.99	362.17	6	1	2.902	8.06596e-06	0.316	0.004	0.863	0.05	0.085	0.464
77.73	465.21	6	3	2.978	6.66719e-06	0.025	0.086	0.637	0.104	0.159	0.292
77.25	427.2	7	1	3.51	9.55294e-06	0.773	0.027	0.684	0.173	0.888	0.996
57.58	396.25	6	1	2.265	5.6763e-06	0.562	0.028	0.015	0.128	0.68	0.905
58.1	417.24	5	1	2.723	1.64511e-05	0.774	0.011	0.864	0.095	0.669	0.993
105.64	479.2	9	2	4.559	1.71992e-05	0.02	0.251	0.643	0.472	0.41	0.779
81.24	508.19	8	0	2.391	8.05388e-06	0.314	0.351	0.247	0.451	0.687	0.997
84.04	480.2	8	1	3.14	5.91158e-06	0.653	0.216	0.032	0.22	0.66	0.989
69.72	441.21	6	1	2.27	1.34364e-05	0.218	0.103	0.738	0.134	0.8	0.994
121.59	534.27	12	0	3.356	4.25659e-06	0.154	0.976	0.029	0.435	0.348	0.998
81.75	584.22	7	2	2.715	7.602e-06	0.234	0.002	0.541	0.016	0.372	0.994
78.51	419.22	6	2	2.067	2.61473e-05	0.132	0.02	0.604	0.253	0.661	0.993
135.87	449.16	9	3	2.37	2.43562e-05	0.43	0.053	0.302	0.149	0.227	0.816
55.89	474.22	6	1	2.257	7.81778e-06	0.334	0.012	0.689	0.239	0.849	0.998
152.08	487.2	11	4	3.574	5.37625e-06	0.052	0.011	0.776	0.361	0.769	0.531
92.06	427.21	8	1	3.725	7.27116e-06	0.591	0.003	0.467	0.328	0.883	0.606
48.99	375.17	4	1	3.071	1.8194e-05	0.546	0.002	0.819	0.196	0.711	0.826
69.72	555.2	6	1	3.028	7.2634e-06	0.134	0.004	0.188	0.016	0.966	0.997
60.93	411.25	6	0	2.744	7.87505e-06	0.34	0.455	0.072	0.171	0.38	0.935
69.3	416.22	6	1	2.846	1.4617e-05	0.367	0.006	0.227	0.25	0.676	0.971
60.93	461.27	6	0	2.819	1.13093e-05	0.419	0.047	0.098	0.192	0.674	0.988
52.65	397.27	5	1	2.766	1.74977e-05	0.553	0.216	0.279	0.052	0.706	0.987
78.43	391.2	7	1	3.193	1.21367e-05	0.713	0.003	0.061	0.121	0.118	0.984
91.08	458.18	7	2	3.316	1.03036e-05	0.023	0.002	0.658	0.29	0.669	0.911
112.03	656.29	10	2	3.353	1.35837e-05	0.75	0.004	0.878	0.151	0.67	0.977
93.21	520.18	8	1	3.136	2.50557e-05	0.125	0.003	0.278	0.046	0.535	0.979
69.64	465.25	7	0	2.591	1.18961e-05	0.313	0.013	0.332	0.175	0.566	0.995
58.44	422.18	6	0	2.605	2.6035e-05	0.71	0.047	0.057	0.17	0.822	0.854
121.09	474.19	9	2	2.577	1.29942e-05	0.347	0.987	0.26	0.083	0.214	0.975
52.65	391.23	5	1	2.078	1.51138e-05	0.878	0.863	0.072	0.242	0.982	0.846
70.91	641.34	8	0	2.804	9.40207e-06	0.299	0.002	0.436	0.193	0.917	0.801
90.03	476.24	8	1	2.316	9.76102e-06	0.297	0.075	0.16	0.719	0.093	0.938
90.03	518.2	8	1	2.299	2.60919e-05	0.149	0.268	0.875	0.087	0.731	0.46
95.58	483.22	7	2	2.806	2.73782e-05	0.186	0.009	0.905	0.069	0.199	0.836
90.03	524.25	8	1	2.457	1.21278e-05	0.956	0.955	0.045	0.053	0.877	0.176
69.72	427.19	6	1	2.202	2.06116e-05	0.965	0.945	0.1	0.041	0.975	0.342
78.51	391.19	6	2	3.194	2.93549e-05	0.922	0.458	0.768	0.467	0.145	0.919
53.51	417.15	5	0	2.409	1.99319e-05	0.424	0.141	0.909	0.365	0.073	0.876
62.55	388.18	5	1	2.284	1.75721e-05	0.075	0.139	0.862	0.305	0.45	0.779
82.78	459.23	8	0	2.734	2.47053e-05	0.267	0.007	0.907	0.26	0.535	0.994
107.1	516.24	9	1	2.928	1.15274e-05	0.394	0.848	0.435	0.372	0.101	0.987
150.96	717.38	14	1	4.036	1.8338e-05	0.034	0.995	0.112	0.798	0.003	0.988
90.03	498.23	8	1	2.636	1.52622e-05	0.205	0.008	0.509	0.556	0.667	0.996
122.89	527.22	10	2	3.083	1.49633e-05	0.353	0.692	0.662	0.153	0.343	0.958
128.38	483.23	8	5	2.676	4.93023e-06	0.848	0.909	0.298	0.378	0.223	0.969
78.09	424.19	6	2	2.602	6.61088e-06	0.274	0.003	0.918	0.279	0.522	0.817
87.32	480.22	7	2	2.933	5.63166e-06	0.101	0.006	0.959	0.327	0.835	0.926
71.7	450.21	7	0	2.894	1.98825e-05	0.138	0.002	0.912	0.043	0.895	0.982
82.78	445.21	8	0	2.735	2.869e-05	0.313	0.003	0.903	0.336	0.265	0.99
69.72	451.23	6	1	2.774	1.54113e-05	0.41	0.026	0.271	0.07	0.843	0.933
40.62	396.18	4	0	2.352	1.61444e-05	0.364	0.003	0.801	0.093	0.375	0.817
69.72	441.21	6	1	2.238	1.91414e-05	0.956	0.959	0.156	0.036	0.982	0.404
49.85	514.23	5	0	2.815	2.26523e-05	0.579	0.921	0.808	0.044	0.689	0.033
115.15	474.24	9	2	2.985	3.30349e-06	0.711	0.004	0.029	0.524	0.945	0.887
108.45	536.27	11	0	3.299	7.28191e-06	0.508	0.912	0.021	0.421	0.034	0.925
88.14	569.2	9	0	3.43	9.78575e-06	0.318	0.985	0.091	0.304	0.382	0.997
58.44	468.11	6	0	2.393	1.19622e-05	0.97	0.002	0.886	0.205	0.936	0.923
134.92	626.32	11	3	3.602	2.10492e-05	0.02	0.201	0.854	0.805	0.154	0.986
138.14	789.27	14	1	4.126	1.622e-05	0.393	0.995	0.292	0.17	0.38	0.777
52.98	575.24	5	0	3.564	1.10789e-05	0.068	0.005	0.93	0.022	0.909	0.276
79.96	479.21	8	1	2.571	7.42302e-06	0.2	0.951	0.041	0.36	0.291	0.972
79.96	623.23	8	1	3.392	8.32561e-06	0.299	0.382	0.686	0.059	0.744	0.987
57	457.24	6	0	2.388	2.74734e-05	0.283	0.019	0.364	0.26	0.888	0.888
90.03	634.28	8	1	2.519	9.16135e-06	0.062	0.056	0.875	0.059	0.986	0.999
81.24	474.23	8	0	2.239	1.45198e-05	0.352	0.995	0.193	0.225	0.881	0.978
102.91	504.18	8	1	2.724	2.14012e-05	0.198	0.004	0.852	0.066	0.825	0.953
69.72	473.19	6	1	2.36	1.1959e-05	0.307	0.128	0.642	0.29	0.617	0.994
82.86	441.17	7	1	2.082	1.7309e-05	0.137	0.157	0.55	0.312	0.961	0.989
86.79	437.14	7	1	1.989	2.40706e-05	0.101	0.01	0.869	0.21	0.682	0.573
125.98	580.16	10	1	2.675	1.05007e-05	0.175	0.211	0.68	0.104	0.886	0.968
90.55	401.14	7	1	2.42	1.94529e-05	0.406	0.023	0.618	0.078	0.441	0.895
60.93	393.21	6	0	2.004	1.56322e-05	0.351	0.061	0.141	0.654	0.639	0.988
94.88	601.28	10	0	2.761	1.93327e-05	0.399	0.006	0.955	0.1	0.936	0.975
104.19	464.14	9	1	2.667	1.54204e-05	0.299	0.006	0.771	0.658	0.432	0.735
108.29	614.32	11	0	2.667	2.57249e-05	0.209	0.989	0.561	0.27	0.898	0.998
108.82	518.22	10	0	2.632	4.92157e-05	0.396	0.999	0.465	0.157	0.425	0.936
128.61	364.18	9	4	3.223	5.16489e-06	0.177	0.037	0.048	0.741	0.736	0.995
70.16	411.22	7	0	2.486	3.85578e-05	0.627	0.995	0.039	0.271	0.608	0.553
61.34	400.19	6	1	2.466	1.68889e-05	0.685	0.041	0.857	0.354	0.55	0.922
137.06	447.25	10	5	3.404	3.17586e-06	0.41	0.75	0.014	0.135	0.472	0.999
128.27	433.23	10	4	3.361	5.17563e-06	0.348	0.947	0.008	0.153	0.281	0.998
123.31	524.26	10	3	4.371	3.87504e-06	0.642	0.848	0.346	0.355	0.542	0.44
103.08	508.27	9	2	3.581	6.02603e-06	0.79	0.886	0.389	0.157	0.522	0.964
103.08	522.29	9	2	3.577	6.93075e-06	0.762	0.95	0.415	0.129	0.553	0.973
114.74	502.28	10	2	3.654	5.78403e-06	0.094	0.59	0.461	0.135	0.94	0.993
90.03	562.2	8	1	2.392	1.82362e-05	0.078	0.007	0.795	0.051	0.778	0.96
85.51	568.15	7	2	2.583	6.08817e-06	0.096	0.002	0.904	0.033	0.896	0.995
86.86	560.3	9	2	2.999	6.40482e-06	0.372	0.019	0.206	0.041	0.967	0.964
107.67	491.22	10	1	3.202	2.50835e-05	0.322	0.007	0.646	0.654	0.841	0.183
83.36	548.23	8	1	2.457	1.2176e-05	0.121	0.004	0.93	0.056	0.991	0.959
121.59	654.35	11	3	3.429	1.38786e-05	0.018	0.97	0.144	0.533	0.452	0.999
85.87	407.18	7	2	2.252	1.27187e-05	0.462	0.087	0.459	0.727	0.507	0.926
57.69	334.13	5	0	2.024	3.26975e-05	0.339	0.007	0.716	0.145	0.459	0.877
52.03	459.26	7	0	2.395	1.07457e-05	0.547	0.01	0.057	0.098	0.783	0.756
43.86	623.26	5	0	3.565	7.35615e-06	0.102	0.004	0.683	0.008	0.965	0.997
133.12	533.17	10	3	2.569	1.3474e-05	0.075	0.914	0.904	0.329	0.267	0.973
56.41	345.15	5	1	2.328	1.53669e-05	0.454	0.008	0.8	0.115	0.732	0.949
52.65	347.16	5	1	2.19	1.81022e-05	0.281	0.007	0.62	0.225	0.345	0.945
78.53	352.15	7	1	2.888	2.52781e-05	0.322	0.004	0.579	0.257	0.021	0.628
49.85	376.18	5	0	2.465	2.36624e-05	0.282	0.004	0.694	0.138	0.058	0.208
88.23	540.28	9	2	2.362	2.38179e-05	0.356	0.419	0.845	0.323	0.974	0.993
65.54	544.21	6	1	2.358	5.11756e-06	0.156	0.003	0.732	0.046	0.983	0.994
134.94	512.28	11	3	3.551	2.19592e-06	0.023	0.282	0.089	0.727	0.947	0.641
64.59	429.25	6	1	2.895	1.98178e-05	0.837	0.04	0.238	0.136	0.923	0.993
78.43	551.19	7	1	2.5	8.33481e-06	0.059	0.001	0.851	0.05	0.881	0.991
119.13	517.23	10	2	2.411	5.39346e-05	0.251	0.995	0.258	0.179	0.912	0.866
65.8	403.16	6	1	3.31	1.42726e-05	0.406	0.984	0.088	0.091	0.866	0.962
55.89	468.23	6	1	2.084	1.33312e-05	0.772	0.103	0.1	0.126	0.98	0.806
43.86	453.24	5	0	2.088	1.64248e-05	0.464	0.022	0.663	0.116	0.989	0.932
65.79	471.18	6	1	2.242	1.11007e-05	0.363	0.498	0.9	0.032	0.99	0.97
55.89	570.24	6	1	2.686	8.16507e-06	0.932	0.015	0.132	0.006	0.996	0.997
74.65	460.25	7	1	2.225	1.82045e-05	0.402	0.613	0.416	0.141	0.956	0.798
123.89	586.25	9	4	2.865	5.60162e-06	0.379	0.002	0.437	0.013	0.945	0.837
86.79	405.17	7	1	2.125	3.21468e-05	0.281	0.046	0.175	0.075	0.784	0.689
132.88	545.14	10	2	3.208	2.35728e-05	0.023	0.983	0.208	0.033	0.182	0.692
82.71	443.18	7	1	2.623	2.72174e-05	0.59	0.447	0.445	0.029	0.888	0.652
58.97	402.12	5	0	3.048	2.70768e-05	0.985	0.002	0.931	0.106	0.017	0.124
84.99	363.16	6	2	2.983	1.97008e-05	0.999	0.003	0.883	0.171	0.1	0.049
54.79	399.19	5	0	2.969	2.21505e-05	0.961	0.006	0.951	0.167	0.013	0.03
90.45	499.2	7	2	2.774	1.06333e-05	0.361	0.005	0.951	0.217	0.187	0.827
86.57	350.13	6	1	3.28	1.94245e-05	0.773	0.005	0.638	0.371	0.089	0.101
267.56	755.38	16	11	3.953	1.52458e-05	0.014	0.993	0.273	0.34	0.051	0.916
141.91	681.39	10	4	3.332	2.02645e-05	0.065	0.856	0.81	0.038	0.169	0.989
168.9	552.2	11	5	3.471	2.70631e-06	0.035	0.955	0.325	0.857	0.016	0.659
99.35	619.28	8	3	3.625	1.46247e-05	0.066	0.597	0.947	0.107	0.813	0.196
116.84	692.37	9	3	3.636	5.08664e-05	0.001	0.057	0.893	0.054	0.366	0.991
67.87	552.39	6	1	3.874	2.43802e-05	0.073	0.988	0.246	0.051	0.67	0.209
114.61	593.3	9	3	3.508	1.88465e-05	0.015	0.957	0.912	0.61	0.139	0.959
78.51	505.24	6	2	2.851	3.70017e-05	0.03	0.953	0.887	0.155	0.463	0.88
221.42	769.37	15	8	3.957	2.71257e-05	0.011	0.582	0.087	0.17	0.214	0.97
81.69	333.16	6	2	3.624	2.21341e-05	0.954	0.01	0.047	0.331	0.019	0.747
122.13	569.22	12	1	3.196	2.46116e-05	0.516	0.906	0.757	0.135	0.421	0.106
102.48	400.16	8	2	2.954	5.63341e-06	0.882	0.005	0.499	0.386	0.005	0.488
96.69	453.22	7	3	2.953	2.32287e-05	0.668	0.013	0.703	0.118	0.706	0.726
115.62	328.08	7	3	4.657	3.16771e-06	0.55	0.004	0.348	0.537	0.081	0.772
204.49	597.2	14	6	4.256	3.58028e-06	0.302	0.969	0.288	0.559	0.534	0.308
137.74	467.15	9	4	2.277	1.40172e-05	0.005	0.099	0.357	0.758	0.116	0.075
241.77	517.14	15	8	4.217	8.46502e-05	0.237	0.555	0.006	0.899	0.254	0.001
87.3	583.16	6	3	2.952	6.40069e-06	0.005	0.004	0.916	0.015	0.459	0.024
105.12	571.18	8	3	2.499	6.264e-06	0.079	0.005	0.87	0.038	0.413	0.682
78.51	377.17	6	2	2.162	5.22657e-05	0.302	0.536	0.315	0.238	0.665	0.181
46.17	287.09	3	1	1.986	2.06861e-05	0.179	0.131	0.479	0.115	0.153	0.038
46.17	287.09	3	1	2.003	2.02512e-05	0.241	0.205	0.525	0.109	0.176	0.031
116.59	377.2	8	4	3.445	6.5205e-06	0.354	0.926	0.02	0.186	0.205	0.998
102.6	459.27	8	3	3.434	1.29725e-05	0.28	0.913	0.297	0.103	0.065	0.996
90.98	482.2	8	2	2.569	1.90586e-05	0.312	0.072	0.398	0.25	0.045	0.8
52.65	445.2	5	1	2.309	9.60206e-06	0.915	0.007	0.086	0.125	0.872	0.817
110.85	603.28	9	3	2.308	7.06206e-06	0.164	0.013	0.506	0.109	0.996	0.971
92.23	602.23	7	3	2.499	6.41028e-06	0.024	0.989	0.798	0.072	0.321	0.173
122.88	660.34	10	4	2.553	1.09276e-05	0.137	0.934	0.461	0.089	0.959	0.996
117.49	522.16	9	3	2.629	5.62353e-06	0.293	0.001	0.743	0.332	0.555	0.846
97.12	418.2	7	2	2.207	3.36778e-05	0.322	0.002	0.862	0.432	0.056	0.87
107.19	495.23	8	3	2.354	6.44014e-06	0.134	0.005	0.915	0.212	0.718	0.727
166.27	534.2	10	7	2.094	4.1193e-06	0.187	0.45	0.123	0.357	0.856	0.845
61.44	501.19	5	2	2.341	6.68602e-06	0.815	0.015	0.199	0.07	0.981	0.233
58.2	434.18	4	2	3.472	1.23255e-05	0.019	0.006	0.397	0.046	0.477	0.126
67.59	372.14	5	2	2.712	1.02547e-05	0.806	0.005	0.707	0.119	0.201	0.961
107.91	474.29	9	2	4.067	4.16192e-06	0.636	0.262	0.004	0.114	0.716	0.807
89.4	474.27	8	2	3.298	6.09937e-06	0.979	0.723	0.223	0.615	0.621	0.821
119.97	521.21	9	3	3.669	7.54193e-06	0.114	0.002	0.468	0.331	0.212	0.736
130.38	398.15	8	5	3.135	3.80011e-06	0.085	0.103	0.471	0.783	0.895	0.258
83.12	478.1	6	3	2.13	1.26062e-05	0.127	0.009	0.358	0.118	0.839	0.088
98.91	433.13	7	4	2.212	9.09669e-06	0.271	0.004	0.876	0.217	0.51	0.057
96.01	411.17	7	3	2.176	1.14579e-05	0.158	0.829	0.763	0.365	0.562	0.077
86.88	452.22	6	3	2.38	9.58742e-06	0.164	0.358	0.892	0.124	0.359	0.42
109.78	390.22	7	4	3.217	2.11914e-06	0.414	0.935	0.046	0.616	0.966	0.99
44.89	314.14	3	2	2.108	1.20394e-05	0.564	0.813	0.741	0.26	0.039	0.073
100.44	507.14	7	3	2.174	8.97941e-06	0.009	0.051	0.714	0.087	0.917	0.866
92.34	466.19	6	2	2.269	2.91518e-05	0.056	0.148	0.332	0.028	0.314	0.534
110.34	442.2	7	4	2.965	6.00482e-06	0.065	0.761	0.777	0.333	0.108	0.542
47.56	537.32	4	1	4.875	1.45443e-05	0.022	0.958	0.096	0.008	0.91	0.683
70.23	359.16	5	3	1.695	2.63683e-05	0.525	0.903	0.741	0.354	0.649	0.05
70.23	359.16	5	3	1.731	1.61553e-05	0.393	0.04	0.581	0.24	0.566	0.035
100.14	513.27	8	4	2.685	4.47505e-06	0.577	0.008	0.155	0.048	0.959	0.684
137.93	474.29	9	5	3.52	3.04805e-06	0.159	0.398	0.082	0.331	0.98	0.998
121.27	370.15	7	5	2.761	7.34067e-06	0.13	0.818	0.103	0.834	0.966	0.82
96.79	451.16	6	4	2.333	5.86114e-06	0.939	0.09	0.32	0.241	0.833	0.166
99.24	417.22	7	3	2.658	8.99894e-06	0.509	0.031	0.198	0.272	0.361	0.519
80.12	521.19	7	1	2.625	1.34387e-05	0.319	0.002	0.852	0.126	0.593	0.676
81.75	500.22	7	2	2.859	1.47089e-05	0.133	0.279	0.748	0.089	0.448	0.242
62.18	484.23	5	2	2.605	1.03149e-05	0.697	0.999	0.827	0.107	0.856	0.079
110.85	567.28	9	3	2.233	1.36692e-05	0.263	0.905	0.492	0.182	0.971	0.969
186.34	526.14	14	3	3.038	1.17937e-05	0.035	0.989	0.826	0.348	0.058	0.012
69.28	460.23	5	3	2.418	7.08176e-06	0.672	0.983	0.705	0.227	0.964	0.626
70.23	405.19	5	3	1.969	2.07214e-05	0.17	0.006	0.448	0.106	0.507	0.029
122.67	459.2	8	4	3.484	3.66005e-06	0.404	0.127	0.167	0.365	0.874	0.997
57.25	327.14	4	2	2.229	8.79645e-06	0.421	0.904	0.672	0.458	0.083	0.173
103.75	412.15	7	2	3.526	6.31518e-06	0.2	0.002	0.88	0.281	0.075	0.202
78.51	395.13	6	2	2.599	1.22221e-05	0.158	0.016	0.785	0.231	0.008	0.782
66.48	382.13	5	1	1.986	1.53462e-05	0.138	0.018	0.744	0.102	0.009	0.12
95.58	513.17	7	2	2.474	9.38829e-06	0.063	0.002	0.856	0.061	0.19	0.227
95.58	405.17	7	2	2.051	3.81943e-05	0.403	0.179	0.478	0.169	0.011	0.48
133.02	538.22	9	4	2.817	1.29473e-05	0.028	0.883	0.102	0.258	0.025	0.74
141.91	537.2	10	4	2.778	2.63141e-05	0.014	0.251	0.476	0.143	0.41	0.422
86.68	527.23	8	2	2.294	8.90881e-06	0.366	0.054	0.785	0.114	0.948	0.886
91.06	397.14	6	3	2.013	6.14146e-06	0.176	0.21	0.839	0.25	0.187	0.136
115.45	579.23	8	4	2.564	4.55902e-06	0.05	0.524	0.757	0.301	0.378	0.57
145.5	679.2	10	5	2.182	3.52788e-06	0.004	0.001	0.258	0.076	0.843	0.895
150.54	606.16	10	4	2.299	5.56372e-06	0.001	0.007	0.756	0.219	0.129	0.557
190.25	618.2	14	4	2.463	4.17091e-06	0.011	0.001	0.139	0.144	0.82	0.822
155.11	484.15	11	3	2.689	8.75014e-06	0.199	0.694	0.926	0.42	0.09	0.064
81.75	454.2	7	2	2.242	2.71093e-05	0.294	0.902	0.861	0.155	0.904	0.801
162.59	532.21	12	4	2.357	4.10888e-06	0.237	0.008	0.324	0.851	0.334	0.395
108.58	489.18	9	3	2.616	7.04131e-06	0.109	0.002	0.863	0.218	0.209	0.612
197.82	754.31	13	7	3.355	8.31517e-06	0.002	0.531	0.873	0.188	0.659	0.988
67.43	418.17	5	2	2.021	1.60035e-05	0.03	0.006	0.617	0.164	0.557	0.443
69.72	427.19	6	1	2.165	1.912e-05	0.993	0.85	0.191	0.082	0.985	0.436
136.2	561.17	11	2	2.446	5.91642e-06	0.309	0.76	0.127	0.104	0.361	0.012
158.74	649.1	10	4	3.037	1.00965e-05	0.001	0.386	0.961	0.13	0.085	0.061
133.05	593.13	9	4	2.448	5.30074e-06	0.007	0.001	0.955	0.092	0.574	0.491
88.91	449.19	7	2	2.275	2.58498e-05	0.992	0.003	0.77	0.167	0.285	0.038
66.89	385.12	5	2	2.255	5.77922e-06	0.289	0.002	0.491	0.186	0.144	0.06
95.99	466.2	7	3	2.384	6.37825e-06	0.357	0.887	0.885	0.363	0.261	0.121
74.32	385.18	5	2	2.727	1.63166e-05	0.449	0.01	0.486	0.054	0.764	0.3
80.8	521.28	7	2	2.673	9.55294e-06	0.401	0.04	0.292	0.087	0.884	0.92
57.25	403.17	4	2	2.308	8.62421e-06	0.216	0.97	0.521	0.149	0.35	0.198
57.25	361.1	4	2	2.335	8.55779e-06	0.291	0.093	0.64	0.251	0.323	0.165
103.42	420.13	7	3	2.496	4.49307e-06	0.095	0.012	0.744	0.307	0.68	0.2
57.25	489.13	4	2	2.791	7.83713e-06	0.024	0.007	0.709	0.021	0.645	0.318
57.25	361.1	4	2	2.344	8.71898e-06	0.299	0.093	0.615	0.232	0.367	0.173
77.48	393.15	5	3	2.662	6.93644e-06	0.081	0.554	0.677	0.265	0.164	0.191
100.43	427.15	7	3	2.203	5.67816e-06	0.296	0.038	0.723	0.269	0.061	0.033
78.51	409.14	6	2	2.617	2.21291e-05	0.148	0.04	0.873	0.238	0.02	0.763
46.17	373.09	3	1	2.077	9.57193e-06	0.066	0.02	0.512	0.032	0.314	0.088
81.42	344.12	5	3	2.186	1.18352e-05	0.294	0.005	0.772	0.139	0.15	0.075
121.44	509.2	8	3	2.269	3.83123e-05	0.061	0.009	0.258	0.075	0.192	0.697
92.34	418.07	6	2	2.044	1.36397e-05	0.07	0.001	0.578	0.072	0.406	0.174
75.27	344.12	5	2	2.215	8.07041e-06	0.137	0.004	0.441	0.26	0.04	0.023
63.24	315.09	4	1	2.01	1.66538e-05	0.125	0.004	0.507	0.112	0.135	0.037
58.2	302.11	4	2	2.182	9.61147e-06	0.147	0.006	0.576	0.243	0.06	0.084
46.17	371.28	3	1	2.466	1.57969e-05	0.368	0.985	0.142	0.132	0.376	0.061
71.41	449.21	6	1	2.411	2.30045e-05	0.602	0.004	0.741	0.058	0.41	0.84
97.27	419.18	7	2	2.314	2.3497e-05	0.168	0.143	0.403	0.126	0.062	0.057
68.17	356.12	5	1	1.907	1.70537e-05	0.482	0.664	0.513	0.307	0.082	0.018
80.2	385.14	6	2	2.051	5.77139e-06	0.347	0.06	0.319	0.324	0.047	0.031
80.2	399.16	6	2	1.974	9.27777e-06	0.44	0.444	0.846	0.248	0.254	0.034
90.98	582.32	8	2	3.35	1.34167e-05	0.117	0.917	0.871	0.102	0.679	0.504
51.1	348.18	4	1	2.094	1.97867e-05	0.74	0.94	0.639	0.091	0.335	0.07
69.72	391.19	6	1	2.175	2.26204e-05	0.611	0.912	0.072	0.182	0.515	0.262
52.65	485.21	5	1	2.41	1.53249e-05	0.925	0.93	0.099	0.014	0.982	0.219
57.58	440.22	6	1	2.142	1.97737e-05	0.857	0.986	0.638	0.069	0.953	0.766
92.14	445.19	7	2	2.911	2.14268e-05	0.821	0.003	0.249	0.149	0.945	0.79
46.17	287.09	3	1	1.894	1.78501e-05	0.225	0.018	0.476	0.103	0.232	0.057
80.2	439.11	6	2	2.264	1.05148e-05	0.42	0.003	0.708	0.192	0.064	0.137
71.33	332.12	5	2	2.21	9.30629e-06	0.372	0.25	0.432	0.269	0.027	0.024
95.58	481.2	7	2	2.224	1.61652e-05	0.142	0.008	0.562	0.091	0.281	0.907
87.3	447.16	6	3	3.884	5.98573e-06	0.012	0.028	0.222	0.071	0.477	0.495
63.24	265.07	4	1	1.856	1.86852e-05	0.068	0.004	0.482	0.228	0.055	0.045
87.99	390.16	6	2	4.002	1.67988e-05	0.271	0.004	0.469	0.611	0.041	0.089
58.2	432.18	4	2	2.064	9.25301e-06	0.029	0.599	0.564	0.085	0.691	0.517
69.72	441.21	6	1	2.343	2.167e-05	0.461	0.928	0.299	0.111	0.801	0.263
57.3	515.06	4	1	3.617	6.61464e-06	0.027	0.663	0.889	0.01	0.088	0.051
49.33	333.17	3	2	2.181	1.80987e-05	0.333	0.965	0.563	0.121	0.066	0.422
74.65	482.23	7	1	2.208	2.18044e-05	0.497	0.546	0.442	0.061	0.963	0.561
76.02	498.21	6	2	2.336	1.06236e-05	0.426	0.997	0.954	0.12	0.76	0.03
68.1	546.26	7	1	2.491	1.52559e-05	0.206	0.834	0.213	0.106	0.989	0.117
41.99	312.13	3	1	1.777	1.76832e-05	0.761	0.992	0.61	0.161	0.592	0.041
67.77	340.13	5	1	2.035	2.04417e-05	0.929	0.794	0.084	0.288	0.705	0.193
54.88	313.12	4	1	1.961	1.66135e-05	0.755	0.874	0.316	0.31	0.444	0.103
124.6	457.16	8	4	2.102	4.77549e-06	0.017	0.003	0.383	0.829	0.105	0.35
55.89	542.29	6	1	3.003	8.27842e-06	0.966	0.72	0.005	0.031	0.971	0.934
116.59	377.2	8	4	3.483	7.42305e-06	0.433	0.902	0.013	0.2	0.173	0.997
102.6	445.26	8	3	3.476	8.73531e-06	0.352	0.845	0.22	0.133	0.045	0.995
105.98	409.16	8	2	2.698	1.30238e-05	0.368	0.02	0.466	0.244	0.034	0.019
158.63	539.18	11	5	2.283	3.55062e-06	0.039	0.001	0.242	0.594	0.129	0.4
124.6	417.13	8	4	1.783	3.89895e-06	0.055	0.002	0.326	0.782	0.211	0.294
130.39	416.15	8	5	1.812	4.90418e-06	0.358	0.001	0.424	0.293	0.702	0.459
92.34	384.11	6	2	1.93	1.13397e-05	0.076	0.003	0.582	0.156	0.231	0.158
117.59	580.28	10	3	2.507	1.096e-05	0.517	0.349	0.762	0.121	0.792	0.731
76.02	412.19	6	2	1.971	1.97166e-05	0.741	0.74	0.906	0.482	0.484	0.093
61.96	390.12	4	2	2.16	1.01904e-05	0.034	0.002	0.437	0.105	0.367	0.043
94.39	469.2	7	3	2.887	2.40688e-05	0.133	0.999	0.713	0.27	0.247	0.072
130.39	456.14	9	3	2.313	6.98929e-06	0.035	0.085	0.7	0.618	0.255	0.032
172.38	534.13	12	4	2.368	6.48517e-06	0.002	0.703	0.812	0.319	0.109	0.032
90.14	450.17	7	1	2.232	9.05235e-06	0.141	0.002	0.38	0.126	0.898	0.051
88.33	408.16	7	1	2.185	1.336e-05	0.491	0.002	0.756	0.147	0.203	0.884
121.53	469.16	8	3	2.23	1.15121e-05	0.008	0.003	0.589	0.747	0.085	0.229
124.69	505.16	8	4	2.359	7.55058e-06	0.005	0.007	0.427	0.493	0.224	0.143
115.45	509.15	8	4	2.7	7.28491e-06	0.044	0.051	0.928	0.22	0.038	0.11
90.54	428.18	7	3	2.087	2.03777e-05	0.231	0.816	0.904	0.763	0.175	0.172
99.33	442.2	7	4	2.089	4.12845e-05	0.034	0.029	0.823	0.357	0.241	0.278
99.33	452.18	7	4	2	3.14978e-05	0.046	0.79	0.882	0.427	0.314	0.118
88.33	404.18	7	1	2.214	1.97372e-05	0.481	0.001	0.937	0.53	0.051	0.755
71.26	390.21	6	1	2.181	2.48832e-05	0.988	0.002	0.725	0.408	0.62	0.278
83.36	486.27	8	1	2.37	3.06603e-05	0.455	0.853	0.764	0.127	0.714	0.981
90.54	476.2	7	3	2.201	6.61971e-06	0.773	0.151	0.295	0.518	0.845	0.592
98.02	555.15	8	2	2.33	1.14013e-05	0.277	0.005	0.463	0.277	0.95	0.039
80.2	385.14	6	2	2.055	6.12419e-06	0.324	0.046	0.402	0.322	0.054	0.028
97.27	413.14	7	2	2.114	5.5715e-06	0.229	0.029	0.247	0.331	0.037	0.017
99.15	526.2	7	4	2.573	6.01992e-06	0.091	0.966	0.922	0.244	0.21	0.059
87.3	427.19	6	3	1.939	1.40105e-05	0.05	0.006	0.534	0.223	0.733	0.744
85.93	393.16	6	3	2.718	7.39946e-06	0.248	0.802	0.921	0.271	0.454	0.341
41.99	312.13	3	1	1.855	1.96684e-05	0.766	0.993	0.743	0.166	0.202	0.038
113.12	426.13	8	2	2.707	1.65892e-05	0.198	0.042	0.856	0.534	0.007	0.02
63.24	315.09	4	1	2.041	2.0872e-05	0.166	0.012	0.547	0.046	0.108	0.084
63.13	425.21	5	2	2.217	1.85636e-05	0.446	0.657	0.801	0.183	0.19	0.486
112.86	470.16	9	1	2.641	3.94093e-05	0.061	0.001	0.893	0.109	0.133	0.099
153.7	536.17	10	5	2.074	4.41317e-06	0.014	0.004	0.57	0.63	0.378	0.408
92.34	384.11	6	2	1.946	1.39426e-05	0.079	0.004	0.677	0.118	0.188	0.175
71.26	398.16	6	1	2.507	2.37175e-05	0.211	0.001	0.889	0.272	0.038	0.763
71.26	394.18	6	1	2.306	3.3569e-05	0.333	0.001	0.938	0.288	0.074	0.635
71.26	408.2	6	1	2.287	3.41036e-05	0.991	0.001	0.75	0.2	0.659	0.551
64.68	434.27	6	2	2.151	3.64864e-05	0.666	0.118	0.072	0.195	0.975	0.915
78.51	397.14	6	2	2.248	1.64475e-05	0.331	0.224	0.844	0.298	0.009	0.183
131.5	509.12	8	4	2.521	8.56617e-06	0.017	0.003	0.665	0.113	0.094	0.684
101.57	414.12	7	2	2.092	1.80517e-05	0.127	0.01	0.867	0.342	0.11	0.101
93.09	478.09	7	2	2.2	2.34984e-05	0.181	0.019	0.943	0.395	0.62	0.008
191.83	711.37	13	7	4.522	1.94576e-05	0.017	0.976	0.502	0.528	0.071	0.94
81.75	506.19	7	2	2.451	6.26623e-06	0.72	0.183	0.408	0.07	0.576	0.915
121.61	483.27	12	1	2.797	5.46489e-06	0.103	0.989	0.107	0.248	0.221	0.588
58.37	439.23	5	1	2.284	1.50069e-05	0.855	0.985	0.387	0.073	0.976	0.788
108.13	375.12	7	3	2.375	9.48621e-06	0.37	0.018	0.667	0.264	0.052	0.32
78.92	476.22	6	3	2.658	5.87587e-06	0.818	0.893	0.809	0.199	0.091	0.115
93.76	348.16	6	4	3.07	5.67917e-06	0.837	0.014	0.377	0.687	0.26	0.056
44.89	386.18	3	2	2.716	1.12498e-05	0.791	0.009	0.929	0.136	0.564	0.028
94.82	337.14	6	3	2.358	7.4865e-06	0.024	0.023	0.356	0.922	0.035	0.043
79.03	332.12	5	2	2.723	1.1768e-05	0.237	0.005	0.76	0.254	0.205	0.13
79.03	382.13	5	2	2.537	9.81486e-06	0.241	0.02	0.723	0.062	0.339	0.09
138.32	541.28	11	3	3.393	9.26728e-06	0.174	0.993	0.345	0.257	0.015	0.662
80.2	419.13	6	2	2.591	2.50209e-05	0.527	0.05	0.901	0.286	0.046	0.06
111.59	550.27	9	3	2.915	5.80086e-06	0.92	0.815	0.085	0.073	0.742	0.479
191.72	514.16	12	6	3.779	1.04902e-05	0.295	0.014	0.037	0.331	0.128	0.03
120.67	395.15	8	4	2.604	4.78117e-06	0.029	0.987	0.444	0.882	0.027	0.062
179.64	579.18	12	5	2.33	4.99115e-06	0.004	0.681	0.102	0.336	0.101	0.335
166.2	539.1	12	3	2.292	1.44175e-05	0.004	0.681	0.84	0.401	0.102	0.003
121.44	559.16	8	3	2.254	2.06608e-05	0.003	0.01	0.937	0.085	0.549	0.393
140.06	713.39	13	0	3.93	3.27995e-05	0.05	0.994	0.911	0.122	0.601	0.932
72.83	404.14	5	1	3.521	2.05522e-05	0.081	0.001	0.897	0.141	0.209	0.132
101.15	593.12	7	2	3.469	8.5635e-06	0.028	0.001	0.963	0.027	0.137	0.966
112.01	405.12	7	4	3.351	1.68015e-05	0.011	0.006	0.836	0.561	0.002	0.952
90.4	419.08	6	0	2.648	2.48725e-05	0.099	0.008	0.491	0.08	0.029	0.085
186.28	516.08	12	3	2.848	1.51377e-05	0.03	0.003	0.694	0.191	0.05	0.16
155.52	434.1	8	6	3.209	5.32466e-06	0.003	0.298	0.561	0.877	0.013	0.082
97.12	476.28	7	2	4.208	3.50326e-05	0.118	0.002	0.534	0.029	0.312	0.953
116.22	594.22	8	2	3.872	2.39567e-05	0.05	0.003	0.979	0.025	0.436	0.647
161.1	459.2	11	5	3.344	7.19789e-06	0.696	0.628	0.388	0.148	0.009	0.082
111.29	469.2	7	4	2.975	7.5727e-06	0.186	0.942	0.819	0.782	0.172	0.683
70.67	515.18	6	2	2.749	1.33613e-05	0.083	0.003	0.804	0.026	0.675	0.936
174.44	561.09	11	4	3.668	6.79897e-06	0.01	0.002	0.509	0.099	0.197	0.915
37.27	493.31	4	1	2.739	1.0684e-05	0.6	0.991	0.205	0.039	0.991	0.865
101.8	494.22	8	2	3.016	2.56773e-05	0.261	0.052	0.873	0.187	0.943	0.671
336.94	766.2	20	11	5.836	2.30392e-05	0.011	0.002	0.03	0.665	0.004	0.012
90.7	381.16	6	2	2.254	1.44767e-05	0.026	0.55	0.373	0.211	0.578	0.586
112.13	406.15	7	3	3.091	1.03273e-05	0.029	0.012	0.914	0.449	0.302	0.35
32.34	336.22	3	1	1.917	2.74685e-05	0.933	0.995	0.21	0.051	0.687	0.376
139.08	637.27	10	3	3.02	1.59365e-05	0.026	0.003	0.646	0.105	0.545	0.025
92.7	471.2	6	2	3.39	1.89961e-05	0.041	0.004	0.839	0.195	0.694	0.702
83.47	515.21	5	2	4.323	2.32396e-05	0.007	0.022	0.526	0.276	0.827	0.306
26.3	378.2	2	0	3.257	1.18455e-05	0.017	0.002	0.47	0.025	0.054	0.36
86.99	446.21	5	3	3.182	1.89073e-05	0.048	0.005	0.588	0.407	0.31	0.125
86.96	545.33	7	3	3.386	1.7246e-05	0.934	0.345	0.631	0.126	0.762	0.087
43.1	365.18	3	0	3.72	2.39318e-05	0.699	0.002	0.928	0.099	0.237	0.946
72.31	458.12	5	1	3.906	1.48922e-05	0.335	0.002	0.308	0.095	0.891	0.643
59.42	373.17	4	1	3.149	2.09855e-05	0.061	0.003	0.482	0.471	0.634	0.408
26.3	384.21	2	0	2.929	1.17055e-05	0.044	0.159	0.267	0.013	0.203	0.302
78.83	461.19	5	2	3.68	1.361e-05	0.513	0.004	0.325	0.058	0.971	0.759
18.46	418.21	2	0	3.568	9.24246e-06	0.325	0.003	0.335	0.013	0.897	0.202
55.4	461.2	4	1	2.964	1.60281e-05	0.123	0.01	0.609	0.027	0.893	0.674
38.33	407.23	3	1	3.108	3.15192e-05	0.43	0.001	0.444	0.03	0.819	0.184
61.83	406.18	5	0	3.752	2.21875e-05	0.087	0.003	0.582	0.007	0.607	0.286
125.81	446.23	7	5	4.662	9.55218e-06	0.829	0.01	0.422	0.676	0.829	0.897
25.36	418.3	3	0	3.57	7.21796e-06	0.416	0.004	0.132	0.011	0.983	0.656
35.53	378.22	3	0	3.525	1.75091e-05	0.092	0.002	0.581	0.036	0.568	0.097
84.13	512.23	5	3	3.018	6.74803e-06	0.111	0.006	0.384	0.028	0.98	0.896
58.64	570.31	5	1	2.724	1.08293e-05	0.052	0.022	0.376	0.006	0.993	0.999
54.88	481.23	4	1	2.58	1.35446e-05	0.082	0.005	0.935	0.017	0.963	0.389
36.22	424.18	3	0	3.341	7.14211e-06	0.343	0.006	0.596	0.012	0.975	0.544
77.51	386.12	5	0	2.759	1.86722e-05	0.003	0.995	0.655	0.049	0.024	0.235
56.26	471.22	4	0	4.792	1.26238e-05	0.216	0.051	0.682	0.012	0.445	0.874
75.96	419.13	5	1	3.216	2.75953e-05	0.258	0.929	0.584	0.339	0.035	0.117
55.73	367.1	4	0	2.815	1.80218e-05	0.048	0.002	0.738	0.16	0.012	0.146
69.5	426.19	5	1	3.176	1.29514e-05	0.057	0.071	0.937	0.081	0.884	0.86
81.16	436.19	6	0	3.418	3.38788e-05	0.013	0.001	0.72	0.257	0.735	0.287
91.75	351.11	6	1	2.275	2.39028e-05	0.357	0.08	0.644	0.359	0.022	0.07
145.52	438.14	9	4	2.961	5.71974e-06	0.006	0.03	0.705	0.898	0.003	0.067
78.09	480.25	6	2	2.348	1.17182e-05	0.149	0.037	0.956	0.087	0.927	0.939
100.99	422.22	7	3	3.434	3.99738e-06	0.63	0.077	0.055	0.54	0.983	0.952
71.09	501.19	5	2	2.761	1.04845e-05	0.057	0.006	0.925	0.024	0.825	0.039
61.44	565.29	5	2	2.82	1.02411e-05	0.264	0.688	0.68	0.013	0.974	0.885
115.95	506.29	8	4	3.107	2.68684e-05	0.136	0.945	0.916	0.547	0.037	0.19
158.74	589.18	10	4	2.576	6.03644e-06	0.007	0.004	0.399	0.037	0.352	0.318
51.1	388.16	4	1	2.102	1.64378e-05	0.487	0.007	0.684	0.069	0.168	0.096
92.15	528.25	8	2	2.6	1.62455e-05	0.233	0.01	0.911	0.062	0.621	0.967
90.43	484.28	6	2	3.131	1.59331e-05	0.711	0.009	0.767	0.137	0.916	0.819
78.51	529.27	6	2	2.77	1.58962e-05	0.034	0.034	0.948	0.016	0.842	0.87
89.9	460.19	6	1	4.288	1.61902e-05	0.04	0.04	0.932	0.317	0.185	0.046
84.66	524.2	6	2	3.197	1.83571e-05	0.045	0.005	0.896	0.048	0.935	0.136
93.14	409.15	7	1	3.594	2.29959e-05	0.325	0.185	0.628	0.121	0.087	0.538
114.78	433.2	7	4	3.009	1.25173e-05	0.084	0.006	0.892	0.461	0.266	0.386
132.51	527.2	9	3	3.099	1.82318e-05	0.055	0.002	0.899	0.069	0.807	0.284
146.5	495.19	9	4	3.05	9.86e-06	0.135	0.002	0.757	0.077	0.895	0.163
122.71	538.18	8	4	3.063	8.22492e-06	0.176	0.002	0.777	0.035	0.648	0.168
109.57	548.2	7	4	2.947	6.34531e-06	0.149	0.002	0.899	0.045	0.959	0.285
122.71	538.18	8	4	3.086	8.88224e-06	0.231	0.002	0.837	0.054	0.744	0.1
117.97	448.15	7	2	3.294	1.44366e-05	0.181	0.015	0.703	0.826	0.009	0.454
60.93	517.33	6	0	2.349	1.11963e-05	0.248	0.499	0.864	0.287	0.703	0.941
46.17	483.22	3	1	2.112	6.82555e-06	0.003	0.244	0.234	0.049	0.455	0.41
39.44	476.16	3	0	2.518	6.30681e-06	0.014	0.226	0.369	0.024	0.22	0.26
82.55	435.18	5	3	3.936	1.47999e-05	0.073	0.002	0.741	0.249	0.401	0.308
70.23	419.2	5	3	2.048	6.13456e-05	0.308	0.03	0.904	0.17	0.881	0.032
53.6	507.29	5	2	2.253	1.1685e-05	0.228	0.974	0.104	0.015	0.997	0.279
47.61	524.35	5	2	2.421	1.06982e-05	0.937	0.275	0.336	0.015	0.94	0.063
63.4	521.32	6	3	2.578	1.101e-05	0.976	0.036	0.15	0.047	0.965	0.706
81.67	525.3	6	3	3.151	1.69433e-05	0.542	0.135	0.068	0.063	0.563	0.687
46.53	370.16	3	1	2.17	1.30811e-05	0.098	0.787	0.472	0.145	0.202	0.096
89.9	380.13	6	1	3.253	3.21781e-05	0.098	0.648	0.757	0.523	0.108	0.21
100.9	394.14	6	2	3.617	1.89364e-05	0.141	0.012	0.651	0.396	0.062	0.593
60.93	565.33	6	0	3.168	8.37729e-06	0.928	0.935	0.114	0.008	0.996	0.317
87	484.18	7	1	3.87	2.63501e-05	0.188	0.004	0.927	0.006	0.03	0.995
65.21	522.25	4	2	3.942	6.05639e-06	0.023	0.056	0.341	0.004	0.92	0.464
40.54	421.2	3	1	2.794	1.42804e-05	0.234	0.748	0.878	0.027	0.017	0.125
35.53	426.22	3	0	3.331	1.13291e-05	0.017	0.02	0.61	0.004	0.16	0.244
89.78	397.18	5	3	2.887	1.84961e-05	0.26	0.004	0.333	0.042	0.718	0.94
58.2	454.26	4	2	2.135	2.56806e-05	0.067	0.594	0.605	0.03	0.975	0.615
61.36	506.29	4	3	2.883	1.58456e-05	0.373	0.997	0.918	0.054	0.987	0.351
79.11	539.25	7	1	3.238	1.29941e-05	0.832	0.423	0.161	0.013	0.144	0.989
36.44	405.28	4	0	2.775	1.16513e-05	0.979	0.016	0.831	0.035	0.977	0.524
32.34	440.28	3	1	2.651	8.60799e-06	0.327	0.969	0.18	0.028	0.993	0.297
85.23	494.27	6	2	2.166	9.28714e-06	0.257	0.018	0.519	0.029	0.998	0.918
63.99	549.24	5	1	2.266	7.73892e-06	0.086	0.947	0.299	0.031	0.278	0.451
108.3	496.21	8	2	2.556	1.15672e-05	0.088	0.002	0.926	0.121	0.625	0.486
90.01	456.2	6	3	2.24	1.09769e-05	0.183	0.002	0.758	0.036	0.969	0.51
61.44	545.3	5	2	2.174	8.19506e-06	0.108	0.952	0.376	0.013	0.998	0.896
50.16	542.3	5	1	2.398	1.04066e-05	0.606	0.982	0.364	0.006	0.998	0.803
32.34	414.27	3	1	2.026	1.02139e-05	0.434	0.976	0.133	0.023	0.998	0.348
41.13	440.28	3	2	2.093	2.13108e-05	0.131	0.966	0.46	0.021	0.986	0.072
82	517.24	6	2	2.82	1.36342e-05	0.071	0.007	0.957	0.068	0.136	0.702
109.72	510.26	7	4	2.755	1.41807e-05	0.083	0.046	0.715	0.045	0.141	0.024
49.33	468.29	5	0	2.289	9.98557e-06	0.131	0.045	0.524	0.014	0.92	0.913
118.99	469.21	8	3	3.257	3.59156e-05	0.001	0.005	0.862	0.061	0.026	0.946
82.13	509.28	7	1	2.931	2.80837e-05	0.316	0.116	0.941	0.007	0.134	0.975
29.54	521.27	3	0	2.209	8.8214e-06	0.069	0.096	0.069	0.002	0.996	0.557
74.32	469.18	5	2	2.589	1.54441e-05	0.19	0.058	0.969	0.043	0.771	0.375
41.13	482.24	3	2	2.354	7.10607e-06	0.03	0.065	0.215	0.013	0.321	0.043
54.87	454.27	5	1	3.035	9.53936e-06	0.963	0.688	0.045	0.016	0.965	0.953
58.12	490.27	5	1	2.757	1.21584e-05	0.487	0.991	0.873	0.013	0.994	0.694
32.34	500.23	3	1	2.432	6.91054e-06	0.619	0.007	0.257	0.004	0.995	0.275
67.59	500.26	5	2	2.799	1.46454e-05	0.818	0.939	0.509	0.06	0.964	0.871
66.48	496.16	5	1	2.264	1.35766e-05	0.062	0.009	0.964	0.018	0.701	0.492
52.65	447.29	5	1	2.132	1.33109e-05	0.147	0.043	0.903	0.056	0.986	0.96
32.34	516.31	3	1	2.231	4.88761e-06	0.009	0.986	0.133	0.015	0.662	0.761
101.65	490.26	8	3	3.761	1.35627e-05	0.186	0.201	0.338	0.172	0.021	0.999
85.32	459.31	7	2	3.377	1.48422e-05	0.078	0.965	0.162	0.036	0.947	0.961
61.77	531.2	5	1	2.511	1.11706e-05	0.034	0.033	0.495	0.046	0.087	0.691
65.12	483.22	6	1	3.482	1.58644e-05	0.243	0.444	0.964	0.016	0.904	0.956
32.34	418.3	3	1	2.181	8.59427e-06	0.102	0.274	0.916	0.01	0.98	0.986
80.56	581.28	8	0	2.63	2.55807e-05	0.107	0.05	0.781	0.029	0.483	0.902
133.21	656.35	9	5	3.605	1.75453e-05	0.021	0.076	0.958	0.296	0.951	0.86
112.86	520.27	9	1	2.358	2.87173e-05	0.063	0.006	0.832	0.067	0.952	0.955
61.44	487.26	5	2	2.046	9.02011e-06	0.215	0.027	0.552	0.014	0.997	0.875
70.23	469.27	5	3	2.097	5.95214e-05	0.122	0.943	0.612	0.045	0.972	0.708
41.99	430.2	3	1	2.01	9.02411e-06	0.08	0.982	0.634	0.049	0.36	0.264
95.58	531.22	7	2	2.161	1.25536e-05	0.019	0.002	0.935	0.039	0.571	0.769
81.75	552.31	7	2	2.27	1.0597e-05	0.04	0.051	0.765	0.059	0.993	0.963
62.3	441.24	5	1	2.087	1.33721e-05	0.241	0.371	0.881	0.071	0.973	0.947
61.02	452.26	5	2	2.239	1.32208e-05	0.142	0.933	0.767	0.073	0.964	0.939
120.41	426.22	7	6	2.674	3.87907e-06	0.173	0.142	0.227	0.32	0.988	0.961
41.13	450.27	3	2	2.181	5.68248e-06	0.05	0.912	0.373	0.02	0.247	0.141
135.68	637.39	11	4	3.536	7.68823e-06	0.233	0.009	0.063	0.026	0.968	0.976
102.57	613.4	8	4	4.921	1.81621e-05	0.573	0.869	0.541	0.043	0.984	0.235
46.53	396.17	3	1	2.029	1.17816e-05	0.038	0.93	0.366	0.034	0.094	0.207
38.77	481.26	4	0	2.378	8.49263e-06	0.246	0.983	0.084	0.009	0.986	0.177
67.43	458.26	5	2	2.024	5.9228e-06	0.02	0.131	0.901	0.13	0.91	0.191
85.51	618.36	7	2	2.76	8.80861e-06	0.466	0.992	0.196	0.007	0.979	0.962
45.23	487.28	4	1	3.078	7.19963e-06	0.214	0.003	0.544	0.005	0.97	0.772
57.25	491.29	4	2	2.722	8.82942e-06	0.21	0.871	0.424	0.05	0.971	0.724
127.67	456.18	8	4	2.584	1.06723e-05	0.025	0.004	0.49	0.288	0.394	0.518
39.19	329.14	3	0	2.461	2.02445e-05	0.144	0.017	0.483	0.07	0.021	0.187
26.3	334.12	2	0	2.815	7.98591e-06	0.194	0.028	0.922	0.025	0.098	0.093
43.48	363.18	4	1	4.092	1.61176e-05	0.224	0.002	0.905	0.142	0.053	0.12
26.3	410.15	2	0	2.837	8.65063e-06	0.038	0.053	0.829	0.006	0.247	0.225
26.3	330.16	2	0	2.749	1.24823e-05	0.03	0.224	0.647	0.035	0.088	0.68
54.98	318.14	4	1	2.664	2.1521e-05	0.051	0.992	0.907	0.188	0.205	0.252
48.42	401.2	4	0	3.855	1.7393e-05	0.125	0.354	0.884	0.04	0.416	0.072
43.37	384.17	3	0	2.728	1.16392e-05	0.009	0.014	0.772	0.071	0.107	0.815
39.19	441.15	3	0	3.207	1.01906e-05	0.052	0.222	0.769	0.005	0.282	0.863
78.9	352.09	6	0	3.287	2.22618e-05	0.043	0.979	0.901	0.059	0.004	0.045
78.9	352.09	6	0	3.191	2.68035e-05	0.028	0.815	0.769	0.085	0.003	0.031
59.97	523.33	6	2	3.221	1.59089e-05	0.986	0.005	0.054	0.011	0.991	0.878
46.17	409.2	3	1	3.29	1.60159e-05	0.042	0.008	0.866	0.043	0.311	0.753
9.23	360.19	1	0	2.729	1.06903e-05	0.104	0.15	0.253	0.014	0.325	0.337
72.63	364.18	5	2	3.303	1.57055e-05	0.828	0.006	0.744	0.114	0.286	0.287
18.46	480.17	2	0	3.272	1.27244e-05	0.049	0.001	0.693	0.012	0.101	0.114
63.58	453.17	5	1	2.703	1.68403e-05	0.187	0.004	0.873	0.032	0.395	0.308
45.45	358.17	4	0	3.763	1.54362e-05	0.478	0.86	0.857	0.042	0.826	0.264
22.12	479.17	2	0	3.399	1.03877e-05	0.221	0.004	0.519	0.015	0.388	0.571
43.37	444.12	3	0	3.702	1.40831e-05	0.396	0.004	0.924	0.039	0.041	0.871
22.12	399.26	2	0	3.846	7.72293e-06	0.236	0.013	0.523	0.022	0.939	0.541
52.43	448.22	4	1	3.134	8.55993e-06	0.056	0.896	0.923	0.015	0.88	0.94
9.23	328.18	1	0	2.913	8.69134e-06	0.071	0.355	0.766	0.029	0.914	0.212
26.3	334.19	2	0	2.732	1.22981e-05	0.072	0.005	0.8	0.054	0.328	0.931
68.2	406.19	6	0	3.557	1.989e-05	0.107	0.446	0.847	0.022	0.01	0.06
49.69	388.2	3	2	3.324	1.0707e-05	0.085	0.948	0.731	0.047	0.148	0.339
91.03	334.18	5	4	4.022	1.06244e-05	0.16	0.07	0.07	0.028	0.821	0.951
22.12	425.2	2	0	3.132	6.70819e-06	0.048	0.011	0.59	0.009	0.336	0.418
18.46	346.19	2	0	3.199	1.20036e-05	0.1	0.955	0.695	0.066	0.155	0.086
59.5	500.15	5	0	4.121	2.34454e-05	0.223	0.844	0.941	0.038	0.3	0.593
29.46	380.15	2	1	3.285	9.44569e-06	0.104	0.902	0.771	0.036	0.247	0.608
101.83	429.11	6	4	4.358	1.22543e-05	0.294	0.007	0.127	0.057	0.945	0.977
75.86	448.23	5	2	3.809	1.0691e-05	0.439	0.077	0.766	0.143	0.968	0.87
36.22	330.17	3	0	3.257	1.39516e-05	0.681	0.348	0.871	0.046	0.873	0.775
9.23	328.18	1	0	2.913	7.41747e-06	0.114	0.061	0.714	0.042	0.831	0.156
35.53	400.2	3	0	3.015	7.14569e-06	0.021	0.214	0.824	0.041	0.408	0.115
51.55	382.17	4	0	3.172	2.81125e-05	0.165	0.657	0.609	0.011	0.043	0.318
67.76	348.15	5	1	3.162	3.14406e-05	0.414	0.119	0.877	0.081	0.069	0.372
21.59	347.15	2	0	2.97	2.65131e-05	0.472	0.903	0.684	0.013	0.024	0.19
57.65	417.19	5	0	3.84	1.70837e-05	0.215	0.003	0.891	0.076	0.275	0.915
21.59	373.18	2	0	2.763	1.75952e-05	0.249	0.876	0.268	0.017	0.157	0.184
46.53	390.22	3	1	3.558	1.39449e-05	0.158	0.923	0.595	0.05	0.795	0.145
35.53	386.19	3	0	2.989	1.13189e-05	0.034	0.015	0.841	0.037	0.209	0.179
58.92	412.17	4	2	3.237	1.00387e-05	0.077	0.007	0.881	0.075	0.056	0.145
22.12	397.24	2	0	3.34	9.28856e-06	0.118	0.977	0.952	0.021	0.816	0.428
52.43	404.25	4	1	3.224	9.17092e-06	0.199	0.221	0.903	0.023	0.917	0.88
95.58	587.28	7	2	2.548	1.24876e-05	0.03	0.009	0.781	0.021	0.876	0.928
0	348.28	0	0	5.431	5.92005e-06	0.248	0.866	0.471	0.077	0.981	0.035
21.59	397.17	2	0	3.373	1.61544e-05	0.191	0.628	0.52	0.015	0.01	0.1
34.48	374.18	3	0	2.997	2.97347e-05	0.811	0.857	0.754	0.04	0.158	0.118
21.59	459.16	2	0	3.178	1.46564e-05	0.154	0.834	0.316	0.011	0.202	0.115
47.37	375.17	4	0	3.137	3.40996e-05	0.881	0.868	0.885	0.112	0.497	0.197
21.59	373.18	2	0	2.757	1.70812e-05	0.348	0.121	0.224	0.018	0.31	0.108
68.12	419.13	5	1	3.806	2.69407e-05	0.68	0.296	0.853	0.044	0.057	0.156
41.9	376.22	4	0	2.91	3.19231e-05	0.4	0.94	0.818	0.04	0.389	0.321
39.19	371.19	3	0	3.134	1.07015e-05	0.508	0.042	0.926	0.043	0.515	0.714
58.62	362.14	4	1	2.961	1.57028e-05	0.017	0.004	0.406	0.076	0.063	0.7
45.25	447.22	3	2	3.492	5.24458e-06	0.053	0.878	0.945	0.037	0.303	0.696
50.44	396.17	3	1	2.61	1.03275e-05	0.005	0.071	0.758	0.063	0.013	0.121
62.47	361.17	4	2	2.748	1.62823e-05	0.055	0.013	0.64	0.154	0.054	0.306
72.47	447.18	5	1	2.076	1.72386e-05	0.117	0.003	0.917	0.475	0.462	0.538
29.54	385.2	3	0	2.665	1.48505e-05	0.054	0.013	0.607	0.034	0.525	0.237
54.09	442.27	5	2	2.319	1.85347e-05	0.365	0.065	0.123	0.057	0.993	0.968
58.64	414.19	5	1	2.646	1.07872e-05	0.031	0.046	0.782	0.133	0.303	0.319
55.57	412.18	5	0	2.863	9.23141e-06	0.029	0.006	0.323	0.062	0.156	0.5
42.31	536.28	4	0	3.236	1.12897e-05	0.584	0.008	0.473	0.014	0.934	0.852
87.3	407.22	6	3	2.673	6.0672e-05	0.34	0.02	0.694	0.256	0.418	0.73
88.41	558.25	6	2	2.819	1.41381e-05	0.02	1	0.843	0.085	0.799	0.93
58.2	456.28	4	2	2.713	9.66663e-06	0.04	0.883	0.702	0.102	0.708	0.728
95.5	456.2	6	3	2.108	1.59508e-05	0.018	0.002	0.319	0.646	0.7	0.39
78.97	427.26	4	4	2.635	1.6153e-05	0.846	0.031	0.16	0.192	0.935	0.209
51.47	399.18	4	1	2.021	8.52305e-06	0.014	0.961	0.877	0.101	0.494	0.487
38.33	427.18	3	1	1.928	5.41889e-06	0.023	0.023	0.778	0.031	0.561	0.181
38.33	393.15	3	1	1.788	9.54942e-06	0.023	0.426	0.912	0.115	0.491	0.384
38.33	415.16	3	1	2.038	8.20917e-06	0.027	0.281	0.821	0.045	0.393	0.119
52.65	469.27	5	1	2.883	1.47853e-05	0.729	0.897	0.492	0.235	0.83	0.831
35.58	495.32	4	1	2.795	6.37811e-06	0.796	0.961	0.124	0.032	0.981	0.488
77.23	458.27	6	3	2.991	1.57585e-05	0.42	0.533	0.331	0.277	0.839	0.847
32.34	480.31	3	1	2.746	1.21027e-05	0.722	0.998	0.093	0.019	0.998	0.747
45.23	501.23	4	1	2.285	9.75846e-06	0.647	0.079	0.141	0.011	0.995	0.535
78.43	418.23	5	3	2.159	1.58011e-05	0.173	0.63	0.918	0.754	0.418	0.784
94.55	459.16	6	3	2.662	1.9124e-05	0.074	0.008	0.736	0.146	0.727	0.398
108.39	481.2	7	3	2.198	9.46546e-06	0.019	0.002	0.407	0.334	0.853	0.779
104.54	510.23	8	2	2.417	1.18974e-05	0.086	0.018	0.901	0.168	0.933	0.933
38.33	377.18	3	1	1.782	9.61361e-06	0.072	0.047	0.722	0.076	0.795	0.095
51.47	467.17	4	1	2.305	6.6534e-06	0.019	0.031	0.767	0.037	0.341	0.484
116.4	540.24	9	3	2.782	2.41075e-05	0.006	0.039	0.246	0.218	0.25	0.056
103.93	523.17	7	3	2.767	1.41476e-05	0.023	0.006	0.609	0.167	0.155	0.022
109.72	540.18	7	4	2.919	1.63596e-05	0.012	0.003	0.64	0.062	0.234	0.016
133.51	479.2	8	4	2.752	1.29785e-05	0.019	0.014	0.599	0.102	0.321	0.036
118.95	538.18	8	4	2.823	1.72413e-05	0.049	0.004	0.623	0.065	0.601	0.039
109.72	510.26	7	4	2.791	1.41568e-05	0.138	0.092	0.815	0.059	0.145	0.021
109.72	522.19	7	4	2.797	1.5117e-05	0.028	0.009	0.698	0.06	0.194	0.023
41.13	422.21	3	2	4.811	2.05235e-05	0.237	0.008	0.854	0.132	0.98	0.081
70.23	559.32	5	3	2.899	2.11997e-05	0.047	0.971	0.804	0.027	0.961	0.369
96.11	434.23	7	3	2.502	2.68529e-05	0.721	0.005	0.909	0.098	0.168	0.047
81.67	477.22	6	3	3.079	1.16425e-05	0.435	0.002	0.481	0.068	0.493	0.233
67.59	430.16	5	2	2.879	1.52449e-05	0.517	0.035	0.79	0.056	0.911	0.803
84.66	539.24	6	3	2.522	7.96773e-06	0.183	0.021	0.575	0.018	0.98	0.146
35.58	437.25	4	1	2.163	9.03591e-06	0.248	0.972	0.754	0.049	0.958	0.662
35.58	455.22	4	1	2.293	8.16673e-06	0.361	0.073	0.787	0.023	0.959	0.798
35.58	425.25	4	1	2.309	1.60931e-05	0.348	0.675	0.731	0.037	0.947	0.652
38.82	454.27	5	1	2.308	1.77408e-05	0.259	0.276	0.492	0.084	0.97	0.913
136.7	454.21	8	6	3.128	2.21228e-05	0.283	0.004	0.735	0.099	0.876	0.866
136.7	460.17	8	6	3.115	1.80424e-05	0.01	0.015	0.744	0.047	0.734	0.819
119.63	446.19	7	6	3.203	1.09386e-05	0.024	0.005	0.534	0.119	0.963	0.898
61.36	410.2	4	3	2.046	1.08917e-05	0.046	0.961	0.502	0.077	0.224	0.094
80.77	492.2	5	4	2.765	2.40615e-05	0.089	0.811	0.545	0.073	0.894	0.068
106.79	457.28	6	6	2.773	9.90824e-06	0.836	0.01	0.199	0.13	0.989	0.624
97.11	438.21	6	4	2.183	1.47538e-05	0.07	0.019	0.595	0.073	0.955	0.191
80.77	442.27	5	4	2.632	2.52307e-05	0.291	0.038	0.295	0.104	0.981	0.453
74.25	425.21	5	3	2.171	1.20062e-05	0.078	0.745	0.728	0.166	0.838	0.107
84.22	445.22	5	4	2.319	3.19842e-05	0.131	0.003	0.493	0.025	0.962	0.337
84.22	487.26	5	4	2.407	2.45457e-05	0.087	0.006	0.309	0.014	0.972	0.317
96.25	488.26	6	5	2.526	4.93554e-05	0.651	0.004	0.422	0.019	0.975	0.473
88.41	458.27	6	5	2.866	2.33869e-05	0.627	0.004	0.255	0.092	0.988	0.745
95.59	551.29	8	3	2.499	3.66649e-05	0.226	0.884	0.882	0.029	0.97	0.594
74.25	425.21	5	3	2.203	1.26724e-05	0.093	0.623	0.638	0.229	0.802	0.087
93.17	456.29	5	6	2.388	4.80864e-05	0.85	0.009	0.244	0.036	0.992	0.758
134.09	505.25	7	7	2.334	8.94577e-06	0.376	0.17	0.11	0.098	0.91	0.535
91.57	454.19	6	3	2.312	1.22365e-05	0.005	0.137	0.176	0.126	0.874	0.579
78.43	470.26	5	3	2.244	1.73964e-05	0.018	0.01	0.184	0.047	0.932	0.27
84.22	463.23	5	4	2.102	1.47781e-05	0.075	0.164	0.372	0.031	0.891	0.142
117.82	484.26	8	6	3.394	3.50801e-06	0.505	0.004	0.499	0.19	0.92	0.157
98.66	562.28	6	4	2.523	1.27454e-05	0.02	0.716	0.13	0.029	0.802	0.898
96.56	399.21	6	5	2.581	8.01679e-06	0.534	0.164	0.901	0.16	0.771	0.049
69.81	434.21	5	3	2.319	7.75039e-06	0.139	0.795	0.633	0.076	0.822	0.138
69.81	384.2	5	3	2.112	1.09648e-05	0.211	0.065	0.945	0.08	0.626	0.18
73.99	465.1	5	3	2.727	1.4337e-05	0.062	0.036	0.694	0.087	0.705	0.132
86.88	412.19	6	3	2.214	1.04965e-05	0.068	0.011	0.934	0.072	0.654	0.15
97.36	427.19	6	4	2.392	1.96976e-05	0.041	0.156	0.551	0.086	0.197	0.126
83.81	497.23	7	2	2.521	2.86688e-05	0.051	0.645	0.363	0.085	0.286	0.313
61.36	410.2	4	3	2.02	9.91721e-06	0.046	0.95	0.528	0.084	0.207	0.133
93.28	491.12	6	5	3.021	1.7384e-05	0.13	0.002	0.867	0.104	0.008	0.176
70.23	399.19	5	3	2.223	2.38064e-05	0.19	0.02	0.802	0.093	0.854	0.185
84.22	437.21	5	4	2.128	1.41295e-05	0.158	0.083	0.53	0.052	0.861	0.054
41.13	394.2	3	2	1.869	1.05088e-05	0.078	0.972	0.375	0.055	0.383	0.127
70.23	513.24	5	3	2.175	1.1068e-05	0.036	0.968	0.788	0.051	0.418	0.192
78.43	438.19	5	3	2.087	1.31089e-05	0.011	0.178	0.469	0.141	0.752	0.142
98.54	512.21	7	4	3.1	1.82385e-05	0.16	0.003	0.362	0.079	0.973	0.869
98.54	544.22	7	4	3.137	1.58978e-05	0.085	0.01	0.265	0.071	0.974	0.808
98.54	476.23	7	4	2.964	1.29832e-05	0.332	0.043	0.295	0.151	0.958	0.801
98.54	494.22	7	4	3.037	1.65829e-05	0.229	0.005	0.381	0.106	0.968	0.853
86.88	412.19	6	3	2.09	1.60751e-05	0.061	0.036	0.722	0.147	0.43	0.052
69.81	384.2	5	3	2.005	1.5959e-05	0.112	0.211	0.747	0.153	0.458	0.079
93.18	400.19	6	4	2.289	1.85719e-05	0.367	0.013	0.829	0.085	0.636	0.087
41.13	422.24	3	2	1.979	9.28315e-06	0.062	0.97	0.462	0.06	0.564	0.115
87.66	516.19	6	3	2.284	1.23346e-05	0.005	0.002	0.344	0.099	0.897	0.044
87.66	498.2	6	3	2.177	1.09345e-05	0.006	0.004	0.296	0.11	0.903	0.073
107.89	496.2	7	4	2.221	9.68652e-06	0.008	0.016	0.454	0.353	0.74	0.103
93.45	547.21	6	4	2.381	7.39989e-06	0.03	0.006	0.49	0.045	0.93	0.061
93.45	479.22	6	4	2.135	1.12559e-05	0.041	0.082	0.606	0.089	0.882	0.081
93.45	497.21	6	4	2.237	1.14211e-05	0.029	0.007	0.614	0.06	0.902	0.053
76.38	525.28	5	4	2.446	7.60533e-06	0.044	0.028	0.751	0.04	0.742	0.087
80.77	384.2	5	4	2.381	8.92513e-06	0.591	0.384	0.684	0.177	0.627	0.177
69.28	428.2	5	3	2.524	1.19756e-05	0.154	0.004	0.721	0.076	0.856	0.222
73.72	385.18	5	3	2.257	1.79168e-05	0.248	0.003	0.909	0.021	0.516	0.076
89.15	462.19	6	4	2.417	1.70758e-05	0.069	0.001	0.777	0.044	0.964	0.052
89.15	494.19	6	4	2.471	1.0589e-05	0.16	0.002	0.709	0.038	0.964	0.054
78.43	506.18	5	3	2.339	8.20884e-06	0.022	0.005	0.323	0.075	0.83	0.081
84.22	505.2	5	4	2.37	1.00657e-05	0.047	0.003	0.419	0.036	0.937	0.075
84.22	455.2	5	4	2.259	2.3001e-05	0.034	0.006	0.502	0.078	0.948	0.05
90.46	481.24	6	4	2.251	1.82867e-05	0.29	0.662	0.903	0.138	0.837	0.047
84.22	437.21	5	4	2.149	1.80205e-05	0.095	0.055	0.562	0.099	0.922	0.089
84.22	455.2	5	4	2.263	2.09101e-05	0.042	0.008	0.562	0.072	0.93	0.032
144.38	516.18	8	6	2.433	3.01209e-05	0.005	0.003	0.808	0.035	0.841	0.064
100.43	531.22	7	3	2.469	1.22225e-05	0.007	0.027	0.443	0.29	0.531	0.05
106.22	530.23	7	4	2.497	1.54461e-05	0.021	0.019	0.631	0.167	0.775	0.056
54.02	413.19	4	2	2.043	1.17739e-05	0.07	0.078	0.248	0.057	0.816	0.127
82.26	532.28	6	4	2.722	7.30293e-06	0.018	0.02	0.808	0.087	0.587	0.291
84.22	481.22	5	4	2.257	1.97914e-05	0.031	0.025	0.405	0.078	0.958	0.052
47.61	442.27	5	2	2.009	2.04758e-05	0.879	0.858	0.421	0.079	0.993	0.638
41.13	482.24	3	2	2.458	7.13732e-06	0.1	0.027	0.203	0.01	0.298	0.27
114.33	447.23	8	3	2.764	1.9714e-05	0.68	0.004	0.676	0.582	0.45	0.725
156.97	511.23	10	6	3.115	8.16702e-06	0.224	0.002	0.613	0.219	0.698	0.791
44.37	433.23	4	2	2.162	1.33069e-05	0.966	0.005	0.244	0.03	0.979	0.165
88.47	437.22	7	2	2.332	2.7252e-05	0.373	0.002	0.885	0.136	0.792	0.72
86.02	440.22	6	4	2.231	2.22547e-05	0.301	0.21	0.931	0.225	0.904	0.158
73.47	462.3	6	3	2.859	2.35005e-05	0.636	0.287	0.227	0.285	0.779	0.157
92.23	432.22	7	3	2.161	4.94322e-05	0.831	0.717	0.927	0.398	0.371	0.012
91.57	506.2	6	3	2.658	1.2233e-05	0.011	0.007	0.654	0.173	0.537	0.068
91.57	510.18	6	3	2.563	1.16393e-05	0.022	0.005	0.64	0.194	0.536	0.057
91.57	476.15	6	3	2.42	1.37189e-05	0.013	0.008	0.666	0.315	0.423	0.078
97.36	477.19	6	4	2.59	2.83322e-05	0.034	0.002	0.863	0.112	0.579	0.034
97.36	475.17	6	4	2.453	1.66702e-05	0.119	0.013	0.835	0.139	0.689	0.074
97.36	459.2	6	4	2.456	2.31598e-05	0.06	0.007	0.784	0.129	0.678	0.048
109.83	526.26	8	4	2.64	4.56986e-05	0.091	0.245	0.654	0.149	0.595	0.447
97.36	509.19	6	4	2.618	1.39741e-05	0.108	0.007	0.768	0.116	0.766	0.044
97.36	459.2	6	4	2.499	2.53715e-05	0.08	0.011	0.853	0.16	0.554	0.04
97.36	459.2	6	4	2.501	2.6561e-05	0.097	0.012	0.872	0.145	0.523	0.036
103.8	494.2	7	3	3.961	2.81116e-05	0.185	0.058	0.869	0.085	0.498	0.965
96.56	481.21	6	5	2.831	1.19663e-05	0.613	0.021	0.907	0.121	0.894	0.076
84.22	469.2	5	4	2.246	1.21574e-05	0.283	0.003	0.749	0.022	0.968	0.047
67.15	455.22	4	4	2.265	1.5235e-05	0.484	0.004	0.616	0.059	0.976	0.132
67.15	441.2	4	4	2.199	1.0707e-05	0.364	0.009	0.825	0.036	0.912	0.103
121.52	445.2	7	5	2.159	1.76529e-05	0.018	0.003	0.663	0.201	0.447	0.055
84.22	469.2	5	4	2.248	1.19613e-05	0.238	0.003	0.77	0.023	0.964	0.048
119.93	429.22	7	6	2.795	2.59933e-05	0.455	0.019	0.81	0.183	0.715	0.074
92.93	439.24	6	4	2.389	1.89811e-05	0.091	0.449	0.946	0.063	0.913	0.276
41.13	372.22	3	2	1.798	1.33228e-05	0.269	0.963	0.875	0.074	0.799	0.058
69.28	430.27	5	3	2.697	1.60949e-05	0.763	0.068	0.259	0.065	0.831	0.234
81.31	431.27	6	4	2.893	1.48817e-05	0.714	0.044	0.211	0.083	0.844	0.338
44.37	405.28	4	2	3.862	3.9377e-05	0.857	0.021	0.148	0.056	0.973	0.014
99.69	579.31	7	4	2.554	3.55448e-05	0.065	0.987	0.885	0.035	0.857	0.755
79.46	563.31	6	3	2.434	2.19765e-05	0.025	0.763	0.801	0.024	0.973	0.395
79.46	563.24	6	3	2.486	1.47637e-05	0.104	0.025	0.953	0.027	0.964	0.186
107.89	530.28	7	4	2.476	1.80207e-05	0.04	0.433	0.631	0.09	0.39	0.784
87.66	514.28	6	3	2.356	2.12675e-05	0.011	0.022	0.471	0.06	0.75	0.379
133.51	479.2	8	4	2.752	1.14265e-05	0.022	0.01	0.545	0.23	0.507	0.064
109.72	522.19	7	4	2.797	1.44848e-05	0.049	0.006	0.655	0.152	0.368	0.041
24.06	410.18	2	2	1.946	1.06585e-05	0.074	0.924	0.268	0.088	0.153	0.258
41.9	487.24	4	0	3.114	2.6412e-05	0.119	0.023	0.243	0.181	0.682	0.973
64.28	622.25	6	0	3.108	1.73732e-05	0.032	0.004	0.108	0.006	0.979	0.817
37.38	346.2	3	1	3.023	2.33587e-05	0.729	0.036	0.801	0.166	0.142	0.041
155.83	697.36	13	2	2.968	2.71811e-05	0.077	0.999	0.876	0.123	0.261	0.993
93.78	461.19	6	3	3.336	1.9441e-05	0.826	0.031	0.789	0.15	0.792	0.035
56.92	402.23	5	1	2.964	1.91494e-05	0.04	0.002	0.053	0.14	0.681	0.769
119.56	620.34	8	5	3.324	4.14268e-05	0.059	0.961	0.945	0.227	0.747	0.266
76.02	452.22	6	2	2.172	1.62478e-05	0.368	0.002	0.939	0.125	0.734	0.33
106.87	478.31	8	3	5.828	2.67524e-06	0.977	0.006	0.446	0.507	0.916	0.019
93.51	500.28	7	1	2.443	1.88807e-05	0.754	0.006	0.856	0.087	0.79	0.99
107.61	554.29	8	3	3.009	9.85954e-05	0.028	0.007	0.916	0.317	0.177	0.795
107.61	568.3	8	3	3.053	0.000104574	0.023	0.008	0.948	0.357	0.165	0.862
134.98	716.31	12	2	3.339	5.74752e-05	0.048	0.038	0.924	0.605	0.874	0.555
88.26	376.14	6	2	2.428	1.52367e-05	0.201	0.002	0.853	0.219	0.034	0.043
98.29	404.23	7	3	3.508	1.89651e-05	0.525	0.003	0.083	0.445	0.924	0.973
108.51	482.24	8	4	2.917	1.94557e-05	0.596	0.002	0.376	0.229	0.876	0.115
65.42	457.23	6	2	2.864	2.75681e-05	0.448	0.002	0.564	0.152	0.811	0.128
70.25	458.21	6	2	2.692	1.75535e-05	0.058	0.002	0.884	0.103	0.926	0.529
99.93	466.19	8	3	3.044	1.72368e-05	0.97	0.002	0.647	0.172	0.028	0.984
157.88	667.29	12	4	3.023	8.87408e-06	0.106	0.002	0.869	0.147	0.875	0.956
63.57	559.28	6	1	2.439	1.40787e-05	0.15	0.892	0.383	0.013	0.919	0.754
93.45	640.32	9	0	3.532	1.68638e-05	0.033	0.003	0.342	0.014	0.915	0.979
88.23	653.35	9	2	3.161	2.01505e-05	0.51	0.375	0.088	0.046	0.926	0.944
181.97	553.22	13	4	2.919	1.79466e-05	0.03	0.977	0.356	0.898	0.046	0.496
129.48	635.3	9	4	3.754	4.34177e-05	0.013	0.046	0.929	0.139	0.538	0.494
114.68	530.25	9	2	3.23	0.000128075	0.194	0.004	0.508	0.711	0.352	0.746
9.23	328.18	1	0	2.056	1.31392e-05	0.067	0.908	0.28	0.046	0.177	0.14
45.97	490.18	4	1	3.12	1.96533e-05	0.073	0.371	0.635	0.012	0.874	0.109
52.65	467.23	5	1	2.416	9.84167e-06	0.139	0.006	0.841	0.034	0.991	0.909
96.25	546.32	6	5	3.077	5.76713e-05	0.071	0.113	0.795	0.049	0.966	0.603
83.83	436.22	5	2	3.597	2.51915e-05	0.089	0.945	0.462	0.322	0.424	0.862
75.63	429.19	5	2	3.133	1.41762e-05	0.167	0.678	0.685	0.202	0.809	0.417
38.33	421.2	3	1	1.864	9.58109e-06	0.016	0.996	0.746	0.07	0.627	0.1
29.1	393.21	2	1	1.954	9.3805e-06	0.087	0.999	0.728	0.098	0.812	0.147
41.13	406.2	3	2	1.878	1.55486e-05	0.11	0.999	0.413	0.058	0.495	0.125
84.22	423.19	5	4	2.148	2.03168e-05	0.26	0.848	0.618	0.058	0.955	0.065
69.28	492.29	5	3	2.769	1.75922e-05	0.616	0.95	0.352	0.03	0.955	0.074
116.79	493.11	7	6	2.969	6.27239e-06	0.076	0.003	0.85	0.162	0.402	0.042
94.24	483.3	6	5	2.368	3.3098e-05	0.757	0.996	0.088	0.08	0.924	0.636
55.12	494.18	4	1	2.313	1.58656e-05	0.04	0.945	0.423	0.1	0.911	0.476
99.51	603.27	8	2	3.06	1.78138e-05	0.043	0.072	0.971	0.012	0.054	0.954
49.41	380.19	4	1	2.645	5.47001e-05	0.703	0.003	0.916	0.221	0.241	0.617
84.91	576.31	7	3	2.868	2.31254e-05	0.02	0.992	0.849	0.085	0.975	0.866
48.47	392.2	5	1	2.257	1.77813e-05	0.537	0.221	0.848	0.1	0.985	0.934
100.23	406.18	6	5	2.22	1.2575e-05	0.583	0.015	0.279	0.281	0.919	0.167
41.13	506.09	3	2	2.172	1.29248e-05	0.082	0.967	0.492	0.055	0.488	0.098
114.19	548.11	8	2	2.561	2.10719e-05	0.001	0.001	0.95	0.018	0.737	0.525
61.44	455.26	5	2	2.079	1.62928e-05	0.357	0.963	0.736	0.06	0.982	0.619
140.11	505.19	9	5	2.735	2.05954e-05	0.354	0.003	0.078	0.061	0.598	0.475
79.39	429.12	5	2	3.403	1.25811e-05	0.026	0.002	0.901	0.069	0.35	0.087
181.05	454.09	10	7	3.898	5.77589e-06	0.003	0.06	0.675	0.794	0.016	0.148
63.6	398.15	4	1	3.386	1.4682e-05	0.017	0.003	0.741	0.021	0.164	0.716
90.39	405.19	5	3	3.529	1.11659e-05	0.072	0.002	0.686	0.512	0.196	0.188
78.01	377.14	5	3	2.668	1.39712e-05	0.86	0.003	0.397	0.203	0.247	0.955
89.11	394.11	5	4	3.903	8.44474e-06	0.376	0.624	0.756	0.139	0.121	0.764
42.35	419.17	3	1	3.6	5.32052e-06	0.101	0.002	0.502	0.045	0.65	0.686
74.22	428.13	6	1	2.768	1.54094e-05	0.034	0.003	0.638	0.078	0.229	0.296
123.01	441.1	7	5	4.244	5.48217e-06	0.014	0.626	0.574	0.146	0.03	0.815
62.32	359.15	4	2	2.865	1.3555e-05	0.342	0.018	0.529	0.108	0.023	0.139
120.89	588.3	11	2	3.055	3.22518e-05	0.429	0.079	0.036	0.045	0.551	0.664
62.72	427.23	5	2	2.407	1.96982e-05	0.421	0.045	0.152	0.081	0.966	0.102
12.89	307.23	1	0	3.489	1.52833e-05	0.47	0.908	0.759	0.15	0.68	0.006
22.12	439.15	2	0	4.003	6.50249e-06	0.146	0.02	0.748	0.024	0.898	0.179
26.3	414.26	2	0	3.841	1.56407e-05	0.007	0.965	0.119	0.02	0.561	0.629
57.53	410.28	3	2	4.207	1.50194e-05	0.068	0.849	0.294	0.079	0.892	0.41
12.89	509.33	1	0	4.289	8.92268e-06	0.061	0.883	0.188	0.002	0.999	0.733
122.52	519.22	9	2	4.315	1.71188e-05	0.07	0.003	0.897	0.028	0.933	0.965
72.83	468.15	5	1	4.903	2.68512e-05	0.052	0.005	0.465	0.36	0.444	0.685
0	350.22	0	0	3.778	1.40949e-05	0.099	0.98	0.237	0.022	0.48	0.071
60.69	352.2	3	3	3.958	1.41488e-05	0.063	0.999	0.881	0.331	0.035	0.651
114.75	503.28	11	2	4.036	3.60025e-06	0.926	0.007	0.106	0.224	0.716	0.184
90.9	388.13	5	3	2.693	1.28006e-05	0.017	0.854	0.834	0.436	0.019	0.299
103.04	449.19	7	2	2.734	1.17786e-05	0.201	0.021	0.967	0.358	0.152	0.128
180.8	633.33	11	8	3.492	3.51423e-05	0.028	0.004	0.087	0.115	0.422	0.85
76.66	586.15	6	2	3.861	1.37145e-05	0.074	0.001	0.94	0.033	0.771	0.723
96.33	549.27	8	2	2.799	1.38312e-05	0.14	0.004	0.924	0.097	0.776	0.909
165.39	527.17	10	5	3.196	4.46696e-06	0.012	0.008	0.454	0.695	0.016	0.049
69.72	583.23	6	1	3.176	9.26215e-06	0.125	0.003	0.95	0.005	0.385	0.933
154.71	624.09	9	5	3.749	2.55807e-05	0.023	0.001	0.857	0.178	0.39	0.669
107.53	477.21	7	4	2.712	6.67959e-06	0.018	0.006	0.881	0.376	0.423	0.712
115.89	694.24	9	2	3.083	1.03968e-05	0.022	0.003	0.795	0.007	0.803	0.993
87.3	517.26	6	3	2.676	1.41247e-05	0.049	0.022	0.652	0.116	0.787	0.933
143.53	532.27	9	5	3.137	7.15432e-05	0.04	0.334	0.831	0.124	0.189	0.989
184.57	696.37	13	6	3.996	5.08778e-06	0.153	0.975	0.837	0.24	0.205	0.892
79.37	529.18	6	1	3.104	1.05744e-05	0.188	0.001	0.898	0.014	0.493	0.996
95.75	560.28	8	1	3.056	2.024e-05	0.044	0.003	0.887	0.054	0.684	0.975
96.36	662.09	6	2	3.642	1.18578e-05	0.064	0.001	0.944	0.436	0.041	0.956
137.61	479.25	9	5	3.002	7.31924e-05	0.725	0.016	0.188	0.784	0.152	0.742
82.19	616.4	8	1	2.97	2.13519e-05	0.631	0.906	0.448	0.038	0.983	0.909
31.35	365.16	3	0	2.653	2.67615e-05	0.353	0.003	0.852	0.025	0.396	0.039
90.12	431.23	7	3	2.337	8.60221e-06	0.193	0.02	0.9	0.197	0.397	0.941
108.74	408.16	6	2	3.949	7.92879e-06	0.017	0.003	0.269	0.807	0.035	0.863
77.92	592.18	6	1	3.217	9.70641e-06	0.146	0.002	0.569	0.045	0.614	0.213
172.59	398.06	9	6	3.307	5.18618e-06	0.006	0.001	0.563	0.772	0.002	0.006
150.57	534.13	9	4	3.358	1.26254e-05	0.004	0.022	0.906	0.148	0.004	0.963
41.13	400.25	3	2	2.001	7.70508e-06	0.176	0.665	0.653	0.067	0.858	0.075
80.57	492.2	6	2	2.309	1.0547e-05	0.02	0.97	0.909	0.184	0.303	0.517
129.83	459.13	8	3	3.76	5.34948e-06	0.061	0.007	0.926	0.13	0.149	0.937
63.25	439.23	5	2	2.728	9.32241e-06	0.057	0.136	0.91	0.093	0.873	0.053
109.72	496.25	7	4	2.712	1.52933e-05	0.073	0.029	0.587	0.05	0.125	0.036
67.15	401.25	4	4	2.095	1.25683e-05	0.258	0.11	0.625	0.054	0.608	0.183
86.79	589.24	7	1	2.985	2.00949e-05	0.22	0.018	0.649	0.005	0.748	0.789
73.1	431.16	6	1	2.075	2.13444e-05	0.301	0.023	0.61	0.296	0.298	0.021
81.75	470.23	7	2	1.958	2.68576e-05	0.257	0.006	0.654	0.241	0.965	0.933
26.3	356.18	2	0	2.699	1.16773e-05	0.081	0.214	0.483	0.071	0.149	0.792
41.13	376.25	3	2	2.315	2.63847e-05	0.691	0.13	0.762	0.17	0.547	0.06
29.54	377.24	3	0	3.764	1.92331e-05	0.13	0.005	0.45	0.136	0.469	0.275
26.3	396.21	2	0	3.321	9.85138e-06	0.015	0.083	0.333	0.029	0.544	0.853
26.3	396.21	2	0	3.144	8.28151e-06	0.028	0.826	0.834	0.05	0.33	0.263
35.01	344.19	3	0	3.288	2.31037e-05	0.342	0.882	0.93	0.099	0.883	0.586
99.52	459.31	7	4	3.459	5.28759e-06	0.638	0.852	0.123	0.033	0.59	0.998
70.23	423.19	5	3	1.924	1.10911e-05	0.109	0.254	0.59	0.15	0.758	0.115
34.48	342.17	3	0	2.817	2.61109e-05	0.723	0.022	0.558	0.068	0.047	0.156
52.65	455.26	5	1	3.205	1.49535e-05	0.204	0.729	0.949	0.371	0.396	0.383
48.71	439.23	5	1	2.387	1.52988e-05	0.466	0.359	0.736	0.2	0.677	0.872
26.79	425.25	4	0	2.675	1.85177e-05	0.322	0.577	0.826	0.239	0.614	0.941
54.26	396.18	4	2	2.215	9.24129e-06	0.126	0.532	0.593	0.142	0.695	0.764
35.58	425.25	4	1	2.139	1.41135e-05	0.303	0.668	0.536	0.164	0.98	0.284
70.23	481.27	5	3	2.304	6.30611e-05	0.356	0.142	0.793	0.05	0.977	0.112
58.2	474.23	4	2	2.145	1.36203e-05	0.085	0.946	0.823	0.124	0.3	0.225
46.17	369.17	3	1	2.039	9.23358e-06	0.013	0.203	0.742	0.065	0.246	0.129
61.88	417.21	6	1	2.592	2.10741e-05	0.769	0.003	0.73	0.055	0.825	0.901
87.3	393.21	6	3	2.807	5.35942e-05	0.322	0.028	0.491	0.207	0.043	0.498
71.34	426.19	5	2	2.599	8.85799e-06	0.061	0.622	0.935	0.135	0.376	0.819
68.07	453.24	5	2	2.95	2.3339e-05	0.687	0.978	0.078	0.434	0.984	0.828
35.58	417.22	4	1	1.926	1.12248e-05	0.096	0.021	0.553	0.053	0.974	0.934
38.33	379.13	3	1	1.686	7.11572e-06	0.02	0.121	0.666	0.087	0.585	0.309
38.33	345.17	3	1	1.604	9.70034e-06	0.042	0.872	0.828	0.126	0.516	0.188
38.33	423.08	3	1	1.806	9.58523e-06	0.057	0.004	0.887	0.106	0.257	0.478
96.25	482.27	6	5	2.889	3.69847e-05	0.777	0.009	0.704	0.208	0.972	0.171
56.79	437.14	5	1	2.855	2.30597e-05	0.019	0.002	0.882	0.094	0.381	0.085
47.56	387.18	4	1	2.502	1.59437e-05	0.031	0.005	0.878	0.12	0.313	0.052
83.55	445.15	6	2	2.728	1.14428e-05	0.437	0.006	0.958	0.154	0.067	0.141
80.2	453.21	6	2	2.14	1.71089e-05	0.087	0.899	0.952	0.42	0.313	0.142
67.43	492.24	5	2	2.068	3.26824e-05	0.025	0.955	0.848	0.321	0.614	0.313
58.2	388.22	4	2	1.93	2.63195e-05	0.314	0.636	0.934	0.471	0.626	0.787
29.1	371.22	2	1	1.798	8.44878e-06	0.08	0.979	0.681	0.135	0.691	0.361
58.56	377.2	4	2	2.062	1.39194e-05	0.143	0.81	0.829	0.248	0.428	0.191
48.13	375.23	4	2	2.089	9.70343e-06	0.841	0.015	0.782	0.226	0.977	0.88
90.54	458.23	7	3	2.146	2.08605e-05	0.201	0.003	0.895	0.427	0.852	0.051
38.33	371.19	3	1	1.916	1.04811e-05	0.072	0.441	0.899	0.261	0.673	0.034
60.33	362.16	5	1	2.291	1.88119e-05	0.297	0.687	0.922	0.527	0.157	0.088
116.4	526.22	9	3	2.745	1.99721e-05	0.008	0.023	0.185	0.253	0.185	0.059
122.19	525.24	9	4	2.773	3.42348e-05	0.026	0.043	0.35	0.109	0.217	0.075
106.41	498.26	7	4	3.137	1.77059e-05	0.065	0.005	0.916	0.117	0.89	0.366
41.13	358.2	3	2	2.552	1.59022e-05	0.823	0.355	0.528	0.068	0.32	0.134
70.59	418.23	5	3	2.251	2.71415e-05	0.296	0.049	0.675	0.074	0.654	0.058
57.25	381.18	4	2	2.617	9.21972e-06	0.129	0.702	0.59	0.134	0.893	0.217
76.44	458.27	6	1	2.367	1.28299e-05	0.156	0.011	0.843	0.129	0.928	0.979
84.66	525.22	6	3	2.48	9.02323e-06	0.255	0.009	0.514	0.021	0.968	0.261
35.58	451.13	4	1	2.097	1.41561e-05	0.727	0.003	0.871	0.058	0.947	0.897
35.58	417.22	4	1	2.067	1.45817e-05	0.254	0.032	0.709	0.039	0.971	0.501
35.58	399.23	4	1	1.933	1.28341e-05	0.32	0.961	0.547	0.196	0.961	0.577
35.58	373.22	4	1	1.935	1.37722e-05	0.511	0.788	0.75	0.102	0.951	0.831
48.72	363.19	5	1	2.2	1.70701e-05	0.504	0.028	0.717	0.124	0.807	0.981
35.58	379.17	4	1	2.166	1.64222e-05	0.689	0.004	0.819	0.07	0.838	0.615
93.61	397.19	6	4	2.754	2.0393e-05	0.348	0.005	0.523	0.069	0.822	0.908
84.22	433.18	5	4	2.364	2.35615e-05	0.054	0.014	0.673	0.025	0.331	0.07
80.29	399.19	5	4	2.209	1.87417e-05	0.374	0.198	0.506	0.112	0.864	0.601
41.13	398.18	3	2	1.991	1.35005e-05	0.157	0.705	0.355	0.043	0.327	0.07
80.77	396.2	5	4	2.339	1.80594e-05	0.552	0.697	0.383	0.164	0.933	0.2
110.24	388.19	6	6	2.033	2.22748e-05	0.402	0.003	0.652	0.131	0.807	0.147
138.59	529.17	8	5	2.29	8.46893e-06	0.002	0.001	0.341	0.061	0.861	0.334
80.77	428.26	5	4	2.597	4.35544e-05	0.269	0.014	0.242	0.116	0.975	0.637
93.61	473.22	6	4	2.827	1.68122e-05	0.26	0.241	0.19	0.085	0.979	0.677
74.25	411.19	5	3	2.126	8.49363e-06	0.083	0.747	0.65	0.186	0.742	0.092
104.45	483.2	6	5	2.275	6.8207e-06	0.005	0.003	0.317	0.062	0.891	0.118
98.66	484.18	6	4	2.271	7.0836e-06	0.005	0.006	0.257	0.119	0.866	0.059
98.66	466.19	6	4	2.166	7.24095e-06	0.007	0.034	0.292	0.29	0.615	0.103
114.14	478.2	7	5	2.788	5.81563e-06	0.069	0.861	0.336	0.145	0.603	0.025
105.48	458.23	7	5	2.822	2.69691e-05	0.756	0.004	0.5	0.115	0.971	0.071
80.77	396.2	5	4	2.341	1.48282e-05	0.292	0.619	0.288	0.199	0.959	0.119
74.25	411.19	5	3	2.159	9.1041e-06	0.094	0.619	0.581	0.271	0.706	0.106
78.43	470.26	5	3	2.28	1.5288e-05	0.019	0.004	0.148	0.038	0.909	0.426
93.17	442.27	5	6	2.346	7.27225e-05	0.76	0.006	0.209	0.039	0.988	0.836
104.45	427.19	6	5	2.326	7.11797e-06	0.112	0.01	0.708	0.06	0.643	0.046
71.34	398.16	5	2	2.198	1.18018e-05	0.038	0.059	0.476	0.111	0.191	0.172
41.13	380.19	3	2	1.819	1.42479e-05	0.116	0.962	0.308	0.065	0.297	0.122
41.13	330.17	3	2	1.628	1.79751e-05	0.319	0.921	0.472	0.108	0.42	0.107
84.22	429.15	5	4	2.192	1.31324e-05	0.084	0.206	0.61	0.03	0.41	0.027
93.45	465.21	6	4	2.087	9.16316e-06	0.039	0.046	0.509	0.103	0.8	0.089
80.77	370.18	5	4	2.343	8.94324e-06	0.542	0.17	0.62	0.196	0.478	0.143
73.99	371.16	5	3	2.038	1.00092e-05	0.198	0.029	0.585	0.146	0.221	0.069
73.72	371.16	5	3	2.213	1.36212e-05	0.293	0.002	0.879	0.023	0.374	0.107
41.13	384.22	3	2	2.494	3.53046e-05	0.277	0.127	0.533	0.075	0.436	0.099
41.13	356.19	3	2	1.985	2.09456e-05	0.223	0.458	0.402	0.063	0.636	0.141
41.13	370.2	3	2	2.005	1.94336e-05	0.219	0.452	0.413	0.049	0.576	0.112
44.37	385.22	4	2	1.997	3.80515e-05	0.264	0.176	0.596	0.118	0.747	0.217
84.22	487.21	5	4	2.423	1.18772e-05	0.042	0.005	0.339	0.043	0.912	0.101
84.22	491.18	5	4	2.326	1.0464e-05	0.044	0.003	0.349	0.041	0.896	0.084
78.43	442.17	5	3	2.137	1.00836e-05	0.011	0.003	0.234	0.142	0.668	0.038
84.22	441.19	5	4	2.171	1.66154e-05	0.036	0.004	0.333	0.069	0.913	0.047
96.69	508.25	7	4	2.391	3.75309e-05	0.034	0.023	0.234	0.08	0.892	0.208
105.48	522.26	7	5	2.54	2.30622e-05	0.356	0.014	0.461	0.046	0.982	0.147
78.43	442.17	5	3	2.181	1.10982e-05	0.009	0.004	0.306	0.186	0.511	0.031
84.22	441.19	5	4	2.215	1.89972e-05	0.028	0.004	0.41	0.088	0.906	0.035
84.22	423.19	5	4	2.103	1.45363e-05	0.089	0.042	0.47	0.111	0.869	0.054
58.2	398.2	4	2	2.631	2.08214e-05	0.148	0.076	0.582	0.045	0.47	0.689
41.13	380.19	3	2	1.875	1.48223e-05	0.137	0.968	0.406	0.071	0.463	0.101
67.16	371.16	5	2	1.993	1.5957e-05	0.18	0.086	0.486	0.121	0.424	0.075
54.02	407.2	4	2	2.198	1.40521e-05	0.201	0.381	0.712	0.085	0.777	0.073
54.02	381.18	4	2	1.974	1.52992e-05	0.223	0.928	0.714	0.083	0.811	0.128
58.95	370.18	5	2	2.106	7.56955e-06	0.218	0.009	0.63	0.111	0.379	0.034
54.27	370.17	4	2	1.99	1.72504e-05	0.133	0.798	0.461	0.113	0.463	0.191
74.5	386.16	5	3	2.197	1.382e-05	0.068	0.872	0.626	0.159	0.048	0.243
73.47	456.25	6	3	2.114	5.54322e-05	0.172	0.373	0.82	0.099	0.942	0.144
100.23	388.19	6	5	2.008	1.21993e-05	0.74	0.01	0.245	0.324	0.903	0.143
93.7	520.34	7	4	2.836	4.01642e-05	0.688	0.014	0.344	0.04	0.846	0.387
44.37	351.23	4	2	1.843	4.78672e-05	0.975	0.174	0.208	0.071	0.92	0.162
41.13	382.2	3	2	3.14	2.39269e-05	0.44	0.002	0.888	0.063	0.686	0.923
91.57	462.13	6	3	2.379	1.28041e-05	0.02	0.007	0.561	0.38	0.346	0.085
91.57	462.13	6	3	2.419	1.32851e-05	0.023	0.01	0.65	0.461	0.253	0.077
97.36	495.11	6	4	2.543	1.45395e-05	0.053	0.003	0.839	0.123	0.437	0.092
97.36	495.18	6	4	2.555	1.21e-05	0.054	0.004	0.632	0.099	0.695	0.097
97.36	461.15	6	4	2.413	1.52432e-05	0.067	0.008	0.748	0.155	0.569	0.095
97.36	445.18	6	4	2.417	1.75776e-05	0.045	0.005	0.69	0.145	0.566	0.053
97.36	461.15	6	4	2.453	1.72591e-05	0.081	0.011	0.816	0.184	0.495	0.078
97.36	445.18	6	4	2.461	1.95969e-05	0.056	0.007	0.772	0.181	0.488	0.048
78.43	456.17	5	3	2.163	9.20406e-06	0.051	0.002	0.57	0.057	0.785	0.055
67.15	427.19	4	4	2.154	1.31773e-05	0.424	0.011	0.748	0.041	0.85	0.102
41.13	412.18	3	2	1.952	9.82206e-06	0.296	0.089	0.545	0.033	0.772	0.069
69.28	416.26	5	3	2.664	2.75625e-05	0.86	0.019	0.268	0.073	0.793	0.247
119.47	450.21	7	6	2.348	4.28919e-05	0.084	0.002	0.9	0.047	0.837	0.03
116.4	526.22	9	3	2.745	1.76412e-05	0.011	0.007	0.156	0.561	0.237	0.125
87.47	406.2	7	2	2.483	2.69624e-05	0.59	0.003	0.79	0.229	0.539	0.475
53.16	417.22	4	3	2.623	6.84228e-05	0.543	0.005	0.595	0.067	0.556	0.229
88.73	411.17	7	2	2.677	2.79673e-05	0.106	0.035	0.927	0.82	0.796	0.081
84.42	562.29	7	1	3.421	1.58368e-05	0.732	0.023	0.114	0.019	0.981	0.979
96.7	598.2	8	2	2.795	8.30924e-06	0.026	0.003	0.86	0.011	0.922	0.837
300.67	716.39	17	14	4.314	4.52154e-05	0.479	0.999	0.207	0.699	0.418	0.665
320.91	812.45	19	13	5.486	1.64229e-05	0.038	0.747	0.372	0.634	0.023	0.283
150.7	701.36	10	5	3.874	0.000161195	0.004	0.972	0.96	0.187	0.15	0.916
159.49	603.29	10	6	3.237	0.000129083	0.008	0.064	0.845	0.207	0.24	0.846
80.12	581.22	7	1	3.282	1.40827e-05	0.066	0.005	0.947	0.003	0.955	0.952
79.46	553.33	6	3	3.283	1.26399e-05	0.018	0.131	0.919	0.037	0.966	0.629
167.97	585.21	11	4	3.011	1.04156e-05	0.045	0.028	0.887	0.323	0.148	0.515
124.6	507.16	8	4	2.428	8.96329e-06	0.099	0	0.599	0.35	0.42	0.767
153.86	627.34	10	6	3.552	6.77733e-05	0.006	0.418	0.879	0.844	0.355	0.813
73.83	348.14	4	3	2.684	1.32172e-05	0.031	0.142	0.547	0.143	0.008	0.586
39.19	345.17	3	0	3.146	1.01899e-05	0.892	0.047	0.914	0.068	0.413	0.849
69.72	587.31	6	1	2.372	1.28481e-05	0.033	0.048	0.904	0.036	0.973	0.908
128.39	482.24	8	5	2.868	4.14509e-06	0.62	0.001	0.76	0.096	0.891	0.276
75.5	446.27	6	2	2.483	2.17086e-05	0.101	0.006	0.865	0.111	0.735	0.459
59.65	448.23	6	1	3.219	1.15331e-05	0.81	0.023	0.754	0.034	0.709	0.606
38.33	345.17	3	1	2.652	1.83402e-05	0.214	0.008	0.567	0.11	0.861	0.154
85.41	464.19	7	2	3.402	1.24889e-05	0.285	0.005	0.313	0.048	0.8	0.952
75.03	347.14	5	1	4.708	1.39997e-05	0.186	0.351	0.398	0.079	0.2	0.983
75.03	297.14	5	1	4.764	9.4909e-06	0.152	0.012	0.339	0.156	0.122	0.959
106.24	554.21	8	3	3.323	1.13117e-05	0.51	0.002	0.876	0.18	0.919	0.916
55.73	469.13	4	0	3.247	2.19284e-05	0.012	0.002	0.757	0.005	0.415	0.192
73.38	429.25	6	2	2.644	2.12711e-05	0.416	0.096	0.091	0.116	0.98	0.643
49.41	478.21	4	1	3.42	1.77463e-05	0.017	0.021	0.897	0.011	0.291	0.035
60.74	470.27	6	2	2.506	1.27166e-05	0.949	0.764	0.445	0.034	0.962	0.795
73.91	568.27	7	2	3.288	8.35074e-06	0.892	0.003	0.575	0.07	0.948	0.065
93.84	550.17	8	2	2.643	9.84316e-06	0.045	0.001	0.853	0.013	0.716	0.835
53.17	372.18	4	1	2.552	1.32452e-05	0.661	0.005	0.17	0.01	0.95	0.867
93.43	528.33	9	2	3.588	5.64784e-06	0.893	0.758	0.039	0.049	0.262	0.733
55.64	401.21	5	2	2.842	1.23024e-05	0.932	0.003	0.468	0.103	0.877	0.949
86.18	476.2	8	0	3.244	2.86809e-05	0.518	0.005	0.968	0.072	0.027	0.977
124.68	518.18	9	3	2.983	8.48824e-06	0.479	0.004	0.789	0.05	0.01	0.589
81.92	346.13	5	3	3.442	1.26168e-05	0.032	0.001	0.433	0.346	0.061	0.529
63.13	487.19	5	2	2.602	9.63015e-06	0.349	0.002	0.862	0.019	0.803	0.744
54.34	401.21	5	1	2.291	2.01894e-05	0.78	0.003	0.868	0.145	0.163	0.52
91.49	514.24	7	2	2.447	9.81245e-06	0.472	0.001	0.238	0.022	0.981	0.774
139.67	471.23	8	6	2.501	8.60348e-06	0.52	0.001	0.368	0.299	0.773	0.28
88.33	436.19	7	1	2.252	1.418e-05	0.263	0.001	0.865	0.075	0.355	0.932
79.9	437.23	7	2	2.136	1.39835e-05	0.638	0.003	0.26	0.212	0.924	0.757
120.65	511.26	8	4	3.103	2.3255e-05	0.981	0.002	0.304	0.05	0.94	0.926
100.44	473.16	7	3	2.52	1.50506e-05	0.06	0.002	0.893	0.095	0.293	0.686
91.67	346.08	5	2	3.609	7.75711e-06	0.044	0.013	0.251	0.727	0.006	0.015
148.67	419.15	8	7	4.149	3.46255e-06	0.021	0.826	0.375	0.576	0.087	0.271
233.78	647.16	16	6	4.719	3.46241e-06	0.32	0.27	0.018	0.158	0.789	0.169
61.77	383.16	5	1	2.863	3.8342e-05	0.755	0.037	0.917	0.362	0.652	0.173
184.51	618.32	12	7	3.486	0.00010642	0.034	0.025	0.731	0.709	0.111	0.934
146.72	574.19	10	4	3.218	1.62616e-05	0.019	0.024	0.928	0.718	0.185	0.287
87.3	471.12	6	3	3.259	3.56452e-05	0.879	0.002	0.877	0.356	0.064	0.647
122.29	657.31	10	3	3.203	6.83401e-06	0.154	0.997	0.067	0.026	0.389	0.994
143.52	448.17	9	5	2.731	3.14551e-06	0.043	0	0.415	0.545	0.214	0.023
114.55	421.09	8	2	2.697	1.29157e-05	0.027	0.001	0.387	0.552	0.203	0.516
114.55	443.15	8	2	2.544	1.03737e-05	0.031	0.001	0.789	0.509	0.281	0.048
86.88	478.18	6	3	2.607	5.68336e-06	0.093	0.003	0.908	0.119	0.639	0.077
121.8	472.16	8	3	2.949	8.29066e-06	0.026	0.001	0.513	0.623	0.106	0.032
121.8	464.19	8	3	2.807	7.10067e-05	0.153	0.025	0.526	0.117	0.195	0.599
108.56	552.2	8	2	3.061	5.95028e-06	0.09	0.001	0.597	0.043	0.916	0.963
81.75	530.25	7	2	2.72	1.07721e-05	0.116	0.012	0.834	0.116	0.896	0.992
87.3	503.12	6	3	2.505	7.06001e-06	0.076	0.001	0.891	0.111	0.951	0.723
117.41	610.02	7	4	4.206	1.29637e-05	0.941	0.009	0.948	0.74	0.003	0.979
99.33	532.34	7	4	3.073	2.76952e-05	0.094	0.015	0.68	0.048	0.837	0.412
64.68	512.2	6	2	2.628	1.45246e-05	0.055	0.25	0.727	0.076	0.973	0.823
177.12	461.15	13	4	4.204	4.38155e-05	0.168	0.402	0.015	0.4	0.178	0.019
70.39	385.18	5	2	3.177	1.88902e-05	0.801	0.12	0.273	0.482	0.903	0.872
66.48	508.13	5	1	2.842	1.20355e-05	0.128	0.002	0.917	0.005	0.874	0.857
69.72	437.18	6	1	2.472	2.53188e-05	0.173	0.368	0.766	0.111	0.938	0.106
72.47	461.14	5	1	2.851	1.69595e-05	0.064	0.003	0.722	0.006	0.565	0.667
112.57	468.17	7	3	3.136	8.16443e-06	0.038	0.002	0.608	0.508	0.151	0.925
91.72	408.16	6	2	3.752	1.83668e-05	0.109	0.005	0.263	0.365	0.956	0.832
41.13	386.24	3	2	2.578	4.36896e-05	0.317	0.334	0.271	0.054	0.886	0.059
69.72	501.22	6	1	2.761	1.09272e-05	0.191	0.078	0.836	0.082	0.679	0.963
34.03	412.25	3	1	4.73	1.65748e-05	0.612	0.005	0.822	0.065	0.438	0.02
110.57	532.21	6	5	3.313	7.30916e-06	0.752	0.004	0.669	0.015	0.924	0.75
47.1	536.32	6	0	2.905	1.32214e-05	0.673	0.013	0.15	0.113	0.984	0.939
99.33	456.22	7	4	2.195	6.48896e-05	0.024	0.003	0.938	0.45	0.911	0.057
195.98	490.09	10	8	3.7	4.53809e-06	0.001	0.014	0.632	0.549	0.001	0.004
94.08	529.36	9	2	4.502	7.6637e-06	0.255	0.6	0.03	0.011	0.032	0.829
104.67	403.16	8	2	4.208	2.2848e-05	0.374	0.002	0.082	0.283	0.004	0.963
75.57	478.13	6	1	4.294	2.56415e-05	0.223	0.024	0.352	0.014	0.058	0.996
75.57	410.15	6	1	4.236	2.60282e-05	0.156	0.004	0.146	0.05	0.013	0.992
88.04	427.21	8	1	4.14	2.75023e-05	0.176	0.007	0.134	0.157	0.014	0.747
[truncated: 13,000 more rows]

## Sheet: structrue based drug design
index	SMILES	affinity	hERG	Synth
5-1	CC(C)(C1=CC=CC(NC(N/N=C/C2=CC3=CC(C(N)=O)=CC(C4=CC=CC(C(F)(F)F)=C4)=C3O2)=O)=C1)C	-11	0.194	2.797
5-2	CC(C)(C1=CC=CC(NC(N/N=C/C2=CC3=CC(C(N)=O)=CC(C4=CC=C(C=C4)C#N)=C3O2)=O)=C1)C	-11	0.321	2.752
5-3	CC(C1=CC=CC(NC(N/N=C/C2=CC3=CC(C(O)=O)=CC(C4=CC=C(C=C4)N5CCOCC5)=C3O2)=O)=C1)C	-10.8	0.185	2.745
5-4	COC1=CC=C(C=C1)C2=C(C3=C(N=CN=C3O2)N)C4=CC=C(C=C4)NC(=O)NC5=C(C=CC(=C5)C(F)(F)F)F	-10.8	0.55	2.95
5-5	O=C1C2=CC=C(C=C2C(C3=C1C=CC(C4=CC(C5=CC(O)=CC(O)=C5O)=CC=C4O)=C3O)=O)O	-11.9	0.071	2.765
5-6	O=C1NC2=CC=CC=C2C(N3C1CC4=C(C3C5=CC=C(C=C5F)F)N=CN4)=O	-11.5	0.028	3.512
5-7	CC1=C(N2C(C=CC(NC3=CC=C(N4C(NCC4C(C)C)=O)C=N3)=N2)=N1)C5=CC=CN=C5	-10.5	0.436	4.046
5-8	CC1=C(C(=O)N(C2=NC(=NC=C12)NC3=NC=C(C=C3)N4CCNCC4)C5CCCC5)C(=O)C	-10.5	0.798	3.375
5-9	[H]N(C(C1=CC(C(C(C2=CC3=CC=CC=C3C=C2)C(C4(C(F)(F)F)C(F)(F)F)=O)C4=O)=CC=C1)=O)[H]	-12.5	0.007	3.612
5-10	O=C1CC2=CC(C(C)(C)C)=CC(C(OC3=O)CC4=C3C=C(C=C4)C(O[H])=O)=C2C1O	-11.7	0.062	3.617
5-11	OC(C1CCC1C2=CC=C3C(C(C4=CC5=C(C=C4)NCCC5)=NC3=O)=C2)=O	-11.5	0.036	4.247
5-12	FC1=C(NC2=NC(C3=NC(C(F)(F)F)=CC=C3)=NC4=C2C=CN4)C=CN=C1	-11.5	0.488	3.5
5-13	OC1=CC=C(C2C(CCC(O)=O)CC3=CC(O)=CC=C3C2C4=CC=C(C=C4)O)C=C1	-9.7	0.05	3.434
5-14	O=C(OC)C1=C(O)C2=C(C3=C1NC(C4=CC=CC=C43)=N)C(C5=CC=CC(O)=C5C2=O)=O	-9.4	0.022	2.998
5-15	O=C1C2=C(/C(O/C1=C/C3=C(F)C=C(F)C=C3)=C/C4=C(F)C=C(F)C=N4)C=C(F)C=C2	-8.8	0.115	3.196
5-16	CC1=NN=C2C(CC(OC(C)(C)C)=O)N=C(C3=CC=C(Cl)C=C3)C4=C(SC(C)=C4C)N12	-9.1	0.241	3.333

## Sheet: ligand_based drug design
SMILES
CCCC(=O)Nc1cccc(-c2nc3c(n2-c2no[n+]([O-])c2C)CCC3)c1
CC(C)C(C(=O)N1CCCC1)N1CCN(Cc2cn(CC(=O)N3CCCC3)c3ccccc23)CC1
COC1=CC(OC)=CC(NC(C2=C(NC(C3=C(OC)C=CC=C3)=O)C=CC=C2)=O)=C1
O=C(NCC=c1cccc[n+]1=c1o[nH]c2c1CCC2)c1ccccc1
CCCC(=O)NCCNCc1c(C)nc2sccn12
CCCC(=O)NCc1cccc[n+]1-c1csc2sc(C)c(C)c12
CCCC(=O)NCCNCc1c(C)nc2sccn12
CCCCNC(=O)C[n+]1ccccc1-c1cn(C)c2c1CCC2
CCCCCCCC[n+]1ccccc1-c1onc2c1CCC2
CCCCNC(=O)c1cc2sccc2n1C[n+]1cccc(C(F)(F)F)c1
O=C(C[n+]1ccccc1-c1[nH]nc2c1CCC2)Nc1ccccc1Cl
CCCNC(=O)C[n+]1cn(C)c(-c2cccc3c(Cl)csc23)c1C
N#Cc1nc(CCCOc2ccccc2)oc1-c1[nH]nc2c1CCC2
CCCNC(=O)c1cccc(-c2noc3c2CCC3)[n+]1CC
CCCCNC(=O)C(CCC)NC(=O)c1c(Cl)cccc1Cl
CC(C)Cc1c(O)c2c(-[n+]3cccc4c3CCC4)cccc2c(=O)n1CC(C)C
CCC(=O)N1CCN(c2ncccc2-c2nnc3n2CCC3)CC1
CC(C)CCNC(=O)c1cccc[n+]1Cc1cccc2ccsc12
Cn1nc(-c2ncccc2C(=O)NCc2ccccc2F)c2c1CCC2
Cc1cc(C)n(CCCNCc2c(C)nc3sc(Cl)cn23)n1
CCc1ccccc1NC(=O)c1ccc[n+](Cc2c3c(n(C)c2C)CCC3)c1
O=C(NCc1cc(-n2ccc3c2CCC3)cc[n+]1[O-])C(F)(F)F
CCCC(=O)Nc1ccccc1-[n+]1c(C)c(C)nc2sc3c(c21)CCC3
CCCCCNCc1c(C)nc2scc(C)n12
CC1CCCCC1NC(=O)Cn1cc[n+](Cc2cccc3sccc23)c1
CCCCC(=O)N1CCn2c(C)nc(-c3cccs3)c2C1
O=C(NCC=c1cccc[n+]1=c1o[nH]c2c1CCC2)c1ccccc1
CCCC(=O)NCc1cccc(-c2cn(C)c3c2CCC3)c1
CCCC(=O)Nc1ccccc1-c1nc(C)cn1-c1[nH]nc2c1CCC2
CCC(=O)NCCCn1nc(C)cc1-c1csc2ccccc12
CCCCCCN1CCn2c(nnc2-c2cccs2)C1
CCCCCOc1cccc2[n+]1CCc1sccc1-2
CCCCNC(=O)C[n+]1ccn(-c2csc3ccccc23)c1
CCCCCN=c1nc(C)[n+]2c([nH]1)-c1sccc1CC2
CCCCCCn1cc(C)nc1Cn1ccc2sccc21
Cn1nc(-[n+]2cccc(C(=O)NC3CCc4ccccc43)n2)c2ccsc21
CCCCN1CCn2c(nc(C(F)(F)F)c2-c2cnc3sccn23)C1
CCc1cccc(CNCc2c(-c3csc(C)n3)nc3n2CCC3)n1
CCc1ccccc1NC(=O)C[n+]1ccccc1-c1csc2c1CCC2
CCCCNC(=O)c1ccc[n+](Cc2c3c(n(C)c2C)C2CCC3C2)c1
COC(=O)C1CCCN1C(=O)C(NC(=O)C(C)NCc1csc2ccccc12)C(C)C
Cc1ccc(-c2nc(C)sc2CNC(C)C(=O)NC(C)C)s1
CC(C)C(NC(=O)CNCc1c[nH]c2ccccc12)C(=O)N1CCCC1C(N)=O
CC(C)CC(NC(=O)CN(C)Cc1coc(-c2cccs2)n1)C(=O)O
CC(C)CC(C(=O)N1CCCC1C(=O)OC(C)(C)C)N1CCN(Cc2cn(C)c3c2CCC3)CC1
CC(C)OCCCNCn1cnc2c1CCCC2
CC(C)C(c1nnnn1C)N1CCN(Cc2nn(C)c3c2CCC3)CC1
Cc1nn(C)c(C)c1CNCCCOC(C)C
CC(C)C(=O)N1CCN(Cc2nn(C)c3c2CCC3)CC1
CC(C)NC(=O)CCN1CCn2nnc(-c3cccs3)c2C1
CC(=O)N(C(C)C)C1CCN(Cc2c3c(nn2C)CCC3)CC1
CC(C)CCNC(=O)CN1CCn2c(nnc2-c2cccs2)C1
CC(C)OCCCNCc1cn(C)c2c1CCC2
Cc1nc2n(c1CNCCOC(C(=O)N(C)C)C(C)C)CCC2
CC(C)NC(=O)C1CCCN1C(=O)CNCc1cn(C)nc1-c1ccc(F)cc1
Cc1nc(C)c(CN(C)CC(=O)NCC(C)C)s1
CC(=O)NC(C(=O)N1CCN(Cc2c(-c3ccccc3)nnn2C)CC1)C(C)C
CC(C)OCCCN1CCn2c(nnc2C2CC2)C1
CC(C)OCCCN1CCn2c(nnc2-c2ccc(Cl)s2)C1
CC(C)OCCCNCc1nn(C)c2c1CCCC2
CC(C)C(=O)N1CCN(Cc2c(CN3CCCC3)cnn2C)CC1
Cc1nc2sccn2c1CNCc1ccccc1OC(C)C
O=C(CN1CCn2c(nnc2C2CC2)C1)NCC1CC1
CC(C)OCCCNCn1nc(C(F)(F)F)c2c1CCC2
Cn1nc(CN2CCN(C(=O)CC3CC3)CC2)c2c1CCC2
Cc1nn(C)c(C)c1CN1CCN(Cc2nnnn2C2CCCC2)CC1
Cc1nn(C)c2c1CN(CCCNC(=O)C1CC1)CC2
CC(C)Cc1ocnc1CNCc1cnn(C)c1-c1cccs1
O=C(C1CC1)N1CCN(Cn2cnc3c2CC(F)(F)C3)CC1
Cn1nc(CNC2CCN(S(=O)(=O)C3CC3)CC2)c2c1CCC2
CC(C)C(NC(=O)CN1CCc2c([nH]c3ccccc23)C1)C(=O)N1CCCC1C(N)=O
Cc1noc(CN2CCC(NCc3sc(C)nc3C)CC2)n1
CC(C)C(=O)N1CCN(Cc2c(-c3ccc(Cl)s3)ncn2C)CC1
CC(C)C(=O)NCCNC(=O)c1[nH]c2ccccc2c1C1CCCC1
CC(C)C(C(N)=O)N1CCN(Cc2nc3ccccc3n2C)CC1
CC(C)N1CCCC2(CCN(Cc3nn(C)c4c3CCC4)CC2)C1=O
CC(C)OCCCNCc1nc(C(F)(F)F)nc2c1CCC2
CCn1c(CN2CCN(C(=O)C(C)C)CC2)nnc1C(c1ccccc1)N1CCOCC1
O=C(CN1CCn2c(nnc2-c2cccs2)C1)NCC1CC1
CC(C)OCCCN1CCc2ncn(CC3CC3)c2C1
CC(C)c1ccc(CNCc2coc(-c3cccs3)n2)cc1
CC(C)OCC1CN(Cc2c(-c3cccs3)ncn2C)CCO1
CC(C)OCC1CN(Cc2c(-c3cccs3)ncn2C)CCO1
Cn1cc(CNCCCNS(C)(=O)=O)c2sccc21
CC(C)OCCCN1Cc2ccccc2-n2ccnc2C1
Cc1ccc(-n2c(C)nnc2CN2CCN(C(=O)C(C)C)CC2)s1
Cc1nc(Cl)sc1CNCCNC(=O)CC(C)C
Cc1nc(C)c(CNCCCNC(C)C)s1
CC(C)c1cccc(CNCc2cnn(C)c2-c2cccs2)c1
Cc1nc2sccn2c1CN(CCCOC(C)C)CC(F)(F)F
Cc1nc2sc(Cl)cn2c1CNCCCOCC(C)C
Cc1nc(C)c(CN2CCCC2CNC(=O)C2CC2)s1
Cn1nc(CN2CCN(C(C3CC3)C(F)(F)F)CC2)c2c1CCC2
CC(C)OCCCN1CCn2ccnc2-c2[nH]c(=N)sc2C1
Cc1nn(-c2cccs2)cc1CNCCOC(C)C
CC(C)N1CCC(CNC2CCCc3cnn(C)c32)CC1
CC(C)Oc1ccccc1CNCc1cnn(C)c1-c1cccs1
CC(C)OCCCNCn1c(-c2ccsc2)noc1=O
CC(C)Oc1ccccc1CNCc1cnn(C)c1-c1ccc(F)s1
O=C(C1CC1)N1CCN(Cc2ncnc3c2CCC3)CC1
CC(C)C(=O)N1CCN(Cc2noc(-c3cccs3)n2)CC1
Cc1noc(CN2CCCC3CCN(CC4CC4)CC32)n1
CC(C)OCCNCc1cnc(-c2cccs2)n1C
c1nnc(CN2CCN(CC3CC3)CC2)n1C1CC2CCC1C2
CC(C)OCCCNCc1nc(-c2cccs2)no1
Cc1nc(Cl)sc1CN1CCN(Cc2nccn2C(C)C)CC1
CC(C)C(C(=O)NS(C)(=O)=O)N1CCN(Cc2cn(C)c3ccccc23)CC1
O=C(C1CC1)N1CCN(Cc2[nH]nc3c2CCC3)CC1
O=[N+]([O-])c1cccnc1N1CCN(Cc2nnnn2C2CCCC2)CC1
CC(C)C(NC(=O)C1Cc2ccccc2CN1Cc1csc2ccccc12)C(=O)C(F)(F)F
CC(C)OCCCNCc1c(-c2cccs2)[nH]oc1=O
O=C(C1CC1)N1CCN(Cc2n[nH]c(=O)c3c2CCC3)CC1
Cc1noc(C(C)(C)C)c1CN1CCN(C(c2ccccc2)c2nnnn2C(C)(C)C)CC1
CC(C)C(=O)N1CCN(Cc2nn(C)c3ccsc23)CC1
Cn1nc(CNCCCOCC2CC2)c2c1CCC2
Cn1ncc(C(NCC(=O)OCC2CC2)c2cccs2)c1-n1cccc1
Cc1nc(C)c(CNCCCNCc2[nH]cnc2C)s1
CC(C)NC(=O)CN1CCN(Cc2cn(C)c3ccccc23)CC1
CC(C)OCCCNCc1cn(C)c2ccccc12
CC(C)CNC(=O)CN1CCn2c(nnc2C(F)(F)F)C1
O=C(CN1CCc2nnn(-c3cccs3)c2C1)NCC1CC1
O=C(C1CC1)N1CCN(Cn2ncc3c2CCCC3)CC1
Cc1ccc2nc(C)c(CNCCCNC(=O)C(C)C)n2c1
CC(C)OCCCNCc1c[nH]c2ccsc12
Cc1nc2sccn2c1CNCCCN(C)CC(C)C
CC(C)N1CCC(NCc2c(-c3cccs3)nn(C)c2Cl)CC1
CC(C)NC(=O)C1CCN(Cc2c(-c3cccs3)ncn2C)CC1
Cn1cc(CN2CCCC23CCN(C(=O)C(C)(C)C)CC3)c2ccccc21
Cc1c(CNCc2ccccc2OC(C)C)c(-c2cccs2)nn1C
Cc1c(CNCc2ccccc2OC(C)C)c(-c2cccs2)nn1C
Cc1nc2ccccn2c1CN1CCC(C(=O)NC(C)C)CC1
CC(C)NCC1CCN(Cc2c3c(nn2C)CCC3)CC1
Cc1nc(-c2cccs2)c(CNCCC(=O)NC(C)C)s1
CC(C)C(=O)N1CCC(NCc2nc3ccccc3s2)CC1
CC(=O)N1CCCC12CCN(Cc1nc(C)nc3sccc13)CC2
Cc1nc2ccccn2c1CNCc1ccccc1OCC(C)C
Cn1nc(C(=O)N2CCN(CC3CC3)CC2)c2c1CCCC2
CC(C)C(=O)N1CCN(Cc2nsc3c2CCC3)CC1
CC(C)OCCCN1CCn2cnc(-c3cccs3)c2C1
CC(=O)N(C(C)C)C1CCN(Cc2nn(C)c3ccccc23)CC1
Cc1nc(-c2cccs2)c(CNCC(=O)OCC(C)C)s1
CC(C)C(=O)NCCNCc1nc2cc(Cl)ccc2n1C
CC(C)C(=O)N1CCN(Cc2nn(C)c3ccccc23)CC1
Cc1nc(-c2cccs2)c(CNCC(=O)NCC(C)C)s1
CC(C)Oc1cccc(CNCc2c(-c3cccs3)ncn2C)c1
CC(C)OCCCN1CCn2cc(-c3ccccc3)nc2C1
CC(C)OCC1CCN(Cc2c3c(nn2C)CCC3)CC1
CC(C)OCCCNCc1nc(-c2cccs2)oc1C(F)(F)F
Cc1onc(-c2cccs2)c1CNCCNC(=O)C(C)C
Cc1nc2sccn2c1CNCC(=O)NC(C)c1ccc(F)cc1
CC(C)C(=O)N1CCN(Cc2cnn(C)c2-c2cccs2)CC1
CC(C)C(=O)N1CCN(Cc2cnn(C)c2-c2cccs2)CC1
Cc1ncsc1CN1CCOCCN(Cc2cccs2)CC1
CC(C)C(=O)N1CCCC(NCc2cn(C)nc2C2CCCC2)C1
CC(C)OCCCN1CCc2c(c(-c3cccs3)nn2C)C1
Cc1nn(C)c(-c2cccs2)c1CN1CCN(C(=O)C(C)C)CC1
CC(C)C1CC2(CCN(Cc3cn(C)c4ccccc34)CC2)CC(=O)N1
CC(C)N1CCC(N2CCn3c4c(c(CN5CCN(C(C)C)CC5)c3C2)CCC4)CC1
CC(C)C1CC2(CCN(Cc3nn(C)c4c3CCC4)CC2)CO1
Cc1nc(-c2cccs2)c(CNCc2ccccc2OC(C)C)n1C
CC(C)OCCCN1CCc2nc(-c3cccs3)n(C)c2C1
CC(C)NCC1CN(Cc2cn(C)c3ccccc23)CCO1
CCN(CCCNCc1nc(-c2cccs2)oc1C)C(C)C
CC(C)C(NC(=O)CN1CCc2c(c(-c3ccc(Cl)cc3)nn2C)C1)C(=O)C(F)(F)F
Cc1nc(=NCCCNC(=O)C2CC2)c2sc(Cl)cc2[nH]1
CC(C)OCCCCN1CCn2cnc(-c3cccs3)c2C1
CC(C)N1CCOC(CNCc2cnn(C)c2-c2cccs2)C1
Cn1ncc2c1-c1ccccc1C2N1CCN(C(=O)C2CC2)CC1
Cn1cc(CN2CCN(C(=O)CC3CC3)CC2)c(C2CC2)n1
Cc1nc(C)c(CNC(=O)C2CCCN2Cc2c(C3CCCC3)noc2C)s1
CC(C)N1CCC(NCc2cn(-c3ccccc3)nc2C(=O)N2CCN(C(C)C)CC2)CC1
CC(C)OCCCN1CCn2c(cnc2-c2cccs2)C1
O=C(C(=O)C(F)(F)F)N1CCN(Cc2c[nH]c3ccccc23)CC1
CC(C)C(=O)N1CCCN(Cc2cnn(C)c2-c2cccs2)CC1
CC(C)OCCCN1CCn2c(cnc2-c2cccs2)C1
CCn1c(CN2CCC(C(=O)NC3CC3)CC2)nc2c1CCC2
CC(C)Nc1ccccc1NCc1c[nH]c(-c2cccs2)n1
Cn1cc(CNC2(C(=O)NCC3CC3)CCCCC2)c2ccccc21
Cc1nn(C)c(C2CC2)c1CN1CCN(C(=O)C2CC2)CC1
Cc1nc2sccc2n1CCN1CCN(C(C)C)CC1
CC(C)NC(=O)C1CC(NCc2c3c(nn2C)CCC3)CCN1CC1CC1
CC(C)CCN1CCN(Cc2cnc3n2CCC3)CC1
Cc1noc(C)c1CN1CCN(Cc2cnn(C)c2C2CC2)CC1
Cc1onc(-c2cccs2)c1CN(C)CC(=O)NC(C)C(=O)Nc1ccccc1
CC(C)NC(=O)C1CCN(Cc2nn(C)c3ccccc23)CC1
Cc1nn(C)c(C)c1CN1CCCC1CNCc1cn(C)c2ccccc12
Cc1nc(CN2CCC(C(=O)NC(C)C)CC2)c2n1CCCC2
CC(C)NC(=O)C1CCN(Cn2c(C(F)(F)F)nc3sccc32)CC1
CC(C)NC(=O)C1CCN(Cc2c3c(nn2C)-c2ccccc2C3)CC1
CC(C)Cn1nc2c(c1CN1CCN(C(=O)C(C)C)CC1)CCC2
Cc1noc(C)c1CN1CCN(Cc2cnn(C)c2C2CC2)CC1
Cc1onc(-c2cccs2)c1CN(C)CC(=O)NC(C)C(=O)Nc1ccccc1
CC(C)NC(=O)C1CCN(Cc2nn(C)c3ccccc23)CC1
Cc1nn(C)c(C)c1CN1CCCC1CNCc1cn(C)c2ccccc12
Cc1nc(CN2CCC(C(=O)NC(C)C)CC2)c2n1CCCC2
CC(C)NC(=O)C1CCN(Cn2c(C(F)(F)F)nc3sccc32)CC1
CC(C)NC(=O)C1CCN(Cc2c3c(nn2C)-c2ccccc2C3)CC1
CC(C)Cn1nc2c(c1CN1CCN(C(=O)C(C)C)CC1)CCC2

## Sheet: scafflod hopping
SMILES
Oc1ccc(O)c(C2=NN(c3ccccc3)C(c3ccc(F)cc3)C2)c1
O=C(c1ccccc1O)N1N=C(c2ccccc2)CC1c1ccc(O)c(O)c1
C=CCc1cc(C(CCc2ccc(O)cc2)c2ccc(O)cc2O)ccc1O
COc1ccc(C2=NN(C(=O)c3ccc(Cl)cc3O)C(c3ccc(OCC(=O)N4CCN(c5ccccc5)CC4)cc3)C2)cc1
Nc1ncnc2c1c(-c1ccc(NC(=O)Nc3cccc(C(F)(F)F)c3)cc1)nn2CCO
COc1ccc(C2=NN(C(=O)c3ccc(O)c(O)c3)C(c3ccc(F)cc3)C2)cc1
COc1ccc(C2=C(c3ccccc3O)C(=O)c3ccccc3C2=O)cc1
COc1ccc(C(=O)N2N=C(c3c(O)cc(O)cc3O)CC2c2ccc(OC)cc2)cc1
O=C(Nc1ccc(-c2n[nH]c3ccccc23)cc1)c1ccc(O)cc1
COc1ccc(C2=NN(C(=O)c3cc(O)c(O)c(O)c3)C(c3cc(Cl)ccc3O)C2)cc1
O=C(Nc1ccc(Oc2ccccc2)cc1)c1c(F)cccc1F
O=C(O)c1cc(N2N=C(c3cccc(O)c3)CC2c2ccc(Cl)cc2)ccc1O
COc1ccc(N2N=C(c3ccccc3)CC2c2ccc(OC)cc2O)cc1
O=C(O)c1ccc(N2N=C(c3ccc4ccccc4c3)CC2c2ccc(O)cc2O)cc1
COc1ccc(C2C(Cl)C(c3ccc(O)c(O)c3)=NN2C(=O)c2ccc(O)cc2O)cc1
COc1ccc(C2CC(c3ccc(O)cc3O)=NN2c2ccc(F)cc2)cc1
COc1ccc(C2=NN(C(=O)c3cccc(O)c3)C(c3ccc(C(C)(C)C)c(O)c3)C2)cc1
COc1ccc(C2CC(c3ccc(O)c(C(=O)O)c3)=NN2c2ccc(OC)c(C(=O)O)c2)cc1
O=C1Nc2ccc(OCc3ccccc3)cc2C1=Cc1ccc(C(=O)O)cc1
O=C1Nc2ccc(OCc3ccccc3)cc2C1=Cc1ccc(C(=O)NCCN2CCOCC2)cc1
Nc1ccccc1NC(=O)c1ccc(O)c(C(=O)Nc2ccc(Cl)cc2)c1
Oc1ccc(Oc2ccc(NCc3ccccc3O)cc2)cc1
O=C(O)c1ccc(-c2cc(-c3ccccc3)nc3ccc(O)cc23)cc1
Nc1cc2c(c(N)n1)c(-c1ccc(-c3cccc4ncnc(N)c34)cc1)nn2C1CCCCC1
O=C(Nc1ccc(Nc2nc(=O)[nH]c3ccccc23)cc1)c1ccccc1
O=C(O)c1cc(/N=C/c2cc(C(F)(F)F)ccc2O)ccc1O
COc1ccc(C2CC(c3ccc(F)cc3)=NN2c2ccc(F)cc2N)cc1
COc1ccc(C(=O)N2N=C(c3ccc(OC)cc3O)CC2c2ccc(OC)cc2)cc1
O=C(C=Cc1ccc([N+](=O)[O-])cc1)Nc1ccc2oc3ccccc3c(=O)c2c1
NC(=O)c1cc(C2CC(c3ccccc3)=NN2c2ccc(O)cc2)ccc1O
COc1ccc(C2CC(c3cccc(C(F)(F)F)c3)=NN2C(=O)c2ccc(OC)c(O)c2)cc1
COc1ccc(C2=NN(c3ccc(F)cc3)C(c3ccc4c(c3O)C=CC(C)(C)O4)C2)cc1
COc1cc2c(Oc3ccc(NC(=O)Nc4ccc(F)c(C(F)(F)F)c4)cc3)ccnc2cc1OCCCN1CCCC1
CC(c1ccccc1)c1cccc(NC(=O)c2cc(N)ccc2O)c1
COc1ccc(C2CC(c3cccc(OCc4ccccc4)c3)=NN2C(=O)c2ccc(O)cc2O)cc1
COc1ccc(C2=NN(C(=O)c3ccc4c(c3)OCO4)C(c3ccc(O)cc3O)C2)cc1
CCCNc1ncnc2c1c(-c1ccc(-c3ccccc3N)cc1)nn2C
COc1ccc(-c2cc(C3=NN(c4ccccc4)C(c4ccc(OC)cc4)C3)c(O)cc2O)cc1
COc1ccc(C(=O)Nc2ccccc2C(=O)Nc2ccc(O)c(C(=O)O)c2)cc1
COc1ccc(N2N=C(c3nc4c(O)cccc4[nH]3)CC2c2ccccc2)cc1
COc1ccc(C2=NN(C(=O)c3ccc4ccccc4c3O)C(c3ccccc3O)C2)cc1
COc1ccc(C(=O)N2N=C(c3ccccc3)CC2c2cc(O)ccc2O)cc1
COc1ccc(C2=NN(c3ccc(NC(C)=O)cc3)C(c3ccc(O)cc3O)C2)cc1
Nc1ccccc1-c1ccc(-c2nn(C3CCCCC3)c3ncnc(N)c23)cc1
O=C(Nc1ccccc1)Nc1ccc(-c2nc3ccccc3o2)cc1
COc1ccccc1C1CC(c2c(O)c3ccccc3oc2=O)=NN1c1ccccc1
CC(C)(C)c1ccc(C(=O)Nc2ccc3c(-c4ccccc4)n[nH]c3c2)cc1
COc1ccc(C(=O)N2N=C(c3ccc(OC)cc3)CC2c2cc([N+](=O)[O-])ccc2O)cc1
C#CCN(Cc1ccccc1F)c1ccc(O)c(C(=O)Nc2ccc(Oc3ccccc3)cc2)c1
O=C(Nc1ccc(F)cc1)c1cc(NCc2ccccc2O)ccc1O
O=C(C1C(NC2=CC=CC=C2C1C3=CC=C(O)C=C3)=O)NC4=C(O)C=CC=C4
O=C(c1ccccc1)N1N=C(c2ccc3ccccc3c2)CC1c1ccccc1O
NC(=O)c1nc(N2N=C(c3ccccc3)CC2c2ccccc2)ccc1NC(=O)c1ccccc1
COc1ccc(C2CC(c3ccc(O)c(O)c3)=NN2C(=O)c2cc(O)cc(O)c2)cc1
O=C(Nc1ccc2[nH]nc(-c3ccc(C(F)(F)F)cc3)c2c1)c1ccccc1O
COc1ccc(C2=NN(C(=O)c3cccc(O)c3)C(c3ccc(F)cc3)C2)cc1O
O=C(c1cc(O)ccc1O)N1N=C(c2ccc(Cl)cc2)CC1c1ccccc1
Oc1ccc(-c2cc(-c3ccccc3)nc(-c3ccc[nH]3)n2)cc1
COc1ccc(C2CC(c3ccc(Cl)cc3)=NN2C(=O)c2ccccc2O)cc1
CC(C)(C)n1nc(-c2ccc(-c3ccccc3NS(C)(=O)=O)cc2)c2c(N)ncnc21
Cc1nc2cc(NC(=O)c3ccc(Cl)cc3)ccc2[nH]1
COc1ccc(C2CC(c3ccc(O)c(O)c3)=NN2C(=O)c2ccccc2O)cc1
Oc1ccccc1CNc1c(O)cnc2ccc(Cl)cc12
O=C(c1ccc(O)cc1O)N1N=C(c2ccc(F)cc2)CC1c1ccc(S(=O)(=O)N2CCCCC2)cc1
CC(C)(C)c1cc(C2CC(=O)c3c(O)cc(O)cc3O2)ccc1O
COc1ccc(COc2cc(O)c3c(=O)c4ccccc4oc3c2)cc1
Oc1ccccc1CNc1ccc2[nH]nc(-c3ccccc3)c2c1
COc1ccc(C2CC(c3ccc(OC)cc3O)=NN2c2ccc(OC)cc2)cc1
CC(C)c1ccc(Nc2c3ccccc3nc3ccc(Cl)cc23)cc1
NC(=O)c1cc(N2N=C(c3ccc(F)cc3)CC2c2ccccc2)ccc1O
COc1ccc(C(=O)N2N=C(c3ccc(O)c(OC)c3)CC2c2ccccc2O)cc1
O=C(c1cc(O)c(O)cc1O)N1N=C(c2ccccc2O)CC1c1ccc(Cl)cc1
Oc1ccc(C2=CC(c3ccc(O)c(O)c3)Oc3cc(O)cc(O)c32)cc1
COc1ccc(C2CC(c3ccccc3)=NN2C(=O)c2cc(O)ccc2O)cc1
CC(=O)Nc1ccccc1C(=O)Nc1ccc2[nH]nc(C=Cc3ccccn3)c2c1
Nc1nc(N2N=C(c3ccccc3O)CC2c2ccccc2)sc1C(=O)O
COc1ccc(O)c(N=Nc2ccc(C(=O)NCc3ccccc3)cc2)c1
O=C(O)c1ccc(N2N=C(c3ccc(Cl)cc3)CC2c2ccc(O)cc2O)cc1
Nc1ncnc2cccc(-c3ccc(-c4nn(C5CCCCC5)c5ncnc(N)c45)cc3)c12
O=C(c1cccc(O)c1)N1N=C(c2ccccc2)CC1c1ccccc1
NC(=O)c1cc(N2N=C(c3ccc(O)cc3)CC2c2ccc(F)cc2)ccc1O
COc1ccc(C2=NN(c3ccc(S(N)(=O)=O)cc3)C(c3cc(OC)ccc3O)C2)cc1
CN1CCN(c2ccc(NC(=O)c3ccc(Nc4ncnc5ccccc45)cc3)cc2)CC1
Cc1n[nH]c2ccc(-c3nc4ccccc4nc3-c3ccc(F)cc3)cc12
O=C(Nc1ccc(NCc2ccccc2)cc1)c1ccc(O)cc1O
O=C(O)c1cc(NC(=O)c2ccccc2NCc2ccccc2)ccc1O
COC(=O)c1ccc(C2CC(c3ccccc3)=NN2c2ccc(O)cc2O)cc1
COc1ccc(C2CC(c3ccco3)=NN2C(=O)c2ccccc2O)cc1
O=C(Nc1ccc2c(NC3CCCCC3)ncnc2c1)c1ccccc1O
O=C(NCc1ccccc1)c1cc(C2CC(=O)c3ccc(O)cc3O2)ccc1O
Oc1cccc(N(Cc2ccccc2O)Cc2ccc(F)cc2O)c1
O=C(O)c1ccc(NC(=O)c2cc(-c3ccccc3)ccc2O)cc1
COc1ccc(C2CC(c3ccccc3O)=NN2C(=O)c2cc(O)c(O)cc2O)cc1
COc1ccc(C2=NN(C(=O)c3c(O)cc(OC)cc3OC)C(c3ccc(OC)cc3)C2)cc1
COc1ccc(N2N=C(c3ccccc3)CC2c2ccc(Cl)cc2)cc1S(=O)(=O)NC(C)(C)C
N=c1cc(C(=O)N2N=C(c3ccccc3)CC2c2ccccc2F)cc[nH]1
O=C(Nc1ccc(NC(=O)c2ccccc2O)cc1)c1ccccc1
COc1ccc(C2=NN(C(=O)c3cccc(O)c3)C(c3ccc(F)cc3)C2)cc1
CC(C)n1nc(-c2ccc(-c3ccccc3N)cc2)c2c(N)ncnc21
COc1ccc(C2CC(c3ccc(N4CCOCC4)cc3)=NN2C(=O)c2cccc(O)c2)cc1
COc1ccc(C2=NN(C(=O)c3cc(O)ccc3O)C(c3ccccc3)C2)cc1
O=C(c1cccc(O)c1)N1N=C(c2cccc(O)c2)CC1c1ccc(Cl)cc1
Cc1[nH]nc(C(=O)N2N=C(c3ccc(F)cc3)CC2c2ccc(Cl)cc2)c1C(N)=O
COc1ccccc1CNc1ccc2c(Nc3ccccc3)cc(=O)n(C)c2c1
COc1ccc(N2N=C(c3ccc(F)cc3)CC2c2ccc(O)cc2O)cc1
Nc1c(C(=O)Nc2ccc(C(F)(F)F)cc2)cccc1C(=O)Nc1ccc2[nH]ncc2c1
O=C(c1cc[nH]n1)N1N=C(c2ccc(F)cc2)CC1c1ccc(F)cc1
COc1ccc(NC(=O)c2ccc(NC(=O)c3ccccc3)cc2)cc1Cl
O=C(c1cccc(O)c1)N4N=C(c3ccc(c2ccc(C(F)(F)F)cc2)cc3)CC4c5ccc(F)cc5
O=C(Nc1ccc(F)cc1)c1cc(N(CCCl)CCCl)ccc1O
COc1ccc(C2CC(c3ccc(O)cc3O)=NN2C(=O)c2ccc(O)cc2O)cc1
COc1cc2ncnc(Nc3ccc(C(=O)Nc4ccc(Cl)cc4)cc3)c2cc1OC
CC(=O)Nc1cccc(C(=O)N2N=C(c3ccc(F)cc3)CC2c2ccc(F)cc2)c1
O=C(Nc1ccc(NC(=O)c2ccccc2O)cc1)c1ccc(F)cc1
CCCCCCCCCCCCCCCC(CCC)COc1cc(O)c2c(=O)c3ccccc3oc2c1
COc1ccc(C2CC(c3cc(OC)c(OC)c(OC)c3)=NN2C(=O)c2ccc(OC)cc2O)cc1
COc1ccc(C2CC(c3ccc(F)cc3)=NN2c2cc(O)ccc2O)cc1
O=C(NCc1cc(C2CCc3cc(O)ccc3O2)ccc1O)c1ccccc1
COc1ccc(C2=NN(c3ccc(OC)cc3)C(c3ccc(OC)cc3O)C2)cc1
CCNC(=O)c1ccc(N=Nc2cc(Oc3ccccc3)ccc2O)cc1
CCC(=NCCCN(C)C)Nc3ccc(O)c(C(=O)Nc1ccccc1c2ccccc2C(C)(C)C)c3
O=C(c1ccc(O)cc1O)N1N=C(c2ccccc2)CC1c1ccc(F)cc1
COc1ccc(C2CC(c3cccc(O)c3)=NN2C(=O)c2ccc(O)c(O)c2)cc1
O=C(c1cc(-c2ccccc2)n[nH]1)N1N=C(c2ccccc2)CC1c1ccccc1O
O=C(c1ccccc1)N1N=C(c2ccccc2)CC1c1ccccc1O
CN(C)CCCNC(=O)c1ccc2c(c1)nc(-c1ccc(C(C)(C)C)cc1)n2Cc1ccccc1
O=C(O)c1cc(N2N=C(c3ccc(O)cc3)CC2c2ccccc2)ccc1O
COc1ccc(C2CC(c3ccccc3)=NN2C(=O)c2ccccc2O)cc1
Cc1ccc(Nc2ncnc3[nH]ccc23)cc1NC(=O)c1ccccc1
O=C(O)c1ccc2nc(-c3ccccc3)cc(-c3ccc(Cl)cc3)c2c1
O=C(Nc1ccc(C(F)(F)F)cc1)c1cc(N(CCCl)CCCl)ccc1O
Nc1ncnc2c1c(C1CCCCC1)nn2-c1ccc(-c2ccccc2O)cc1
O=C(c1ccccc1O)N1N=C(c2ccc(O)c(O)c2)CC1c1ccccc1-c1ccc(Cl)cc1
O=C1Nc2ccc(Cl)cc2N/C1=C/c1c[nH]c2ccccc12
CC(C)(C)c1ccc(C2=NN(c3ccc(F)c(C(=O)O)c3)C(c3ccc(F)cc3)C2)cc1
O=C(C1=CC=NC(C2=CC=CC=C2O)=C1)NC3=C(O)C=CC=C3
NC(=O)c1cc(C2CC(c3ccc(O)cc3)=NN2c2ccc(F)cc2)ccc1O
COc1ccc(Nc2ncnc3c(C)c(NCc4ccccc4OC)ccc23)cc1
Cn1cnc2cc(NC(=O)c3ccc(Cl)cc3)c(C(=O)Nc3ccccc3)cc21
O=C(Nc1ccc(-c2n[nH]c(=O)c3ccccc23)cc1)c1cccc(F)c1
COc1ccc(C2CC(c3cccc(O)c3)=NN2C(=O)c2cccc(O)c2)cc1
O=C(c1ccccc1O)N1N=C(c2ccc(Cl)cc2)CC1c1ccc(Cl)cc1
O=C(O)c1cc(C2CC(c3ccccc3)=NN2c2ccccc2O)ccc1O
COc1ccc(C2CC(c3ccc(NC(=O)c4ccccc4)c(O)c3)=NN2C(=O)c2ccccc2O)cc1
O=C(Nc1ccc(Oc2ccccc2)cc1)c1ccc(NC(=O)c2ccccc2F)cc1
COc1cccc(C(=O)N2N=C(c3ccc(F)cc3)CC2c2ccccc2O)c1
COc1ccccc1NC(=O)c1ccc(NC(=O)c2ccccc2O)cc1
CC(C)n1nc(-c2ccc(-c3cccc4ncnc(N)c34)cc2)c2c(N)ncnc21
O=C(Nc1ccc2c(c1)Nc1ccccc1C(=O)N2)c1ccc(Cl)cc1
CC(=O)Nc1ccc(Nc2ncnc3ccc(Cl)cc23)cc1
CC(=O)Nc1ccc(-c2ccc(-c3nn(C4CCCC4)c4ncnc(N)c34)cc2)cc1NC(C)=O
COc1ccc(C2=NN(C(=O)c3ccc(Cl)cc3)C(c3cc([N+](=O)[O-])ccc3NC(=O)c3ccccc3O)C2)cc1
COc1ccc(C2=NN(C(=O)c3ccccc3O)C(c3cc(OC)c(OC)c(OC)c3)C2)cc1
COc1ccc(C2=NN(c3ccc(OC)cc3O)C(c3ccccc3)C2)cc1
NC(=O)c1cccc2c(N)ncc(C3CC(c4ccc(O)cc4)=NN3c3ccc(F)cc3)c12
COc1ccccc1CNc1ccc2c(=O)cc(-c3ccccc3)oc2c1
O=c1c2c(oc3ccc(O)cc13)-c1c(O)cc(O)cc1OC2c1ccc(O)c(O)c1
COc1ccc(C(=O)N2N=C(c3ccc(OC)cc3)CC2c2ccccc2O)cc1
NC(=O)c1cc(N2N=C(c3ccccc3)CC2c2ccccc2)ccc1O
COc1ccc(N2N=C(c3ccccc3)CC2c2cccc(F)c2)c(O)c1
Oc1ccc(C2=NN(c3ccc(-c4ccccc4)cc3)C(c3ccc(O)c(O)c3)C2)c(O)c1
O=C(c1ccc(O)cc1O)N1N=C(c2ccc(Cl)cc2)CC1c1ccc(S(=O)(=O)N2CCCCC2)cc1
COc1ccc(C2CC(c3ccccc3)=NN2c2nc(C(=O)N3CCCCC3)c(N)s2)cc1
Cc1ccc(-c2cc(O)c(C(C)(C)C)cc2NC(=O)c2ccccc2)cc1
COc1ccc(C2=NN(c3ccc(OC)cc3)C(c3cc(O)ccc3O)C2)cc1
COc1ccc(C2CC(c3ccc4c(c3)OCO4)=NN2C(=O)c2ccccc2O)cc1
O=C(NCc1ccccc1)c1cc(N2C(=O)C(Cl)C2c2cccc(O)c2)ccc1O
CC(=O)Nc1ccccc1-c1ccc(-c2nn(C(C)(C)C)c3ncnc(N)c23)cc1
COc1ccc(C(=O)N2N=C(c3ccc(F)cc3)CC2c2ccc(OC)c(OC)c2)c(O)c1
CC(C)(C)n1nc(-c2ccc(NC(=O)c3ccccc3N)cc2)c2c(N)ncnc21
Nc1ccccc1-c1cc(-c2nn(C3CCC(N4CCCC4)CC3)c3ncnc(N)c23)ccc1O
Nc1ccccc1C(=O)Nc1ccc(NC(=O)c2ccc(Cl)cc2)cc1
COc1ccc(C2CC(c3ccccc3N)=NN2C(=O)c2ccccc2O)cc1
O=C(O)c1n[nH]c(C(=O)N2N=C(c3ccc(F)cc3)CC2c2ccc(Cl)c(Cl)c2)c1O
Nc1ccccc1C(=O)Nc1ccc(-c2ccc(Cl)cc2)cc1
CC(=O)Nc1ccc(NC(=O)c2ccccc2Nc2ccccc2)cc1
CCCCCCCC(=O)Nc1ccccc1C(=O)Nc1ccc(O)c(C)c1
COc1ccc(CNC(=O)Nc2ccc(Oc3ccccc3)cc2)cc1
O=C(c1ccccc1)N1N=C(c2ccccc2)CC1c1c(-c2ccccc2)nc2ccccc2c1O
CCC(=NCCCN(C)C)Nc1ccc(O)c(C(=O)Nc2ccccc2)c1
O=C(Nc1ccc2[nH]nc(-c3ccccc3)c2c1)c1ccc(O)cc1
CCn1nc(-c2ccc(-c3ccccc3O)cc2)c2c(N)ncnc21
Cc1cc(-c2ccc(NC(=O)c3ccccc3NCc3ccccc3)cc2)n[nH]1
COc1cc(C2CC(c3ccccc3)=NN2C(=O)c2ccccc2O)ccc1O
Nc1ccccc1C(=O)Nc1ccc2ncnc(Nc3ccc(F)cc3)c2c1
Cc1ccc(C2CC(c3ccc(F)cc3)=NN2C(=O)c2ccccc2O)cc1
COc1ccc(C2=NN(C(=O)c3ccc(F)cc3)C(c3ccccc3O)C2)cc1
COC1=CC(OC)=CC(NC(C2=C(NC(C3=C(OC)C=CC=C3)=O)C=CC=C2)=O)=C1
COc1ccc(C2CC(c3ccc(O)cc3O)=NN2c2ccc(OC)cc2)cc1
O=C(c1ccccc1O)N1N=C(c2ccncc2)CC1c1ccc(Cl)cc1
O=C(Nc4ccc(Nc2c1ccccc1nc3cc(Cl)ccc23)cc4)c5cc(F)c(O)cc5O
COc1cc(OC)cc(C2CC(c3ccc(F)cc3)=NN2C(=O)c2ccc(O)cc2O)c1
Oc1ccccc1CNc1ncnc2ccc(Cl)cc12
O=C(Nc1ccc2[nH]nc(-c3ccccc3)c2c1)c1cccc(O)c1
CC(=O)Nc1ccc(C2=NN(c3nc(O)c(O)c(O)n3)C(c3ccc(Cl)cc3)C2)cc1
COc1ccc(C2CC(c3ccc(O)cc3O)=NN2C(=O)c2ccccc2OC)cc1
O=C(Nc1ccc2c(-c3ccc(C(F)(F)F)cc3)n[nH]c2c1)c1ccccc1O
COc1ccc2[nH]nc(-c3ccc(C(=O)NCc4ccccc4)cc3)c2c1
O=C(O)c1sc(N2N=C(c3ccccc3O)CC2c2ccccc2)nc1O
COc1ccc2c(=O)n(CC(=O)N3CCN(c4ccccc4)CC3)c(-c3ccc(Cl)cc3)nc2c1
CCCCCCCCCCCCCCCOc1ccc(NC(=O)c2oc3cc(O)cc(O)c3c(=O)c2O)cc1
COc1ccc(C2CC(c3ccccc3O)=NN2C(=O)c2cc(O)ccc2O)cc1
O=C(C1=CC(F)=CC=C1F)NC2=CC=CC3=NC=CC=C23
O=C(Nc1ccc(N(CCCl)CCCl)cc1C(=O)Nc1ccc(Cl)cc1)c1ccccc1
O=C(O)c1cc(CC(NC(=O)C(F)(F)F)C(=O)NCc2ccccc2)ccc1Oc1ccccc1
COc1cc(C2CC(c3ccc(Cl)cc3)=NN2c2ccc([N+](=O)[O-])cc2)cc(C=O)c1O
CC(C)CC1C(=O)c2c(O)cc(O)cc2OC1c1ccc(O)c(O)c1
c1nc(NCCCN2CCCCC2)c2cc(CNc3ccc(-c4cc[nH]n4)cc3)ccc2n1
O=C(O)c1ccc(NC(=O)c2cc(NCc3ccccc3O)ccc2O)cc1
O=C(O)c1ccc(-c2n[nH]c3ccc(-c4ccc(C(F)(F)F)cc4)cc23)cc1
Nc1ccccc1C(=O)Nc1ccc(-c2nc3ccccc3[nH]2)cc1
CCOC(=O)C1C(c2ccc(OC)cc2)=NN(C(=O)c2ccc(O)cc2O)C1c1ccc(F)cc1
COc1ccc(C2CC(c3ccc(F)cc3)=NN2C(=O)c2cccc(O)c2)cc1
COC1=CC=CC=C1C(NC2=NC(OC)=C3C(OC)=CC=CC3=N2)C
Oc1cc2ccccc2c(O)c1C1CC(c2ccc(F)cc2)=NN1c1ccc(F)cc1
O=C(O)c1cc(N2N=C(c3ccccc3)CC2c2ccc(O)cc2)ccc1O
CCOc1ccc(C2=NN(C(=O)c3cccc(NC(=O)c4ccc(Cl)cc4)c3)C(c3ccc(OC)cc3)C2)cc1
O=C(Nc1ccc(-c2cc(C3CC3)[nH]n2)cc1)c1ccc(Cl)cc1
COc1ccc(C(=O)Nc2ccc(NC(=O)c3ccccc3O)cc2)cc1
O=C(Nc1ccc(-c2n[nH]c(=O)c3ccccc23)cc1)c1ccccc1O
COc1ccc(C2=NN(C(=O)c3ccc(OC)cc3O)C(c3ccccc3O)C2)cc1
COc1ccc(C2CC(c3ccc4c(c3)OCO4)=NN2C(=O)c2ccc(O)cc2O)cc1
COc1ccc(C2=NN(C(=O)c3cccc(OC)c3)C(c3ccccc3O)C2)cc1
O=C(c1ccc(O)cc1O)N1N=C(c2ccc(OC(F)(F)F)cc2)CC1c1ccc(O)cc1
CS(=O)(=O)Nc1c(F)cccc1-c1ccc(-c2nn(C3CCCCC3)c3ncnc(N)c23)cc1
COc1ccc(N2N=C(c3ccc(O)cc3O)CC2c2ccc(F)cc2)cc1
O=C1C(=Cc2ccc(O)c(C3=NN(c4ccccc4)C(c4ccccc4O)C3)c2O)C(=O)N1c1ccccc1
COc1ccc(C2CC(c3ccc(F)cc3)=NN2c2[nH]c(C)c(C(N)=O)c2C)cc1
COc1cc(Nc2ncnc3ccc(NC(=O)c4ccccc4NC(C)=O)cc23)cc(OC)c1
O=C(c1ccc(O)cc1O)N1N=C(c2ccc(OC(F)(F)F)cc2)CC1c1ccc(OC(F)(F)F)cc1
Cc1ccc(C(=O)N(Cc2ccccc2)c2ccc(O)c(C(C)(C)C)c2)cc1
NC(=O)c1cc(N(Cc2ccccc2)Cc2ccc(F)cc2)ccc1O
CC(C)(C)c1ccc(C2CC(=O)c3c(O)cc(O)cc3O2)cc1O
O=C(c1cccc(O)c1)N1N=C(c2ccccc2)CC1c1ccc(F)cc1
COc1ccc(C2CC(c3cc(C(C)(C)C)c(O)cc3O)=NN2c2ccc(OC)cc2)cc1
COc1ccc(C(=O)N2N=C(c3ccccc3O)CC2c2ccccc2O)cc1
Oc1ccc(C2=NN(c3ccc(F)cc3)C(c3ccc(F)cc3)C2)c(O)c1
N#Cc1cnc2ccc(NC(=O)c3ccccc3)cc2c1Nc1ccc(OCc2cccc(F)c2)c(Cl)c1
Cc1c(C(=O)c2ccccc2)c2cc(C(=O)O)ccc2n1C
COc1ccc(C(=O)Nc2ccc(Oc3ccccc3)c(C)c2)cc1
CCOC(=O)c1ccc(N2N=C(c3ccc(OC)cc3)CC2c2ccc(O)cc2O)cc1
C#CCN(Cc1ccccc1F)c1ccc(O)c(C(=O)NCc2ccccc2)c1
O=C(Nc1ccc2oc(-c3ccccc3)nc2c1)c1ccc(Br)cc1
Oc1cc(O)nc(C2=NN(c3ccccc3O)C(c3ccc(Cl)cc3)C2)n1
COc1ccc(C2=NN(c3ccc(NC(C)=O)cc3O)C(c3ccc(OC)cc3)C2)cc1
O=C(Nc1ccc(-c2n[nH]c3ccccc23)cc1)c1ccccc1O
CCOC(=O)c1cc(NC(=O)c2ccccc2NC(=O)c2ccc(OC)cc2)ccc1O
COc1ccc(C2=NN(c3cccc(C(=O)O)c3)C(c3ccc(F)cc3)C2)c(O)c1
COc1ccc(O)c(C2CC(c3ccccc3)=NN2c2ccc(C(=O)c3ccccc3)cc2)c1
O=C(c1cc(O)c(O)c(O)c1)N1N=C(c2ccc(Cl)cc2)CC1c1ccc(Cl)cc1
CCCCCCCCCOc1ccc(O)c2c(=O)cc(-c3ccc(OC)cc3)oc12
COc1ccc(C2CC(c3cccc(C)c3)=NN2c2ccc(OC)cc2N)cc1
CC(C(C(NC1=CC=C(C(O)=C1)C(NC2=CC=CC=C2)=O)=O)C)C
COc1ccccc1C(=O)Nc1ccc2c(Nc3ccc(C)cc3)ncnc2c1
NC(=O)c1ccccc1C(=O)Nc1ccc(-c2n[nH]c3ccccc23)cc1
Oc1c2c(nc3nncn13)NC(c1ccc(Br)cc1)CC(c1ccccc1)=N2
O=C(c1ccccc1)c1cc(NCc2ccccc2O)cc(Cl)c1O
O=C(c1cc[nH]c(=O)c1)N(Cc1ccc(F)cc1)Cc1ccccc1F
COc1ccc(C2CC(c3ccccc3)=NN2C(=O)c2ccc(O)c(O)c2)cc1
COc1ccc(C2CC(c3ccc4c(c3)OCO4)=NN2C(=O)c2cccc(O)c2)cc1
O=C(Nc1c(N2N=C(c3ccccc3)CC2c2ccc(F)cc2)ccc2[nH]ccc12)c1ccccc1
CCOC(=O)c1ccc(NC(=O)c2ccc(NC(=O)c3cccc(Oc4ccccc4)c3)cc2)cc1
Nc1ncnc2c1c(-c1ccc(-c3ccccc3O)cc1)nn2C1CCCCC1
O=C(Nc1ccc(O)c(C(=O)Nc2ccccc2)c1)c1ccccc1O
COc1ccc(C2CC(c3cccc(OC)c3)=NN2C(=O)c2cccc(O)c2)cc1
COc1ccc(C2CC(c3ccc(F)cc3)=NN2c2cc(O)nc(Nc3ccc(C)cc3)n2)cc1
COc1ccc(C2CC(c3ccc(C)cc3)=NN2c2ccc(OC)c(C(=O)O)c2)cc1
COc1ccc(C2=NN(C(=O)c3ccc4c(c3)OCCO4)C(c3ccccc3O)C2)cc1
Oc1ccc(-n2nc(-c3ccccc3)c(-c3ccc(F)cc3)n2)cc1
O=C(Nc1ccc(O)cc1)c1ccc(NC(=O)c2ccccc2Cl)cc1
O=C(Nc1ccc(O)c(-c2nc3ccccc3s2)c1)c1ccccc1O
Cn1c(=O)c(C2CC(c3ccccc3)=NN2c2ccc3ccccc3c2)c(O)c2cccnc21
COC(=O)c1ccc(N2N=C(c3ccc(Cl)cc3)CC2c2ccc(O)cc2O)cc1
COc1ccc(C2=NN(c3ccc(OC)cc3)C(c3cc(-c4ccccc4O)nn3-c3ccccc3)C2)cc1
O=C1Nc2cc(N3CCN(c4ccccc4)CC3)ccc2Nc2ccccc21
CCCN(C(=O)c1cc([N+](=O)[O-])ccc1O)c1ccc(C(=O)NCc2ccccc2)cc1
COc1ccc(-c2n[nH]cc2C2=NN(C(=O)c3ccccc3O)C(c3ccccc3)C2)cc1
O=C(c1cccc(O)c1O)N1N=C(c2ccccc2)CC1c1ccc(F)cc1
Cc1cc(O)c2cc(NCc3ccccc3O)ccc2n1
COc1ccc(C2CC(c3c(O)cc(C(=O)O)c4ccccc34)=NN2c2ccc(OC)cc2)cc1
Oc1cc(O)c2c(c1)CCC(c1ccc(O)c(O)c1)Oc1cc(O)cc(O)c1-2
c1cnc2cc(CNc3ccnc4ccc(NCCCN5CCCCC5)cc34)ccc2n1
Cc1[nH]nc2cc(NC(=O)c3ccccc3Nc3ccc(Cl)cc3)ccc12
COc1cccc(C(=O)Nc2ccc3[nH]nc(-c4ccccc4)c3c2)c1
O=C(Nc1ccc2c(-c3ccn[nH]3)n[nH]c2c1)c1ccc(Cl)cc1
O=C(Nc1ccc(C(=O)Nc2cccc(O)c2)cc1)c1ccccc1
O=C(Nc1ccccc1)c1cc(N(CCCl)CCCl)ccc1O
O=C(Nc1ccc(NC(=O)c2ccccc2O)cc1)c1ccc(Cl)cc1
Oc1ccc(O)c(N2N=C(c3cccnc3)CC2c2ccc(F)cc2)c1
COc1ccc(OC)c(NC(=O)c2ccc(NC(=O)c3ccccc3)cc2)c1
COc1ccc(C2CC(c3nc(O)cc(O)n3)=NN2c2ccc(Cl)cc2)cc1
O=C(c1ccc(O)c(O)c1)N1N=C(c2ccccc2O)CC1c1ccc(Cl)cc1
Cc1nc2ccc(NC(=O)c3ccccc3)cc2n1Cc1ccccc1
COc1ccc(C2CC(c3ccc(NC(C)=O)cc3)=NN2c2ccc(O)cc2O)cc1
COc1ccc(C2CC(c3ccc(F)cc3)=NN2c2ccc(O)c(C(=O)NC3CCCCC3)c2)cc1
CCCN(C(=O)c1ccc(O)cc1O)c1ccc(O)c(C(=O)NCc2ccccc2)c1
COc1ccc(C(=O)N(Cc2ccccc2)c2ccc(O)c(C(C)(C)C)c2)cc1
COc1ccccc1C(=O)Nc1ccc2c(Nc3ccc(N(C)C)cc3)ncnc2c1
COc1ccc(C2=NN(c3ccc(OC)cc3O)C(c3ccc(OC)cc3)C2)cc1
COc1ccc(C2=NN(Cc3ccccc3O)C(c3ccc(O)cc3O)C2)cc1
COc1ccc(C2=NN(C(=O)c3ccc(F)cc3)C(c3ccc(OC)cc3O)C2)cc1
CC(C)n1nc(-c2ccc(-c3ccccc3NS(C)(=O)=O)cc2)c2c(N)ncnc21
CC(=O)Nc1cccc(CN(Cc2ccc(F)cc2)C(=O)c2cccc(O)c2)c1
O=C(Nc1ccccc1)c1cc(C2=NN(c3ccccc3)C(c3ccccc3)C2)ccc1O
O=C(c1ccccc1O)N1N=C(c2ccc(O)c(O)c2)CC1c1ccc(F)cc1
CC(C)(C)c1cc(C(=O)N(Cc2ccccc2)c2ccc(Cl)cc2)ccc1O
CC1(c2ccc(O)c(CNc3ccc(O)c(C(=O)O)c3)c2)CCCCC1
O=C(Nc1ccc(Nc2nsc3c(Cl)cccc23)cc1)c1ccccc1
O=C(c1ccccc1O)N1N=C(c2ccccc2)CC1c1ccccc1O
COc1ccc(C2CC(c3cc(O)c(O)c(OC)c3)=NN2C(=O)c2cccc(O)c2)cc1
COc1ccc(C2=NN(C(=O)c3cccc(O)c3)C(c3cccc(O)c3)C2)cc1
COc1ccc(C2=NN(c3ccc(F)cc3)C(c3ccc(OC)cc3O)C2)cc1
CC(C)C(=O)Nc1ccc(NCc2ccccc2O)cc1
O=C(Nc1ccc2c(c1)C(=O)c1ccccc1C2=O)c1ccc([N+](=O)[O-])cc1
O=C(Nc1ccccc1)c1ccc(Nc2ncnc3[nH]ccc23)cc1
COc1ccc(O)c(C=Nc2ccc3ncnc(Nc4ccccc4)c3c2)c1
COc1ccc(C2CC(c3ccc(OC)cc3O)=NN2C(=O)c2cc(O)c(O)cc2O)cc1
O=C(c1ccccc1O)N1N=C(c2ccccc2)CC1c1cccc2[nH]ncc12
Oc1cc(O)c2c(c1)OC(c1ccc(O)c(O)c1)CC2=Nc1ccc(F)cc1
CC(=O)Nc1ccc(Nc2ccccc2C(=O)Nc2ccc(O)c(C(=O)O)c2)cc1
O=C(c1ccccc1O)N1N=C(c2ccccc2)CC1c1ccccc1
O=C(c1cccc(O)c1O)N1N=C(c2ccc(O)cc2)CC1c1ccc(F)cc1
COc1ccc(C2=NC(c3ccc(OC)cc3O)C(c3ccc(OC)cc3)C2)cc1
NC1=NC(=Cc2ccc(F)cc2)C(=O)N1Cc1ccc(OCc2ccccc2)cc1
CC(C)n1nc(-c2ccc(-c3ccccc3N)c(F)c2)c2c(N)ncnc21
CC(C)n1nc(-c2ccc(-c3cccc(NC(=O)C4CC4)c3)cc2)c2c(N)ncnc21
CC(C)(C)NC(=O)c1ccc2c(c1)nc(-c1ccc(O)cc1)n2Cc1ccccc1
COc1ccc(C2=NN(C(=O)c3cc(O)ccc3O)C(c3ccc(F)cc3)C2)cc1
O=C(Nc1ccc2n[nH]cc2c1)c1c(O)ccnc1-c1ccccc1
Cc1ccc(C(=O)Nc2ccc3oc(-c4ccccc4)nc3c2)cc1
O=C(c1cc(N2N=C(c3ccc(Cl)cc3)CC2c2ccc(Cl)cc2)ccc1O)N1CCCCC1

## Sheet: Supplementary Figure1
ePharmaLib					PDBbind					RDKit
dist_eucli	dist_shorest				dist_eucli	dist_shorest				dist_eucli	dist_shorest
11.8547	14.14				14.2948	13.46				6.08765	7
9.31643	9.19				8.32741	10.05				4.95087	5.32
7.86083	8.01				11.3649	10.05				5.14472	5.32
15.3012	14.87				2.46466	2				7.76977	7.73
8.16286	7.87				3.97863	3.32				6.08765	7
5.90815	5.32				5.66832	9.23				7.76977	7.73
16.4265	15.23				3.82485	6.91				7.03353	6.32
5.86546	5.87				5.73518	6.78				9.13947	9.23
14.7067	14.82				2.70545	2				11.6381	11.64
2.93345	3				4.09244	3.32				0	0
8.44618	8.74				4.41877	9.23				11.6381	11.64
16.0217	17.19				2.88436	6.91				4.74534	3.32
6.20404	7.1				5.04462	6.78				7.2476	7.05
12.2813	10.74				2.46112	2				7.03353	6.32
6.526	6.69				7.65113	6.32				7.2476	7.05
15.9769	15.87				5.0692	5.32				2.81204	2.32
8.41886	10.19				6.04751	5.19				9.13947	9.23
8.65279	9.1				4.07977	3.32				2.81204	2.32
5.03701	3.74				2.73252	2.32				11.6381	11.64
6.6567	8.69				3.72944	4.19				0	0
9.04875	8.87				6.75446	9.23				11.6381	11.64
14.912	16.23				2.28145	1.87				5.14154	4.32
3.74377	8.19				5.22524	6.91				2.34144	1.87
13.4208	17.14				7.30213	6.78				8.86593	7.83
4.28042	4.32				1.39435	1.32				5.14154	4.32
11.616	11.1				6.96712	6.32				2.40989	2
2.71438	2.23				2.64349	2.19				8.62551	7.64
16.492	16.23				8.00823	9.05				2.8462	2.32
10.1771	10.69				3.58472	2.69				4.03971	4.19
5.15787	6.87				4.44516	8.1				3.94148	2.32
15.078	15.82				6.14779	4.32				0	0
9.47052	13.87				2.79961	2.32				2.8172	2.32
10.1293	9.74				3.77628	4.19				3.77952	3.23
13.9584	18.87				4.959	4.32				7.71941	5.32
9.46499	8.1				3.4194	3.1				7.71495	7.7
2.57261	1.87				3.47751	2.97				4.03971	4.19
5.17953	5.87				1.24546	1.1				2.30181	1.87
7.15523	7				2.34244	1.87				7.24427	7.51
7.31627	15.23				2.29951	2				4.02393	4.19
7.48554	12				2.33357	1.87				3.94148	2.32
11.817	10.87				7.3304	7.1				6.63273	5.83
7.39372	11.1				13.7753	25.66				1.09796	1.1
8.10506	7.87				18.8725	28.53				11.3382	9.05
10.0239	20.23				11.8213	22.53				2.8172	2.32
12.1277	17				2.80719	2.66				3.77952	3.23
6.97077	6.23				7.3304	7.1				7.71941	5.32
9.1259	11.23				13.1308	21.66				6.47852	5.64
5.01632	5.23				7.60326	24.1				5.16884	4.32
2.78741	2.32				11.5542	26.97				10.9504	9.96
8.20583	9				4.81438	20.97				3.28844	3.1
11.5233	12.73				5.49187	5.1				6.83293	6.32
7.08289	6.73				0	0				6.49071	6.32
16.5291	18.6				7.32382	20.1				4.91039	3.32
7.95775	8.6				8.71149	8.87				2.73374	2.32
2.24067	1.78				3.92627	4.87				2.73374	2.32
10.1541	11.47				11.6892	23				5.79518	5.23
19.788	20.83				7.60326	24.1				2.24415	2.42
7.17193	5.83				8.07739	8				7.55526	7.14
2.24067	1.78				7.6998	7.74				5.79518	5.23
9.68519	12				16.9014	25.87				5.68867	5.23
16.6836	18.64				11.5542	26.97				5.68867	5.23
9.73801	8.87				8.89356	10.87				2.77543	2.32
5.07678	5.23				9.98202	19.87				6.39494	4.23
13.8403	17.23				4.81438	20.97				11.4167	10.05
16.6836	18.64				5.0108	4.87				2.77543	2.32
8.59516	8.64				5.49187	5.1				0	0
4.20262	4.87				12.2384	19				5.16965	5.82
12.4664	14.23				7.32382	20.1				4.76424	3.92
6.64117	7.23				5.60565	4.64				9.70127	8.64
8.59516	8.64				10.6005	9.46				5.16965	5.82
11.4608	11.51				8.73068	7.87				5.16965	5.82
20.3757	20.87				5.04195	4.14				4.76424	3.92
6.0585	4.96				5.08675	4.82				9.70127	8.64
0	0				6.18473	5.05				5.16965	5.82
10.9101	11.1				1.44395	1.32				7.83047	6.83
10.7695	10.1				7.93967	7.14				13.1293	11.55
11.4608	11.51				6.02453	5.23				0	0
17.7733	18.14				5.08411	3.23				5.39044	5.1
20.3757	20.87				1.3553	1.32				7.83047	6.83
6.0585	4.96				14.4629	18.14				13.1293	11.55
6.41814	5.87				15.372	14.82				6.16336	5.39
11.415	12.66				13.368	20.42				2.84265	2.32
6.12204	6				15.372	14.82				6.56734	5.73
11.1572	12				13.536	16.32				3.76084	3.32
8.69687	7.6				14.2302	14.32				6.56734	5.73
7.15393	7.73				12.6365	19.92				6.41068	5.6
6.38495	6.23				14.2302	14.32				4.24898	3.73
7.05716	8.53				3.74434	3.32				3.32073	2.32
2.54918	1.87				2.67634	2.19				1.17	0.66
4.95659	7.87				3.74434	3.32				9.71178	8.05
8.89111	10.47				6.30296	5.6				1.17	0.66
10.3724	10.6				0	0				1.12467	0.66
8.16334	9.1				6.30296	5.6				1.91438	1.66
6.89441	6.66				2.91629	3				3.7965	3.32
4.75408	4.66				2.91677	3				6.45768	4.32
15.8337	17.26				4.06033	4				3.7965	3.32
16.8275	17.39				0	0				3.64719	3.19
14.9489	15.23				6.93953	7				1.40636	1.32
6.00158	6				4.79949	4				10.2287	9.05
10.3018	10.6				3.63428	3				0	0
11.3902	10.73				2.91629	3				2.24934	1.87
9.31279	9.23				7.3337	8				2.49141	2
12.7801	16.6				3.60977	3				10.2287	9.05
14.914	16.73				2.91677	3				9.76851	8.92
12.6256	15.23				5.4043	6				7.82817	7.05
4.61767	3.69				4.06033	4				2.24934	1.87
2.66355	2.19				3.79264	5				2.49141	2
2.67752	2.32				6.93953	7				2.34556	1.87
8.12581	7.01				3.97235	2.32				1.13624	1.1
3.75647	4.1				6.29157	6.32				4.56814	3.83
8.99043	9.6				9.79306	9.83				2.46915	1.82
2.68329	2.19				1.15397	1.1				6.57645	5.96
10.4033	9.42				6.95257	7.91				2.69155	2.23
10.3723	8.05				6.22975	7.91				2.46915	1.82
14.4609	14.87				8.03166	8.1				3.6777	2.01
6.24512	4.32				7.23709	8.1				2.50305	2.01
2.74012	2.32				2.45748	2				5.45146	4.14
5.8259	6.32				6.94382	8.01				2.13019	2.42
4.15545	2.32				5.21653	4.23				2.50305	2.01
12.9798	11.78				8.82873	10.05				3.30728	2.92
8.95366	9.14				8.6422	7.14				3.74907	2.32
17.0567	17.28				2.11884	2.42				2.10022	2.42
8.82551	8.05				10.2839	8.96				3.30728	2.92
3.68081	3.1				2.09032	2.42				6.51185	5.96
6.29272	4.14				3.3897	3.01				1.32172	1.32
2.39891	2.64				1.09705	1.1				0	0
6.04863	5.01				2.66711	2.32				5.20844	3.23
2.64695	2.19				3.18623	3.14				6.51185	5.96
4.19532	2.32				4.19597	3.73				1.32172	1.32
2.24962	1.78				1.11187	0.66				5.07814	4.14
3.75991	3.1				2.18825	1.87				7.03797	7.96
14.1268	16.83				0	0				6.69737	6.64
5.72298	7.56				1.11287	0.66				8.81255	8.51
3.62715	3.14				1.11187	0.66				2.30469	1.82
13.3375	15.05				2.18825	1.87				4.80543	3.32
4.10438	5.78				1.07595	0.66				3.71043	3.32
16.246	15.96				4.90339	4.66				5.69128	5.19
5.41025	8.01				4.40686	4.66				5.06462	4.14
11.5893	11.01				5.71646	5.66				1.39794	1.32
3.37584	4				5.80362	5.66				5.68351	5.19
13.1185	14.23				4.87273	5				7.83105	7.96
4.21959	6.87				6.53096	6				4.59922	3.87
5.08857	4.87				2.80071	2.66				7.44458	6.64
8.01054	11				1.08018	0.66				9.96419	8.51
6.53225	6.82				2.69129	3				3.93164	4.19
3.66219	3				4.84501	4.66				8.56882	7.6
16.4408	16.23				2.83198	2.66				2.28147	1.87
7.36299	8.87				10.5384	9.66				9.66317	10.05
7.28405	6.87				1.13395	0.66				2.83542	2.32
11.3297	13				10.5384	9.66				7.32765	7.73
3.47883	4.82				2.39924	2				6.55393	8.83
2.89347	3				6.94284	7				14.8687	14.65
9.22108	9.1				5.05136	4.87				8.53302	7.64
11.165	11.1				6.94284	7				5.00328	3.32
6.59081	6.23				7.80365	7				2.80313	2.32
19.2183	19.05				3.31475	2.87				5.00328	3.32
15.3355	15.23				7.80365	7				2.79187	2.32
4.80922	3.74				11.0847	9.87				0	0
5.35983	5.87				0	0				2.79187	2.32
9.99723	11.69				11.0847	9.87				7.78237	6.14
6.47957	7.87				10.8947	13.1				13.8289	11.96
8.17981	7.87				4.94269	5				6.05685	5.1
10.2679	9.69				6.28907	5.82				6.86658	5.32
5.42469	5.87				5.38909	5.1				2.80542	2.32
14.3105	15.82				2.26235	2				5.11534	3.23
11.1874	12				6.47337	8.1				2.08727	2.42
4.98118	5.82				14.1969	18.92				2.08727	2.42
5.18972	5.23				14.0432	17.1				5.58967	5.32
9.89481	9.66				11.9136	15.1				5.11534	3.23
7.41233	6.73				10.1246	10.82				5.07259	4.32
12.486	11.23				9.5278	10.1				11.1523	9.05
2.77826	2.32				6.59469	7				8.89065	7.14
14.8718	13.39				1.22598	1.1				8.89065	7.14
2.79612	2.32				4.28399	3.82				1.39831	1.32
15.2076	15.23				3.29319	3.1				11.1523	9.05
6.72414	6.23				10.3795	11.23				6.25548	6.05
19.0242	18.14				4.92861	8				4.71486	3.92
21.5286	20.83				10.9978	12.73				4.71486	3.92
22.3426	20.87				4.92861	8				3.74357	3
22.3426	20.87				6.99785	6.23				6.25548	6.05
16.5406	16.73				2.68434	2.32				4.04445	2.32
9.11885	7.73				6.99785	6.23				4.04445	2.32
20.5199	20.96				8.49189	7.73				9.75961	9.05
23.4062	22.33				0	0				0	0
24.1735	22.37				8.49189	7.73				2.22045e-16	0
24.1735	22.37				9.59922	11.6				7.61059	6.92
11.7773	12				2.67268	2.19				4.04445	2.32
6.32346	6.23				2.29596	1.78				7.61059	6.92
7.99846	7.6				3.46646	2.88				4.04445	2.32
8.62027	7.64				6.71714	5.6				9.75961	9.05
8.62027	7.64				9.3905	10.23				9.91004	9.61
13.9532	16.23				10.4044	11.64				3.87696	3.19
16.6614	17.6				7.65455	9.1				8.1489	7.92
17.182	17.64				6.50239	6				6.48491	5.6
17.182	17.64				1.35416	1.32				6.20009	5.23
7.14	5.83				2.12316	2.42				4.06058	2.32
6.05438	4.96				4.82019	4.23				3.57246	4.01
6.05438	4.96				3.37211	2.92				4.88648	3.32
2.14784	1.78				6.13968	5.64				2.74855	2.32
2.14784	1.78				3.38494	3.1				2.77916	2.32
0	0				8.14152	11.66				2.62372	2.1
2.29358	1.78				7.58693	9				1.38811	1.32
6.62572	6.6				8.52064	8				2.62372	2.1
21.1274	20.83				9.12243	12				7.12952	6.64
2.29358	1.78				7.03089	8				4.01127	2.32
7.24204	5.83				9.78589	9.87				0	0
15.6399	17.6				5.25912	5				5.74446	4.92
10.6514	13.47				2.78246	2.66				4.01127	2.32
6.47841	6.64				7.79056	7.66				8.10904	7.96
21.5228	20.87				1.12157	0.66				5.74446	4.92
0	0				5.35585	9.66				3.62216	2.97
6.1018	4.96				8.65568	9.53				5.2257	3.32
15.765	17.64				7.83778	8.66				3.65155	2.97
10.9618	13.51				5.06361	5				3.90495	3.19
15.1686	16.23				3.5956	3				2.43615	1.74
6.47841	6.64				3.91351	7				3.88612	3.19
3.92524	5.23				5.89028	6.87				5.85871	6.66
9.69753	13				5.61478	6				9.38767	8.32
4.96526	8.87				8.52916	8				10.2898	9.48
21.5228	20.87				6.07251	6				0.872157	0.66
17.7945	18.14				2.23873	1.87				7.08643	6.66
6.68397	6.23				3.6407	3				4.08736	4.32
10.6737	9.1				6.37051	10				5.29048	4.82
6.1018	4.96				9.40177	9.87				5.8294	6
15.765	17.64				8.84099	9				2.3006	2
10.9618	13.51				5.87229	7.87				1.34261	1.32
12.5817	16.23				5.2298	5				9.18549	8.32
8.47147	12.1				4.77	4.87				2.85577	2.32
5.07887	5.87				8.41235	8.66				10.0646	8.82
6.89831	7				9.1152	9				3.69837	2.82
5.74852	6.87				1.33249	0.88				7.06453	6
2.87272	3				5.27063	5.87				5.73061	5.32
10.8829	10.87				9.1152	9				2.30422	1.87
8.81378	8				0	0				3.85503	3.32
5.53254	5.87				9.19591	9				2.91303	3
10.0674	11.1				1.14884	0.66				7.84536	7.19
8.5334	8.87				8.29333	8.88				9.04671	7.32
2.53751	1.87				4.39549	4.53				2.82029	2.32
4.8626	5.23				1.14884	0.66				3.63746	3.19
8.09851	9.23				8.41235	8.66				5.08549	4.87
6.80036	7				3.01869	3.66				6.34765	6.32
2.36171	1.91				8.85962	9.88				7.33609	5.23
7.91484	6.73				4.84227	4.87				2.37613	2.64
7.41057	13.39				0	0				2.78432	2.23
3.52548	3.01				9.1152	9				7.38403	6.14
6.53959	6.64				3.5525	4				0	0
8.57213	13.3				5.17868	6.75				4.78242	4.01
3.34206	2.92				8.85962	9.88				6.40773	4.32
9.10519	9.66				1.33249	0.88				5.04406	4.32
4.78732	4.1				9.39767	9.88				1.38108	1.32
5.93547	10.1				4.84227	4.87				7.33609	5.23
6.55283	6.23				5.27063	5.87				7.72485	7.01
9.19674	9.87				4.69912	4.87				1.40537	1.32
6.71336	5.87				9.1152	9				6.03374	5.23
8.92394	7.73				3.5525	4				2.37613	2.64
13.5253	13.1				9.19591	9				2.62335	2.19
8.17736	9.1				3.2977	2.32				4.79249	3.91
2.77874	2.32				0	0				2.78432	2.23
7.55565	5.74				3.2977	2.32				3.58497	2.69
14.8409	14.6				2.25261	1.91				7.38403	6.14
9.71862	10.6				7.27124	6.64				6.91203	6.6
4.87964	4.32				3.34866	2.92				4.78242	4.01
19.9322	21.05				1.35538	1.32				6.87554	5.14
18.8651	23.92				8.21344	6.73				6.46462	8.05
4.98977	4.14				3.47234	3.01				7.2922	6.05
10.5676	11.05				2.64707	2.32				3.47957	3.1
15.4538	15.32				4.83072	4.1				2.14003	2.42
14.1675	18.19				5.98048	5.23				5.54342	5.14
8.26278	9.87				2.09245	2.42				4.6706	3.32
6.37304	5.32				10.623	10				6.35604	6.14
4.96258	5.53				0	0				5.01904	4.32
22.7684	25.94				5.47571	5				2.86125	2.32
13.3631	12.66				10.623	10				2.77407	2.32
22.1548	28.15				5.98064	5				9.37441	8.14
12.1266	15.53				5.47571	5				2.88056	2.32
11.7883	15.94				10.7287	12.01				10.6107	9.64
12.0118	17.64				9.71581	10.01				4.91731	3.82
10.568	16.64				5.25919	4.19				6.87371	5.82
7.91497	7.64				8.09215	6.69				9.46403	9.1
17.778	21.33				9.39448	8.56				12.3596	13.1
15.7789	18.96				7.86582	13.14				13.6391	14.23
3.33113	2.92				5.49428	7.32				1.12354	1.1
13.2321	12.51				3.88062	5.32				2.62831	2.1
2.68894	3				4.76221	5.19				6.67708	6.1
10.8428	13				6.79443	5.32				14.4498	15.83
7.24388	6.69				8.1732	9.14				3.6301	5.1
4.43223	4.32				10.3969	11.01				5.09417	6.23
9.78016	15.1				3.71718	3.32				9.6346	8.91
5.78202	6.87				5.53162	5.19				7.17645	7
10.1576	12				2.26472	1.87				3.31074	3
9.01436	7.69				3.23076	2.57				5.89843	6.73
5.82601	5.32				6.61539	6.14				2.1208	2.42
8.87121	14.1				5.91409	5.14				12.4776	14.01
6.59205	5.87				11.859	11.23				10.0082	12.1
13.3694	16.69				10.1176	9				5.95578	8.1
12.8737	14.32				10.1753	10.1				3.37787	2.92
5.63276	5.1				4.91134	5.23				13.6066	15.14
8.28324	7.87				2.13851	2.42				11.1444	13.23
3.83065	3.19				4.022	4.1				7.0355	9.23
14.9844	18.79				2.51046	2.01				1.37608	1.32
5.1307	10.56				10.4685	9.32				2.49169	1.91
13.4156	15.32				1.10999	1.1				6.64999	5.91
5.2589	8.19				3.34485	2.97				14.3453	15.64
10.4292	9.97				4.78651	4.1				4.16168	4
10.6204	11.19				11.7266	12.05				11.8947	13.73
7.95041	7.32				2.4209	1.82				7.79123	9.73
4.36086	3.87				5.80715	4.6				1.36926	1.32
7.79769	8.1				6.60049	5.73				6.30144	5.32
4.51223	4.23				11.5567	11.14				3.57746	3.19
2.72504	2.32				8.79092	9.19				5.50015	5.32
2.73578	2.23				5.91197	6.32				3.83816	3.32
5.0443	3.87				4.02317	3.69				7.37885	5.82
8.72486	9.6				5.84351	4.82				4.07557	3.69
7.5332	7.69				3.08713	2.87				4.18496	4
5.64623	5.73				2.437	2.64				4.92146	3.82
4.58486	3.82				7.69407	6.14				4.08778	3.87
5.45214	4.64				5.06356	4.32				11.3581	9.82
3.52145	3.1				4.10911	4.32				2.46872	2
7.3862	7				7.69407	6.14				7.66688	7.69
3.49822	3.1				6.60877	6.14				2.27777	1.87
2.61339	2.87				4.10911	4.32				8.96365	7.82
7.00868	8				5.323	4.32				1.12613	1.1
6.20276	8.1				7.36741	6.14				2.72325	2.23
4.51973	3.1				6.50502	6.14				6.40635	5.01
4.26437	3.97				5.323	4.32				2.24131	2.42
4.66269	9.1				4.23684	4.32				6.81445	4.1
7.31248	8.1				6.50502	6.14				9.01322	5.92
5.58125	5.87				12.241	9.64				5.98137	5.32
2.67562	3				11.7452	9.64				7.36528	7.19
4.83116	3.97				0	0				11.6873	11.05
6.72466	9.1				2.40074	2				7.96936	7.32
6.01784	6.87				11.7452	9.64				8.86298	9.05
6.27166	5.05				2.39508	2				2.2584	1.87
2.30659	1.91				12.241	9.64				10.9547	11.05
2.69524	2.23				11.532	9.64				2.55449	2
8.48546	6.96				2.39508	2				7.45687	7.73
4.29353	2.32				11.7452	9.64				11.6708	12.92
4.4875	4.14				10.6796	9.64				2.26234	1.87
3.68936	3.19				0	0				8.47103	9.6
3.95857	4.19				2.40074	2				13.0925	13.05
6.49695	4.32				11.7452	9.64				3.67426	3.32
2.32577	1.91				10.6796	9.64				9.64531	9.73
2.42287	1.82				3.34216	3.66				9.1965	11.87
5.0651	4.23				5.98647	10.23				10.2912	9.83
2.53085	2.01				1.14436	0.66				10.527	9.83
6.4932	6.05				1.14436	0.66				6.69038	5.23
7.82541	7.51				4.59859	9.23				9.7558	10.96
4.73934	3.73				3.52173	4				3.24419	3.78
2.80857	2.32				3.52173	4				4.57846	3.78
4.64145	3.92				6.56906	11.23				4.1129	5.23
6.10198	6.14				6.56906	11.23				1.12858	1.1
8.26087	7.6				0	0				2.4218	1.74
7.41223	6.05				2.45318	1.91				3.86744	3.19
1.16997	1.1				6.82049	5.6				4.12957	3.97
7.42605	6.05				2.80801	2.32				3.87604	3.19
7.79317	7.51				2.8165	2.32				5.22518	3.97
7.09286	5.14				2.80801	2.32				5.00954	4.32
5.87989	7.14				6.04725	4.82				7.00266	6.01
8.74671	9.92				3.69654	2.82				2.14091	2.42
6.36836	4.23				7.55711	7.51				6.59787	5.1
6.66199	6.79				4.1041	4.23				8.95532	8.05
3.71633	3.19				1.34406	1.32				1.1325	1.1
6.16993	5.32				4.1041	4.23				8.52879	7.14
7.54346	6.91				7.54049	6.73				0	0
3.93173	3.32				5.39843	4.73				6.04769	6.32
6.58361	7.32				4.02763	3.19				3.78506	3.32
7.12243	7.32				8.77891	7.92				3.61662	3.19
7.20973	6				4.02763	3.19				6.04769	6.32
5.32701	4.87				2.49253	1.87				3.78506	3.32
4.86746	3.32				3.75867	2.78				3.61662	3.19
3.69165	3.32				5.10978	3.32				4.3307	4
4.81534	4.19				0	0				6.55804	5.87
3.61486	3.32				3.45312	3.32				2.36285	1.87
4.67547	4.19				1.40537	1.32				2.12713	2.42
2.66162	2.87				5.10978	3.32				1.33851	1.32
8.35127	6.23				8.55142	7.14				7.48466	7.01
5.26533	5.1				6.29367	5.14				8.17674	7.14
3.7981	3.23				3.45312	3.32				2.51784	2.01
3.60108	3.97				1.40537	1.32				5.37743	4.97
4.86516	4.1				2.36175	2				9.27815	7.83
2.27595	1.87				3.47595	3.01				7.57845	6.6
15.6779	17.19				8.89668	13.92				9.36601	8.55
6.59683	7.1				2.09418	2.42				13.1656	12.42
19.3946	19.69				7.72811	13.23				7.0102	12.78
15.4663	15.87				0	0				8.3819	8.19
7.83409	6.69				10.962	16.55				6.33691	6.32
9.36171	8.74				2.70789	2.32				11.6854	10.56
19.0651	19.56				9.58925	16.96				5.6183	5.01
15.207	16.23				3.47595	3.01				1.12726	0.66
3.7502	3.32				9.70344	15.05				2.26068	1.87
4.40737	4.32				2.69609	2.23				5.11263	4.6
13.1092	17.14				8.89668	13.92				6.10492	4.14
7.57281	10.19				8.0278	14.14				11.4396	9.69
3.69827	3.19				2.09418	2.42				11.7526	10.69
18.8183	20.05				7.72811	13.23				6.99843	5.96
16.7257	16.23				5.56104	5.32				5.52117	4.14
2.73509	2.23				5.56104	5.32				6.0841	5.14
8.07453	9.1				9.015	8.32				1.33466	1.32
17.8806	19.92				0	0				1.17747	0.66
5.90613	6.82				0	0				5.2838	4.39
16.6116	19.64				3.76812	3				6.0698	4.73
11.1391	12.69				5.56104	5.32				3.03675	5.19
2.22351	1.87				3.76812	3				5.59492	5.14
14.9001	15.82				5.56104	5.32				6.08058	5.65
9.06285	8.87				9.015	8.32				16.7689	16.55
7.22256	6.69				5.77681	6.1				5.52494	4.64
5.9099	8.69				5.52175	5.1				21.9748	21.19
15.6823	19.51				5.77681	6.1				2.24132	1.87
10.6268	12.56				1.1442	1.1				3.55272	5.32
7.21819	7.64				2.86661	3				4.93738	5.19
15.3306	15.64				0	0				2.91265	2.87
22.838	22.28				6.03233	5.91				2.24865	1.87
20.1379	20.87				2.86661	3				2.56676	2.53
5.88539	6.64				5.21958	4.91				3.86811	3
16.6392	16.64				6.03233	5.91				0.861464	0.66
2.38527	1.91				7.95567	10.39				3.32842	2.66
9.48533	11				6.70479	8.66				3.58151	4
16.8836	17.64				5.57387	5.32				2.71237	2.66
14.8049	16.23				6.25163	9.66				3.37107	4.66
2.54768	3				8.00454	8.39				4.70745	4.78
11.8854	12				12.1501	14.39				3.60193	3.32
8.63097	7.73				4.16081	4.32				7.89664	7.14
7.53721	8.64				11.8582	14.73				4.43495	5.01
6.47497	7.23				2.51108	2				7.06948	8.1
10.8637	12				8.1689	9.32				3.68953	4.1
3.56959	3				1.09748	0.66				4.71229	3.79
15.6179	15.73				10.8193	12.39				10.515	9.14
6.00145	4.96				7.8551	10.32				8.03001	7.23
18.3172	18.64				2.78145	2.32				6.15086	4.14
7.05426	7.64				10.5486	12.73				6.59445	5.73
22.9964	22.37				6.41074	8.1				9.24539	7.83
15.4682	17.23				6.64178	10.1				2.75705	2.32
6.5399	6.23				9.41324	12.1				11.4849	9.87
20.0565	20.96				4.74967	4				4.66995	3.82
13.0756	13				5.58088	6				11.6702	10.46
7.17879	6.73				4.8993	4				9.05522	7.64
16.4725	16.73				26.8077	46.53				2.75414	2.1
9.78843	9.14				2.82396	2.66				3.89513	3.32
2.92418	2.32				11.2625	17.66				4.96127	4.14
9.02742	11.05				23.2813	28.53				2.83852	3.91
4.87092	3.32				28.2604	43.87				5.2298	4.73
9.59215	10.01				23.4704	36.87				2.46896	1.91
2.73009	2.32				11.7062	19.74				6.49569	4.32
13.1338	12.01				10.1776	15				2.23952	2.42
6.61689	5.97				23.6838	25.87				5.51833	6.01
3.88815	5.01				15.5015	18.87				3.46938	3.01
8.97573	7.97				14.4506	14.1				1.12877	1.1
8.6191	10.6				11.6542	11.1				8.73458	6.14
4.83178	3.74				13.8133	15.84				2.6942	2.32
12.1317	12.6				19.0275	21.84				9.07357	8.05
2.52723	1.87				3.49223	3.1				6.36392	5.23
2.7085	1.87				14.4506	14.1				7.63427	8.05
9.56978	9.97				2.93976	3				2.77547	2.32
2.63841	2				4.39676	3.74				2.72934	2.23
7.45361	8.1				10.0686	9.74				7.21009	8.64
9.62099	10.1				12.1595	11				4.94202	5.82
13.376	11.93				0	0				2.88134	2.82
5.13322	4.19				4.33565	4.74				2.75625	2.32
14.0266	13.06				10.683	10.74				6.01955	4.32
2.7429	2.32				9.27551	8				6.43522	6.23
5.13322	4.19				2.93976	3				7.50585	8.19
9.43507	7.74				6.52155	7.74				4.6933	4.87
8.1349	6.87				11.9879	12.74				7.57126	8.19
14.9237	13.43				4.39676	3.74				3.67115	3.32
9.43507	7.74				17.4502	18.74				4.72556	3.32
9.53702	8.87				10.0686	9.74				3.7837	3.32
6.56193	5.69				12.1595	11				2.76931	3
0	0				6.20136	5.14				2.76931	3
15.9849	14.56				11.8805	13.87				3.33703	3.1
9.53702	8.87				9.80173	8.73				4.95187	4.23
6.56193	5.69				9.7219	12.39				3.40187	3
2.76395	2.32				1.12959	0.66				9.76204	8.73
7.2298	5.32				4.22613	4.32				4.96026	4.87
5.51596	7.23				9.77135	13.39				0	0
8.5785	7.14				2.81709	2.66				3.27581	4.1
3.49746	3.01				8.29944	10.83				4.09374	5.23
6.42795	8.14				8.61507	12.73				3.58248	3
6.7467	6.1				7.67717	7.32				9.88493	8.73
3.92223	3.23				1.53006	1				4.38237	4.87
3.92584	2.87				10.001	9.73				3.27581	4.1
6.43811	6.32				5.81619	5.1				4.09374	5.23
9.45083	11.92				3.6803	5.32				3.58248	3
11.6976	12.87				8.68684	13.73				9.88493	8.73
11.7092	10.96				3.01235	3				4.38237	4.87
6.0902	5.1				7.41952	11.83				2.10933	2.42
5.78295	6.05				8.28055	8.32				5.73418	5.1
5.88346	4.14				2.76793	2.32				11.937	10.83
7.35576	9.42				4.77191	5.32				7.2934	6.97
9.24011	8.61				10.4503	10.73				6.37384	6.23
2.4903	2.1				7.13096	6.1				11.9955	11.96
8.48834	14.87				6.9511	8.83				7.91248	8.1
13.4463	17.19				3.97309	2.32				6.52712	5.73
7.83022	8.74				6.13903	5.05				2.25839	1.87
11.1368	15.87				2.70004	2.32				6.2908	5.6
16.8806	19.69				2.45456	2.01				6.58967	6.23
7.053	7.1				5.78957	4.92				5.59333	5.23
17.0509	19.56				7.39019	6.55				4.97962	4.14
5.70869	5.32				3.29696	3				4.037	2.32
5.19662	7.87				2.23706	1.87				6.10299	4.32
2.80048	3				8.70658	8.32				4.77231	5.92
8.65344	7.82				4.606	7.32				4.38271	4.1
12.2877	15.23				4.34738	4.87				5.20912	5.14
9.28011	7.69				11.7935	11.32				4.41513	3.32
8.18027	10.19				3.90077	4.32				1.15571	1.1
4.93688	4.32				7.61558	8.19				3.95561	3.75
3.69485	3.32				5.93837	9.19				4.60726	4.32
16.3433	16.23				12.2617	14.32				1.39774	0.88
3.71457	3.19				6.4126	5.23				3.88039	3.19
7.17437	8.87				4.98142	5.23				3.11417	2.87
11.2076	12.69				3.71955	3.32				4.73559	4.32
8.3627	9.1				2.42207	2.64				4.9865	3.23
11.7426	12.56				5.5506	4.32				3.91856	2.32
6.82695	6.82				3.64645	3.14				2.11325	2.42
14.7106	16.23				3.73969	3.23				4.51091	5.19
7.95246	6.69				7.01443	6.14				6.57604	5.32
19.5504	20.05				2.40647	2.64				3.78211	3.19
2.28713	1.87				2.32184	1.91				3.7831	3.19
19.9299	19.92				4.82586	6.14				3.41582	3.74
5.459	4.87				1.34234	1.32				5.32203	5.19
5.49335	5.23				4.71511	4.23				5.29015	6.1
7.92078	6.73				2.7209	2.32				9.06766	8.23
8.03758	8.1				5.57743	5.23				6.79059	6.23
9.10262	9.6				3.74612	2.32				2.60131	2.19
2.77778	2.32				3.28937	3.01				3.90597	5.19
2.61816	2.19				3.45195	3.01				2.2876	1.87
3.53723	4.78				0	0				4.76365	6.56
4.57774	3.69				3.68532	2.1				3.58724	3.32
7.94389	8.65				1.15651	1.1				8.11914	10.01
4.85544	4.32				1.36137	1.32				5.58783	6.69
2.67788	2.32				5.09984	5.14				2.39554	2.64
6.08791	8.19				3.74612	2.32				4.7676	3.23
7.42333	6.73				4.64168	4.23				4.14528	2.32
7.37542	6.87				4.75396	4.14				2.76584	2.23
7.55857	10.6				3.89727	4.73				7.26375	6.96
5.63244	5.14				3.28937	3.01				1.34264	1.32
7.27156	7.05				3.54127	4.92				6.2919	6.05
4.3771	5.23				4.10205	3.73				4.20249	2.32
2.37092	1.91				3.45195	3.01				6.46213	4.14
4.07463	3.73				1.21474	1.1				1.34645	1.32
4.66245	3.82				2.98937	2.82				6.95362	6.05
8.77564	7.69				3.68532	2.1				1.41324	1.32
5.55066	4.92				1.15651	1.1				6.07159	5.14
13.0012	11.56				3.44988	3.01				6.82785	6.05
2.25927	1.78				3.95924	3.32				5.54864	5.05
2.25927	1.78				4.00185	2.32				2.75242	2.32
4.81491	6.23				3.67052	3.23				3.68686	3.23
4.43867	5.87				3.83128	3.19				2.78065	2.32
7.8078	7.64				1.41071	1.32				6.88245	5.96
7.8078	7.64				6.33383	5.32				8.26775	9.78
8.24894	10.1				7.84588	6.83				5.12803	4.14
5.89504	4.96				7.54617	6.64				7.494	8.87
5.89504	4.96				2.5207	1.87				8.29921	7.46
12.1866	11.51				5.29656	4.73				2.3863	1.82
12.1866	11.51				2.45286	2				7.31708	6.55
0	0				1.20762	1.1				6.34076	5.64
8.65004	8.1				7.67947	6.7				2.70081	2.91
10.9701	9.6				2.59317	2.1				5.4592	4.73
8.41746	9.74				10.2224	8.83				2.65072	2.23
5.00481	7.74				7.04606	6.51				14.024	12.6
9.98187	14.87				2.39114	1.91				10.234	7.87
14.1488	18.74				9.96891	8.64				2.65072	2.23
5.34138	4.87				5.177	4.6				18.504	18.6
2.78073	2.32				4.10983	3.87				6.12079	4.14
11.0718	11.1				7.67572	6.73				11.5323	10.37
10.7886	9.1				9.967	10.96				7.7776	6.96
13.4249	16.23				4.33088	4.32				0	0
17.1175	20.1				8.04541	9.05				15.9991	16.37
4.77021	4.23				10.6014	10.05				3.75673	3.23
12.651	12.6				11.77	10.96				3.80926	3.32
12.5872	10.6				3.67464	3.23				11.5323	10.37
14.1709	17.73				2.41524	2.64				5.67056	6
17.5246	21.6				8.77223	7.73				8.05479	7.05
6.88331	5.73				11.5974	10.05				7.7776	6.96
4.79282	3.74				2.82661	2.32				8.94048	9.32
7.46289	6.87				6.96538	7.1				4.26401	2.32
10.1561	10.74				7.15715	7.74				15.9991	16.37
6.59759	6.87				6.02049	5.1				3.75673	3.23
5.83421	8.87				13.4195	15.12				13.0156	13.05
9.68004	12.74				5.31442	4.66				9.32595	11.01
6.23905	4.87				11.1694	13.12				11.6037	10.14
4.22485	3.87				12.9602	12.55				2.69953	2.32
9.77591	12				2.7145	2.32				5.93623	6.19
13.6255	15.87				8.90857	7.82				5.49642	11.23
2.68152	2.23				13.1968	12.55				3.48129	3.1
5.38928	3.23				4.77439	5.23				11.4909	13.42
6.97446	7.05				5.99273	6.14				8.02179	6.56
5.05635	4.14				2.68071	2.91				4.10157	3.78
7.23187	6.64				13.2135	11.96				13.9453	13.87
3.69428	3.32				19.4964	18.37				8.47549	7.01
6.34312	5.87				21.013	23.1				6.14212	5.14
8.34103	7.6				9.2813	8.14				8.39586	8.6
5.70297	5.32				7.14028	6.32				7.92092	13.64
4.84208	5.78				10.6535	9.64				4.55101	6.78
11.7097	10.47				6.90023	6.32				9.55758	9.01
9.39139	8.19				10.6639	11.05				13.0217	11.14
9.21708	8.65				4.86429	3.32				6.53475	7.14
2.66244	2.19				6.27557	4.23				4.00779	2.32
4.47734	3.56				2.77698	2.32				4.13119	5.19
2.64647	2.19				5.50165	4.73				3.23502	3.87
10.0506	9.14				11.126	11.05				6.32603	5.97
2.90261	2.32				12.8494	11.96				7.22404	7.32
8.30456	11.05				9.63995	8.73				9.27414	8.32
8.87531	12.73				13.8514	15.78				4.05594	4.1
7.80692	6.73				15.3716	16.69				4.83926	3.32
3.082	2.82				12.9809	13.46				8.22921	9.14
8.83289	7.73				2.40915	2.64				9.48268	10.14
2.7516	2.32				2.78319	2.32				9.68016	10.14
5.80365	9				3.65382	3.23				6.01498	5.32
6.84157	10.82				7.56877	6.87				5.32582	6.32
3.61389	8				23.6962	26.66				6.74404	6.32
7.75953	11.23				6.23139	5				5.89445	5
5.8841	4.82				2.29884	1.87				2.44016	3
2.70773	3				14.2634	16.87				4.46375	4
5.27362	5.23				24.7379	25.53				6.03238	5.14
6.47066	5.82				2.24969	1.87				3.70267	3.32
2.79677	2.23				9.77725	8.74				5.97925	4.73
6.79804	6.23				11.7027	15.74				0	0
13.2711	10.31				25.48	23.66				8.232	6.51
10.4313	7.93				23.2045	28.53				5.03554	4.73
11.3904	10.31				14.8559	17.53				2.3714	2.64
7.90895	6.27				8.52137	6.87				1.34494	1.32
3.386	2.32				12.7776	13.87				6.03238	5.14
5.80491	4.7				15.227	18.74				2.64886	2.19
5.47549	4.7				2.58974	2.19				1.37885	1.32
3.38401	2.32				7.04879	6.32				2.70036	2.23
2.90496	2.32				8.0086	8.19				3.70267	3.32
5.48152	4.7				3.59756	3.32				4.81725	4.01
10.9645	11.1				11.4933	9.32				1.39323	1.32
12.1063	12.51				9.09789	8.32				5.97925	4.73
4.7834	3.74				1.39696	1.32				2.25913	1.78
8.93887	10.69				6.99384	6.78				2.36021	1.82
1.29196	1.32				8.41131	8.65				8.232	6.51
7.75183	9.1				4.08119	3.78				5.03554	4.73
2.70087	2.23				11.8788	11.1				4.02744	3.6
8.89938	10.51				9.23378	8.78				7.81106	6.51
3.60359	2.73				2.25166	1.78				5.45006	5.01
5.44055	8.69				2.29358	1.87				3.61789	2.78
4.92594	5.74				3.66969	3				5.4945	5.01
2.26069	1.87				4.96191	4.32				2.81633	2.32
9.55435	10.74				2.26201	2				8.73578	7.55
16.6361	18.74				5.74458	5				11.3842	9.78
9.93698	20.1				4.50337	4.87				5.98845	6.05
14.123	16.87				3.87327	4.19				8.68579	6.96
4.76283	5.87				2.2707	1.87				2.74179	2.23
5.47483	6.74				6.83343	6.87				2.8416	2.32
15.0087	14.74				8.13229	7.32				8.8812	6.32
9.56047	16.1				5.73117	5				9.64541	8.14
12.6109	12.87				2.35797	2				9.35965	8.23
9.02444	10.87				2.77014	2.32				8.38735	7.23
16.6349	18.87				10.3401	9.32				6.10715	5.1
10.8255	20.23				7.8625	7				6.85625	5.82
14.053	17				2.78571	2.32				7.03033	7.23
11.0112	9.74				7.54921	6.69				5.63148	4.91
8.60847	11.1				4.96807	6.69				1.14452	1.1
8.91866	7.87				0	0				3.99022	2.32
8.20201	8.1				5.03549	5.19				1.13539	1.1
2.60108	1.87				4.03908	5.19				4.97484	4.14
6.40904	6.23				2.78571	2.32				1.31418	0.91
6.15198	6.32				4.77799	3.74				4.95585	4.14
3.67284	3.32				7.54921	6.82				6.76312	6.32
2.625	2.19				4.96807	6.69				2.71554	3
5.54786	5.32				2.80241	2.87				11.5499	12.05
2.95935	3				8.03704	13.87				10.7941	12.05
8.38678	8.6				10.7791	16.74				2.71554	3
4.79944	4				1.35176	1.32				9.8986	9.73
6.19706	5.6				6.63544	5.14				0	0
3.09717	3				5.06715	3.32				6.08185	5.32
8.14065	7.6				3.98996	2.32				5.72321	4.32
9.70285	8.74				2.76278	2.32				4.838	4.32
2.30756	1.87				6.63544	5.14				6.08185	5.32
10.6498	9.1				5.03537	4.23				3.50306	3.32
8.46118	10.19				5.52463	5.83				6.76312	6.32
5.11471	7.87				4.16069	4.23				11.0229	11.05
9.47104	12.69				3.54816	3.01				9.14525	11.05
12.5599	10.6				2.40915	1.91				0	0
9.58639	8.87				5.52463	5.83				9.42846	8.73
3.64674	7.1				4.4099	3.82				2.71554	3
16.2495	17.19				2.14956	2.42				6.53603	4.19
14.5559	14.87				7.54722	7.74				11.0229	11.05
16.9384	19.69				4.79134	3.92				2.75363	2.32
5.74898	8.6				0	0				11.5499	12.05
9.7298	9.23				3.37649	2.92				9.14525	11.05
7.48641	8.32				7.00915	6.14				5.0998	4.32
5.8857	6				2.78125	2.32				10.7941	12.05
7.98977	10.82				2.14956	2.42				9.42846	8.73
11.3773	10.73				1.34256	1.32				2.71554	3
15.8946	16.23				5.9375	4.92				9.8986	9.73
15.3553	15.23				7.54722	7.74				6.98001	7.69
15.9783	20.05				7.65989	6.83				3.94735	3.19
2.73591	2.32				4.79134	3.92				3.91857	4.19
5.73143	5.32				2.36128	1.91				6.98001	7.69
3.75002	3.32				3.37649	2.92				8.07997	6.92
16.6424	19.05				5.16799	7.53				2.41345	1.74
7.72719	7.82				1.16374	0.66				10.7881	9.33
16.9003	16.73				9.27971	16.53				10.3109	9.14
16.7494	21.55				2.86531	2.66				3.81859	4.32
20.8885	20.87				10.6677	13.53				0	0
21.9794	20.92				3.08981	4.53				14.4269	12.87
15.6549	16.23				5.32266	7.87				7.613	7.69
10.1419	11.1				7.97322	10.74				17.1189	15.28
18.9529	19.05				2.43565	4.87				6.83611	4.32
5.41248	5.23				8.50331	7.74				10.3109	9.14
2.67171	2.32				3.79026	4.74				4.26244	2.32
2.22003	1.78				9.22394	16.87				3.95893	3.19
6.19271	6.64				3.17365	3				6.99321	6.05
11.4192	11.51				11.5849	13.87				3.81859	4.32
2.39696	1.82				2.55224	4.87				11.0315	8.05
17.7097	18.64				7.68207	13.87				3.92345	4.19
22.4476	22.37				13.8733	14.74				13.7456	11.78
6.72459	6.69				7.27642	13.74				14.4269	12.87
12.9541	11.56				9.22901	10.87				7.613	7.69
3.98256	3.6				2.27483	1.87				17.1189	15.28
18.3924	18.69				11.486	10.74				8.07934	6.92
23.521	22.42				1.13188	0.66				2.73211	2.32
7.79499	6.87				5.58666	6.32				10.7624	9.33
4.38444	4.82				7.34675	7.32				7.29895	5.32
12.253	14				6.64003	7.66				10.153	8.14
16.9917	17.73				6.19114	7.32				3.91492	3.32
9.60357	9.69				7.47978	8.32				3.95409	2.32
8.85584	8.87				7.24217	8				3.50528	3.1
11.9018	12.6				4.40652	4.32				6.35499	6.23
16.0311	16.82				6.17506	7.32				3.30193	2.32
20.3765	20.55				5.56175	6.32				2.87329	2.32
7.26594	6.73				1.09888	0.66				3.6251	3.19
6.63721	6.23				1.10041	0.66				13.3765	13.19
16.5585	20.05				5.43064	4.66				3.77486	3.32
18.3423	19.92				1.10041	0.66				3.77486	3.32
8.2148	7.23				2.15597	1.87				6.1731	5.39
15.6612	16.23				6.20788	4.87				1.14888	0.66
13.0397	11.1				2.15597	1.87				16.6758	16.26
15.1833	16.82				5.18962	5				1.20278	0.66
16.3917	16.69				0	0				1.20278	0.66
3.94833	4				5.18962	5				6.43325	5.6
13.2433	14.32				1.42768	1.32				10.5085	10.87
8.19867	7.87				3.79799	3.32				6.54652	5.73
2.23474	1.87				4.16239	3.32				6.54652	5.73
11.7668	12.82				3.74377	3.19				16.8905	16.47
3.74491	3.32				6.95266	5.32				2.31306	1.87
10.2922	10.69				3.70251	3.19				2.31306	1.87
12.8216	12.69				5.16921	4.73				16.9658	16.73
3.69955	3.19				2.88097	2				16.9658	16.73
10.5004	10.56				2.4883	1.87				0	0
9.47878	10.32				8.24954	8.05				13.8329	14.05
4.86909	3.87				5.08906	4.6				5.32311	5.32
7.05559	8.19				7.53187	6.73				10.2187	7.32
10.6838	11.23				7.25559	6.6				7.37771	5.69
9.34182	9				3.73976	3.32				2.27076	1.87
6.84145	8				2.26603	1.87				3.68206	3.32
13.1951	12.73				2.60614	1.87				3.70082	3.1
5.38537	5.23				10.7137	10.05				3.7659	2.91
6.91306	6.23				7.81443	6.6				3.68206	3.32
2.7902	2.32				9.83571	9.92				8.63292	7.92
2.84731	3				7.25804	6.47				6.47257	5.56
7.25739	6.73				4.62677	5.19				10.0524	9.01
9.2763	7.73				4.88753	3.32				3.73457	2.97
19.4652	19.05				11.684	10.05				3.87804	2.78
18.7289	18.14				3.60818	3.19				10.0524	9.01
6.59172	6.23				2.75772	2.32				3.82025	3.97
20.771	20.83				9.54129	9.05				4.1187	5.19
23.0739	20.92				4.88753	3.32				3.26743	2.97
21.8706	20.87				7.51548	5.32				2.64858	2.78
16.0559	15.23				7.53964	7.01				4.1187	5.19
5.12908	4.05				2.75004	2.32				7.75914	7.79
13.7682	15.82				5.01395	4.32				6.50792	5.32
2.39114	1.78				0	0				6.24302	6.23
4.22683	3.6				14.5763	13.74				0	0
2.47051	1.82				10.1382	9.05				10.2362	10.14
4.17341	5.82				2.80509	2.32				1.10491	1.1
13.4405	16.23				7.51548	5.32				6.50792	5.32
7.45672	5.83				4.8392	4.69				5.30081	4.1
5.65603	4.92				12.4194	11.42				6.24302	6.23
6.21221	4.96				7.53964	7.01				5.41857	5.01
6.62369	6.23				7.74353	6.73				10.2362	10.14
15.0056	17.6				2.75004	2.32				1.41623	1.32
17.2514	17.69				5.01395	4.32				4.07619	2.32
16.0332	17.64				5.65351	4.32				6.24488	5.05
11.0065	12				2.8121	2.66				5.53762	5.05
4.87971	3.56				1.07537	0.66				6.24488	5.05
2.43785	1.78				1.07541	0.66				2.66084	2.1
5.34467	7.6				4.76987	5.66				4.89684	3.73
2.44357	1.78				4.28467	3.66				4.49252	3.73
8.24922	7.69				4.76987	5.66				4.89684	3.73
6.55591	7.64				4.33032	4.32				2.53265	2.01
2.76416	2.23				5.66669	5.19				3.31182	2.92
5.09469	3.32				6.22235	5.32				2.53265	2.01
4.97973	4.14				6.4956	7.32				2.31052	1.82
3.92312	3.23				1.41046	1.32				0	0
7.66261	6.05				6.4956	7.32				2.31052	1.82
2.35254	1.91				3.61246	2.87				1.35355	1.32
4.07028	3.73				2.68433	3				3.98677	3.82
9.52749	7.96				2.70256	3				2.34453	1.82
6.00848	6.14				3.24839	3				2.35797	1.82
4.57834	3.82				2.70256	3				2.27775	1.78
6.20309	6.96				2.10627	1.87				3.50318	3.32
8.96877	7.87				5.79537	5.87				1.35279	1.32
5.49513	4.83				4.33672	3.87				1.37399	1.32
7.8694	9.37				5.79537	5.87				2.62586	2.19
7.51032	5.14				4.04492	6				2.30696	2
4.00359	2.32				4.86236	4				4.61544	3.82
2.73441	2.32				4.04492	6				6.01925	5.6
4.03264	2.32				5.63317	6				2.36486	1.82
10.1117	8.87				0	0				3.97864	3.6
6.73478	5.83				5.63317	6				2.26313	1.78
6.26999	5.19				0	0				7.50455	7.87
9.137	9.19				4.14226	4				3.89189	3.19
5.64577	6.06				4.14226	4				4.28716	4.74
2.77271	2.32				2.73302	2.32				10.2514	9.32
10.7041	13.97				5.44857	4.73				4.28766	4.87
8.85037	9.52				2.71561	2.32				6.22073	6.19
8.55806	6.69				2.30913	2.42				2.257	1.87
6.99281	6.19				2.2959	2.42				3.89475	5.19
8.91853	11.1				0	0				5.20948	4.87
4.17976	6.65				7.09887	6.74				5.39991	5.32
2.265	1.78				3.65093	2.88				4.07162	5
8.24177	10.47				4.33669	2.23				6.1221	6.32
2.7122	2.19				2.30913	2.42				4.96832	4.14
12.3474	14.47				8.23154	7.87				8.52791	9.19
12.2024	12.6				4.44153	4.01				2.38891	2.64
11.8693	12.47				2.2959	2.42				13.3118	13.42
8.31373	10.51				5.44569	5.14				2.75312	2.32
1.28349	1.32				2.67991	2.19				10.5793	11.01
13.1367	14.51				7.09887	6.74				8.16824	6.1
12.5942	12.64				3.65093	2.88				5.00275	4.19
12.0044	12.51				4.57076	5.6				10.5712	9.83
7.23112	9.1				1.05796	1.1				3.61257	3.23
6.75283	5.74				5.42211	5.14				2.76405	2.32
5.10777	3.87				5.42211	5.14				6.20134	5.64
3.76309	3.74				4.88422	3.32				6.8943	6
12.055	13.1				4.88422	3.32				7.05506	6
11.4277	11.23				0	0				10.5174	10.1
10.8662	11.1				25.2018	26.66				7.62681	9.32
2.75629	1.87				23.1419	24				7.0534	8.87
5.26653	3.74				5.11837	6.66				9.96739	11.23
2.70258	1.87				14.7085	15.66				9.29129	9
4.27539	2.32				6.30791	6				3.70544	4
4.09324	3.32				13.8244	14				3.97241	4.1
2.74837	2.32				6.04522	7.1				7.02887	7.32
8.20517	7.05				8.89354	11				2.5743	2.87
3.79274	4.23				9.20417	9.66				4.38707	5.23
6.48068	5.48				1.93492	1.66				3.65304	3
15.6573	22.24				12.0406	14.1				4.74081	8.1
5.85744	6.64				7.93522	12.66				3.62115	3.32
17.4428	20.87				7.93579	8				6.16082	6.87
8.74546	12.51				5.79051	5.1				4.22503	9.23
15.5702	20.46				5.09419	5				7.1755	7
19.0847	22.33				11.35	13.1				7.71864	10.32
2.32513	1.91				7.15087	11				5.86134	4.97
14.0473	18.6				9.84037	10.1				2.14621	2.42
7.24608	5.83				5.13914	4.32				5.38243	5.1
11.1277	11.47				4.05362	4.19				9.33368	10.19
2.30901	1.78				7.84217	8.32				6.42815	11.23
4.70619	3.56				2.28079	1.87				10.649	10.32
15.9214	22.33				5.63369	5.32				6.5628	6.1
14.9568	17.23				5.51759	7.19				2.2983	1.87
8.22749	8.87				15.211	19.87				6.71984	6.23
13.5607	16.82				3.61731	3.66				5.05724	4.19
17.5136	18.69				6.35295	6				2.28892	1.87
6.94594	6.73				14.6005	16.87				7.84435	6.6
9.79124	10.1				15.6375	19.53				3.8702	3.32
4.98576	4.05				10.5213	13.87				5.66137	6.06
5.58429	4.92				5.23957	8.74				2.82559	2.32
16.982	20.96				5.51223	5.66				8.74839	6.19
9.92234	9.69				13.8088	16.53				8.26086	8.47
12.7791	11.56				8.93214	10.87				3.6409	3.19
7.63797	12.6				11.4101	12.87				11.522	9.92
4.08207	3.6				1.12862	0.66				4.03597	3.69
15.6137	20.55				4.26406	4.32				4.16508	3.78
18.8914	22.42				10.0118	10.83				3.58905	3.19
8.26426	7.96				11.3167	13.87				5.44843	5.87
4.91134	4.05				7.27311	7.14				2.26966	1.87
7.59831	7.96				2.12978	2.42				2.33232	1.87
10.274	12				4.34299	5.32				5.44843	5.87
9.74359	15.23				9.79506	11.83				4.1138	3.73
10.558	13				5.90148	5.32				1.36631	1.32
7.6312	7.87				6.90148	10.32				8.91884	7.82
8.47883	7.87				5.56145	5.32				4.95557	3.82
2.84944	3				8.72048	8.32				2.40896	1.82
7.55316	7.74				6.56558	13.32				8.91884	7.82
6.90765	6.23				9.14156	9				2.74749	2.32
2.82795	3				5.91519	7.32				6.23035	7.91
4.50883	5.87				3.59814	3				2.81654	3.91
12.0679	16.87				7.11089	8.32				2.37213	1.91
12.6361	13				10.5475	12				6.23035	7.91
10.5646	16.74				9.28371	10.32				7.89025	7.32
5.31187	5.23				6.15741	5.66				3.90868	3.32
8.99459	9.1				5.38581	4.66				1.41024	1.32
15.7359	20.1				5.15522	4.53				7.89025	7.32
12.371	16.23				5.38581	4.66				3.98508	4
14.1221	19.97				1.1098	0.66				6.5407	6
5.63374	6.87				1.10814	0.66				0	0
13.846	17.87				7.42515	6.53				2.55952	2
13.2325	14				2.85427	3				3.98508	4
12.4799	17.74				2.93016	3				6.5407	6
8.4666	12.74				2.85427	3				4.31809	3.1
9.75381	8.87				6.40354	6				4.58395	4.1
7.47602	12.61				6.50799	5.87				8.44001	6.32
7.88583	6.87				4.23947	5				3.29403	2.97
2.17359	1.87				4.83062	4				6.82201	8.01
7.26703	6.74				0	0				9.76065	10.23
2.18801	1.78				6.09487	5				5.89891	5.88
7.91191	8.6				5.23035	4.87				3.94188	3.32
5.91625	6.6				6.78076	6				7.21956	6.69
16.424	17.6				4.83062	4				11.134	10.01
7.20998	5.83				4.95094	4.87				7.20819	5.19
2.18801	1.78				5.9016	4.74				2.82829	2.32
18.8046	22.24				2.39915	2				7.41423	5.32
8.40163	8.64				6.09487	5				0	0
5.93214	6.64				5.23035	4.87				5.00114	4.19
16.8631	17.64				6.78076	6				7.17117	5.19
5.95431	4.96				2.17895	1.87				7.20819	5.19
0	0				7.04841	6.87				5.08322	4.32
19.87	22.28				8.24689	6.74				2.82829	2.32
2.72252	4				5.43865	4.23				7.41423	5.32
8.77717	11				2.38164	2.64				2.60003	4.74
7.25819	7.23				2.08882	2.42				5.86505	5.06
8.40163	8.64				1.33798	1.32				5.77506	6.06
11.8134	15.64				3.22535	3.14				2.38036	2.87
11.0808	13				5.03306	5.14				4.70866	6.19
5.02799	5.23				4.726	3.32				5.84933	6.06
5.93214	6.64				6.61177	6.96				7.58324	9.06
14.5227	17.64				4.71332	4.23				2.34337	1.87
13.6216	16.23				3.92349	2.23				3.58581	3.19
16.8631	17.64				2.71103	2.23				9.29853	8.06
7.6535	7.64				4.94192	4.05				4.96475	4.19
5.95431	4.96				3.30382	2.92				8.36025	6.19
18.6893	20.87				1.13663	1.1				8.07697	7.19
19.87	22.28				4.41816	3.64				10.0407	9.19
5.02112	3.32				5.67386	4.66				3.66462	3.32
5.59406	6.14				6.35132	5.66				9.05675	7.32
4.59244	3.23				1.10551	0.66				3.76753	3.19
4.58959	3.87				1.10551	0.66				11.0097	10.23
9.70328	9.53				5.52976	5.53				7.04918	7.19
5.24491	5.66				1.10415	0.66				3.83507	3.32
8.78253	7.82				4.1922	3.66				8.13063	8.78
3.6626	2.73				1.10671	0.66				5.003	4.23
9.41539	10.69				6.40815	5.66				4.41449	3.82
5.47872	4.51				6.40815	5.66				4.82113	3.92
2.75346	2.23				1.10762	0.66				1.37031	1.32
4.96373	5.82				5.46211	5.53				4.82113	3.92
3.6626	2.73				1.92986	1.66				5.68252	4.64
8.81358	8.64				6.96401	6				4.534	3.82
5.33923	4.87				6.96401	6				1.37477	1.32
7.68378	8.6				2.17258	1.87				3.9704	2.32
7.99462	7.23				6.27217	5.87				5.16219	3.32
4.20394	4				2.39589	2				3.9704	2.32
8.81358	8.64				0	0				3.65065	3.23
10.4126	11.51				6.40176	5.87				1.34207	1.32
2.35447	1.78				2.168	1.87				2.6091	2.1
6.01633	4.96				4.76874	4				4.24415	4.23
5.10544	6.64				6.40176	5.87				2.6091	2.1
0	0				2.168	1.87				2.44697	1.91
10.1884	11.47				4.76874	4				2.3401	1.82
8.55855	10.1				5.11802	5.74				3.91136	2.32
5.62175	6.87				2.41076	1.87				4.44956e-16	0
10.4126	11.51				4.27137	3.87				1.14954	1.1
7.25396	5.83				3.80788	4.66				4.87222	3.92
4.79321	6.6				9.214	8.66				3.91136	2.32
2.35447	1.78				6.51365	7.53				4.91993	4.14
5.08809	5.23				1.10478	0.66				5.04571	4.23
6.01633	4.96				9.75193	10.66				1.14954	1.1
5.10544	6.64				7.35312	9.53				4.87222	3.92
2.35744	1.91				4.64377	5.66				4.77626	3.73
9.28423	10.6				2.76542	2.87				7.88399	7.32
8.83631	7.73				9.09113	9				7.88399	7.32
7.96529	6.73				6.35672	7.87				3.96893	3.32
3.54922	3.01				7.09962	6.14				9.0276	6.32
12.8926	14.6				1.4125	1.32				2.77825	2.32
9.85524	10.51				2.42839	2.64				6.32508	5.32
8.33797	7.64				2.42839	2.64				3.95067	3.19
6.73596	6.64				11.0779	12.83				0	0
3.32576	2.92				10.9403	9.14				11.558	10.73
12.7503	14.51				10.9403	9.14				16.1381	15.05
5.24584	5.87				6.15832	6.14				5.19253	5
7.31767	6.87				5.01374	4.32				13.5247	12.73
6.56692	7.97				5.01374	4.32				11.4136	10.6
4.71038	5.74				4.03413	10.01				11.558	10.73
2.93085	3				4.69656	6.32				16.1381	15.05
5.51475	5.1				4.69656	6.32				5.19253	5
6.07852	9.87				1.40687	1.32				13.5247	12.73
4.75663	4.1				1.40687	1.32				11.4136	10.6
7.96763	10.87				10.164	11.51				5.13567	4.32
9.56419	11.97				9.70179	9.14				6.56431	5.73
5.75649	5.32				9.70179	9.14				2.47774	2
7.77064	7.32				0	0				2.64207	1.87
2.69411	2.32				8.94818	11.01				11.4605	10.05
3.80619	3.32				8.59904	7.32				2.76894	2.32
2.46065	2				8.59904	7.32				6.53429	6.19
8.40368	7.73				8.94818	11.01				8.73882	7.73
2.64843	2				8.59904	7.32				6.61941	5.6
10.4138	9.73				8.59904	7.32				4.46506	3.87
4.90619	4				3.84765	3.19				4.83291	3.32
6.40423	5.73				3.84765	3.19				2.76388	2.32
2.67126	3				0	0				5.42959	4.23
11.5134	17.6				8.96123	8.32				6.52158	6.96
6.71838	6.23				4.81676	6.32				6.50243	6.14
13.6018	17.64				3.76059	3.32				2.33336	2.64
15.3682	16.23				3.76059	3.32				3.55182	3.14
5.33972	7.87				4.81676	6.32				6.13475	7.05
11.0407	13				1.39139	1.32				6.79345	8.46
13.9282	18.6				5.64747	5.32				1.3369	1.32
5.08325	5.23				7.53214	6.32				6.53505	4.19
16.0613	18.64				7.53214	6.32				6.16471	4.14
17.8273	17.23				5.64747	5.32				2.84811	2.32
7.69654	8.87				8.70461	8.32				8.73203	6.96
13.4955	14				2.72554	3				12.6492	9.74
15.4632	20.83				2.72554	3				3.74027	3.19
2.23045	1.78				0	0				15.2633	12.56
7.16573	5.83				4.17324	5				9.01173	7.87
6.23739	11.47				0	0				2.78147	2.32
6.1916	6.6				2.72554	3				11.5658	9.37
17.6915	20.87				2.50888	2				1.93139	1.66
20.6792	18.14				2.72554	3				5.47126	4.66
9.8357	11.1				2.50888	2				4.10607	3.66
16.7748	16.23				4.17324	5				5.01252	4.78
6.02964	4.96				7.57994	8.32				9.17154	7.92
8.3734	11.51				7.33996	10.19				5.01252	4.78
6.54153	6.64				10.0458	11.32				3.61968	3.32
10.9777	10.1				3.58578	3.32				4.94399	4.19
4.52225	5.23				2.28632	1.87				4.97778	5.1
7.27991	6.87				2.60979	3				4.83257	6.47
16.4655	17.64				5.28386	5				7.4652	6.96
6.8741	6.64				3.61039	2.87				0	0
18.6187	20.87				5.50899	6.87				6.39022	7.23
11.2414	12.51				7.38381	8				2.76398	2.32
22.1796	22.28				3.46446	3.01				4.97925	4.14
2.35233	1.91				3.44732	3.1				7.00602	5.51
3.34486	2.92				2.09066	2.42				7.4652	6.96
11.0426	14				5.48348	5.1				12.21	9.05
4.43559	5.23				4.39833	6.1				4.95825	3.23
7.64508	6.87				6.84445	5.73				4.24145	2.32
5.7284	6.64				2.6948	2.32				6.00313	5.01
16.7805	17.73				8.73999	7.73				6.39022	7.23
13.5081	15.1				7.62132	8.73				2.76398	2.32
12.9498	17.23				4.89951	4.23				4.97925	4.14
8.48041	8.87				3.12271	3				7.00602	5.51
16.6673	18.64				2.78752	3				7.55491	5.32
7.61803	6.73				6.37158	6.23				8.21498	6.23
4.20033	4.1				6.36661	7.23				8.25854	8.92
11.5348	10.1				4.33955	4				2.36379	2.64
5.92704	4.96				6.39592	4.32				4.77732	4.01
18.4767	20.96				2.7911	2.32				2.61946	2.19
15.3712	17.23				9.08198	8.05				8.42197	7.32
12.5798	11.51				11.9682	14.66				5.75636	5
12.1224	12.6				4.02684	14.66				2.84201	2.32
9.3536	9.97				5.15332	16.53				5.96144	4.32
22.4519	22.37				7.63162	7.53				2.7472	2.32
19.2233	19.74				8.22443	8				6.69755	6.32
3.55406	3.01				8.90312	9.87				0	0
7.75813	7.64				9.80741	8.87				1.36866	1.32
9.85424	12.64				2.32865	1.87				6.69755	6.32
10.7785	9.64				7.13251	8.87				3.52128	3.32
3.32806	2.92				8.48173	10.74				3.70463	3.32
5.8955	8				5.72725	5.1				5.96144	4.32
5.05293	5				3.38938	2.92				7.26199	7.05
5.7585	5.1				4.1493	4.1				3.70463	3.32
5.36022	5				6.49403	5.23				4.06835	4
8.8605	10.1				8.09662	7.64				2.7472	2.32
8.20809	7.1				2.94067	3				4.11532	3.73
2.71302	2.32				11.8967	11.05				4.06835	4
2.74	2.32				6.90461	6.64				6.69755	6.32
5.64798	4.23				5.88909	5.23				8.03293	7.73
4.54424	3.82				9.49742	10.05				0	0
7.90342	7.96				4.35496	4.32				1.36866	1.32
4.63414	6.14				11.4375	9.32				6.69755	6.32
2.36203	1.91				14.7889	13.01				8.03293	7.73
9.73701	12.73				5.59039	6.32				7.72875	7.23
7.88937	6.73				4.94699	4.19				3.88247	4.32
3.56329	3.01				7.99047	7.32				3.88247	4.32
10.6992	12.64				3.89299	3.32				3.96967	4.19
6.52207	6.64				7.25026	6.32				11.3066	10.73
3.37252	2.92				10.6328	8.69				11.3066	10.73
9.74236	9				2.43291	2				5.58412	5.78
7.63096	10.1				2.24102	1.87				0	0
4.75551	4.1				3.68483	3				7.36464	7.69
16.4484	17.19				3.03342	3				7.36464	7.69
14.7436	14.87				3.62122	3.19				6.03932	5.01
14.3983	15.87				6.08328	6.32				8.25044	6.96
4.7797	7.1				7.87289	8.19				8.98555	7.87
5.13658	4.87				3.75255	3.32				4.17328	2.32
18.2438	19.69				9.75432	9.32				6.25528	5.51
11.225	10.74				9.45726	8.69				4.929	4.6
5.6452	5.32				10.8561	10.56				2.62462	2.19
4.01146	4.32				7.0155	5.69				2.77195	2.91
16.1628	16.23				13.0762	11.69				4.95628	4.14
11.3471	14.32				4.07159	3.87				4.92764	4.14
3.73474	3.32				3.40474	3				8.07672	6.69
5.6662	8.19				5.40113	5				8.49872	6.92
2.72715	3				4.17636	4.87				2.7878	2.32
15.3991	15.23				3.24756	2.87				9.79212	8.05
10.1743	12				6.09898	6				5.88827	7.23
6.74015	7.82				9.45767	8.7				6.68802	5.32
6.3938	5.87				5.5734	5.19				6.86308	9.64
15.1232	16.23				9.17804	8.51				3.33547	2.88
9.46135	13				3.73111	3				10.5957	9.01
4.71106	6.82				14.6889	13.05				5.4064	4.92
5.51229	6.87				3.96445	2.32				3.61704	4.1
6.50751	6.23				1.18316	1.1				2.58446	2.19
18.7434	20.05				10.9754	11.7				6.03407	6.51
10.5314	11.1				19.4957	20.65				11.049	8.14
13.1558	16.82				3.78457	3.23				2.11325	2.42
6.37472	7.87				7.68654	8.19				6.10004	4.14
8.61668	10.69				17.5343	16.92				2.11686	2.42
4.93542	3.32				10.8611	11.51				8.8181	7.65
5.00722	6.14				19.5062	21.56				12.2636	9.05
4.37376	3.23				11.0161	10.05				7.96015	8.23
6.93223	7.96				2.77312	2.23				9.18994	6.32
9.46581	14.03				4.19006	3.73				8.2742	11.96
4.16002	3.73				1.38725	1.32				8.15746	5.96
12.9656	16.03				2.77312	2.23				4.02163	2.23
9.7241	11.24				2.8395	2.23				10.8928	9.69
2.29889	1.91				3.82209	3.23				4.18965	2.32
2.71572	2.23				2.45284	2.64				2.74686	2.32
6.08421	5.32				0	0				6.9364	6.05
7.77646	8.05				4.988	3.14				6.51935	5.73
8.735	7.32				2.80294	2.32				11.8767	11.83
3.698	3.19				3.82209	3.23				9.67766	10.05
8.99544	9.87				3.83315	3.23				8.92523	8.73
4.91841	4.32				2.45284	2.64				2.70767	2.32
10.5204	14.12				2.53929	2.64				5.91402	6.1
4.27295	4.66				4.988	3.14				4.10964	4.32
4.13732	4.53				14.1752	14.46				2.98888	3
10.5319	15.94				1.34335	1.32				3.84046	3.32
8.91052	11.05				2.57264	1.87				6.22461	5.32
14.5683	16.12				2.84645	2				3.54555	3.1
10.8537	11.33				9.82534	9.05				9.36873	8.32
4.66762	3.82				12.8808	13.05				3.62114	3.32
3.77062	3.23				16.2824	16.33				7.26667	6.32
5.36499	6.53				16.3248	16.46				6.43148	6.32
14.1388	17.94				5.13253	5.32				6.04697	5.14
12.4057	13.05				3.77655	3.19				7.42548	5.14
11.4996	13.15				4.03819	3.32				6.06859	5.14
8.27155	8.92				8.5613	6.32				2.89864	3
4.84369	4.14				2.6034	1.87				3.9474	4.32
10.9514	15.74				11.6814	10.92				1.3847	1.32
5.13559	6.74				12.222	11.05				3.72537	4.19
7.97441	10.87				3.32027	2.32				4.5411	5.1
7.15104	11.1				2.7468	2.32				4.20788	3.74
9.25881	9.74				0	0				4.08504	3.87
6.74678	10.74				5.04071	3.32				2.36405	2.64
3.98101	4.87				3.18332	3.57				7.54542	6.19
15.7446	25.1				3.32027	2.32				5.146	4.32
13.1096	23.74				5.86204	5.23				8.01587	7.1
3.66566	5.87				2.7468	2.32				5.6593	5.23
9.34052	16.1				2.76707	2.32				4.25183	3.87
9.7243	14.74				5.04071	3.32				5.78598	5.01
11.9023	20.23				5.53341	5.32				4.86708	7.19
9.54603	18.87				13.8333	13.32				2.87683	3.87
8.44993	8.1				5.94141	8.32				8.79449	9.14
10.5917	15.23				10.6317	11.19				7.84178	7.14
6.38892	7.87				8.38389	8				3.76157	3.32
5.85995	5.32				3.15784	3				3.27406	5.1
8.94878	7.69				5.56296	5.87				1.38092	1.32
7.59285	7.82				9.2318	9				3.68328	2.91
9.66868	9.1				3.7797	3.87				2.94451	2.78
14.6766	16.23				5.96979	6.87				4.32585	4.19
16.3349	19.92				2.743	2.23				5.17124	4.19
14.0495	20.05				1.1539	1.1				2.8664	2.32
7.21916	10.19				5.91881	4.82				3.75193	3.32
7.51596	12.56				7.44303	10.01				3.7007	3.19
5.3066	12.69				2.16599	2.42				2.44762	1.87
3.7713	3.19				6.35953	5.23				2.10769	2.42
3.71795	3.32				9.51551	9.1				5.0174	3.23
2.35212	1.87				5.06743	4.1				1.39448	1.32
8.43693	6.14				7.87113	8.19				3.95788	2.32
3.81474	3.32				8.18009	7.19				2.53214	2.01
3.77197	3.19				4.83267	3.23				4.07934	4.14
11.4918	9.96				6.63002	5.32				0	0
10.7189	9.83				4.16626	2.32				7.19265	8.05
2.25098	1.87				5.98879	5.05				2.7989	2.32
5.12216	5.87				5.98589	5.32				7.96488	6.73
5.4736	6.87				6.00323	5.32				9.17625	8.05
6.29846	10.1				11.1447	8.83				9.17625	8.05
10.0699	11.51				2.17072	2.42				2.7989	2.32
10.0699	11.51				1.17843	1.1				7.19265	8.05
8.46424	10.6				9.85088	8.83				2.7989	2.32
9.95633	11.47				10.1589	8.83				7.96488	6.73
2.8312	3				9.759	8.14				9.17625	8.05
6.72736	6.23				12.2001	9.55				9.17625	8.05
6.91142	7.64				2.46145	2				2.7989	2.32
6.91142	7.64				2.4644	2				5.0761	4.32
7.22767	6.73				2.77613	2.23				4.00166	3.32
5.86589	7.6				8.2187	8.14				5.1631	3.32
4.90094	5.23				8.94038	8.14				5.1631	3.32
5.05998	6.64				10.7912	9.55				5.0761	4.32
5.05998	6.64				11.1803	9.55				5.22894	4.32
5.03424	5.73				2.46339	2				6.46334	4.32
4.6779	6.6				6.08307	5.32				6.46334	4.32
5.94626	4.96				4.2343	2.32				0	0
5.94626	4.96				10.8852	9.32				1.38115	1.32
2.80522	2.23				10.1453	9.05				1.38115	1.32
7.18207	5.83				4.89419	4				5.22894	4.32
0	0				14.8342	13.05				0	0
3.5347	2.73				9.47493	8.14				6.46334	4.32
2.20062	1.78				6.23636	6.23				6.46334	4.32
3.5347	2.73				2.41853	2.64				4.9126	3.92
2.20062	1.78				13.4985	13.96				2.7547	2.1
5.30028	4.51				8.35353	7.23				7.45713	5.64
4.30571	2.32				5.62178	5.32				6.77664	6.14
2.71871	2.32				3.57287	2.82				2.27097	1.87
2.73682	2.32				3.71026	3.23				6.64673	5.73
7.02428	6.05				2.28305	1.82				7.24592	6.01
3.8845	4.23				1.20041	1.1				5.55512	5.14
4.65222	3.82				3.99199	4.23				5.30601	5.6
9.34108	8.51				2.48968	1.91				6.9976	8.14
3.96573	4.87				2.54687	2.1				1.14846	1.1
6.14959	5.97				4.98174	4.14				7.83024	14.56
9.46623	8.6				3.9442	2.32				8.03644	8.64
7.94786	7.64				1.19934	1.1				4.62356	5.82
3.33791	2.92				6.36995	5.1				5.76871	4.82
2.35415	1.91				8.22588	6.23				6.63421	6.32
5.65475	5.1				1.14135	0.66				7.34135	6.14
9.05243	7.73				1.14135	0.66				1.3455	1.32
3.54099	3.01				2.216	2.42				2.73482	2.32
6.7121	6.6				7.04969	6.1				4.30348	5.32
2.65516	2.19				7.04969	6.1				8.53948	12.74
2.27506	1.78				8.79695	7.23				7.53734	7.92
6.97902	10.47				8.79695	7.23				4.16926	5.1
4.32856	4.32				0	0				4.79857	4.1
5.12127	4.82				3.64373	3.32				8.58056	7.74
6.8395	6.87				3.68455	3.19				7.5489	8.74
1.29685	1.32				1.42557	1.32				10.2297	11.74
5.55889	8.19				3.68455	3.19				3.61904	2.82
6.6468	8.69				2.27875	1.87				4.32116	5.82
6.67455	6.64				2.33625	2				3.05237	3
20.0145	20.87				2.27875	1.87				8.0769	7.06
2.33736	1.91				2.36663	1.87				2.80404	2.32
20.9517	20.46				0	0				5.27955	4.74
14.8789	15.64				2.36663	1.87				5.95859	6.32
11.5017	12.51				3.43364	3.32				11.9921	11.32
10.9207	10.51				2.30944	1.87				6.47682	6.32
14.6083	17.23				2.37822	2				10.7839	11.32
7.36687	6.73				2.31612	2				7.84991	9.32
16.4164	16.82				4.6641	3.82				5.95859	6.32
10.2513	12				3.72652	3.19				8.56958	9.32
9.08472	8.87				1.38727	1.32				11.9913	12.32
6.52027	6.87				1.38238	1.32				6.23037	6
19.9579	20.96				1.38238	1.32				11.4037	12.32
4.98675	4.05				3.49354	2.78				2.88029	3
5.98786	7.23				2.36971	1.87				0	0
11.2575	10.1				4.40858	3.69				8.64934	9
9.1579	12.1				1.40182	0.91				6.45365	6.32
21.1221	20.55				2.76965	2.73				4.74539	3.32
15.1116	15.73				2.38764	1.82				14.7708	15.32
12.0233	12.6				5.55672	4.32				11.9913	12.32
10.9793	10.6				12.0289	14.66				3.75173	3.32
6.2084	6.82				9.2635	16.32				5.2941	6.32
10.216	9.69				12.232	12.16				9.03059	9
10.3749	11.69				7.87342	6.92				6.23037	6
5.32703	4.87				3.67162	3.19				2.72795	3
4.27137	6.87				6.90257	6.06				14.0856	15.32
4.76248	3.74				9.47876	8.88				11.4037	12.32
13.6366	15.32				4.30209	2.32				3.77374	3.32
5.68209	5.23				4.74905	5.19				2.88029	3
14.0208	17.82				4.53691	4.87				11.4767	12
5.16317	6.87				6.61429	8.87				8.64934	9
7.81598	6.73				4.8441	4.87				12.7118	15.97
15.0056	16.23				7.14272	10.75				8.32469	11.78
3.7136	3.32				4.63016	5.87				12.8326	15.56
9.45592	10.19				4.44667	5.19				5.0042	4.19
16.2139	19.05				6.63097	8.32				1.36043	1.32
16.663	20.05				10.5721	12.32				4.8007	3.78
9.01078	9.1				3.93488	4.32				6.05457	7.23
2.76709	2.32				11.4383	13.32				2.84733	2.32
9.45753	12.69				7.45756	9.32				2.73904	2.91
18.1791	21.55				7.10048	7.32				3.89103	3.32
10.5932	10.6				5.85045	6				8.39211	8.23
13.6633	13.19				6.23379	8				6.50258	10.14
5.38695	5				6.65888	7.88				4.99722	4.32
9.66531	8.19				3.65222	3				2.72087	2.32
2.74455	2.32				6.52391	6.32				6.67399	4.32
4.49956	5				10.8141	12				6.19924	6.23
4.33587	4				1.47152	1.88				3.70416	3.32
4.71972	3.82				3.56459	3				12.0038	10.32
4.72478	3.69				9.22924	10.32				8.61744	8.32
6.29274	6.32				11.2931	13.88				0	0
5.45048	5.32				8.45348	9				3.71909	3.32
2.71922	2.32				4.23783	8.32				3.14865	5.23
2.66913	2.19				4.85674	4.88				3.71909	3.32
3.6545	3				9.16189	11.32				3.14865	5.23
8.66151	8.73				8.27269	7.32				4.22453	2.32
6.79041	6.78				1.17901	0.66				2.65864	2.87
8.13019	7.73				9.12068	6.96				2.30008	1.87
5.19443	5.78				10.1311	8.12				3.72539	3
4.64166	3.69				3.00394	2.1				3.73708	3
9.81409	12.64				5.12503	4.14				3.01371	3
7.92287	7.64				10.1561	14.12				3.40072	2.87
3.32354	2.92				8.22123	7.21				0	0
2.34973	1.91				9.41405	7.96				6.33559	6
5.13299	8				10.3183	8.46				5.48683	5.87
8.21558	10.1				3.26647	3.1				3.73708	3
11.2484	12.73				5.24998	5.14				2.33421	1.87
5.78302	5.1				11.0301	14.46				3.01371	3
9.11681	7.73				8.63952	7.55				3.40072	2.87
3.53885	3.01				1.40604	1.32				11.3475	10.32
10.6668	12.64				6.18985	4.14				4.95319	3.23
8.15258	7.64				4.25565	2.32				3.90839	2.1
3.38094	2.92				7.87036	7.32				8.59596	7.97
2.35154	1.91				1.41761	1.32				3.51264	2.97
6.79785	8				7.14077	5.74				15.4933	14.05
9.86448	10.1				5.0737	4.14				15.0332	13.14
12.4298	12.73				9.15259	7.82				3.96633	5.19
5.69859	5.1				2.82364	2.73				9.90957	10.19
9.08167	7.73				2.12866	2.42				2.15187	2.42
3.4643	3.01				8.94546	11.74				13.0875	11.92
4.84349	3.14				5.43557	4.83				7.36827	6.92
2.74254	2.32				8.78468	10.14				12.4818	10.79
7.19127	5.96				3.79777	3.23				6.89896	5.79
2.35524	1.91				6.62746	6.91				6.52219	6.74
13.9459	14.6				8.67601	15.73				2.78273	2.32
10.2668	12.6				23.3808	23.66				6.42539	4.32
8.83124	7.73				22.661	24				3.93531	3.32
3.53777	3.01				12.1365	11.87				3.88549	4.19
7.07315	10.6				16.0141	15				3.59527	3.19
11.3895	12.73				5.73236	5.87				0	0
14.5099	14.51				18.6422	23				3.68092	3.32
11.3397	12.51				16.6193	19.39				4.19452	3.91
8.31832	7.64				15.8413	19.73				2.32086	1.87
3.33965	2.92				8.68837	7.6				2.42447	3.78
8.06571	10.51				11.5943	10.73				2.78273	2.32
12.1604	12.64				4.84405	11.6				7.03441	7.23
4.78554	3.74				11.4404	18.73				3.61	3.19
7.98866	9.87				1.10805	0.66				4.9164	7.1
11.1801	11.97				12.0445	13.53				6.42539	4.32
7.06273	5.74				8.61272	8.66				6.45554	5.78
2.77766	1.87				17.6987	19.53				2.2811	1.87
7.67684	7.87				6.59797	8.66				3.93531	3.32
8.2274	9.97				11.3831	13.87				4.69587	5.65
3.29302	3.74				8.11998	9				3.88549	4.19
2.68363	1.87				17.0129	19.87				3.59527	3.19
5.49471	5.1				5.5321	9				8.92042	10.32
5.84039	5.87				3.98727	4.87				9.8247	9.96
6.61451	8				6.93457	7.74				7.56861	8.14
4.98706	7.97				8.72327	12.87				4.06106	4.1
8.89176	10.1				10.6074	10.87				15.1959	14.96
4.52038	3.87				7.3172	8				13.7282	13.14
2.75912	2.32				13.3101	18.87				9.5881	9.32
2.76635	2.32				4.56516	6.19				2.40158	2.64
4.87115	3.32				3.84301	4.32				6.70383	5.14
2.76469	2.32				5.64989	5.32				4.65766	3.32
4.7712	3.82				5.64989	5.32				4.45998	3.82
5.10988	5.01				0	0				1.12817	1.1
4.86884	3.82				2.31607	1.87				12.2811	10.92
7.44706	6.83				4.74889	4.87				3.52145	3.1
4.71464	3.82				4.74889	4.87				8.10612	7.1
3.71435	5.01				4.56516	6.19				11.5259	9.1
4.53045	3.32				2.86955	3				4.10511	4.14
6.57983	6.32				2.86955	3				1.37586	1.32
4.61124	6.32				3.84301	4.32				7.21825	6.64
10.2936	11.66				0	0				5.07109	3.23
4.59566	4.53				5.64989	5.32				3.85282	3.32
5.92583	5.66				5.64989	5.32				8.23468	7.05
10.6696	10.66				6.27423	5.05				6.50599	5.48
5.88243	7.53				1.42663	1.32				3.28098	2.32
6.31607	5.66				5.80948	5.05				3.29112	3.57
7.8003	8.87				5.25775	3.23				5.76544	4.48
7.68344	8				4.06322	5.14				3.21675	3.57
11.5764	13.66				4.90095	3.32				5.65727	4.48
8.78364	9.87				2.78695	2.32				1.17975	0.66
5.32463	6				4.87657	3.73				3.69813	3.32
2.86203	2.87				2.31532	1.82				6.87914	6.39
7.92579	8.53				1.35724	1.32				5.42174	5.48
4.5936	4.74				4.0663	3.73				4.48916	4.57
2.95301	2.87				10.7972	9.78				1.17692	0.66
5.48891	5.66				9.00297	7.46				6.86503	5.82
2.26338	1.87				4.64464	3.73				3.26507	2.32
2.48263	2				3.9308	3.23				3.32454	2.32
5.39502	5.53				3.29568	3.82				3.32645	2.32
7.43203	7.66				6.17613	6.05				3.27359	2.32
4.12255	3.87				4.21013	3.73				3.74945	3.32
5.23946	5.23				1.33981	1.32				3.35525	3.57
14.9354	16.23				2.30884	1.91				5.66805	4.48
11.3273	16.23				9.85934	9.78				6.53859	5.39
12.614	11.1				8.23937	7.46				3.63155	4.57
14.1439	15.32				2.71065	2.32				6.65038	5.39
11.9761	14				9.65132	7.96				5.68786	4.48
10.0691	8.87				7.90051	6.96				6.12911	5.48
5.05683	4.32				7.68531	9.87				3.35521	3.57
5.59488	8.19				6.15316	7.55				3.57885	4.57
7.4175	6.87				2.75114	2.32				6.01482	5.48
8.06917	8.19				11.8196	19.32				4.25317	2.32
4.01274	4.19				9.53449	20.32				14.7288	12.05
3.80199	3.32				5.20746	7.32				7.05447	6.05
3.68869	3.19				4.26469	3.66				15.6756	13.87
7.41158	6.61				11.7286	20.66				5.03868	4.14
[truncated: 259,480+ more rows]

[truncated: 7 more sheets: Supplementary Figure 2, Supplementary Figure 3, Supplementary Figure 4, Supplementary Figure 6, Supplementary Figure 7, Supplementary Figure 8, Supplementary Figure 9]
